# Supplementary material for: Host-Parasite Interactions and Purifying Selection in a Microsporidian Parasite of Honey Bees
Source: PLoS One. 2016 Feb 3;11(2):e0147549. doi: 10.1371/journal.pone.0147549 (PMC4739525; doi:10.1371/journal.pone.0147549)
Supplement: S1 File — (XLSX) [file pone.0147549.s001.xlsx]

## Sheet: Sheet1
GENES	gene expression value normalized for the library size (couts per million reads)						signal peptide prediction	Cluster	P-vlule
	day1	day2	day3	day4	day5	day6				PFAM	KOG_CLASS	KOG_GROUP
NCER_100001	0	0	212.911	138.858	211.995	228.491	No	1	6.62e-05	Ssl1-like (2.90E-013)	Transcription	INFORMATION STORAGE AND PROCESSING
NCER_100003	0	0	208.968	213.319	210.751	226.975	No	#N/A	#N/A	AN1-like Zinc finger (3.70E-006)	General function prediction only	POORLY CHARACTERIZED
NCER_100004	374.566	0	39.428	117.728	64.0336	83.5526	No	2	7.19e-109	HSF-type DNA-binding (2.40E-008)	Transcription	INFORMATION STORAGE AND PROCESSING
NCER_100005	0	0	47.3136	152.946	121.229	115.572	No	3	2.65e-22	Divalent cation transporter (5.00E-003)	Inorganic ion transport and metabolism	METABOLISM
NCER_100006	0	0	63.0847	65.4043	23.6241	34.8609	No	#N/A	#N/A	.	#N/A
NCER_100008	749.131	749.131	1036.96	651.025	807.57	784.561	No	1	0.00219996	DNA gyrase/topoisomerase IV, subunit (3.90E-014)	Chromatin structure and dynamics	INFORMATION STORAGE AND PROCESSING
NCER_100009	0	187.283	47.3136	32.1991	39.7879	35.0504	No	4	4.35e-102	.	#N/A
NCER_100010	0	187.283	275.996	229.418	209.508	221.67	No	#N/A	#N/A	.	Translation, ribosomal structure and biogenesis	INFORMATION STORAGE AND PROCESSING
NCER_100011	0	0	15.7712	13.0809	16.1638	8.9047	No	#N/A	#N/A	.	#N/A
NCER_100012	0	0	185.311	106.659	134.284	126.56	No	1	1.29e-05	Transcription initiation factor IIF, beta (9.70E-008)	Transcription	INFORMATION STORAGE AND PROCESSING
NCER_100014	0	0	7.88559	4.02488	16.1638	5.30493	No	#N/A	#N/A	.	#N/A
NCER_100015	0	1498.26	1991.11	1615.99	2032.91	1838.72	No	#N/A	#N/A	ATPase family associated with various (5.20E-003)	Posttranslational modification, protein turnover, chaperones	CELLULAR PROCESSES AND SIGNALING
NCER_100016	0	0	7.88559	5.0311	3.73011	2.27354	No	#N/A	#N/A	.	#N/A
NCER_100017	0	0	7.88559	14.0871	23.6241	11.5572	No	#N/A	#N/A	.	#N/A
NCER_100018	0	561.848	784.616	403.494	576.924	502.831	No	1	2.73e-07	Myristoyl-CoA:protein N-myristoyltrans (5.60E-024)	Lipid transport and metabolism	METABOLISM
NCER_100019	0	0	268.11	117.728	170.964	177.904	No	1	2.65e-11	Protein kinase domain (4.90E-058)	General function prediction only	POORLY CHARACTERIZED
NCER_100020	1123.7	842.773	1533.75	1128.98	1252.07	1218.43	No	1	3.03e-05	Paired amphipathic helix repeat (7.40E-010)	Chromatin structure and dynamics	INFORMATION STORAGE AND PROCESSING
NCER_100021	1685.55	1779.19	3323.78	1507.32	1591.52	1678.44	No	1	8.36e-15	Ribosomal protein L11, RNA binding do (4.00E-005)	Translation, ribosomal structure and biogenesis	INFORMATION STORAGE AND PROCESSING
NCER_100022	374.566	1872.83	528.335	3659.62	2135.49	2563.98	No	3	1.01e-110	.	#N/A
NCER_100024	0	187.283	47.3136	29.1804	31.0843	21.9775	No	4	8.37e-138	.	#N/A
NCER_100025	0	0	19.714	40.2488	19.2723	39.408	No	#N/A	#N/A	.	#N/A
NCER_100026	0	0	98.5699	41.255	89.5227	69.1535	No	#N/A	#N/A	Zinc finger, C3HC4 type (RING finger) (9.10E-007)	Posttranslational modification, protein turnover, chaperones	CELLULAR PROCESSES AND SIGNALING
NCER_100027	1498.26	0	642.676	496.067	693.801	637.349	No	2	1.97e-26	.	#N/A
NCER_100029	374.566	561.848	1143.41	594.676	773.377	724.691	No	1	3.93e-21	Exportin 1-like protein (2.70E-037)	Nuclear structure	CELLULAR PROCESSES AND SIGNALING
NCER_100030	0	0	31.5424	214.325	102.578	126.371	No	3	3.45e-54	Triosephosphate isomerase (7.20E-072)	Carbohydrate transport and metabolism	METABOLISM
NCER_100031	374.566	374.566	102.513	473.93	316.438	272.446	No	3	1.2e-36	Adaptin N terminal region (4.60E-002)	Intracellular trafficking, secretion, and vesicular transport	CELLULAR PROCESSES AND SIGNALING
NCER_100033	0	0	279.939	170.051	152.935	130.539	No	1	3.9e-09	.	#N/A
NCER_100034	0	374.566	110.398	296.835	239.971	218.449	No	4	4.79e-24	GDP dissociation inhibitor (3.50E-002)	Posttranslational modification, protein turnover, chaperones	CELLULAR PROCESSES AND SIGNALING
NCER_100035	0	0	236.568	240.487	246.188	217.691	No	#N/A	#N/A	Transmembrane adaptor Erv26 (1.50E-006)	Signal transduction mechanisms	CELLULAR PROCESSES AND SIGNALING
NCER_100036	187.283	187.283	212.911	159.989	182.154	165.4	No	#N/A	#N/A	Exocyst complex component Sec6 (4.70E-081)	Intracellular trafficking, secretion, and vesicular transport	CELLULAR PROCESSES AND SIGNALING
NCER_100037	0	0	7.88559	1.00622	5.59517	3.59977	No	#N/A	#N/A	.	#N/A
NCER_100038	749.131	468.207	1096.1	560.465	907.661	695.135	No	1	2.48e-14	tRNA synthetases class II core domain (4.10E-135)	Translation, ribosomal structure and biogenesis	INFORMATION STORAGE AND PROCESSING
NCER_100040	0	0	98.5699	54.3359	74.6023	56.4596	No	#N/A	#N/A	.	#N/A
NCER_100041	561.848	0	410.051	244.512	262.973	313.938	No	2	5.2e-11	RNA polymerase Rpb2, domain (9.30E-159)	Transcription	INFORMATION STORAGE AND PROCESSING
NCER_100043	0	0	0	2.01244	8.7036	4.73654	No	#N/A	#N/A	Glycerophosphoryl diester phosphodies (3.30E-006)	General function prediction only	POORLY CHARACTERIZED
NCER_100044	0	0	15.7712	6.03732	3.73011	1.89462	Yes	#N/A	#N/A	.	#N/A
NCER_100045	0	0	3.9428	0	0	0	No	#N/A	#N/A	.	#N/A
NCER_100046	749.131	280.924	2554.93	1336.26	1327.92	1333.62	No	1	7.15e-75	Ribosomal protein L6e (7.70E-002)	Translation, ribosomal structure and biogenesis	INFORMATION STORAGE AND PROCESSING
NCER_100047	0	374.566	228.682	143.89	221.32	214.849	No	4	6.4e-15	Protein kinase domain (5.30E-068)	Cell cycle control, cell division, chromosome partitioning	METABOLISM
NCER_100048	3932.94	11143.3	2984.7	20502.8	12651.3	13504.1	No	3	1.6e-79	.	Transcription	INFORMATION STORAGE AND PROCESSING
NCER_100049	0	187.283	149.826	137.852	129.311	138.496	No	#N/A	#N/A	ATP-binding region (1.10E-025)	General function prediction only	POORLY CHARACTERIZED
NCER_100050	0	187.283	23.6568	12.0746	7.46023	6.63116	No	4	9.05e-300	Tubulin binding cofactor C (2.70E-002)	#N/A
NCER_100051	0	0	23.6568	7.04354	18.0289	19.3251	No	#N/A	#N/A	.	Function unknown	POORLY CHARACTERIZED
NCER_100052	0	0	410.051	306.897	331.358	314.317	No	#N/A	#N/A	Glucose-6-phosphate dehydrogenase, C-te (5.80E-015)	Carbohydrate transport and metabolism	METABOLISM
NCER_100053	0	0	106.455	54.3359	82.0625	60.4383	No	1	1.82e-09	Methyltransferase small domain (1.00E-005)	Translation, ribosomal structure and biogenesis	INFORMATION STORAGE AND PROCESSING
NCER_100054	1123.7	1310.98	1186.78	1294	1191.15	1197.59	No	#N/A	#N/A	Proteasome A-type and B-type (1.30E-056)	Posttranslational modification, protein turnover, chaperones	CELLULAR PROCESSES AND SIGNALING
NCER_100055	0	0	165.597	105.653	86.4143	86.205	No	1	4.12e-12	.	#N/A
NCER_100056	0	187.283	0	3.01866	6.21686	7.76793	Yes	4	0	.	#N/A
NCER_100057	0	280.924	299.652	219.356	210.13	243.837	No	#N/A	#N/A	ATPase family associated with various (1.90E-022)	General function prediction only	POORLY CHARACTERIZED
NCER_100058	1123.7	1685.55	1975.34	3251.1	2833.64	2831.69	No	3	5.06e-23	ADP-ribosylation factor family (2.50E-029)	Intracellular trafficking, secretion, and vesicular transport	CELLULAR PROCESSES AND SIGNALING
NCER_100059	0	0	55.1991	151.939	96.3613	99.0884	No	3	2.14e-16	MBOAT family (3.40E-006)	Lipid transport and metabolism	METABOLISM
NCER_100061	0	0	0	2.01244	0	1.89462	No	#N/A	#N/A	.	General function prediction only	POORLY CHARACTERIZED
NCER_100062	0	280.924	433.708	552.415	501.7	561.564	No	1	9.45e-11	Acyltransferase (3.40E-018)	Lipid transport and metabolism	METABOLISM
NCER_100063	374.566	5899.41	4719.53	1709.57	6543.24	1382.31	No	4	6.63e-152	.	#N/A
NCER_100064	6742.18	17885.5	10685	24434.1	25818	24408.3	Yes	4	6.68e-41	.	#N/A
NCER_100065	374.566	187.283	555.934	337.084	325.763	288.361	No	1	7.36e-19	Putative ATPase (DUF699) (4.80E-080)	General function prediction only	POORLY CHARACTERIZED
NCER_100067	0	0	248.396	174.076	207.021	201.587	No	#N/A	#N/A	ATP synthase subunit D (3.70E-057)	Energy production and conversion	METABOLISM
NCER_100068	936.414	1123.7	1750.6	1379.53	1845.78	1622.17	No	1	4.47e-10	ATPase family associated with various (3.10E-003)	Posttranslational modification, protein turnover, chaperones	CELLULAR PROCESSES AND SIGNALING
NCER_100069	0	0	307.538	185.145	217.59	231.333	No	#N/A	#N/A	Protein kinase domain (9.30E-052)	Replication, recombination and repair	INFORMATION STORAGE AND PROCESSING
NCER_100070	0	187.283	169.54	378.339	224.429	315.075	Yes	4	5.83e-15	.	#N/A
NCER_100072	0	561.848	1036.96	754.665	874.09	868.681	No	1	3.57e-06	26S proteasome subunit RPN7 (2.30E-027)	Posttranslational modification, protein turnover, chaperones	CELLULAR PROCESSES AND SIGNALING
NCER_100074	0	0	15.7712	10.0622	3.73011	8.71523	No	#N/A	#N/A	.	#N/A
NCER_100075	0	0	23.6568	15.0933	15.5421	9.09416	No	#N/A	#N/A	.	#N/A
NCER_100076	0	936.414	205.025	1022.32	767.782	903.921	No	4	5.43e-43	Histone-like transcription factor (CBF/ (2.80E-022)	Transcription	INFORMATION STORAGE AND PROCESSING
NCER_100077	1872.83	1404.62	3497.26	2203.62	2341.89	2447.47	No	1	1.11e-13	TCP-1/cpn60 chaperonin family (1.20E-118)	Posttranslational modification, protein turnover, chaperones	CELLULAR PROCESSES AND SIGNALING
NCER_100078	0	0	67.0275	66.4106	63.4119	73.5111	No	#N/A	#N/A	.	#N/A
NCER_100079	0	93.6414	232.625	101.628	113.147	94.1624	No	1	7.83e-22	RNase3 domain (1.10E-022)	RNA processing and modification	INFORMATION STORAGE AND PROCESSING
NCER_100080	0	0	70.9703	61.3795	52.8433	36.5661	No	#N/A	#N/A	.	#N/A
NCER_100082	0	374.566	122.227	61.3795	59.0601	56.649	No	4	5.87e-117	DNA mismatch repair protein, C-termin (4.90E-020)	Replication, recombination and repair	INFORMATION STORAGE AND PROCESSING
NCER_100083	1685.55	7397.67	1336.61	14580.1	8965.33	11381	Yes	3	2.88e-131	.	Cytoskeleton	CELLULAR PROCESSES AND SIGNALING
NCER_100084	187.283	936.414	1163.12	949.872	998.427	1097.74	No	1	5.9e-59	.	Intracellular trafficking, secretion, and vesicular transport	CELLULAR PROCESSES AND SIGNALING
NCER_100085	10862.4	6086.69	12743.1	5846.14	7026.91	6382.39	No	2	1.51e-17	Elongation factor Tu GTP binding domain (2.20E-063)	Translation, ribosomal structure and biogenesis	INFORMATION STORAGE AND PROCESSING
NCER_100087	0	0	86.7415	99.6158	85.1709	120.687	No	#N/A	#N/A	PSP (3.30E-020)	RNA processing and modification	INFORMATION STORAGE AND PROCESSING
NCER_100088	0	0	114.341	59.367	75.8457	97.9517	No	1	3.91e-08	Protein kinase domain (1.30E-053)	Signal transduction mechanisms	CELLULAR PROCESSES AND SIGNALING
NCER_100089	0	561.848	98.5699	675.174	305.248	416.247	No	4	6.05e-59	Cation efflux family (4.20E-057)	Inorganic ion transport and metabolism	METABOLISM
NCER_100090	0	0	118.284	98.6096	83.9276	99.4673	No	#N/A	#N/A	Putative methyltransferase (1.50E-034)	General function prediction only	POORLY CHARACTERIZED
NCER_100091	374.566	187.283	23.6568	162.002	104.443	100.225	No	2	2.07e-113	SNARE domain (3.10E-003)	Intracellular trafficking, secretion, and vesicular transport	CELLULAR PROCESSES AND SIGNALING
NCER_100092	374.566	187.283	161.655	273.692	174.694	219.586	No	2	2.82e-16	Xylose isomerase-like TIM barrel (8.00E-042)	Replication, recombination and repair	INFORMATION STORAGE AND PROCESSING
NCER_100093	0	374.566	193.197	207.281	285.354	229.817	No	4	4.95e-11	.	Intracellular trafficking, secretion, and vesicular transport	CELLULAR PROCESSES AND SIGNALING
NCER_100094	0	0	260.225	258.599	256.134	268.278	No	#N/A	#N/A	Sad1 UNC-like C-terminal (3.00E-012)	Cell cycle control, cell division, chromosome partitioning	METABOLISM
NCER_100095	374.566	187.283	611.133	465.88	585.006	553.796	No	2	5.95e-26	ABC transporter (2.30E-016)	RNA processing and modification	INFORMATION STORAGE AND PROCESSING
NCER_100096	0	0	39.428	47.2924	44.1397	44.5235	No	#N/A	#N/A	.	General function prediction only	POORLY CHARACTERIZED
NCER_100097	0	0	47.3136	79.4914	77.7107	83.742	No	#N/A	#N/A	.	#N/A
NCER_100098	0	187.283	118.284	66.4106	76.4673	69.1535	No	4	1.64e-27	Reduced folate carrier (3.80E-002)	#N/A
NCER_100099	749.131	0	169.54	119.74	123.094	114.435	No	2	1.94e-120	Translation initiation factor SUI1 (6.00E-008)	Translation, ribosomal structure and biogenesis	INFORMATION STORAGE AND PROCESSING
NCER_100100	0	0	153.769	56.3484	79.5758	72.3743	No	1	7.48e-20	tRNA pseudouridine synthase (4.80E-006)	Translation, ribosomal structure and biogenesis	INFORMATION STORAGE AND PROCESSING
NCER_100101	749.131	561.848	1368.15	715.423	809.435	795.549	No	1	5.62e-14	Ribosomal protein S19e (7.30E-008)	Translation, ribosomal structure and biogenesis	INFORMATION STORAGE AND PROCESSING
NCER_100102	3932.94	2621.96	2523.39	1839.37	2025.45	1898.41	No	2	3.96e-13	Phosphate transporter (Pho88) (1.60E-010)	Inorganic ion transport and metabolism	METABOLISM
NCER_100104	374.566	187.283	260.225	325.009	340.062	476.496	No	2	1.66e-16	RNA recognition motif. (a.k.a. RRM, RBD, or (2.60E-004)	Transcription	INFORMATION STORAGE AND PROCESSING
NCER_100106	0	0	122.227	32.1991	30.4626	30.8822	No	1	7e-58	.	#N/A
NCER_100107	0	468.207	55.1991	210.3	220.698	240.237	No	4	1.09e-64	Myb-like DNA-binding domain (3.30E-013)	Transcription	INFORMATION STORAGE AND PROCESSING
NCER_100108	0	0	7.88559	42.2613	23.6241	33.3452	No	#N/A	#N/A	TBC domain (6.10E-015)	General function prediction only	POORLY CHARACTERIZED
NCER_100109	0	0	27.5996	86.535	68.3854	62.3329	No	#N/A	#N/A	Tetraspanin family (2.80E-004)	#N/A
NCER_100110	0	749.131	59.1419	750.641	300.896	570.658	No	4	4.85e-102	.	#N/A
NCER_100112	561.848	0	161.655	56.3484	92.6312	50.5863	No	2	1.21e-149	RIO1 family (1.70E-004)	General function prediction only	POORLY CHARACTERIZED
NCER_100113	374.566	0	86.7415	44.2737	42.2746	38.0818	No	2	6.06e-170	CAP-Gly domain (3.40E-024)	Cytoskeleton	CELLULAR PROCESSES AND SIGNALING
NCER_100114	0	0	7.88559	9.05599	4.3518	3.59977	No	#N/A	#N/A	.	#N/A
NCER_100115	0	561.848	689.989	370.289	506.674	493.548	No	1	3.53e-06	Protein of unknown function (DUF663) (8.10E-043)	Translation, ribosomal structure and biogenesis	INFORMATION STORAGE AND PROCESSING
NCER_100116	374.566	0	102.513	53.3297	92.0095	76.353	No	2	2.74e-88	Type III restriction enzyme, res subu (9.10E-004)	Replication, recombination and repair	INFORMATION STORAGE AND PROCESSING
NCER_100117	0	0	157.712	129.802	94.4962	132.623	No	1	6.35e-05	C1-like domain (7.70E-002)	Posttranslational modification, protein turnover, chaperones	CELLULAR PROCESSES AND SIGNALING
NCER_100118	374.566	0	398.222	332.053	367.416	428.941	No	#N/A	#N/A	Pre-mRNA cleavage complex II protein Clp1 (1.00E-004)	RNA processing and modification	INFORMATION STORAGE AND PROCESSING
NCER_100119	0	0	15.7712	0	4.97349	4.926	No	#N/A	#N/A	Siphovirus Gp157 (8.70E-002)	#N/A
NCER_100120	0	187.283	31.5424	95.591	75.8457	79.7633	No	3	5.26e-50	DNA polymerase	Replication, recombination and repair	INFORMATION STORAGE AND PROCESSING
NCER_100121	374.566	561.848	1178.9	1317.14	1348.44	1639.03	No	3	3.22e-38	Aspartate-ammonia ligase (6.90E-101)	#N/A
NCER_100123	0	0	23.6568	106.659	128.689	83.1736	No	3	4.73e-34	ADP-ribosylation factor family (2.10E-008)	General function prediction only	POORLY CHARACTERIZED
NCER_100124	0	0	0	13.0809	8.7036	23.3038	No	#N/A	#N/A	.	#N/A
NCER_100125	374.566	187.283	465.25	181.12	172.207	194.388	No	2	1.33e-31	WD domain, G-beta repeat (1.70E-003)	General function prediction only	POORLY CHARACTERIZED
NCER_100126	374.566	93.6414	839.816	524.241	503.565	593.962	No	1	7.52e-69	DKCLD (NUC011) domain (4.10E-021)	Translation, ribosomal structure and biogenesis	INFORMATION STORAGE AND PROCESSING
NCER_100127	374.566	187.283	989.642	519.21	626.659	659.705	No	1	8.59e-46	Proliferating cell nuclear antigen, N-termi (1.40E-008)	Replication, recombination and repair	INFORMATION STORAGE AND PROCESSING
NCER_100128	0	0	82.7987	70.4354	74.6023	74.269	No	#N/A	#N/A	Metallo-beta-lactamase superfamily (3.30E-007)	General function prediction only	POORLY CHARACTERIZED
NCER_100129	0	0	323.309	197.219	198.318	185.672	No	1	2.04e-06	RIO1 family (4.00E-060)	Cell cycle control, cell division, chromosome partitioning	METABOLISM
NCER_100130	0	187.283	244.453	118.734	190.857	192.872	No	1	5.6e-08	.	Intracellular trafficking, secretion, and vesicular transport	CELLULAR PROCESSES AND SIGNALING
NCER_100131	0	0	43.3708	23.1431	35.4361	22.3565	No	#N/A	#N/A	.	RNA processing and modification	INFORMATION STORAGE AND PROCESSING
NCER_100133	0	187.283	130.112	191.182	252.404	193.44	No	4	1.48e-07	.	#N/A
NCER_100134	0	93.6414	47.3136	112.697	63.4119	85.0683	No	4	5.65e-14	.	#N/A
NCER_100135	374.566	561.848	591.419	637.944	673.907	507.189	Yes	4	3.66e-07	Peptidase family M1 (1.70E-005)	Posttranslational modification, protein turnover, chaperones	CELLULAR PROCESSES AND SIGNALING
NCER_100136	1872.83	749.131	3631.32	1817.23	2216.31	2273.16	No	1	4e-37	Eukaryotic ribosomal protein L18 (9.40E-011)	Translation, ribosomal structure and biogenesis	INFORMATION STORAGE AND PROCESSING
NCER_100137	1123.7	1123.7	1628.37	777.809	1375.17	1107.59	No	1	9.01e-09	ABC transporter (6.20E-036)	Intracellular trafficking, secretion, and vesicular transport	CELLULAR PROCESSES AND SIGNALING
NCER_100138	374.566	187.283	516.506	370.289	414.043	383.281	No	1	1.94e-15	ABC transporter (3.50E-034)	Intracellular trafficking, secretion, and vesicular transport	CELLULAR PROCESSES AND SIGNALING
NCER_100139	0	2247.39	398.222	2404.87	1794.18	1636.76	No	4	1.16e-51	.	#N/A
NCER_100140	0	187.283	74.9131	444.749	201.426	297.265	No	3	1.21e-50	CCAAT-binding transcription factor (CBF-B/N (1.90E-014)	Transcription	INFORMATION STORAGE AND PROCESSING
NCER_100141	374.566	749.131	622.962	703.348	807.57	855.04	No	4	1.61e-11	EF hand (1.70E-005)	Cytoskeleton	CELLULAR PROCESSES AND SIGNALING
NCER_100142	0	374.566	149.826	111.69	118.12	101.551	No	4	2.13e-49	.	#N/A
NCER_100143	0	0	220.797	123.765	146.096	126.371	No	1	9.47e-08	.	General function prediction only	POORLY CHARACTERIZED
NCER_100144	0	0	51.2563	49.3048	43.518	38.6502	No	#N/A	#N/A	YEATS family (1.50E-023)	Transcription	INFORMATION STORAGE AND PROCESSING
NCER_100145	374.566	187.283	784.616	399.47	549.57	464.56	No	1	8.52e-33	Queuine tRNA-ribosyltransferase (3.90E-074)	RNA processing and modification	INFORMATION STORAGE AND PROCESSING
NCER_100146	749.131	0	31.5424	208.288	105.065	117.845	No	2	2.4e-178	Ras family (1.00E-023)	General function prediction only	POORLY CHARACTERIZED
NCER_100147	0	0	94.6271	585.62	361.199	737.195	No	3	1.77e-64	Basic region leucine zipper (2.10E-003)	Transcription	INFORMATION STORAGE AND PROCESSING
NCER_100148	0	187.283	3.9428	333.059	54.0867	200.829	No	4	3.78e-229	.	#N/A
NCER_100150	0	0	94.6271	130.809	61.5469	97.7622	No	3	3.03e-09	Zinc finger, C3HC4 type (RING finger) (8.80E-004)	Posttranslational modification, protein turnover, chaperones	CELLULAR PROCESSES AND SIGNALING
NCER_100151	374.566	0	27.5996	457.83	82.0625	334.4	No	3	2.52e-141	.	#N/A
NCER_100152	0	561.848	902.9	1015.28	912.635	837.989	No	1	9.16e-06	SNF2 family N-terminal domain (1.00E-069)	Transcription	INFORMATION STORAGE AND PROCESSING
NCER_100153	374.566	1123.7	189.254	451.793	549.57	346.525	No	4	2.38e-57	.	Cell cycle control, cell division, chromosome partitioning	METABOLISM
NCER_100154	0	0	0	8.04976	1.24337	9.852	Yes	#N/A	#N/A	.	#N/A
NCER_100155	749.131	1591.9	378.508	908.617	770.89	653.453	No	4	2.8e-34	.	#N/A
NCER_100156	0	187.283	31.5424	24.1493	15.5421	20.4619	No	4	5.47e-184	.	#N/A
NCER_100157	0	93.6414	118.284	66.4106	73.9806	68.5851	No	1	9.32e-08	Flavodoxin (1.20E-016)	Energy production and conversion	METABOLISM
NCER_100158	0	0	185.311	143.89	145.474	167.674	No	#N/A	#N/A	tRNA synthetases class I (W and Y) (6.50E-039)	Translation, ribosomal structure and biogenesis	INFORMATION STORAGE AND PROCESSING
NCER_100159	374.566	187.283	134.055	211.306	238.727	262.783	No	2	5.9e-12	.	General function prediction only	POORLY CHARACTERIZED
NCER_100160	0	187.283	11.8284	12.0746	17.4072	17.0515	No	4	4.42e-287	Transcription factor S-II (TFIIS) (9.10E-006)	Transcription	INFORMATION STORAGE AND PROCESSING
NCER_100161	374.566	655.49	587.477	1422.8	1298.7	1122.94	No	4	1.33e-40	TLC ATP/ADP transporter (8.40E-012)	#N/A
NCER_100162	0	0	0	243.505	53.465	97.7622	No	3	4.03e-40	TLC domain (2.00E-040)	Intracellular trafficking, secretion, and vesicular transport	CELLULAR PROCESSES AND SIGNALING
NCER_100163	749.131	0	185.311	124.771	115.634	117.466	Yes	2	2.47e-118	Acetyltransferase (GNAT) family (4.90E-002)	#N/A
NCER_100164	187.283	93.6414	63.0847	389.407	147.34	228.301	Yes	3	1.78e-65	Glutaredoxin (9.10E-004)	#N/A
NCER_100165	0	0	63.0847	64.3981	41.0313	61.9539	No	#N/A	#N/A	Glutaredoxin (1.10E-006)	#N/A
NCER_100166	0	0	126.169	66.4106	84.5492	89.8048	No	1	3.32e-07	D-Tyr-tRNA(Tyr) deacylase (1.10E-012)	Translation, ribosomal structure and biogenesis	INFORMATION STORAGE AND PROCESSING
NCER_100167	0	187.283	327.252	283.754	258.621	306.738	No	1	4.26e-06	D-Tyr-tRNA(Tyr) deacylase (1.40E-009)	Translation, ribosomal structure and biogenesis	INFORMATION STORAGE AND PROCESSING
NCER_100169	0	187.283	70.9703	175.082	161.017	156.306	No	4	1.62e-16	SacI homology domain (9.70E-012)	Intracellular trafficking, secretion, and vesicular transport	CELLULAR PROCESSES AND SIGNALING
NCER_100172	0	0	23.6568	34.2115	23.6241	17.4305	No	#N/A	#N/A	Zinc finger, C3HC4 type (RING finger) (8.60E-008)	Posttranslational modification, protein turnover, chaperones	CELLULAR PROCESSES AND SIGNALING
NCER_100173	0	0	7.88559	2.01244	3.73011	3.03139	No	#N/A	#N/A	DHHC zinc finger domain (3.80E-012)	General function prediction only	POORLY CHARACTERIZED
NCER_100174	0	187.283	114.341	76.4728	103.822	78.0582	No	4	4.15e-18	EXS family (1.40E-034)	Intracellular trafficking, secretion, and vesicular transport	CELLULAR PROCESSES AND SIGNALING
NCER_100175	1123.7	1310.98	575.648	918.679	1121.52	838.178	No	2	7.73e-12	Chitin synthase (4.60E-242)	Cell wall/membrane/envelope biogenesis	CELLULAR PROCESSES AND SIGNALING
NCER_100176	0	0	78.8559	198.225	185.884	232.659	No	3	7.7e-20	Oxidoreductase NAD-binding domain (8.20E-010)	Energy production and conversion	METABOLISM
NCER_100177	374.566	0	63.0847	37.2302	36.0578	26.1457	No	2	1.84e-224	.	#N/A
NCER_100178	0	0	55.1991	166.026	170.342	126.56	No	3	6.5e-17	.	#N/A
NCER_100180	1123.7	2060.11	2026.6	1793.09	2101.92	1932.7	No	1	1.89e-08	ATPase family associated with various cellu (8.20E-003)	Posttranslational modification, protein turnover, chaperones	CELLULAR PROCESSES AND SIGNALING
NCER_100181	0	187.283	157.712	46.2861	56.5734	48.8811	No	4	1.48e-62	Acyltransferase (4.50E-013)	Lipid transport and metabolism	METABOLISM
NCER_100182	0	0	31.5424	7.04354	8.7036	3.41031	No	#N/A	#N/A	.	Replication, recombination and repair	INFORMATION STORAGE AND PROCESSING
NCER_100183	0	0	126.169	69.4292	87.036	71.9954	No	1	5.85e-08	.	#N/A
NCER_100184	0	0	98.5699	61.3795	57.1951	57.4069	No	#N/A	#N/A	DNA polymerase family B, exonuclease (2.80E-014)	Replication, recombination and repair	INFORMATION STORAGE AND PROCESSING
NCER_100185	0	187.283	197.14	151.939	165.368	167.674	No	#N/A	#N/A	Casein kinase II regulatory subunit (1.60E-015)	Transcription	INFORMATION STORAGE AND PROCESSING
NCER_100186	374.566	374.566	425.822	351.171	405.339	471.191	No	#N/A	#N/A	Ubiquitin fusion degradation protein UFD1 (1.30E-035)	Posttranslational modification, protein turnover, chaperones	CELLULAR PROCESSES AND SIGNALING
NCER_100188	0	187.283	126.169	86.535	117.499	93.973	No	4	4.46e-12	.	Cell cycle control, cell division, chromosome partitioning	METABOLISM
NCER_100189	187.283	0	31.5424	94.5847	72.7372	46.4181	No	2	8.4e-63	.	#N/A
NCER_100192	0	0	398.222	308.91	223.807	262.973	No	1	2.23e-07	HEC/Ndc80p family (4.90E-013)	Cell cycle control, cell division, chromosome partitioning	METABOLISM
NCER_100193	0	749.131	595.362	389.407	460.669	442.772	No	4	8.27e-06	.	#N/A
NCER_100194	0	0	11.8284	9.05599	5.59517	5.49439	No	#N/A	#N/A	Importin-beta N-terminal domain (8.60E-014)	Nuclear structure	CELLULAR PROCESSES AND SIGNALING
NCER_100195	749.131	187.283	1301.12	914.655	881.55	926.657	No	1	4.63e-54	Formin Homology Domain (5.90E-006)	#N/A
NCER_100197	0	187.283	275.996	113.703	164.125	119.171	Yes	1	3.17e-17	.	#N/A
NCER_100198	0	0	23.6568	8.04976	27.9759	2.84192	No	#N/A	#N/A	.	#N/A
NCER_100199	0	0	417.936	296.835	274.785	288.361	No	1	5.82e-05	Protein kinase domain (2.70E-019)	Signal transduction mechanisms	CELLULAR PROCESSES AND SIGNALING
NCER_100200	0	0	122.227	132.821	86.4143	113.488	No	3	0.00163837	Protein kinase domain (2.90E-002)	Cell cycle control, cell division, chromosome partitioning	METABOLISM
NCER_100201	374.566	374.566	603.248	579.583	622.307	683.009	No	3	1.36e-07	.	Intracellular trafficking, secretion, and vesicular transport	CELLULAR PROCESSES AND SIGNALING
NCER_100202	0	0	3.9428	9.05599	11.812	10.0415	No	#N/A	#N/A	Peptidase family M48 (1.90E-003)	General function prediction only	POORLY CHARACTERIZED
NCER_100203	0	187.283	70.9703	64.3981	47.2481	57.7858	No	4	9.08e-45	.	Intracellular trafficking, secretion, and vesicular transport	CELLULAR PROCESSES AND SIGNALING
NCER_100204	0	187.283	114.341	75.4665	77.7107	67.0694	No	4	3.88e-27	.	#N/A
NCER_100205	0	187.283	47.3136	25.1555	46.6264	41.871	No	4	1.26e-91	.	#N/A
NCER_100206	374.566	187.283	311.481	207.281	244.944	232.659	No	2	3.33e-10	.	#N/A
NCER_100207	5056.64	3090.17	8701.75	4881.18	5282.46	5327.09	No	1	1.71e-16	Ribosomal protein L3 (1.30E-096)	Translation, ribosomal structure and biogenesis	INFORMATION STORAGE AND PROCESSING
NCER_100209	0	561.848	603.248	392.426	445.127	418.9	No	1	0.000203203	WD domain, G-beta repeat (4.00E-004)	RNA processing and modification	INFORMATION STORAGE AND PROCESSING
NCER_100211	374.566	0	39.428	147.914	129.932	421.742	No	2	1.42e-100	Homeobox domain (2.20E-023)	General function prediction only	POORLY CHARACTERIZED
NCER_100212	749.131	749.131	149.826	1363.43	661.474	777.55	No	3	1.89e-66	.	#N/A
NCER_100213	0	187.283	910.786	586.627	708.722	723.554	No	1	5.21e-39	AhpC/TSA family (1.90E-032),	Posttranslational modification, protein turnover, chaperones	CELLULAR PROCESSES AND SIGNALING
NCER_100214	0	0	94.6271	212.313	188.371	134.518	No	3	1.59e-09	Subtilase family (2.00E-006)	Posttranslational modification, protein turnover, chaperones	CELLULAR PROCESSES AND SIGNALING
NCER_100216	0	0	0	4.02488	13.0554	4.35762	Yes	#N/A	#N/A	.	#N/A
NCER_100217	374.566	187.283	950.214	584.614	863.521	807.675	No	1	8.86e-52	RNA polymerase Rpb1, domain (2.50E-089)	Transcription	INFORMATION STORAGE AND PROCESSING
NCER_100218	0	0	228.682	85.5287	102.578	85.0683	No	1	5.8e-25	YL1 nuclear protein C-terminal domain (1.90E-008)	Function unknown	POORLY CHARACTERIZED
NCER_100219	0	187.283	43.3708	59.367	28.5975	47.5549	No	4	8.1e-80	WD domain, G-beta repeat (8.00E-004)	Transcription	INFORMATION STORAGE AND PROCESSING
NCER_100220	0	187.283	118.284	80.4976	105.065	103.825	No	4	1.03e-12	SET domain (6.80E-034)	Transcription	INFORMATION STORAGE AND PROCESSING
NCER_100221	0	187.283	78.8559	187.157	226.915	180.936	No	4	3.68e-18	Protein kinase domain (3.10E-006)	Translation, ribosomal structure and biogenesis	INFORMATION STORAGE AND PROCESSING
NCER_100222	0	0	59.1419	89.5536	103.2	89.6153	No	3	8.83e-07	.	#N/A
NCER_100223	1498.26	655.49	2409.05	1218.53	1524.37	1537.48	No	1	7.77e-26	Ribosomal protein L32 (4.40E-057)	Translation, ribosomal structure and biogenesis	INFORMATION STORAGE AND PROCESSING
NCER_100224	0	0	398.222	620.838	605.522	469.107	No	3	2.43e-05	Gamma-glutamyltranspeptidase (2.00E-143)	Amino acid transport and metabolism	METABOLISM
NCER_100225	0	0	15.7712	21.1306	15.5421	15.3464	No	#N/A	#N/A	.	#N/A
NCER_100227	0	187.283	189.254	584.614	311.465	582.026	No	3	1.73e-40	.	#N/A
NCER_100228	0	0	15.7712	18.112	2.48674	9.852	No	#N/A	#N/A	.	#N/A
NCER_100229	0	374.566	86.7415	39.2426	53.465	45.6602	No	4	3.48e-159	.	#N/A
NCER_100230	0	0	145.883	242.499	268.568	233.417	No	3	4.59e-08	.	Intracellular trafficking, secretion, and vesicular transport	CELLULAR PROCESSES AND SIGNALING
NCER_100231	749.131	749.131	1573.18	1378.52	1537.43	1487.08	No	1	5.8e-18	.	#N/A
NCER_100232	374.566	0	335.138	119.74	179.045	145.885	No	2	3.9e-33	Brix domain (1.60E-023)	Translation, ribosomal structure and biogenesis	INFORMATION STORAGE AND PROCESSING
NCER_100233	749.131	1404.62	1612.6	1134.01	1545.51	1308.61	No	1	4.17e-09	SNF2 family N-terminal domain (5.60E-101), interact with transcription factor and zip finger	Transcription	INFORMATION STORAGE AND PROCESSING
NCER_100234	0	0	122.227	89.5536	110.038	104.014	No	#N/A	#N/A	.	RNA processing and modification	INFORMATION STORAGE AND PROCESSING
NCER_100236	3932.94	3183.81	6556.87	3669.69	4154.1	4345.3	No	1	2.12e-09	Ribosomal Proteins L2, C-terminal doma (2.30E-033)	#N/A
NCER_100237	0	0	59.1419	49.3048	75.224	58.1647	No	#N/A	#N/A	.	#N/A
NCER_100238	0	0	0	6.03732	9.94697	10.9888	No	#N/A	#N/A	.	RNA processing and modification	INFORMATION STORAGE AND PROCESSING
NCER_100239	0	187.283	193.197	181.12	149.205	157.632	No	#N/A	#N/A	Viral (Superfamily RNA helicase (7.30E-009)	Replication, recombination and repair	INFORMATION STORAGE AND PROCESSING
NCER_100240	0	561.848	488.907	724.479	808.191	890.659	No	4	1.08e-06	.unknown	#N/A
NCER_100241	0	0	0	3.01866	1.24337	0.378923	No	#N/A	#N/A	.	General function prediction only	POORLY CHARACTERIZED
NCER_100242	0	0	43.3708	584.614	94.4962	358.461	No	3	7.66e-124	Fructose-bisphosphate aldolase class-I (2.70E-096)	Carbohydrate transport and metabolism	METABOLISM
NCER_100244	0	0	86.7415	115.715	73.9806	118.414	No	3	3.15e-05	.	#N/A
NCER_100245	0	0	0	0	0	0.378923	No	#N/A	#N/A	.	#N/A
NCER_100246	0	0	23.6568	28.1742	29.8409	26.9035	No	#N/A	#N/A	.	#N/A
NCER_100247	0	0	0	0	0	0	No	#N/A	#N/A	Zinc finger, C2H2 type (7.00E-003)	General function prediction only	POORLY CHARACTERIZED
NCER_100249	0	936.414	733.36	863.337	1340.98	959.623	No	4	1.82e-07	Ubiquitin family (3.70E-037), zip finger	Posttranslational modification, protein turnover, chaperones	CELLULAR PROCESSES AND SIGNALING
NCER_100253	0	0	122.227	72.4479	89.5227	68.3956	No	1	3.01e-07	Fork head domain (1.30E-004)	Transcription	INFORMATION STORAGE AND PROCESSING
NCER_100254	0	0	279.939	192.188	175.937	190.788	No	1	8.82e-06	WD domain, G-beta repeat (9.80E-007)	Transcription	INFORMATION STORAGE AND PROCESSING
NCER_100255	374.566	0	228.682	93.5785	136.149	149.106	No	2	4.79e-38	.	#N/A
NCER_100256	0	187.283	110.398	1356.39	417.151	964.928	No	3	7.57e-132	FAD binding domain of DNA photolyase (6.40E-038)	Replication, recombination and repair	INFORMATION STORAGE AND PROCESSING
NCER_100257	374.566	187.283	228.682	118.734	121.229	122.013	No	2	1.05e-36	.	Replication, recombination and repair	INFORMATION STORAGE AND PROCESSING
NCER_100259	0	0	201.083	91.5661	113.768	94.9203	No	1	2.07e-14	.	Function unknown	POORLY CHARACTERIZED
NCER_100260	0	374.566	650.561	331.047	348.766	298.592	No	1	5.26e-13	DEAD/DEAH box helicase (8.00E-047)	RNA processing and modification	INFORMATION STORAGE AND PROCESSING
NCER_100261	374.566	280.924	626.905	370.289	356.848	375.134	No	1	4.32e-11	.	#N/A
NCER_100263	0	0	0	66.4106	82.6842	143.422	No	3	2.22e-14	.	#N/A
NCER_100264	0	0	47.3136	112.697	65.277	133.949	No	3	4.43e-22	.	#N/A
NCER_100265	374.566	1123.7	757.017	471.917	778.972	449.213	No	4	6.78e-31	Muskelin N-terminus (1.10E-056)	Signal transduction mechanisms	CELLULAR PROCESSES AND SIGNALING
NCER_100266	0	0	0	312.935	208.886	412.458	No	3	2.8e-08	.	#N/A
NCER_100267	0	561.848	563.82	776.802	706.857	800.096	No	#N/A	#N/A	ATPase family associated with various ce (2.80E-025)	Posttranslational modification, protein turnover, chaperones	CELLULAR PROCESSES AND SIGNALING
NCER_100268	0	0	469.193	254.574	277.272	312.043	No	1	2.71e-06	RNA polymerase Rpb3/RpoA insert domain (3.20E-021)	Transcription	INFORMATION STORAGE AND PROCESSING
NCER_100269	187.283	187.283	421.879	363.246	404.717	348.609	No	1	6.09e-20	Protein of unknown function, DUF618 (2.20E-003)	RNA processing and modification	INFORMATION STORAGE AND PROCESSING
NCER_100270	374.566	187.283	346.966	190.176	255.513	209.166	No	2	3.08e-14	Protein kinase domain (3.20E-093)	Cell cycle control, cell division, chromosome partitioning	METABOLISM
NCER_100271	0	187.283	94.6271	246.524	201.426	158.39	No	4	5.69e-15	.	#N/A
NCER_100272	0	655.49	705.76	1246.71	1232.8	1172.2	No	4	3.31e-12	Phosphoglucomutase/phosphomannomutase, a (2.40E-003)	Carbohydrate transport and metabolism	METABOLISM
NCER_100273	0	187.283	141.941	95.591	127.446	122.582	No	4	1.78e-07	Myb-like DNA-binding domain (1.10E-005)	Posttranslational modification, protein turnover, chaperones	CELLULAR PROCESSES AND SIGNALING
NCER_100274	374.566	0	197.14	157.977	143.609	124.097	No	2	3.94e-24	.	Posttranslational modification, protein turnover, chaperones	CELLULAR PROCESSES AND SIGNALING
NCER_100275	749.131	0	185.311	193.194	223.807	232.469	No	2	1.28e-60	.	#N/A
NCER_100276	187.283	0	177.426	272.686	300.896	179.799	No	2	1.73e-09	Zinc finger C-x8-C-x5-C-x3-H type (and (4.60E-011)	General function prediction only	POORLY CHARACTERIZED
NCER_100277	0	187.283	137.998	47.2924	70.2505	42.0605	No	4	2.78e-57	.	#N/A
NCER_100278	0	374.566	295.71	300.86	365.551	302.949	No	#N/A	#N/A	Glycosyltransferase family (4.90E-155)	Carbohydrate transport and metabolism	METABOLISM
NCER_100279	1123.7	1123.7	1320.84	1122.94	1348.44	1439.34	Yes	#N/A	#N/A	emp24/gp25L/p24 family/GOLD (3.60E-002)	#N/A
NCER_100280	0	0	161.655	124.771	146.096	142.475	No	#N/A	#N/A	RNA recognition motif. (a.k.a. RRM, RBD, or (5.60E-002)	Translation, ribosomal structure and biogenesis	INFORMATION STORAGE AND PROCESSING
NCER_100281	0	0	43.3708	40.2488	58.4385	55.3228	No	#N/A	#N/A	.	Cell cycle control, cell division, chromosome partitioning	METABOLISM
NCER_100282	0	0	7.88559	16.0995	26.1108	19.704	No	#N/A	#N/A	.	Function unknown	POORLY CHARACTERIZED
NCER_100283	0	374.566	134.055	178.101	120.607	99.6568	No	4	2.41e-39	.	Carbohydrate transport and metabolism	METABOLISM
NCER_100285	749.131	187.283	437.65	232.437	274.163	259.373	No	2	4.12e-45	.	#N/A
NCER_100286	0	0	90.6843	53.3297	72.7372	65.1748	No	#N/A	#N/A	Transcription factor TFIIB repeat (4.50E-011)	Transcription	INFORMATION STORAGE AND PROCESSING
NCER_100287	0	0	63.0847	79.4914	88.2794	70.6692	No	#N/A	#N/A	Synaptobrevin (1.10E-002)	#N/A
NCER_100288	0	0	27.5996	26.1617	29.8409	18.9462	No	#N/A	#N/A	.	Signal transduction mechanisms	CELLULAR PROCESSES AND SIGNALING
NCER_100289	0	561.848	477.078	282.748	327.628	269.604	No	4	1.03e-13	.	#N/A
NCER_100290	0	0	7.88559	12.0746	4.97349	4.54708	Yes	#N/A	#N/A	.	#N/A
NCER_100291	0	0	31.5424	28.1742	47.8698	64.4169	No	#N/A	#N/A	.	#N/A
NCER_100293	0	187.283	70.9703	69.4292	52.8433	50.2073	No	4	5.46e-44	.	#N/A
NCER_100295	374.566	1591.9	366.68	3195.76	1971.37	2063.62	Yes	3	6.13e-114	.	#N/A
NCER_100296	0	0	23.6568	2.01244	8.7036	7.19954	No	#N/A	#N/A	Spc97 Spc98 family (3.80E-004)	#N/A
NCER_100297	0	0	7.88559	2.01244	6.21686	5.49439	No	#N/A	#N/A	.	#N/A
NCER_100298	0	374.566	169.54	374.314	234.375	349.746	No	4	2.14e-14	Peptidase C65 Otubain (2.60E-006)	Function unknown	POORLY CHARACTERIZED
NCER_100299	374.566	0	27.5996	166.026	45.3831	109.888	No	2	4.74e-136	.	#N/A
NCER_100300	4120.22	1685.55	3860	2390.78	2135.49	2283.01	No	2	2.52e-19	Ribosomal protein L1p/L10e family (3.80E-004)	Translation, ribosomal structure and biogenesis	INFORMATION STORAGE AND PROCESSING
NCER_100301	749.131	187.283	1257.75	416.575	571.951	386.502	Yes	1	1.92e-64	.	Function unknown	POORLY CHARACTERIZED
NCER_100302	0	0	350.909	563.484	535.271	752.352	No	3	1.76e-09	.	#N/A
NCER_100303	0	0	23.6568	35.2177	32.9493	21.5986	No	#N/A	#N/A	Triose-phosphate Transporter family (3.80E-004)	Intracellular trafficking, secretion, and vesicular transport	CELLULAR PROCESSES AND SIGNALING
NCER_100304	0	0	7.88559	0	0	0.757846	No	#N/A	#N/A	.	#N/A
NCER_100305	374.566	187.283	1009.36	807.995	1043.81	892.554	Yes	1	5.01e-61	Proteasome A-type and B-type (1.60E-002)	Posttranslational modification, protein turnover, chaperones	CELLULAR PROCESSES AND SIGNALING
NCER_100306	4869.35	1779.19	11647	1429.84	3024.5	1105.32	No	1	4.3e-137	TLC ATP/ADP transporter (5.30E-015)	#N/A
NCER_100307	374.566	749.131	1652.03	980.059	1484.59	1238.51	No	1	1.98e-40	Replication factor-A C terminal domai (2.50E-055)	Replication, recombination and repair	INFORMATION STORAGE AND PROCESSING
NCER_100308	2996.52	1966.47	2724.47	1609.95	2013.64	1973.24	Yes	2	5.91e-08	TCP-1/cpn60 chaperonin family (8.40E-105)	Posttranslational modification, protein turnover, chaperones	CELLULAR PROCESSES AND SIGNALING
NCER_100309	1498.26	1404.62	3024.12	1728.69	1805.38	1780.94	No	1	5.41e-12	Importin-beta N-terminal domain (8.00E-002)	Nuclear structure	CELLULAR PROCESSES AND SIGNALING
NCER_100310	0	0	47.3136	32.1991	50.3565	35.0504	No	#N/A	#N/A	ATPase family associated with various (2.60E-003)	Cytoskeleton	CELLULAR PROCESSES AND SIGNALING
NCER_100311	0	0	220.797	146.908	139.258	105.72	No	1	1.46e-09	.	Translation, ribosomal structure and biogenesis	INFORMATION STORAGE AND PROCESSING
NCER_100312	0	187.283	134.055	143.89	152.935	182.641	No	#N/A	#N/A	MOZ/SAS family (3.30E-098)	Chromatin structure and dynamics	INFORMATION STORAGE AND PROCESSING
NCER_100313	0	0	43.3708	35.2177	47.8698	37.1345	No	#N/A	#N/A	Ubiquitin-conjugating enzyme (4.20E-020)	Posttranslational modification, protein turnover, chaperones	CELLULAR PROCESSES AND SIGNALING
NCER_100314	0	0	11.8284	12.0746	14.2988	10.2309	No	#N/A	#N/A	Zinc finger, C3HC4 type (RING finger) (7.70E-007)	Posttranslational modification, protein turnover, chaperones	CELLULAR PROCESSES AND SIGNALING
NCER_100315	749.131	749.131	902.9	628.888	770.269	780.013	No	#N/A	#N/A	Homeobox domain (5.60E-020)	General function prediction only	POORLY CHARACTERIZED
NCER_100317	187.283	0	78.8559	69.4292	83.9276	90.7521	No	2	1.03e-25	.	#N/A
NCER_100318	0	187.283	0	2.01244	0	4.35762	No	4	0	ABC transporter (4.50E-034)	Secondary metabolites biosynthesis, transport and catabolism	METABOLISM
NCER_100319	374.566	187.283	252.339	141.877	193.344	183.02	No	2	2.27e-18	RQC domain (7.20E-011)	Replication, recombination and repair	INFORMATION STORAGE AND PROCESSING
NCER_100320	0	561.848	370.623	247.53	353.739	271.12	No	4	1.62e-13	.	#N/A
NCER_100321	749.131	187.283	1340.55	658.068	755.97	738.711	No	1	3.38e-54	S-adenosylmethionine synthetase, C-te (2.90E-081)	Coenzyme transport and metabolism	METABOLISM
NCER_100323	0	561.848	189.254	468.899	456.317	373.618	No	4	1.42e-19	Sugar (and other) transporter (9.90E-010)	General function prediction only	POORLY CHARACTERIZED
NCER_100324	0	0	0	3.01866	1.24337	0.568385	No	#N/A	#N/A	.	#N/A
NCER_100325	0	0	3.9428	4.02488	1.24337	1.32623	No	#N/A	#N/A	.	#N/A
NCER_100326	0	187.283	134.055	44.2737	56.5734	34.482	No	4	5.48e-72	.	#N/A
NCER_100327	2247.39	1310.98	3611.6	2068.79	1884.95	2147.55	Yes	1	1.45e-16	TCP-1/cpn60 chaperonin family (1.80E-006)	Posttranslational modification, protein turnover, chaperones	CELLULAR PROCESSES AND SIGNALING
NCER_100328	0	0	31.5424	24.1493	24.8674	33.3452	No	#N/A	#N/A	Zinc finger, C3HC4 type (RING finger) (5.50E-009)	Posttranslational modification, protein turnover, chaperones	CELLULAR PROCESSES AND SIGNALING
NCER_100331	1872.83	655.49	2894.01	1639.13	1637.52	1647.94	No	1	3.21e-32	Ribosomal protein L19e (9.60E-048)	Translation, ribosomal structure and biogenesis	INFORMATION STORAGE AND PROCESSING
NCER_100332	1310.98	2247.39	827.987	2712.77	2407.17	1698.33	No	3	5.78e-28	Erv1 Alr family (3.00E-042)	Posttranslational modification, protein turnover, chaperones	CELLULAR PROCESSES AND SIGNALING
NCER_100333	0	0	47.3136	59.367	38.5445	50.3968	No	#N/A	#N/A	Ribulose-phosphate epimerase family (2.70E-027)	Carbohydrate transport and metabolism	METABOLISM
NCER_100334	0	374.566	78.8559	45.2799	44.7614	51.723	No	4	2.28e-157	RNA 3'-terminal phosphate cyclase (1.70E-011)	RNA processing and modification	INFORMATION STORAGE AND PROCESSING
NCER_100335	0	0	82.7987	48.2986	58.4385	84.6893	No	#N/A	#N/A	Myb-like DNA-binding domain (6.00E-008)	Transcription	INFORMATION STORAGE AND PROCESSING
NCER_100336	0	0	47.3136	34.2115	47.8698	52.1019	No	#N/A	#N/A	.	#N/A
NCER_100337	2996.52	468.207	2858.53	1488.2	1602.71	1519.29	No	2	4.91e-59	Ribosomal protein S13/S18 (6.40E-026)	Translation, ribosomal structure and biogenesis	INFORMATION STORAGE AND PROCESSING
NCER_100338	374.566	187.283	993.585	1479.14	1442.31	1497.32	No	3	1.45e-95	Transcription factor TFIIB repeat (1.50E-016)	Transcription	INFORMATION STORAGE AND PROCESSING
NCER_100339	0	93.6414	39.428	16.0995	9.32528	9.09416	Yes	#N/A	#N/A	.	#N/A
NCER_100340	0	187.283	595.362	186.151	232.51	197.04	No	1	3.39e-38	.	#N/A
NCER_100341	0	0	7.88559	12.0746	19.8939	6.06277	No	#N/A	#N/A	.	#N/A
NCER_100342	0	0	23.6568	39.2426	34.8144	37.7029	No	#N/A	#N/A	.	#N/A
NCER_100343	0	93.6414	134.055	121.753	109.417	112.351	No	#N/A	#N/A	Protein-tyrosine phosphatase (4.20E-006)	Signal transduction mechanisms	CELLULAR PROCESSES AND SIGNALING
NCER_100344	0	0	122.227	63.3919	77.089	52.6703	No	1	9.61e-14	Enhancer of polycomb-like (1.10E-003)	Transcription	INFORMATION STORAGE AND PROCESSING
NCER_100346	749.131	187.283	603.248	374.314	405.961	420.984	No	2	1.99e-32	.	#N/A
NCER_100347	0	0	0	2.01244	0	2.27354	Yes	#N/A	#N/A	.	#N/A
NCER_100348	374.566	187.283	481.021	590.651	670.177	663.305	No	3	2.95e-31	metallopeptidase family M24 (3.80E-035)	General function prediction only	POORLY CHARACTERIZED
NCER_100349	374.566	187.283	145.883	306.897	304.004	213.523	No	2	8.62e-19	Mechanosensitive ion channel (8.30E-006)	Cell wall/membrane/envelope biogenesis	CELLULAR PROCESSES AND SIGNALING
NCER_100351	0	0	27.5996	21.1306	34.8144	35.2399	No	#N/A	#N/A	HIT domain (1.20E-011)	Nucleotide transport and metabolism	METABOLISM
NCER_100352	0	0	94.6271	32.1991	31.706	31.2612	No	#N/A	#N/A	.	Function unknown	POORLY CHARACTERIZED
NCER_100353	0	0	23.6568	26.1617	21.759	13.8307	No	#N/A	#N/A	.	#N/A
NCER_100354	0	0	863.472	461.855	496.727	572.553	No	1	6.15e-07	Hydroxymethylglutaryl-coenzyme A synt (3.80E-053)	Lipid transport and metabolism	METABOLISM
NCER_100355	374.566	0	193.197	261.617	327.007	323.222	No	2	5.26e-09	TLC ATP/ADP transporter (5.00E-007)	#N/A
NCER_100356	0	0	118.284	135.84	226.294	197.987	No	3	2.87e-09	Uracil DNA glycosylase superfamily (1.90E-067)	Replication, recombination and repair	INFORMATION STORAGE AND PROCESSING
NCER_100357	0	0	23.6568	26.1617	29.2192	20.2724	No	#N/A	#N/A	RecF/RecN/SMC N terminal domain (7.80E-008)	Replication, recombination and repair	INFORMATION STORAGE AND PROCESSING
NCER_100359	0	0	23.6568	2.01244	3.73011	2.08408	No	#N/A	#N/A	NLI interacting factor-like phosphata (2.20E-002)	Transcription	INFORMATION STORAGE AND PROCESSING
NCER_100360	0	374.566	153.769	186.151	137.393	156.306	No	4	8.73e-24	short chain dehydrogenase (3.80E-004)	Secondary metabolites biosynthesis, transport and catabolism	METABOLISM
NCER_100361	374.566	0	126.169	154.958	174.072	177.526	No	2	3.35e-26	short chain dehydrogenase (1.60E-004)	Secondary metabolites biosynthesis, transport and catabolism	METABOLISM
NCER_100362	0	0	11.8284	65.4043	57.8168	54.7544	No	#N/A	#N/A	Protein kinase domain (3.50E-011)	Signal transduction mechanisms	CELLULAR PROCESSES AND SIGNALING
NCER_100363	0	0	19.714	24.1493	26.1108	27.6614	No	#N/A	#N/A	.	#N/A
NCER_100364	0	187.283	122.227	936.791	930.663	2456.56	No	3	3.54e-175	.	#N/A
NCER_100365	374.566	0	102.513	47.2924	80.8191	75.5952	No	2	2.01e-97	.	#N/A
NCER_100366	1123.7	187.283	804.33	310.922	381.093	338.947	No	2	3.42e-72	tRNA synthetases class I (C) catalyti (2.90E-131)	Translation, ribosomal structure and biogenesis	INFORMATION STORAGE AND PROCESSING
NCER_100367	0	0	23.6568	33.2053	44.7614	48.1232	No	#N/A	#N/A	.	Posttranslational modification, protein turnover, chaperones	CELLULAR PROCESSES AND SIGNALING
NCER_100368	0	0	346.966	200.238	200.183	203.292	No	1	1.93e-07	RNA recognition motif. (a.k.a. RRM, RB (4.70E-016)	General function prediction only	POORLY CHARACTERIZED
NCER_100369	187.283	749.131	654.504	735.547	968.586	809.001	No	4	8.08e-42	.	#N/A
NCER_100370	0	0	47.3136	52.3235	57.1951	64.4169	No	#N/A	#N/A	Transcription factor S-II (TFIIS) (1.30E-015)	Transcription	INFORMATION STORAGE AND PROCESSING
NCER_100372	749.131	561.848	264.167	604.739	600.548	413.784	No	2	7.28e-19	.	Intracellular trafficking, secretion, and vesicular transport	CELLULAR PROCESSES AND SIGNALING
NCER_100373	0	749.131	291.767	701.336	585.006	458.308	No	4	7.89e-17	Eukaryotic glutathione synthase, ATP b (1.30E-006)	Secondary metabolites biosynthesis, transport and catabolism	METABOLISM
NCER_100374	0	0	118.284	68.423	72.1155	61.575	No	1	2.69e-05	Ssu72-like protein (7.00E-037)	Transcription	INFORMATION STORAGE AND PROCESSING
NCER_100375	374.566	374.566	410.051	271.68	330.115	301.623	No	#N/A	#N/A	Zinc finger, C3HC4 type (RING finger) (5.80E-011)	RNA processing and modification	INFORMATION STORAGE AND PROCESSING
NCER_100376	0	0	350.909	253.568	378.607	342.547	No	1	0.00357773	Helicase conserved C-terminal domain (2.00E-015)	Chromatin structure and dynamics	INFORMATION STORAGE AND PROCESSING
NCER_100378	0	0	70.9703	38.2364	65.277	54.7544	No	#N/A	#N/A	.	#N/A
NCER_100379	0	374.566	165.597	295.829	221.942	253.689	No	4	1.6e-11	Aminotransferase class I and II (3.20E-007)	Posttranslational modification, protein turnover, chaperones	CELLULAR PROCESSES AND SIGNALING
NCER_100380	0	0	0	9.05599	10.5687	7.01008	No	#N/A	#N/A	.	RNA processing and modification	INFORMATION STORAGE AND PROCESSING
NCER_100381	0	0	394.28	289.792	409.691	391.807	No	#N/A	#N/A	Histone deacetylase domain (3.40E-078)	Chromatin structure and dynamics	INFORMATION STORAGE AND PROCESSING
NCER_100382	0	0	31.5424	22.1369	32.9493	23.4932	Yes	#N/A	#N/A	.	#N/A
NCER_100383	374.566	749.131	197.14	1638.13	1082.98	1115.93	No	3	3.08e-84	Pyruvate kinase, barrel domain (4.30E-080)	Carbohydrate transport and metabolism	METABOLISM
NCER_100384	0	0	0	2.01244	3.10843	1.89462	No	#N/A	#N/A	.	#N/A
NCER_100385	1310.98	2996.52	1939.86	1931.94	2211.34	2013.98	No	4	1.63e-09	SFT2-like protein (7.90E-031)	Intracellular trafficking, secretion, and vesicular transport	CELLULAR PROCESSES AND SIGNALING
NCER_100386	0	0	23.6568	68.423	48.4915	45.4708	No	#N/A	#N/A	Rad52/22 family double-strand break r (9.90E-066)	Replication, recombination and repair	INFORMATION STORAGE AND PROCESSING
NCER_100387	0	0	7.88559	10.0622	11.1903	6.44169	No	#N/A	#N/A	.	#N/A
NCER_100388	0	0	208.968	102.634	152.935	138.496	No	1	1.41e-08	Surface antigen (3.10E-003)	General function prediction only	POORLY CHARACTERIZED
NCER_100389	561.848	374.566	733.36	415.569	368.66	375.323	No	2	7.88e-13	Signal peptidase subunit (5.10E-002)	Intracellular trafficking, secretion, and vesicular transport	CELLULAR PROCESSES AND SIGNALING
NCER_100390	374.566	561.848	831.93	537.322	647.175	582.973	No	1	1.01e-09	Elongation factor Tu GTP binding doma (5.00E-042)	Translation, ribosomal structure and biogenesis	INFORMATION STORAGE AND PROCESSING
NCER_100391	0	0	15.7712	14.0871	11.812	12.1255	No	#N/A	#N/A	.	#N/A
NCER_100392	0	187.283	260.225	81.5039	152.313	113.488	Yes	1	4.97e-25	.	#N/A
NCER_100393	0	0	149.826	135.84	169.72	141.338	No	#N/A	#N/A	Zinc finger, C3HC4 type (RING finger) (1.10E-004)	Posttranslational modification, protein turnover, chaperones	CELLULAR PROCESSES AND SIGNALING
NCER_100394	1123.7	561.848	1021.18	783.846	1074.89	1081.64	No	2	7.11e-10	Peptidase S24-like (7.50E-006), Protease	Intracellular trafficking, secretion, and vesicular transport	CELLULAR PROCESSES AND SIGNALING
NCER_100395	0	187.283	201.083	36.2239	95.1179	24.63	No	4	5.8e-105	.	#N/A
NCER_100396	0	0	19.714	45.2799	55.33	47.3654	No	#N/A	#N/A	Maf1 regulator (4.30E-018)	Transcription	INFORMATION STORAGE AND PROCESSING
NCER_100397	0	93.6414	768.845	362.239	469.373	471.38	No	1	4.96e-63	.	Signal transduction mechanisms	CELLULAR PROCESSES AND SIGNALING
NCER_100398	0	187.283	319.366	239.48	248.674	300.865	No	1	0.00041066	Aminotransferase class-V (2.20E-126)	Amino acid transport and metabolism	METABOLISM
NCER_100399	749.131	936.414	2054.2	1135.02	1393.82	1520.62	No	1	9.31e-20	Armadillo/beta-catenin-like repeat (1.20E-003)	Intracellular trafficking, secretion, and vesicular transport	CELLULAR PROCESSES AND SIGNALING
NCER_100400	0	374.566	496.792	1141.05	782.081	688.504	No	4	5.39e-23	Septin (2.70E-031)	Cell cycle control, cell division, chromosome partitioning	METABOLISM
NCER_100401	374.566	187.283	571.705	418.588	483.05	374.376	No	2	9.48e-20	RNA polymerase Rpb4 (3.70E-010)	Transcription	INFORMATION STORAGE AND PROCESSING
NCER_100402	0	0	153.769	45.2799	59.6818	32.019	No	1	1.17e-50	.	#N/A
NCER_100403	0	0	39.428	10.0622	44.1397	14.2096	No	#N/A	#N/A	Homeobox domain (2.00E-019)	General function prediction only	POORLY CHARACTERIZED
NCER_100404	1498.26	561.848	2282.88	1422.8	1625.71	1593.56	No	1	5.95e-29	TCP-1/cpn60 chaperonin family (2.30E-057)	Posttranslational modification, protein turnover, chaperones	CELLULAR PROCESSES AND SIGNALING
NCER_100405	0	0	59.1419	30.1866	30.4626	34.6715	No	#N/A	#N/A	.	#N/A
NCER_100406	1872.83	936.414	3327.72	1771.95	2289.05	2000.34	No	1	1e-24	Ribosomal protein S7p/S5e (1.50E-049)	Translation, ribosomal structure and biogenesis	INFORMATION STORAGE AND PROCESSING
NCER_100407	0	187.283	51.2563	69.4292	67.1421	43.9551	No	4	1.24e-49	.	#N/A
NCER_100410	0	0	236.568	132.821	179.667	115.003	No	1	1.91e-10	.	#N/A
NCER_100411	0	0	0	0	1.24337	0.378923	No	#N/A	#N/A	.	#N/A
NCER_100412	0	749.131	488.907	487.011	567.599	517.23	No	4	4.22e-05	Saccharopine dehydrogenase (4.30E-005), digest amino acid	Function unknown	POORLY CHARACTERIZED
NCER_100413	0	187.283	23.6568	24.1493	27.9759	19.1356	No	4	6.12e-137	.	#N/A
NCER_100414	1123.7	187.283	1147.35	509.148	627.903	599.078	No	2	3.58e-59	Rad51 (3.20E-197)	Replication, recombination and repair	INFORMATION STORAGE AND PROCESSING
NCER_100415	1123.7	187.283	441.593	273.692	320.79	309.012	No	2	9.06e-71	Ribosomal protein S8e (1.30E-002)	General function prediction only	POORLY CHARACTERIZED
NCER_100418	2621.96	2060.11	2436.65	2506.5	2899.54	2908.61	No	#N/A	#N/A	Sec23/Sec24 beta-sandwich domain (5.50E-018)	Intracellular trafficking, secretion, and vesicular transport	CELLULAR PROCESSES AND SIGNALING
NCER_100419	1123.7	749.131	1774.26	806.989	976.046	877.018	No	1	2.86e-16	.	Translation, ribosomal structure and biogenesis	INFORMATION STORAGE AND PROCESSING
NCER_100420	0	0	205.025	148.921	217.59	176.389	No	1	0.00484342	Endonuclease/Exonuclease/phosphatase fa (1.30E-024)	Transcription	INFORMATION STORAGE AND PROCESSING
NCER_100421	1310.98	374.566	954.157	870.381	1059.35	1055.11	No	2	1.42e-24	Mov34/MPN/PAD-1 family (1.60E-023)	Posttranslational modification, protein turnover, chaperones	CELLULAR PROCESSES AND SIGNALING
NCER_100422	0	187.283	43.3708	46.2861	54.0867	60.2488	No	4	1.12e-47	.	#N/A
NCER_100423	0	0	343.023	203.257	215.725	210.681	No	1	2.49e-05	KH domain (5.80E-002)	Posttranslational modification, protein turnover, chaperones	CELLULAR PROCESSES AND SIGNALING
NCER_100424	374.566	93.6414	335.138	117.728	150.448	155.359	No	2	2.08e-52	RNA pol II accessory factor, Cdc73 fami (1.30E-002)	Transcription	INFORMATION STORAGE AND PROCESSING
NCER_100425	0	187.283	445.536	249.543	299.652	278.509	No	1	1.12e-12	Helicase associated domain (HA2) (9.20E-015)	RNA processing and modification	INFORMATION STORAGE AND PROCESSING
NCER_100426	0	0	0	0	1.24337	2.65246	Yes	#N/A	#N/A	.	#N/A
NCER_100427	0	187.283	670.275	396.451	385.445	399.953	No	1	1.23e-24	.	#N/A
NCER_100428	0	0	201.083	197.219	162.26	217.691	No	#N/A	#N/A	Lipase (class (2.60E-008)	Signal transduction mechanisms	CELLULAR PROCESSES AND SIGNALING
NCER_100429	187.283	2247.39	2219.79	2024.52	2576.27	2417.34	No	1	5.6e-103	.	Posttranslational modification, protein turnover, chaperones	CELLULAR PROCESSES AND SIGNALING
NCER_100430	0	0	27.5996	4.02488	7.46023	10.7993	No	#N/A	#N/A	Protein phosphatase 2A regulatory B s (2.90E-005)	Signal transduction mechanisms	CELLULAR PROCESSES AND SIGNALING
NCER_100431	749.131	1123.7	1198.61	537.322	616.09	576.532	No	2	5.79e-19	Ribosomal L27e protein family (4.30E-003)	Translation, ribosomal structure and biogenesis	INFORMATION STORAGE AND PROCESSING
NCER_100432	0	0	272.053	189.169	184.019	236.259	No	1	0.000118129	Transcription factor S-II (TFIIS), centra (2.90E-020)	Transcription	INFORMATION STORAGE AND PROCESSING
NCER_100433	374.566	0	47.3136	31.1928	37.3011	26.5246	No	2	1.39e-246	.	#N/A
NCER_100434	0	187.283	31.5424	5.0311	13.6771	9.28362	No	4	0	Endoplasmic Reticulum Oxidoreductin (4.10E-002)	Intracellular trafficking, secretion, and vesicular transport	CELLULAR PROCESSES AND SIGNALING
NCER_100435	3745.66	4962.99	6548.98	5933.68	6839.16	6753.55	No	1	2.25e-06	Core histone H2A/H2B/H3/H4 (2.80E-022)	Chromatin structure and dynamics	INFORMATION STORAGE AND PROCESSING
NCER_100436	0	0	149.826	75.4665	104.443	96.436	No	1	2.85e-08	.	#N/A
NCER_100437	936.414	187.283	532.277	690.267	538.38	719.386	No	2	8.19e-40	Calcineurin-like phosphoesterase (1.90E-040)	Signal transduction mechanisms	CELLULAR PROCESSES AND SIGNALING
NCER_100438	0	0	0	13.0809	21.1373	10.2309	No	#N/A	#N/A	.	Intracellular trafficking, secretion, and vesicular transport	CELLULAR PROCESSES AND SIGNALING
NCER_100439	0	749.131	417.936	633.919	668.312	562.701	No	4	0.000604196	Ras family (1.10E-077)	Intracellular trafficking, secretion, and vesicular transport	CELLULAR PROCESSES AND SIGNALING
NCER_100441	0	0	7.88559	12.0746	25.4891	20.0829	No	#N/A	#N/A	.	#N/A
NCER_100442	374.566	0	343.023	250.549	211.995	230.196	No	2	2.71e-09	Ubiquitin-conjugating enzyme (5.20E-064)	Posttranslational modification, protein turnover, chaperones	CELLULAR PROCESSES AND SIGNALING
NCER_100443	1498.26	1404.62	3402.63	1878.61	2151.03	1927.01	No	1	3.31e-16	Ribosomal protein S17 (4.30E-021)	Translation, ribosomal structure and biogenesis	INFORMATION STORAGE AND PROCESSING
NCER_100444	374.566	374.566	98.5699	61.3795	93.8745	84.6893	No	2	1.12e-117	Met-10+ like-protein (3.20E-012)	RNA processing and modification	INFORMATION STORAGE AND PROCESSING
NCER_100445	0	187.283	35.4852	65.4043	60.3035	64.9853	No	4	8.79e-55	Zinc finger, C3HC4 type (RING finger) (2.60E-009)	Posttranslational modification, protein turnover, chaperones	CELLULAR PROCESSES AND SIGNALING
NCER_100446	0	0	31.5424	12.0746	20.5156	11.1782	No	#N/A	#N/A	Synthetic lethal mutants of dpb11-1 fiv (1.10E-003)	Replication, recombination and repair	INFORMATION STORAGE AND PROCESSING
NCER_100447	0	0	39.428	142.883	113.147	107.425	No	3	1.25e-26	Zinc finger, C3HC4 type (RING finger) (9.70E-007)	Posttranslational modification, protein turnover, chaperones	CELLULAR PROCESSES AND SIGNALING
NCER_100448	0	0	7.88559	28.1742	16.1638	21.7881	No	#N/A	#N/A	.	Posttranslational modification, protein turnover, chaperones	CELLULAR PROCESSES AND SIGNALING
NCER_100449	0	374.566	27.5996	250.549	119.985	160.853	No	4	2.36e-99	Carbohydrate kinase (2.10E-012)	Carbohydrate transport and metabolism	METABOLISM
NCER_100450	0	280.924	102.513	127.79	87.6577	102.12	No	4	2.02e-32	eRF1 domain (4.30E-026)	Translation, ribosomal structure and biogenesis	INFORMATION STORAGE AND PROCESSING
NCER_100451	0	749.131	792.502	544.365	674.529	620.676	No	#N/A	#N/A	Histone deacetylase domain (5.70E-100)	Chromatin structure and dynamics	INFORMATION STORAGE AND PROCESSING
NCER_100452	0	0	0	3.01866	0.621686	3.97869	No	#N/A	#N/A	.	#N/A
NCER_100453	0	0	86.7415	74.4603	67.1421	79.3844	No	#N/A	#N/A	Poly A polymerase head domain (2.70E-036)	Translation, ribosomal structure and biogenesis	INFORMATION STORAGE AND PROCESSING
NCER_100454	0	0	43.3708	57.3546	26.1108	48.1232	No	#N/A	#N/A	Tetratricopeptide repeat (2.00E-004)	General function prediction only	POORLY CHARACTERIZED
NCER_100455	374.566	936.414	965.985	1065.59	1010.86	904.3	No	4	9.15e-16	ATPase family associated with various (3.50E-003)	Posttranslational modification, protein turnover, chaperones	CELLULAR PROCESSES AND SIGNALING
NCER_100456	0	0	59.1419	76.4728	47.8698	55.1333	No	#N/A	#N/A	Domain of unknown function DUF19 (3.80E-002)	#N/A
NCER_100457	374.566	936.414	508.621	513.172	604.278	495.632	No	4	7.51e-12	Ras family (6.80E-062),	Signal transduction mechanisms	CELLULAR PROCESSES AND SIGNALING
NCER_100458	0	1404.62	764.902	706.367	954.287	515.146	No	4	1.36e-20	Rhodanese-like domain (1.10E-021)	Cell cycle control, cell division, chromosome partitioning	METABOLISM
NCER_100459	0	0	228.682	132.821	196.453	155.737	No	1	7.25e-06	Ribosomal protein S4/S9 N-terminal domai (2.00E-003)	RNA processing and modification	INFORMATION STORAGE AND PROCESSING
NCER_100460	374.566	0	370.623	352.177	363.686	331.747	No	#N/A	#N/A	DBF zinc finger (8.50E-017)	Replication, recombination and repair	INFORMATION STORAGE AND PROCESSING
NCER_100461	374.566	374.566	816.159	642.975	650.905	647.769	No	1	4.28e-15	Proteasome A-type and B-type (1.00E-002)	Posttranslational modification, protein turnover, chaperones	CELLULAR PROCESSES AND SIGNALING
NCER_100462	0	0	31.5424	88.5474	41.0313	48.5022	No	#N/A	#N/A	Cytidylyltransferase family (6.30E-010)	Lipid transport and metabolism	METABOLISM
NCER_100464	0	187.283	110.398	194.201	186.506	136.033	No	4	2.72e-07	.	#N/A
NCER_100465	0	842.773	741.246	616.813	596.197	596.994	No	#N/A	#N/A	.	#N/A
NCER_100466	1498.26	749.131	3067.5	1843.4	2063.37	1983.66	No	1	1.24e-30	TCP-1/cpn60 chaperonin family (3.00E-105)	Posttranslational modification, protein turnover, chaperones	CELLULAR PROCESSES AND SIGNALING
NCER_100467	2060.11	1123.7	2949.21	1562.66	2036.02	1931.18	No	1	3.58e-15	Core histone H2A/H2B/H3/H4 (1.70E-027)	Chromatin structure and dynamics	INFORMATION STORAGE AND PROCESSING
NCER_100468	0	0	23.6568	11.0684	8.7036	1.32623	Yes	#N/A	#N/A	.	#N/A
NCER_100469	0	0	208.968	85.5287	88.2794	87.9102	No	1	1.11e-21	.	Transcription	INFORMATION STORAGE AND PROCESSING
NCER_100471	1123.7	842.773	1502.21	1691.46	1564.78	1679.39	No	3	1.82e-10	TB2/DP1, HVA22 family (7.10E-006)	Intracellular trafficking, secretion, and vesicular transport	CELLULAR PROCESSES AND SIGNALING
NCER_100472	0	0	23.6568	47.2924	21.759	26.7141	No	#N/A	#N/A	.	#N/A
NCER_100473	0	0	47.3136	21.1306	26.7325	13.6412	No	#N/A	#N/A	.	#N/A
NCER_100474	0	0	63.0847	44.2737	44.7614	42.2499	No	#N/A	#N/A	.	#N/A
NCER_100475	0	0	70.9703	49.3048	41.6529	42.4394	No	#N/A	#N/A	.	#N/A
NCER_100476	749.131	1310.98	2081.8	1571.72	1930.96	1791.74	No	1	8.28e-19	ATPase family associated with various (2.50E-004)	Posttranslational modification, protein turnover, chaperones	CELLULAR PROCESSES AND SIGNALING
NCER_100477	0	0	51.2563	98.6096	64.6553	71.0481	No	#N/A	#N/A	DNA repair metallo-beta-lactamase (9.40E-007)	Replication, recombination and repair	INFORMATION STORAGE AND PROCESSING
NCER_100478	0	0	15.7712	5.0311	8.7036	3.22085	No	#N/A	#N/A	MutS domain V (7.30E-004)	Replication, recombination and repair	INFORMATION STORAGE AND PROCESSING
NCER_100479	0	0	31.5424	2.01244	5.59517	2.08408	No	#N/A	#N/A	.	#N/A
NCER_100480	0	0	70.9703	28.1742	31.706	31.0717	No	#N/A	#N/A	.	#N/A
NCER_100481	374.566	374.566	745.188	568.515	586.25	662.168	No	1	4.73e-12	SNF2 family N-terminal domain (1.30E-101)	Replication, recombination and repair	INFORMATION STORAGE AND PROCESSING
NCER_100482	0	0	153.769	156.97	147.961	148.727	Yes	#N/A	#N/A	.	Function unknown	POORLY CHARACTERIZED
NCER_100483	0	0	51.2563	64.3981	60.3035	57.9753	No	#N/A	#N/A	Putative undecaprenyl diphosphate syntha (6.60E-016)	Lipid transport and metabolism	METABOLISM
NCER_100484	0	0	0	10.0622	4.97349	9.28362	No	#N/A	#N/A	Zinc finger, C2H2 type (4.30E-003)	General function prediction only	POORLY CHARACTERIZED
NCER_100485	374.566	0	86.7415	91.5661	85.1709	123.15	No	2	5.02e-50	Zinc finger, C2H2 type (5.50E-003)	General function prediction only	POORLY CHARACTERIZED
NCER_100486	0	187.283	256.282	286.773	296.544	234.932	No	1	1.03e-05	CorA-like Mg2+ transporter protein (8.80E-007)	#N/A
NCER_100487	749.131	187.283	792.502	570.527	520.351	567.627	No	2	3.17e-34	RNA helicase (UPF2 interacting domain (3.70E-008)	RNA processing and modification	INFORMATION STORAGE AND PROCESSING
NCER_100488	0	0	102.513	32.1991	37.9228	32.019	No	1	6.37e-37	.	#N/A
NCER_100490	0	0	153.769	115.715	108.795	119.171	No	#N/A	#N/A	.	#N/A
NCER_100491	0	0	118.284	92.5723	106.93	102.12	No	#N/A	#N/A	Rad51 (8.20E-172)	Replication, recombination and repair	INFORMATION STORAGE AND PROCESSING
NCER_100492	0	749.131	378.508	499.085	483.671	509.841	No	4	1.04e-07	Ubiquitin-conjugating enzyme (1.40E-043)	Posttranslational modification, protein turnover, chaperones	CELLULAR PROCESSES AND SIGNALING
NCER_100493	0	187.283	63.0847	107.666	71.4939	65.3643	No	4	1.4e-30	.	#N/A
NCER_100494	0	0	169.54	123.765	165.368	169.947	No	#N/A	#N/A	.	RNA processing and modification	INFORMATION STORAGE AND PROCESSING
NCER_100495	0	187.283	177.426	105.653	116.255	99.8463	No	1	2.85e-11	Calponin homology (CH) domain (6.00E-004)	Cell cycle control, cell division, chromosome partitioning	METABOLISM
NCER_100496	0	0	70.9703	19.1182	27.9759	34.1031	No	#N/A	#N/A	Ubiquitin carboxyl-terminal hydrolase (4.00E-005)	#N/A
NCER_100497	0	0	7.88559	0	0	0.378923	No	#N/A	#N/A	.	#N/A
NCER_100498	0	0	31.5424	18.112	16.7855	21.2197	No	#N/A	#N/A	.	#N/A
NCER_100499	374.566	0	74.9131	58.3608	69.0071	90.3732	No	2	2.43e-107	SNF2 family N-terminal domain (4.50E-060)	Replication, recombination and repair	INFORMATION STORAGE AND PROCESSING
NCER_100500	0	280.924	236.568	228.412	246.809	276.993	No	#N/A	#N/A	E2F/DP family winged-helix DNA-bindin (4.70E-028)	Transcription	INFORMATION STORAGE AND PROCESSING
NCER_100501	0	0	19.714	6.03732	9.32528	3.22085	No	#N/A	#N/A	.	#N/A
NCER_100503	0	0	78.8559	46.2861	65.8987	55.5123	No	#N/A	#N/A	ThiF family (5.60E-030)	Posttranslational modification, protein turnover, chaperones	CELLULAR PROCESSES AND SIGNALING
NCER_100504	374.566	0	102.513	78.4852	39.7879	48.5022	No	2	9.99e-124	.	Replication, recombination and repair	INFORMATION STORAGE AND PROCESSING
NCER_100505	0	187.283	173.483	610.776	469.373	438.983	Yes	3	2.74e-39	Dolichyl-phosphate-mannose-protein ma (2.20E-056)	Posttranslational modification, protein turnover, chaperones	CELLULAR PROCESSES AND SIGNALING
NCER_100506	0	0	291.767	261.617	237.484	293.665	No	#N/A	#N/A	Barren protein (5.10E-005)	Chromatin structure and dynamics	INFORMATION STORAGE AND PROCESSING
NCER_100507	0	0	145.883	87.5412	100.713	75.7846	No	1	2.71e-08	.	#N/A
NCER_100508	1872.83	936.414	1620.49	1067.6	1317.35	1186.79	No	2	4.93e-10	tRNA synthetase class II core domain (7.80E-051)	Translation, ribosomal structure and biogenesis	INFORMATION STORAGE AND PROCESSING
NCER_100509	0	187.283	875.301	284.76	344.414	219.207	No	1	7.53e-55	Nuclear transport factor (NTF2) dom (9.80E-003)	Signal transduction mechanisms	CELLULAR PROCESSES AND SIGNALING
NCER_100510	749.131	749.131	678.161	568.515	637.228	603.814	No	#N/A	#N/A	Sec23/Sec24 beta-sandwich domain (1.80E-018)	Intracellular trafficking, secretion, and vesicular transport	CELLULAR PROCESSES AND SIGNALING
NCER_100511	0	187.283	201.083	162.002	200.804	194.577	No	#N/A	#N/A	ATP dependent DNA ligase domain (1.50E-074)	Replication, recombination and repair	INFORMATION STORAGE AND PROCESSING
NCER_100514	0	0	126.169	81.5039	86.4143	90.7521	No	1	0.000521547	.	Intracellular trafficking, secretion, and vesicular transport	CELLULAR PROCESSES AND SIGNALING
NCER_100515	0	187.283	94.6271	22.1369	24.8674	21.7881	No	4	6.05e-147	Protein of unknown function (DUF1749) (5.90E-011)	General function prediction only	POORLY CHARACTERIZED
NCER_100516	0	187.283	114.341	132.821	153.556	93.4046	No	4	2.32e-10	.	#N/A
NCER_100517	0	0	11.8284	14.0871	18.0289	11.5572	No	#N/A	#N/A	.	#N/A
NCER_100518	6180.33	4307.5	8827.92	4754.39	5291.79	5091.78	No	1	2.69e-10	B-box zinc finger (1.70E-002)	Posttranslational modification, protein turnover, chaperones	CELLULAR PROCESSES AND SIGNALING
NCER_100519	749.131	187.283	1048.78	444.749	652.77	557.586	No	2	7.2e-47	Ribosomal protein L24e (1.10E-031)	Translation, ribosomal structure and biogenesis	INFORMATION STORAGE AND PROCESSING
NCER_100520	749.131	187.283	272.053	205.269	249.296	244.595	No	2	1.77e-49	Ribosomal protein L6 (7.70E-007)	Translation, ribosomal structure and biogenesis	INFORMATION STORAGE AND PROCESSING
NCER_100521	2996.52	1030.06	3244.92	1554.61	1782.37	1750.81	No	2	3.6e-28	.	#N/A
NCER_100522	374.566	187.283	425.822	194.201	188.992	183.209	Yes	2	2.18e-25	.	#N/A
NCER_100523	0	1310.98	713.646	580.589	1382.63	396.922	No	4	1.18e-35	.	#N/A
NCER_100524	0	0	0	0	0	0	Yes	#N/A	#N/A	.	#N/A
NCER_100526	0	0	0	97.6034	46.0047	68.7746	Yes	#N/A	#N/A	.	#N/A
NCER_100527	0	0	0	59.367	31.0843	24.0616	No	#N/A	#N/A	.	#N/A
NCER_100528	0	0	31.5424	163.008	120.607	92.6467	No	3	1.63e-41	.	#N/A
NCER_100529	0	187.283	94.6271	484.998	269.812	287.034	Yes	3	2.29e-43	.	#N/A
NCER_100530	0	749.131	883.186	457.83	483.05	569.332	No	1	3.6e-10	Ribosomal L37ae protein family (8.30E-035)	Translation, ribosomal structure and biogenesis	INFORMATION STORAGE AND PROCESSING
NCER_100531	0	187.283	63.0847	883.462	408.447	511.736	Yes	3	8.03e-111	.	#N/A
NCER_100532	374.566	374.566	295.71	1321.17	1118.41	932.53	Yes	3	8.25e-66	.	#N/A
NCER_100533	0	1310.98	370.623	1352.36	1039.46	1079.17	Yes	4	4.19e-29	Domain of unknown function (DUF1720) (5.10E-003)	Extracellular structures	CELLULAR PROCESSES AND SIGNALING
NCER_100534	374.566	280.924	768.845	855.287	961.126	1036.73	No	3	1.15e-40	Proteasome subunit A N-terminal signat (9.30E-007)	Posttranslational modification, protein turnover, chaperones	CELLULAR PROCESSES AND SIGNALING
NCER_100535	0	0	51.2563	48.2986	39.7879	40.7342	No	#N/A	#N/A	ATP-NAD kinase (1.10E-004)	Carbohydrate transport and metabolism	METABOLISM
NCER_100536	0	0	0	0	0	0	No	#N/A	#N/A	.	#N/A
NCER_100537	0	0	63.0847	40.2488	46.0047	41.1132	No	#N/A	#N/A	Helicase conserved C-terminal domain (3.50E-012)	RNA processing and modification	INFORMATION STORAGE AND PROCESSING
NCER_100538	0	374.566	74.9131	90.5599	124.337	66.1221	No	4	3.97e-80	DHHC zinc finger domain (1.40E-023)	General function prediction only	POORLY CHARACTERIZED
NCER_100539	0	0	70.9703	22.1369	46.0047	33.7242	No	#N/A	#N/A	.	#N/A
NCER_100541	0	0	55.1991	34.2115	41.6529	37.3239	No	#N/A	#N/A	.	Chromatin structure and dynamics	INFORMATION STORAGE AND PROCESSING
NCER_100542	0	0	114.341	73.4541	87.036	83.1736	No	#N/A	#N/A	.	#N/A
NCER_100543	2434.68	2247.39	5007.35	2694.66	3040.04	2899.52	No	1	3.39e-13	Ribosomal protein S2 (5.90E-039)	Translation, ribosomal structure and biogenesis	INFORMATION STORAGE AND PROCESSING
NCER_100544	0	0	118.284	44.2737	66.5204	33.5347	No	1	3.13e-31	.	#N/A
NCER_100545	0	0	7.88559	32.1991	41.0313	20.8408	No	#N/A	#N/A	N-acetylglucosaminyl transferase comp (8.60E-004)	Cell wall/membrane/envelope biogenesis	CELLULAR PROCESSES AND SIGNALING
NCER_100546	1498.26	374.566	760.96	541.347	583.141	589.226	No	2	6.91e-38	Mov34/MPN/PAD-1 family (8.00E-034)	Posttranslational modification, protein turnover, chaperones	CELLULAR PROCESSES AND SIGNALING
NCER_100547	0	0	47.3136	54.3359	54.7083	43.0078	Yes	#N/A	#N/A	UAA transporter family (8.00E-030)	Carbohydrate transport and metabolism	METABOLISM
NCER_100548	0	187.283	161.655	137.852	146.718	156.495	No	#N/A	#N/A	.	Translation, ribosomal structure and biogenesis	INFORMATION STORAGE AND PROCESSING
NCER_100549	0	0	7.88559	22.1369	17.4072	37.8923	No	#N/A	#N/A	.	#N/A
NCER_100550	749.131	936.414	745.188	703.348	721.777	660.084	No	#N/A	#N/A	.	Signal transduction mechanisms	CELLULAR PROCESSES AND SIGNALING
NCER_100553	5243.92	7678.59	13125.6	4441.46	3196.71	2796.26	No	2	4.18e-56	Serpin (serine protease inhibitor) (2.70E-025)	Defense mechanisms	CELLULAR PROCESSES AND SIGNALING
NCER_100554	187.283	0	86.7415	63.3919	62.1686	70.4797	No	2	4.06e-36	.	#N/A
NCER_100555	4494.79	1498.26	4833.87	2839.55	3278.77	3097.32	No	2	3.13e-24	Ribosomal protein S3, C-terminal domai (4.30E-012)	Translation, ribosomal structure and biogenesis	INFORMATION STORAGE AND PROCESSING
NCER_100556	0	0	110.398	75.4665	83.3059	63.6591	No	1	1.5e-05	.	#N/A
NCER_100557	0	374.566	216.854	176.089	192.101	215.607	Yes	4	5.57e-14	Ribonuclease 2-5A (5.70E-018)	Signal transduction mechanisms	CELLULAR PROCESSES AND SIGNALING
NCER_100558	0	0	122.227	85.5287	90.1444	86.7734	No	#N/A	#N/A	RIO1 family (8.70E-027)	Signal transduction mechanisms	CELLULAR PROCESSES AND SIGNALING
NCER_100559	0	0	19.714	71.4417	27.3542	36.3766	No	#N/A	#N/A	.	#N/A
NCER_100560	374.566	1310.98	457.364	2923.07	1924.12	2433.44	No	3	7.3e-103	.	General function prediction only	POORLY CHARACTERIZED
NCER_100561	0	0	70.9703	30.1866	24.2457	27.8509	No	#N/A	#N/A	MOZ/SAS family (4.40E-038)	Chromatin structure and dynamics	INFORMATION STORAGE AND PROCESSING
NCER_100563	0	0	193.197	160.995	125.581	135.276	No	1	7.59e-05	Domain of unknown function DUF221 (7.20E-049)	General function prediction only	POORLY CHARACTERIZED
NCER_100564	0	0	31.5424	25.1555	19.2723	25.7668	No	#N/A	#N/A	Tup N-terminal (5.80E-002)	Cytoskeleton	CELLULAR PROCESSES AND SIGNALING
NCER_100565	0	0	193.197	82.5101	106.93	101.362	No	1	2.2e-14	BRCA2, oligonucleotide/oligosaccharid (1.90E-015)	Replication, recombination and repair	INFORMATION STORAGE AND PROCESSING
NCER_100566	9738.71	24908.6	12132	26631.6	28730	24182.1	Yes	4	2.82e-29	.	#N/A
NCER_100567	374.566	374.566	622.962	568.515	531.541	508.894	No	#N/A	#N/A	RecF/RecN/SMC N terminal domain (2.50E-012)	Replication, recombination and repair	INFORMATION STORAGE AND PROCESSING
NCER_100568	374.566	0	350.909	486.005	377.363	352.778	No	#N/A	#N/A	Ubiquitin carboxyl-terminal hydrolase (1.40E-030)	Posttranslational modification, protein turnover, chaperones	CELLULAR PROCESSES AND SIGNALING
NCER_100569	2434.68	6742.18	1675.69	12112.9	7343.35	8609.14	Yes	3	2.2e-81	.	Signal transduction mechanisms	CELLULAR PROCESSES AND SIGNALING
NCER_100570	5805.77	20413.8	11461.7	26467.6	26704.5	24300	Yes	4	2.23e-48	.	#N/A
NCER_100571	374.566	187.283	114.341	109.678	174.694	97.3833	No	2	3.7e-49	Rad4 beta-hairpin domain (4.60E-010)	Replication, recombination and repair	INFORMATION STORAGE AND PROCESSING
NCER_100572	0	0	74.9131	74.4603	76.4673	81.0896	No	#N/A	#N/A	ParA/MinD ATPase like (1.60E-027)	Cell cycle control, cell division, chromosome partitioning	METABOLISM
NCER_100574	0	0	7.88559	14.0871	35.4361	10.4204	No	#N/A	#N/A	.	#N/A
NCER_100575	374.566	4401.15	1707.23	2148.28	3408.08	1756.31	Yes	4	7.12e-91	.	#N/A
NCER_100576	0	187.283	31.5424	2290.16	431.45	1549.42	No	3	7.39e-283	.	#N/A
NCER_100577	0	0	7.88559	0	1.86506	1.13677	No	#N/A	#N/A	Ricin-type beta-trefoil lectin domain (1.40E-002)	#N/A
NCER_100578	0	0	7.88559	146.908	82.0625	60.8172	No	3	2.86e-109	Ricin-type beta-trefoil lectin domain (1.30E-002)	#N/A
NCER_100579	0	0	0	0	0	1.13677	No	#N/A	#N/A	.	#N/A
NCER_100580	0	0	47.3136	290.798	167.233	180.746	No	3	2.28e-48	Ricin-type beta-trefoil lectin domain (2.10E-002)	#N/A
NCER_100581	374.566	0	23.6568	988.109	216.968	560.996	Yes	3	5.73e-177	.	#N/A
NCER_100584	374.566	187.283	421.879	152.946	230.645	196.472	No	2	1.97e-26	.	Translation, ribosomal structure and biogenesis	INFORMATION STORAGE AND PROCESSING
NCER_100585	0	0	51.2563	74.4603	83.9276	98.52	No	#N/A	#N/A	RNA polymerase Rpc34 subunit (8.20E-013)	Transcription	INFORMATION STORAGE AND PROCESSING
NCER_100586	0	0	587.477	423.619	481.185	498.663	No	#N/A	#N/A	.	Intracellular trafficking, secretion, and vesicular transport	CELLULAR PROCESSES AND SIGNALING
NCER_100587	0	187.283	429.765	200.238	263.595	248.763	No	1	1.64e-14	Protein kinase domain (2.90E-094)	General function prediction only	POORLY CHARACTERIZED
NCER_100588	0	187.283	55.1991	230.425	161.017	147.97	No	4	8.58e-32	Ras family (2.00E-059)	General function prediction only	POORLY CHARACTERIZED
NCER_100589	374.566	187.283	201.083	107.666	188.371	141.528	No	2	7.24e-29	Cofilin/tropomyosin-type actin-binding pr (4.40E-007)	Cytoskeleton	CELLULAR PROCESSES AND SIGNALING
NCER_100590	0	187.283	208.968	96.5972	119.985	136.981	No	1	1.64e-12	mRNA capping enzyme (9.10E-019)	RNA processing and modification	INFORMATION STORAGE AND PROCESSING
NCER_100591	1123.7	842.773	3162.12	1474.11	1695.34	1763.13	No	1	1.07e-32	Ribosomal protein S12 (5.70E-052)	Translation, ribosomal structure and biogenesis	INFORMATION STORAGE AND PROCESSING
NCER_100592	374.566	374.566	457.364	509.148	524.081	541.481	No	#N/A	#N/A	.	Posttranslational modification, protein turnover, chaperones	CELLULAR PROCESSES AND SIGNALING
NCER_100593	0	0	39.428	36.2239	41.6529	46.0392	No	#N/A	#N/A	.	#N/A
NCER_100594	374.566	0	126.169	60.3732	69.0071	70.6692	No	2	1.23e-91	DEAD/DEAH box helicase (1.30E-055)	RNA processing and modification	INFORMATION STORAGE AND PROCESSING
NCER_100595	0	0	55.1991	47.2924	44.1397	53.2387	No	#N/A	#N/A	DNA polymerase alpha/epsilon subunit B (1.70E-003)	Replication, recombination and repair	INFORMATION STORAGE AND PROCESSING
NCER_100596	374.566	0	0	21.1306	14.9205	18.7567	No	2	0	.	#N/A
NCER_100598	936.414	1123.7	1127.64	845.225	959.883	1014	No	#N/A	#N/A	Inorganic pyrophosphatase (5.10E-065)	Energy production and conversion	METABOLISM
NCER_100599	0	0	295.71	644.987	520.973	431.215	No	3	1.96e-10	RhoGEF domain (8.40E-005)	Signal transduction mechanisms	CELLULAR PROCESSES AND SIGNALING
NCER_100600	0	0	193.197	98.6096	139.879	140.391	No	1	1.73e-07	MutS domain V (2.90E-080)	Replication, recombination and repair	INFORMATION STORAGE AND PROCESSING
NCER_100601	0	187.283	311.481	393.432	402.231	356.188	No	1	2.69e-14	Zn-finger in ubiquitin-hydrolases and o (2.00E-014)	Posttranslational modification, protein turnover, chaperones	CELLULAR PROCESSES AND SIGNALING
NCER_100602	374.566	187.283	879.243	363.246	486.158	412.458	No	1	3.01e-39	eRF1 domain (4.50E-050)	Translation, ribosomal structure and biogenesis	INFORMATION STORAGE AND PROCESSING
NCER_100603	0	0	335.138	257.592	241.214	260.699	No	#N/A	#N/A	Myb-like DNA-binding domain (8.60E-008)	Chromatin structure and dynamics	INFORMATION STORAGE AND PROCESSING
NCER_100604	0	374.566	299.652	308.91	277.893	253.879	No	#N/A	#N/A	B-cell receptor-associated protein (2.90E-031)	Defense mechanisms	CELLULAR PROCESSES AND SIGNALING
NCER_100605	0	0	59.1419	50.311	54.0867	50.5863	No	#N/A	#N/A	.	#N/A
NCER_100606	0	0	307.538	231.431	236.241	239.29	No	#N/A	#N/A	.	#N/A
NCER_100607	0	0	23.6568	20.1244	19.2723	14.778	No	#N/A	#N/A	MAGE family (7.20E-002)	#N/A
NCER_100608	374.566	0	19.714	10.0622	9.94697	3.03139	No	2	0	.	#N/A
NCER_100610	0	0	0	4.02488	5.59517	6.06277	Yes	#N/A	#N/A	.	#N/A
NCER_100611	374.566	0	106.455	101.628	93.2528	107.425	No	2	1.34e-52	Ubiquitin-conjugating enzyme (1.40E-062)	Posttranslational modification, protein turnover, chaperones	CELLULAR PROCESSES AND SIGNALING
NCER_100612	0	0	43.3708	16.0995	29.8409	21.2197	No	#N/A	#N/A	Domain of unknown function DUF59 (1.80E-005)	Function unknown	POORLY CHARACTERIZED
NCER_100613	0	187.283	47.3136	72.4479	60.3035	62.1434	No	4	3.28e-44	Calcineurin-like phosphoesterase (3.60E-031)	Signal transduction mechanisms	CELLULAR PROCESSES AND SIGNALING
NCER_100614	0	842.773	86.7415	739.572	491.753	398.627	No	4	4.21e-78	Major Facilitator Superfamily (1.20E-012)	Carbohydrate transport and metabolism	METABOLISM
NCER_100615	187.283	187.283	425.822	398.463	397.879	443.909	No	1	6.98e-24	.	#N/A
NCER_100616	0	0	39.428	72.4479	66.5204	59.4909	No	#N/A	#N/A	Bromodomain (1.80E-032)	Transcription	INFORMATION STORAGE AND PROCESSING
NCER_100617	0	0	51.2563	42.2613	74.6023	60.6277	No	#N/A	#N/A	PAP2 superfamily (9.60E-030)	Lipid transport and metabolism	METABOLISM
NCER_100618	374.566	561.848	891.072	678.193	835.546	852.956	Yes	1	3.17e-15	Proteasome A-type and B-type (4.10E-055)	Posttranslational modification, protein turnover, chaperones	CELLULAR PROCESSES AND SIGNALING
NCER_100619	2247.39	1123.7	3552.46	2000.37	2007.42	1806.52	No	1	5.92e-21	tRNA synthetases class I (E and Q), c (1.00E-107)	Translation, ribosomal structure and biogenesis	INFORMATION STORAGE AND PROCESSING
NCER_100621	0	0	27.5996	16.0995	23.6241	18.5672	No	#N/A	#N/A	Family of unknown function (DUF572) (4.40E-002)	Function unknown	POORLY CHARACTERIZED
NCER_100622	1872.83	2247.39	4348.9	5348.06	4020.44	4445.91	No	3	4.47e-28	Peptidase family M1 (2.50E-150)	Posttranslational modification, protein turnover, chaperones	CELLULAR PROCESSES AND SIGNALING
NCER_100623	0	187.283	122.227	93.5785	99.4697	106.099	No	4	2.75e-12	Sel1 repeat (6.60E-004)	Signal transduction mechanisms	CELLULAR PROCESSES AND SIGNALING
NCER_100624	0	0	39.428	64.3981	41.6529	55.7017	No	#N/A	#N/A	.	#N/A
NCER_100626	1123.7	4775.71	1025.13	5857.21	4398.43	3888.7	Yes	3	7.57e-79	.	#N/A
NCER_100627	1123.7	936.414	1758.49	976.034	952.422	990.126	No	1	1.45e-09	ABC transporter (8.10E-041)	Intracellular trafficking, secretion, and vesicular transport	CELLULAR PROCESSES AND SIGNALING
NCER_100628	0	187.283	165.597	167.033	147.961	203.292	No	#N/A	#N/A	Patatin-like phospholipase (5.10E-048)	General function prediction only	POORLY CHARACTERIZED
NCER_100629	0	0	39.428	116.722	116.877	101.362	No	3	2.77e-22	N terminus of Rad21 Rec8 like protein (6.30E-003)	#N/A
NCER_100630	0	374.566	82.7987	134.834	122.472	82.0369	No	4	3.14e-59	.	General function prediction only	POORLY CHARACTERIZED
NCER_100631	936.414	187.283	658.447	441.731	489.267	572.174	No	2	4.68e-40	RNA polymerase Rpb2, domain (6.50E-134)	Transcription	INFORMATION STORAGE AND PROCESSING
NCER_100632	187.283	0	173.483	211.306	207.021	226.407	No	#N/A	#N/A	WD domain, G-beta repeat (7.70E-007)	Function unknown	POORLY CHARACTERIZED
NCER_100633	0	0	47.3136	27.168	33.571	51.5336	No	#N/A	#N/A	Common central domain of tyrosinase (2.10E-005)	#N/A
NCER_100634	0	0	11.8284	4.02488	5.59517	3.59977	No	#N/A	#N/A	Microsomal signal peptidase kDa subunit (6.00E-005)	#N/A
NCER_100635	0	0	11.8284	18.112	21.1373	16.1042	No	#N/A	#N/A	.	#N/A
NCER_100636	2247.39	1217.34	2480.02	1607.94	1714.61	1898.41	No	2	3.62e-09	Histone chaperone Rttp106-like (2.30E-020)	Amino acid transport and metabolism	METABOLISM
NCER_100637	0	374.566	149.826	337.084	295.922	369.261	No	4	1.11e-15	ABC-2 type transporter (1.00E-052)	Secondary metabolites biosynthesis, transport and catabolism	METABOLISM
NCER_100639	0	280.924	78.8559	36.2239	50.9782	57.9753	No	4	1.59e-108	V-ATPase subunit C (5.70E-003)	Energy production and conversion	METABOLISM
NCER_100640	374.566	187.283	149.826	68.423	68.3854	68.5851	No	2	1.09e-87	.	#N/A
NCER_100641	0	842.773	524.392	571.533	628.524	658.569	No	4	0.000116903	Iron/manganese superoxide dismutases, C-term (1.20E-045)	Inorganic ion transport and metabolism	METABOLISM
NCER_100642	561.848	561.848	94.6271	2832.51	732.967	1928.53	No	3	4.94e-184	FAD dependent oxidoreductase (1.90E-047)	Energy production and conversion	METABOLISM
NCER_100643	374.566	374.566	626.905	296.835	438.288	400.143	No	1	1.98e-09	Fibrillarin (4.80E-151)	RNA processing and modification	INFORMATION STORAGE AND PROCESSING
NCER_100644	0	0	39.428	25.1555	21.1373	28.4192	No	#N/A	#N/A	LUC7 N_terminus (6.30E-003)	RNA processing and modification	INFORMATION STORAGE AND PROCESSING
NCER_100645	0	0	279.939	169.045	200.183	184.346	No	1	3.13e-05	Mak16 protein (4.80E-043)	RNA processing and modification	INFORMATION STORAGE AND PROCESSING
NCER_100646	0	0	0	14.0871	4.97349	5.49439	No	#N/A	#N/A	.	#N/A
NCER_100648	0	0	47.3136	9.05599	6.21686	13.0729	Yes	#N/A	#N/A	.	#N/A
NCER_100650	0	0	358.794	230.425	270.433	247.058	No	1	0.000414651	.	#N/A
NCER_100651	374.566	187.283	575.648	545.372	477.455	521.588	No	2	5.08e-23	Bromodomain (1.60E-022)	Transcription	INFORMATION STORAGE AND PROCESSING
NCER_100652	1498.26	561.848	2610.13	1906.79	2178.39	2226.93	No	2	9.44e-39	tRNA synthetases class II (D, K and N) (5.70E-076)	Translation, ribosomal structure and biogenesis	INFORMATION STORAGE AND PROCESSING
NCER_100653	0	187.283	137.998	196.213	206.4	155.359	No	#N/A	#N/A	.	#N/A
NCER_100654	0	187.283	7.88559	3.01866	1.86506	0.947308	No	4	0	.	#N/A
NCER_100655	0	0	63.0847	55.3421	44.1397	38.4607	No	#N/A	#N/A	MSP (Major sperm protein) domain (7.30E-011)	Intracellular trafficking, secretion, and vesicular transport	CELLULAR PROCESSES AND SIGNALING
NCER_100656	0	0	31.5424	23.1431	13.6771	20.2724	No	#N/A	#N/A	Zinc knuckle (2.30E-004)	Posttranslational modification, protein turnover, chaperones	CELLULAR PROCESSES AND SIGNALING
NCER_100657	0	374.566	268.11	151.939	221.32	239.858	No	4	3.43e-13	Calcineurin-like phosphoesterase (6.30E-046), Serine/threonine-protein phosphatase	Signal transduction mechanisms	CELLULAR PROCESSES AND SIGNALING
NCER_100658	1498.26	280.924	1033.01	663.099	788.919	679.788	No	2	1.08e-44	Eukaryotic translation initiation factor eIF (4.90E-010)	Translation, ribosomal structure and biogenesis	INFORMATION STORAGE AND PROCESSING
NCER_100659	0	0	102.513	63.3919	106.308	89.4259	No	1	2.65e-05	SacI homology domain (5.80E-020)	Lipid transport and metabolism	METABOLISM
NCER_100660	0	936.414	394.28	883.462	868.495	670.126	No	4	3.07e-14	Nucleotidyl transferase (2.10E-047)	Cell wall/membrane/envelope biogenesis	CELLULAR PROCESSES AND SIGNALING
NCER_100661	374.566	374.566	650.561	513.172	496.105	536.366	No	1	1.23e-06	.	#N/A
NCER_100662	374.566	0	272.053	105.653	119.985	110.456	No	2	4.13e-47	Ribosomal protein L10 (1.50E-002)	RNA processing and modification	INFORMATION STORAGE AND PROCESSING
NCER_100663	0	0	47.3136	962.953	390.419	566.301	No	3	2.14e-117	UTP--glucose-1-phosphate uridylyltrans (1.00E-176)	Carbohydrate transport and metabolism	METABOLISM
NCER_100664	0	0	0	2.01244	0	2.27354	No	#N/A	#N/A	.	#N/A
NCER_100665	0	0	165.597	138.858	159.773	131.297	No	#N/A	#N/A	FAT domain (1.60E-002)	Replication, recombination and repair	INFORMATION STORAGE AND PROCESSING
NCER_100666	0	0	67.0275	68.423	78.9541	67.8273	No	#N/A	#N/A	TAFII55 protein conserved region (9.00E-008)	Transcription	INFORMATION STORAGE AND PROCESSING
NCER_100667	374.566	187.283	102.513	65.4043	49.7349	65.5537	No	2	9.09e-115	.	#N/A
NCER_100668	0	374.566	638.733	828.12	864.765	625.034	No	1	1.61e-16	ABC transporter (8.00E-053)	Intracellular trafficking, secretion, and vesicular transport	CELLULAR PROCESSES AND SIGNALING
NCER_100669	0	93.6414	205.025	197.219	266.081	191.925	No	1	7.91e-17	.	Function unknown	POORLY CHARACTERIZED
NCER_100670	0	0	126.169	115.715	134.284	111.972	No	#N/A	#N/A	Transcription factor TFIID complex subu (5.40E-004)	#N/A
NCER_100671	0	187.283	118.284	86.535	87.6577	93.973	No	4	6.22e-17	.	Function unknown	POORLY CHARACTERIZED
NCER_100672	0	0	205.025	197.219	211.995	241.942	No	#N/A	#N/A	MutL C terminal dimerisation domain (2.90E-019)	Replication, recombination and repair	INFORMATION STORAGE AND PROCESSING
NCER_100673	374.566	655.49	615.076	865.35	744.158	654.4	No	4	7.44e-11	ABC transporter (9.10E-042),	Intracellular trafficking, secretion, and vesicular transport	CELLULAR PROCESSES AND SIGNALING
NCER_100674	1498.26	2715.6	1368.15	2170.42	2021.72	1451.47	No	4	2.72e-11	ABC transporter (2.60E-052),	Intracellular trafficking, secretion, and vesicular transport	CELLULAR PROCESSES AND SIGNALING
NCER_100677	374.566	0	256.282	61.3795	52.8433	36.1872	Yes	2	2.84e-144	.	#N/A
NCER_100678	0	0	55.1991	6.03732	13.6771	5.87331	No	#N/A	#N/A	.	#N/A
NCER_100679	374.566	374.566	193.197	407.519	470.616	311.475	No	3	5.65e-13	Gti1/Pac2 family (8.70E-049)	Signal transduction mechanisms	CELLULAR PROCESSES AND SIGNALING
NCER_100681	0	187.283	90.6843	95.591	106.93	106.667	No	4	8.96e-13	TFIIE alpha subunit (2.40E-010)	Transcription	INFORMATION STORAGE AND PROCESSING
NCER_100682	0	187.283	220.797	179.107	204.535	178.473	No	#N/A	#N/A	.	#N/A
NCER_100683	0	187.283	23.6568	116.722	45.3831	58.3542	No	4	8.22e-84	Cyclin, N-terminal domain (7.70E-002)	#N/A
NCER_100684	3558.37	4775.71	4021.65	6902.67	5967.56	5658.46	No	3	4.59e-09	UBA/TS-N domain (3.30E-004), ubiquitin-associated domains	Translation, ribosomal structure and biogenesis	INFORMATION STORAGE AND PROCESSING
NCER_100685	0	0	63.0847	23.1431	36.0578	46.797	No	#N/A	#N/A	.	Amino acid transport and metabolism	METABOLISM
NCER_100686	0	280.924	141.941	109.678	128.067	136.602	No	4	8.38e-22	Iron only hydrogenase large subunit, (3.80E-003)	Nuclear structure	CELLULAR PROCESSES AND SIGNALING
NCER_100687	0	0	145.883	226.4	157.286	182.262	No	3	0.000517166	Zinc finger, C3HC4 type (RING finger) (2.60E-010)	Posttranslational modification, protein turnover, chaperones	CELLULAR PROCESSES AND SIGNALING
NCER_100688	0	0	94.6271	62.3857	64.0336	72.3743	No	#N/A	#N/A	Peptidase family C50 (2.60E-006)	Cell cycle control, cell division, chromosome partitioning	METABOLISM
NCER_100689	0	0	240.511	114.709	174.072	147.78	No	1	1.08e-09	RNA recognition motif. (a.k.a. RRM, RB (1.90E-017)	RNA processing and modification	INFORMATION STORAGE AND PROCESSING
NCER_100690	374.566	655.49	2160.65	987.102	1386.36	1165.95	No	1	1.33e-54	KOW motif (2.10E-009)	Translation, ribosomal structure and biogenesis	INFORMATION STORAGE AND PROCESSING
NCER_100691	0	374.566	378.508	221.369	247.431	214.849	Yes	1	5.23e-10	.	#N/A
NCER_100692	0	187.283	102.513	84.5225	77.7107	83.742	No	4	1.92e-21	.	#N/A
NCER_100694	0	1217.34	1068.5	764.728	855.439	872.85	Yes	#N/A	#N/A	.	Intracellular trafficking, secretion, and vesicular transport	CELLULAR PROCESSES AND SIGNALING
NCER_100695	1872.83	561.848	2243.45	1158.16	1628.82	1555.86	No	2	5.88e-32	Ribosomal protein S19 (1.80E-018)	Translation, ribosomal structure and biogenesis	INFORMATION STORAGE AND PROCESSING
NCER_100696	0	0	346.966	129.802	158.53	140.959	No	1	7.64e-23	.	#N/A
NCER_100697	374.566	1310.98	2566.76	1831.32	2221.9	2292.67	No	1	1.28e-60	.	Intracellular trafficking, secretion, and vesicular transport	CELLULAR PROCESSES AND SIGNALING
NCER_100698	0	0	31.5424	54.3359	88.2794	70.6692	No	#N/A	#N/A	Protein kinase domain (1.60E-068)	General function prediction only	POORLY CHARACTERIZED
NCER_100699	1123.7	187.283	145.883	88.5474	96.983	86.9629	No	2	2.68e-218	GTPase of unknown function (4.10E-016)	General function prediction only	POORLY CHARACTERIZED
NCER_100700	0	0	15.7712	24.1493	7.46023	14.2096	No	#N/A	#N/A	.	#N/A
NCER_100701	0	0	205.025	95.591	104.443	124.476	No	1	4.34e-09	NIF3 (NGG1p interacting factor (2.20E-026)	General function prediction only	POORLY CHARACTERIZED
NCER_100702	374.566	187.283	346.966	148.921	149.826	142.286	No	2	1.25e-32	Cyclin, N-terminal domain (4.60E-035)	Cell cycle control, cell division, chromosome partitioning	METABOLISM
NCER_100703	0	0	70.9703	49.3048	30.4626	31.0717	Yes	#N/A	#N/A	.	#N/A
NCER_100704	0	0	15.7712	4.02488	8.08191	2.84192	No	#N/A	#N/A	.	#N/A
NCER_100706	0	0	11.8284	11.0684	10.5687	9.28362	No	#N/A	#N/A	.	#N/A
NCER_100708	374.566	187.283	835.873	517.197	570.086	630.149	No	1	7.13e-37	ASF1 like histone chaperone (2.50E-011)	Transcription	INFORMATION STORAGE AND PROCESSING
NCER_100709	0	187.283	35.4852	33.2053	55.9517	63.2802	No	4	1.16e-84	Polynucleotide kinase phosphatase (7.20E-029)	Replication, recombination and repair	INFORMATION STORAGE AND PROCESSING
NCER_100710	0	561.848	39.428	186.151	136.149	154.222	Yes	4	3.58e-112	Histidine acid phosphatase (1.00E-022)	Lipid transport and metabolism	METABOLISM
NCER_100711	3558.37	561.848	2286.82	1884.65	2147.92	2101.13	No	2	2.06e-48	ATPase family associated with various (2.70E-004)	Posttranslational modification, protein turnover, chaperones	CELLULAR PROCESSES AND SIGNALING
NCER_100712	374.566	187.283	283.881	313.941	385.445	422.878	No	2	1.24e-09	.	#N/A
NCER_100713	0	187.283	86.7415	54.3359	37.9228	46.4181	No	4	2.5e-68	.	Carbohydrate transport and metabolism	METABOLISM
NCER_100714	0	0	98.5699	54.3359	43.518	48.1232	No	#N/A	#N/A	.	#N/A
NCER_100715	0	0	70.9703	77.479	65.277	57.5963	No	#N/A	#N/A	WD domain, G-beta repeat (7.60E-002)	Cell cycle control, cell division, chromosome partitioning	METABOLISM
NCER_100716	374.566	374.566	650.561	479.967	578.789	554.554	Yes	1	1.34e-07	.	#N/A
NCER_100718	0	187.283	343.023	328.028	340.062	314.506	No	1	2.59e-05	Rer1 family (2.60E-019)	Intracellular trafficking, secretion, and vesicular transport	CELLULAR PROCESSES AND SIGNALING
NCER_100719	0	0	47.3136	42.2613	34.1927	42.0605	No	#N/A	#N/A	.	#N/A
NCER_100720	0	0	23.6568	4.02488	9.94697	12.6939	No	#N/A	#N/A	8-oxoguanine DNA glycosylase, N-termi (2.90E-004)	Replication, recombination and repair	INFORMATION STORAGE AND PROCESSING
NCER_100721	0	0	63.0847	38.2364	44.7614	39.7869	No	#N/A	#N/A	.	Replication, recombination and repair	INFORMATION STORAGE AND PROCESSING
NCER_100722	0	0	216.854	122.759	121.229	83.742	No	1	5.92e-16	.	#N/A
NCER_100723	0	0	114.341	43.2675	42.8963	46.797	No	1	3.13e-26	ParA/MinD ATPase like (2.10E-025)	Cell cycle control, cell division, chromosome partitioning	METABOLISM
NCER_100724	749.131	1123.7	441.593	1494.24	1308.65	1055.68	No	3	4.98e-27	Ras family (6.30E-072),	Intracellular trafficking, secretion, and vesicular transport	CELLULAR PROCESSES AND SIGNALING
NCER_100725	5993.05	4213.86	8106.39	4373.03	4768.33	4871.06	No	1	1.62e-09	Ribosomal protein L4/L1 family (2.20E-099)	RNA processing and modification	INFORMATION STORAGE AND PROCESSING
NCER_100726	374.566	374.566	307.538	264.636	305.248	270.551	No	#N/A	#N/A	SRP19 protein (1.20E-012)	Intracellular trafficking, secretion, and vesicular transport	CELLULAR PROCESSES AND SIGNALING
NCER_100727	0	374.566	212.911	260.611	256.134	207.271	No	4	1.14e-06	Sodium/calcium exchanger protein (6.80E-002)	#N/A
NCER_100728	0	0	23.6568	10.0622	10.5687	17.241	No	#N/A	#N/A	.	#N/A
NCER_100729	0	0	0	7.04354	3.73011	0.568385	No	#N/A	#N/A	.	#N/A
NCER_100730	374.566	561.848	425.822	361.233	427.72	330.232	No	4	5.08e-06	.	#N/A
NCER_100732	0	187.283	114.341	106.659	107.552	73.89	No	4	9.82e-17	Formin Homology Domain (4.00E-007)	Signal transduction mechanisms	CELLULAR PROCESSES AND SIGNALING
NCER_100733	0	0	11.8284	73.4541	34.1927	39.7869	No	#N/A	#N/A	.	Nucleotide transport and metabolism	METABOLISM
NCER_100734	0	0	260.225	129.802	218.833	229.438	No	1	1.48e-08	Protein kinase domain (6.40E-054)	Carbohydrate transport and metabolism	METABOLISM
NCER_100735	1123.7	1030.06	398.222	2620.2	1736.99	1799.7	No	3	6.28e-58	SIS domain (8.70E-036)	Cell wall/membrane/envelope biogenesis	CELLULAR PROCESSES AND SIGNALING
NCER_100737	374.566	374.566	406.108	209.294	225.672	205.945	No	2	8.03e-16	Uncharacterised ACR, YagE family COG1 (2.10E-077)	Function unknown	POORLY CHARACTERIZED
NCER_100738	749.131	187.283	398.222	311.928	341.927	400.901	No	2	3.64e-32	Hydroxymethylglutaryl-coenzyme A reductas (1.30E-061)	Lipid transport and metabolism	METABOLISM
NCER_100739	374.566	187.283	441.593	253.568	281.624	262.973	No	2	6.91e-14	Domain found in IF2B/IF5 (1.40E-030)	Translation, ribosomal structure and biogenesis	INFORMATION STORAGE AND PROCESSING
NCER_100740	374.566	0	303.595	154.958	156.043	202.534	No	2	3.32e-15	.	RNA processing and modification	INFORMATION STORAGE AND PROCESSING
NCER_100741	187.283	187.283	208.968	120.746	126.824	131.107	No	2	1.89e-08	Spb1 C-terminal domain (6.80E-024)	RNA processing and modification	INFORMATION STORAGE AND PROCESSING
NCER_100742	0	0	141.941	131.815	153.556	176.578	No	#N/A	#N/A	.	#N/A
NCER_100743	2247.39	1217.34	954.157	529.272	634.741	629.96	No	2	3.46e-51	Ribosomal protein L7Ae/L30e/S12e/Gadd4 (1.60E-009)	Translation, ribosomal structure and biogenesis	INFORMATION STORAGE AND PROCESSING
NCER_100744	1123.7	936.414	1494.32	1140.05	1242.75	1238.32	No	#N/A	#N/A	Peptidase family M48 (2.70E-030)	General function prediction only	POORLY CHARACTERIZED
NCER_100745	0	0	205.025	160.995	116.877	139.065	No	1	7.18e-07	Conserved hypothetical ATP binding pro (4.10E-050)	Replication, recombination and repair	INFORMATION STORAGE AND PROCESSING
NCER_100746	0	0	7.88559	46.2861	30.4626	36.945	No	#N/A	#N/A	.	#N/A
NCER_100747	374.566	187.283	504.678	501.098	534.65	438.414	No	2	6.15e-20	GDP dissociation inhibitor (2.50E-068)	Posttranslational modification, protein turnover, chaperones	CELLULAR PROCESSES AND SIGNALING
NCER_100748	0	374.566	413.994	272.686	422.746	434.625	No	1	0.000329786	.	RNA processing and modification	INFORMATION STORAGE AND PROCESSING
NCER_100749	374.566	0	319.366	149.927	223.807	196.661	No	2	4.54e-17	BING4CT (NUC141) domain (4.60E-032)	RNA processing and modification	INFORMATION STORAGE AND PROCESSING
NCER_100750	374.566	93.6414	697.875	436.7	463.156	453.192	No	1	1.07e-56	Protein kinase domain (2.30E-011)	Transcription	INFORMATION STORAGE AND PROCESSING
NCER_100751	0	187.283	264.167	165.02	172.207	148.538	No	1	2.39e-06	Protein of unknown function (DUF663) (4.20E-012)	Function unknown	POORLY CHARACTERIZED
NCER_100752	0	0	39.428	80.4976	55.9517	75.4057	No	#N/A	#N/A	ERCC4 domain (4.20E-023)	Replication, recombination and repair	INFORMATION STORAGE AND PROCESSING
NCER_100753	749.131	187.283	1048.78	699.323	877.82	786.645	No	1	4.72e-45	Prolyl-tRNA synthetase, C-terminal (1.50E-021)	Translation, ribosomal structure and biogenesis	INFORMATION STORAGE AND PROCESSING
NCER_100754	0	0	7.88559	7.04354	3.10843	1.32623	No	#N/A	#N/A	.	#N/A
NCER_100755	0	0	70.9703	114.709	117.499	120.687	No	3	7.79e-06	Ras family (1.30E-040)	Intracellular trafficking, secretion, and vesicular transport	CELLULAR PROCESSES AND SIGNALING
NCER_100756	0	0	157.712	111.69	99.4697	109.888	No	1	1.61e-05	.	General function prediction only	POORLY CHARACTERIZED
NCER_100757	0	0	27.5996	124.771	80.8191	131.486	No	3	1.21e-41	Exonuclease (9.50E-010)	Replication, recombination and repair	INFORMATION STORAGE AND PROCESSING
NCER_100758	0	374.566	165.597	568.515	404.717	316.59	No	4	8.28e-24	.	General function prediction only	POORLY CHARACTERIZED
NCER_100759	0	374.566	47.3136	107.666	72.7372	77.8687	No	4	6.09e-99	mRNA capping enzyme, C-terminal domai (2.70E-008)	RNA processing and modification	INFORMATION STORAGE AND PROCESSING
NCER_100760	0	0	19.714	27.168	19.2723	18.3778	No	#N/A	#N/A	Reverse transcriptase (RNA-dependent (1.90E-003)	Replication, recombination and repair	INFORMATION STORAGE AND PROCESSING
NCER_100761	0	0	3.9428	3.01866	11.1903	7.389	No	#N/A	#N/A	.	#N/A
NCER_100763	0	0	35.4852	13.0809	14.9205	12.6939	No	#N/A	#N/A	ATPase family associated with various (1.70E-002)	Replication, recombination and repair	INFORMATION STORAGE AND PROCESSING
NCER_100764	0	0	31.5424	30.1866	27.3542	33.1558	No	#N/A	#N/A	.	#N/A
NCER_100765	0	0	98.5699	88.5474	116.255	99.2779	No	#N/A	#N/A	DHHC zinc finger domain (2.00E-020)	General function prediction only	POORLY CHARACTERIZED
NCER_100767	936.414	749.131	1466.72	1374.5	1523.13	1421.34	No	1	1.08e-11	Uncharacterised protein family (UPF01 (3.90E-041)	General function prediction only	POORLY CHARACTERIZED
NCER_100769	0	0	94.6271	88.5474	103.2	60.0593	No	#N/A	#N/A	.	#N/A
NCER_100770	0	0	319.366	153.952	140.501	110.646	No	1	3.23e-16	CDC45-like protein (3.60E-004)	#N/A
NCER_100771	0	374.566	603.248	663.099	746.644	763.151	No	1	1.99e-10	.	#N/A
NCER_100772	2621.96	2621.96	3308.01	2028.54	2376.7	2406.92	No	1	0.00113211	Ribosomal protein S8e (2.00E-013)	Translation, ribosomal structure and biogenesis	INFORMATION STORAGE AND PROCESSING
NCER_100774	0	187.283	272.053	149.927	244.944	182.262	No	1	3.87e-07	.	#N/A
NCER_100776	1498.26	749.131	3237.04	2081.87	2419.6	2662.13	No	1	5.22e-37	DEAD/DEAH box helicase (1.10E-046)	RNA processing and modification	INFORMATION STORAGE AND PROCESSING
NCER_100777	0	0	31.5424	352.177	150.448	222.049	No	3	3.39e-82	PSP1 C-terminal conserved region (4.20E-027)	General function prediction only	POORLY CHARACTERIZED
NCER_100778	0	0	7.88559	3.01866	1.86506	2.463	No	#N/A	#N/A	.	#N/A
NCER_100779	0	0	27.5996	37.2302	45.3831	28.7982	No	#N/A	#N/A	.	Translation, ribosomal structure and biogenesis	INFORMATION STORAGE AND PROCESSING
NCER_100781	0	374.566	126.169	418.588	318.925	262.025	No	4	1.5e-24	.	General function prediction only	POORLY CHARACTERIZED
NCER_100782	374.566	842.773	1072.44	901.574	1108.47	968.338	No	1	1.38e-21	Proteasome A-type and B-type (1.40E-006)	Posttranslational modification, protein turnover, chaperones	CELLULAR PROCESSES AND SIGNALING
NCER_100784	0	0	157.712	80.4976	79.5758	84.8788	No	1	1.53e-10	.	RNA processing and modification	INFORMATION STORAGE AND PROCESSING
NCER_100785	0	0	86.7415	41.255	51.5999	27.093	No	#N/A	#N/A	.	#N/A
NCER_100786	0	0	51.2563	111.69	103.822	83.1736	No	3	1.4e-08	MBOAT family (4.70E-007)	Function unknown	POORLY CHARACTERIZED
NCER_100788	0	0	39.428	36.2239	32.9493	38.6502	No	#N/A	#N/A	Integrase core domain (3.30E-003)	General function prediction only	POORLY CHARACTERIZED
NCER_100789	0	0	0	3.01866	4.3518	1.89462	No	#N/A	#N/A	.	#N/A
NCER_100793	0	0	3.9428	10.0622	5.59517	6.63116	No	#N/A	#N/A	.	#N/A
NCER_100795	374.566	1123.7	256.282	954.903	668.934	561.754	No	4	2.9e-46	.	#N/A
NCER_100797	0	0	110.398	32.1991	38.5445	27.2825	No	1	5.05e-47	.	#N/A
NCER_100798	0	374.566	7.88559	187.157	92.6312	87.5313	No	4	4.82e-188	.	#N/A
NCER_100799	0	187.283	94.6271	112.697	96.983	101.551	No	4	3.36e-11	Myosin head (motor domain) (8.10E-085)	Cytoskeleton	CELLULAR PROCESSES AND SIGNALING
NCER_100800	0	0	23.6568	241.493	121.85	249.142	No	3	1.47e-86	Aminotransferase class I and II (3.40E-049)	Posttranslational modification, protein turnover, chaperones	CELLULAR PROCESSES AND SIGNALING
NCER_100801	0	0	39.428	46.2861	45.3831	45.4708	No	#N/A	#N/A	Endonuclease/Exonuclease/phosphatase f (2.80E-022)	Replication, recombination and repair	INFORMATION STORAGE AND PROCESSING
NCER_100802	1123.7	561.848	642.676	479.967	481.806	430.267	Yes	2	4.84e-21	.	Posttranslational modification, protein turnover, chaperones	CELLULAR PROCESSES AND SIGNALING
NCER_100803	0	0	98.5699	62.3857	61.5469	57.9753	No	#N/A	#N/A	Putative diphthamide synthesis protei (6.90E-003)	#N/A
NCER_100804	0	0	0	0	0	0	No	#N/A	#N/A	.	#N/A
NCER_100805	0	0	0	45.2799	40.4096	35.2399	No	#N/A	#N/A	Zinc finger, C3HC4 type (RING finger) (1.20E-009)	RNA processing and modification	INFORMATION STORAGE AND PROCESSING
NCER_100806	374.566	187.283	157.712	82.5101	116.255	89.4259	No	2	1.03e-55	Conserved hypothetical ATP binding prot (1.10E-021)	General function prediction only	POORLY CHARACTERIZED
NCER_100807	374.566	187.283	27.5996	194.201	153.556	133.002	No	2	3.32e-92	Triose-phosphate Transporter family (1.60E-009)	Function unknown	POORLY CHARACTERIZED
NCER_100809	0	0	47.3136	30.1866	20.5156	25.5773	No	#N/A	#N/A	.	#N/A
NCER_100811	2247.39	1872.83	4206.96	3080.04	4307.66	3842.28	No	1	2.9e-17	.	Chromatin structure and dynamics	INFORMATION STORAGE AND PROCESSING
NCER_100812	0	374.566	63.0847	93.5785	177.18	64.7959	No	4	5.3e-93	Thioredoxin (3.40E-002)	Posttranslational modification, protein turnover, chaperones	CELLULAR PROCESSES AND SIGNALING
NCER_100813	0	0	0	0	2.48674	0.378923	Yes	#N/A	#N/A	Thioredoxin (1.20E-004)	Posttranslational modification, protein turnover, chaperones	CELLULAR PROCESSES AND SIGNALING
NCER_100814	0	0	816.159	538.328	726.129	557.775	No	1	0.000284979	.	Replication, recombination and repair	INFORMATION STORAGE AND PROCESSING
NCER_100815	749.131	374.566	508.621	878.431	859.17	941.814	No	2	5.13e-21	Protein of unknown function, DUF580 (4.40E-004)	Lipid transport and metabolism	METABOLISM
NCER_100816	749.131	0	23.6568	36.2239	18.0289	34.6715	Yes	2	0	.	#N/A
NCER_100817	374.566	187.283	94.6271	29.1804	41.6529	21.0302	No	2	2.72e-215	.	RNA processing and modification	INFORMATION STORAGE AND PROCESSING
NCER_100818	374.566	749.131	433.708	213.319	248.674	234.364	No	4	1.71e-43	Zinc finger C-x8-C-x5-C-x3-H type (and (2.50E-004)	General function prediction only	POORLY CHARACTERIZED
NCER_100820	0	187.283	189.254	61.3795	105.687	83.742	No	4	6.4e-31	Cyclin, N-terminal domain (1.30E-019)	Cell cycle control, cell division, chromosome partitioning	METABOLISM
NCER_100821	0	561.848	19.714	150.933	159.152	135.655	No	4	1.65e-155	Dehydrogenase E1 component (2.00E-082)	Energy production and conversion	METABOLISM
NCER_100822	0	0	59.1419	87.5412	93.8745	85.2577	No	#N/A	#N/A	.	#N/A
NCER_100823	936.414	374.566	875.301	669.137	853.574	889.712	No	2	8.2e-16	.	#N/A
NCER_100825	0	0	0	1.00622	1.86506	5.49439	No	#N/A	#N/A	.	#N/A
NCER_100826	0	374.566	283.881	841.2	750.375	485.211	No	4	4.16e-26	Subtilase family (7.90E-065)	Posttranslational modification, protein turnover, chaperones	CELLULAR PROCESSES AND SIGNALING
NCER_100827	0	0	15.7712	8.04976	11.812	10.6099	No	#N/A	#N/A	.	#N/A
NCER_100828	14420.8	38205.7	19832.3	45727.7	49854.2	42332.5	Yes	4	1.38e-35	.	#N/A
NCER_100829	0	0	189.254	115.715	100.091	69.9113	No	1	5e-17	.	Cell cycle control, cell division, chromosome partitioning	METABOLISM
NCER_100830	0	561.848	701.818	363.246	500.457	431.025	No	1	7.5e-08	SMC proteins Flexible Hinge Domain (4.50E-018)	Chromatin structure and dynamics	INFORMATION STORAGE AND PROCESSING
NCER_100831	0	0	398.222	205.269	253.026	257.668	No	1	3.78e-08	Mechanosensitive ion channel (1.10E-005)	Cell wall/membrane/envelope biogenesis	CELLULAR PROCESSES AND SIGNALING
NCER_100832	0	93.6414	224.739	42.2613	85.1709	61.0066	No	1	9.21e-56	Polyprenyl synthetase (6.20E-009)	Coenzyme transport and metabolism	METABOLISM
NCER_100833	0	0	0	1.00622	0	1.70515	No	#N/A	#N/A	.	#N/A
NCER_100834	0	0	70.9703	15.0933	48.4915	25.9562	No	#N/A	#N/A	.	#N/A
NCER_100835	0	374.566	35.4852	8.04976	21.1373	16.4832	No	4	0	CSL zinc finger (2.10E-022)	Function unknown	POORLY CHARACTERIZED
NCER_100836	1123.7	561.848	1257.75	854.281	893.362	801.802	No	2	2.26e-11	MIF4G domain (1.10E-006)	Translation, ribosomal structure and biogenesis	INFORMATION STORAGE AND PROCESSING
NCER_100837	0	0	47.3136	0	13.6771	6.25223	No	#N/A	#N/A	.	#N/A
NCER_100838	0	0	157.712	24.1493	37.3011	15.1569	Yes	1	7.64e-123	.	#N/A
NCER_100839	0	187.283	47.3136	125.778	102.578	86.9629	No	4	5.7e-31	.	#N/A
NCER_100840	0	0	7.88559	4.02488	6.21686	4.16816	No	#N/A	#N/A	.	#N/A
NCER_100841	0	374.566	256.282	341.109	314.573	320.948	No	#N/A	#N/A	.	Function unknown	POORLY CHARACTERIZED
NCER_100842	2621.96	1310.98	2645.62	1839.37	2091.35	2256.49	No	2	1.84e-09	tRNA synthetases class I (M) (1.10E-006)	Translation, ribosomal structure and biogenesis	INFORMATION STORAGE AND PROCESSING
NCER_100843	0	0	31.5424	37.2302	21.759	32.7769	No	#N/A	#N/A	E2F/DP family winged-helix DNA-bindin (9.20E-009)	Transcription	INFORMATION STORAGE AND PROCESSING
NCER_100844	0	0	35.4852	45.2799	41.6529	31.4506	No	#N/A	#N/A	Leucine-rich repeats of kinetochore p (6.40E-002)	Cytoskeleton	CELLULAR PROCESSES AND SIGNALING
NCER_100845	0	749.131	1068.5	850.256	1069.3	1005.85	No	#N/A	#N/A	.	Transcription	INFORMATION STORAGE AND PROCESSING
NCER_100847	187.283	0	31.5424	33.2053	28.5975	24.2511	No	2	3.41e-119	.	#N/A
NCER_100848	0	0	157.712	107.666	116.255	130.35	No	#N/A	#N/A	.	Intracellular trafficking, secretion, and vesicular transport	CELLULAR PROCESSES AND SIGNALING
NCER_100849	0	0	15.7712	8.04976	4.3518	2.463	No	#N/A	#N/A	Rpp14/Pop5 family (3.80E-005)	Translation, ribosomal structure and biogenesis	INFORMATION STORAGE AND PROCESSING
NCER_100850	0	0	0	7.04354	3.73011	2.08408	No	#N/A	#N/A	Phosphatidylinositol-4-phosphate 5-Ki (1.10E-011)	Signal transduction mechanisms	CELLULAR PROCESSES AND SIGNALING
NCER_100851	374.566	749.131	607.191	279.729	331.358	316.59	No	4	1.22e-22	Deoxyhypusine synthase (1.10E-138)	Posttranslational modification, protein turnover, chaperones	CELLULAR PROCESSES AND SIGNALING
NCER_100852	0	0	23.6568	2.01244	9.94697	10.2309	No	#N/A	#N/A	.	Function unknown	POORLY CHARACTERIZED
NCER_100853	0	0	165.597	64.3981	70.8722	64.2275	No	1	4.63e-24	.	RNA processing and modification	INFORMATION STORAGE AND PROCESSING
NCER_100854	0	0	74.9131	56.3484	73.3589	60.6277	No	#N/A	#N/A	.	#N/A
NCER_100855	0	0	47.3136	21.1306	27.3542	17.8094	No	#N/A	#N/A	.	#N/A
NCER_100856	0	0	7.88559	6.03732	8.08191	3.97869	Yes	#N/A	#N/A	GlcNAc-PI de-N-acetylase (2.90E-017)	Cell wall/membrane/envelope biogenesis	CELLULAR PROCESSES AND SIGNALING
NCER_100857	0	187.283	256.282	160.995	177.802	195.335	No	1	0.000660905	Protein of unknown function (DUF788) (3.80E-003)	#N/A
NCER_100858	0	0	165.597	167.033	245.566	230.385	No	#N/A	#N/A	Ubiquitin family (3.40E-002)	Posttranslational modification, protein turnover, chaperones	CELLULAR PROCESSES AND SIGNALING
NCER_100859	749.131	187.283	484.964	344.127	359.956	372.103	No	2	1.04e-31	NPL4 family (2.90E-015)	Nuclear structure	CELLULAR PROCESSES AND SIGNALING
NCER_100860	2247.39	1498.26	3576.12	1989.3	2231.23	2549.77	No	1	1.97e-12	DnaJ domain (2.70E-010)	Posttranslational modification, protein turnover, chaperones	CELLULAR PROCESSES AND SIGNALING
NCER_100861	749.131	0	252.339	290.798	294.057	411.511	No	2	1.35e-22	WD domain, G-beta repeat (1.70E-004)	Chromatin structure and dynamics	INFORMATION STORAGE AND PROCESSING
NCER_100862	0	0	145.883	117.728	110.66	103.257	No	#N/A	#N/A	Protein kinase domain (1.90E-079)	Cell cycle control, cell division, chromosome partitioning	METABOLISM
NCER_100863	0	0	55.1991	76.4728	66.5204	59.4909	No	#N/A	#N/A	.	#N/A
NCER_100864	1123.7	749.131	1403.64	1027.35	1202.96	1217.29	No	1	3.5e-06	emp24/gp25L/p24 family/GOLD (8.10E-002)	Intracellular trafficking, secretion, and vesicular transport	CELLULAR PROCESSES AND SIGNALING
NCER_100865	0	374.566	244.453	156.97	154.8	146.643	No	4	4.41e-24	DEAD/DEAH box helicase (1.40E-031)	RNA processing and modification	INFORMATION STORAGE AND PROCESSING
NCER_100866	0	0	39.428	26.1617	32.9493	32.9663	No	#N/A	#N/A	Arv1-like family (1.50E-005)	Function unknown	POORLY CHARACTERIZED
NCER_100867	187.283	1123.7	721.532	626.875	728.616	679.599	No	4	6.05e-41	.	Lipid transport and metabolism	METABOLISM
NCER_100868	0	0	90.6843	35.2177	55.33	50.3968	No	#N/A	#N/A	.	Cell cycle control, cell division, chromosome partitioning	METABOLISM
NCER_100869	0	842.773	327.252	136.846	223.185	159.148	No	4	1.89e-78	.	#N/A
NCER_100870	374.566	187.283	374.566	395.445	381.093	332.126	No	2	2.49e-10	Nuf2 family (1.20E-003)	Cell cycle control, cell division, chromosome partitioning	METABOLISM
NCER_100872	0	0	236.568	261.617	336.332	334.021	No	#N/A	#N/A	VID27 cytoplasmic protein (8.10E-024)	Intracellular trafficking, secretion, and vesicular transport	CELLULAR PROCESSES AND SIGNALING
NCER_100873	0	0	118.284	106.659	111.282	116.329	No	#N/A	#N/A	Staphylococcal nuclease homologue (5.80E-029)	#N/A
NCER_100874	0	0	74.9131	21.1306	26.7325	28.9876	No	#N/A	#N/A	.	Translation, ribosomal structure and biogenesis	INFORMATION STORAGE AND PROCESSING
NCER_100875	0	187.283	201.083	124.771	115.634	114.814	No	1	5.97e-06	Methyltransferase domain (2.50E-015)	General function prediction only	POORLY CHARACTERIZED
NCER_100876	749.131	187.283	626.905	304.885	397.879	382.902	No	2	1.64e-37	ATPase family associated with various (4.80E-013)	Posttranslational modification, protein turnover, chaperones	CELLULAR PROCESSES AND SIGNALING
NCER_100878	0	561.848	512.563	83.5163	253.648	120.877	No	4	1.23e-85	dUTPase (1.20E-031)	Nucleotide transport and metabolism	METABOLISM
NCER_100879	0	0	224.739	94.5847	117.499	105.909	No	1	1.57e-16	WD domain, G-beta repeat (1.70E-003)	Transcription	INFORMATION STORAGE AND PROCESSING
NCER_100880	0	0	473.136	157.977	178.424	151.948	No	1	2.83e-33	Eukaryotic translation initiation fac (3.70E-003)	#N/A
NCER_100881	1123.7	374.566	772.788	569.521	680.746	621.624	No	2	7.66e-20	.	Nuclear structure	CELLULAR PROCESSES AND SIGNALING
NCER_100882	0	0	86.7415	16.0995	35.4361	28.2298	No	#N/A	#N/A	Eukaryotic porin (5.40E-006)	Intracellular trafficking, secretion, and vesicular transport	CELLULAR PROCESSES AND SIGNALING
NCER_100883	0	0	220.797	183.132	219.455	208.787	No	#N/A	#N/A	.	Transcription	INFORMATION STORAGE AND PROCESSING
NCER_100884	0	187.283	63.0847	10.0622	16.1638	14.3991	No	4	2.46e-239	.	#N/A
NCER_100885	1123.7	749.131	1620.49	1230.61	1452.26	1540.89	No	2	4.86e-11	tRNA synthetases class I (I, L, M and (1.00E-250)	Translation, ribosomal structure and biogenesis	INFORMATION STORAGE AND PROCESSING
NCER_100886	0	0	102.513	72.4479	59.6818	71.9954	No	1	1.15e-06	.	Intracellular trafficking, secretion, and vesicular transport	CELLULAR PROCESSES AND SIGNALING
NCER_100887	0	0	220.797	214.325	219.455	179.61	No	#N/A	#N/A	Elongation factor Tu GTP binding doma (1.50E-021)	Translation, ribosomal structure and biogenesis	INFORMATION STORAGE AND PROCESSING
NCER_100888	374.566	280.924	244.453	153.952	142.988	145.317	No	2	7.84e-26	Zinc finger, C3HC4 type (RING finger) (3.20E-006)	Posttranslational modification, protein turnover, chaperones	CELLULAR PROCESSES AND SIGNALING
NCER_100890	0	0	102.513	62.3857	89.5227	80.9001	No	1	0.000204797	.	Cell cycle control, cell division, chromosome partitioning	METABOLISM
NCER_100891	1872.83	1685.55	3418.4	1826.29	2035.4	2051.49	No	1	1.67e-10	Ribosomal S13/S15 N-terminal domain (2.00E-024)	Translation, ribosomal structure and biogenesis	INFORMATION STORAGE AND PROCESSING
NCER_100895	1498.26	374.566	2290.76	1274.88	1436.72	1434.22	No	1	1.1e-46	DEAD/DEAH box helicase (2.80E-066)	RNA processing and modification	INFORMATION STORAGE AND PROCESSING
NCER_100896	561.848	468.207	500.735	344.127	434.558	497.337	No	2	0.000950603	Radical SAM superfamily (4.90E-015)	Transcription	INFORMATION STORAGE AND PROCESSING
NCER_100897	0	187.283	508.621	439.718	388.554	417.952	No	1	3.25e-15	WD domain, G-beta repeat (5.30E-007)	Transcription	INFORMATION STORAGE AND PROCESSING
NCER_100898	2621.96	2247.39	3457.83	1701.52	1898.63	2034.25	No	1	5.11e-10	Ribosomal protein L14p/L23e (6.30E-040)	Translation, ribosomal structure and biogenesis	INFORMATION STORAGE AND PROCESSING
NCER_100899	0	187.283	94.6271	62.3857	88.901	70.1008	Yes	4	1.36e-26	Zinc finger, C3HC4 type (RING finger) (1.70E-006)	Posttranslational modification, protein turnover, chaperones	CELLULAR PROCESSES AND SIGNALING
NCER_100900	0	93.6414	19.714	9.05599	6.83854	5.30493	No	#N/A	#N/A	.	#N/A
NCER_100901	374.566	374.566	1309.01	883.462	1137.68	1086.56	No	1	6.64e-45	MCM2/3/5 family (7.20E-190)	Replication, recombination and repair	INFORMATION STORAGE AND PROCESSING
NCER_100902	374.566	0	74.9131	56.3484	54.7083	70.6692	No	2	4.11e-136	Asparagine synthase (5.00E-022)	Amino acid transport and metabolism	METABOLISM
NCER_100904	0	561.848	540.163	242.499	302.139	317.727	No	4	8.15e-18	Putative snoRNA binding domain (1.60E-061)	Translation, ribosomal structure and biogenesis	INFORMATION STORAGE AND PROCESSING
NCER_100905	936.414	374.566	212.911	2607.12	996.562	1607.77	No	3	3.86e-121	Transketolase, thiamine diphosphate b (1.70E-084)	Carbohydrate transport and metabolism	METABOLISM
NCER_100906	0	0	7.88559	0	2.48674	2.65246	No	#N/A	#N/A	Thymidine kinase (9.90E-007)	Nucleotide transport and metabolism	METABOLISM
NCER_100907	0	0	86.7415	89.5536	87.6577	100.225	No	#N/A	#N/A	WD domain, G-beta repeat (9.90E-003)	Function unknown	POORLY CHARACTERIZED
NCER_100909	749.131	561.848	3509.09	1942.01	2024.21	2129.93	No	1	4.25e-69	tRNA synthetases class II (D, K and N) (4.50E-119)	Translation, ribosomal structure and biogenesis	INFORMATION STORAGE AND PROCESSING
NCER_100910	374.566	749.131	544.106	482.986	356.848	331.368	No	4	2.69e-11	metallopeptidase family M24 (3.90E-010)	Amino acid transport and metabolism	METABOLISM
NCER_100911	0	0	173.483	48.2986	75.224	54.5649	No	1	2.75e-37	Fcf1 (2.80E-002)	General function prediction only	POORLY CHARACTERIZED
NCER_100912	374.566	0	126.169	60.3732	74.6023	73.7006	No	2	1.77e-87	Ribosomal RNA adenine dimethylase (3.10E-056)	RNA processing and modification	INFORMATION STORAGE AND PROCESSING
NCER_100913	0	0	110.398	46.2861	31.0843	38.6502	No	1	1.6e-40	.	#N/A
NCER_100914	0	187.283	757.017	249.543	487.402	275.288	Yes	1	9.51e-43	.	#N/A
NCER_100915	0	0	47.3136	59.367	80.1974	78.2476	No	#N/A	#N/A	.	Function unknown	POORLY CHARACTERIZED
NCER_100917	1123.7	936.414	3808.74	2078.85	2169.06	2252.51	No	1	4.73e-40	Ribosomal protein S6e (2.10E-051)	Translation, ribosomal structure and biogenesis	INFORMATION STORAGE AND PROCESSING
NCER_100918	0	187.283	141.941	77.479	123.094	80.1423	No	4	4.27e-18	Inhibitor of Apoptosis domain (6.70E-009)	Cell cycle control, cell division, chromosome partitioning	METABOLISM
NCER_100919	0	0	51.2563	25.1555	27.3542	30.1244	No	#N/A	#N/A	.	RNA processing and modification	INFORMATION STORAGE AND PROCESSING
NCER_100921	0	187.283	78.8559	812.02	284.11	353.346	No	3	1.33e-90	Phosphoglucose isomerase (5.60E-158)	Carbohydrate transport and metabolism	METABOLISM
NCER_100922	749.131	187.283	879.243	1523.42	1502.61	1409.03	No	3	5.81e-75	Protein kinase domain (2.00E-052)	General function prediction only	POORLY CHARACTERIZED
NCER_100923	0	0	7.88559	30.1866	16.7855	26.7141	No	#N/A	#N/A	Acetyltransferase (GNAT) family (6.90E-007)	General function prediction only	POORLY CHARACTERIZED
NCER_100925	1123.7	0	1159.18	674.168	777.729	779.824	No	2	2.21e-07	.	RNA processing and modification	INFORMATION STORAGE AND PROCESSING
NCER_100926	0	0	15.7712	20.1244	15.5421	13.6412	No	#N/A	#N/A	.	Intracellular trafficking, secretion, and vesicular transport	CELLULAR PROCESSES AND SIGNALING
NCER_100928	0	0	59.1419	15.0933	16.1638	11.9361	No	#N/A	#N/A	.	#N/A
NCER_100929	0	0	177.426	82.5101	116.877	120.687	No	1	8.1e-10	.	RNA processing and modification	INFORMATION STORAGE AND PROCESSING
NCER_100930	0	0	3.9428	0	2.48674	0.568385	No	#N/A	#N/A	.	#N/A
NCER_100932	374.566	0	141.941	87.5412	82.0625	65.3643	No	2	4.79e-81	.	Posttranslational modification, protein turnover, chaperones	CELLULAR PROCESSES AND SIGNALING
NCER_100933	374.566	280.924	354.852	192.188	239.971	267.33	No	2	7.75e-09	.	#N/A
NCER_100934	0	0	86.7415	60.3732	80.8191	55.8912	No	#N/A	#N/A	Transcription factor Tfb2 (5.60E-011)	Transcription	INFORMATION STORAGE AND PROCESSING
NCER_100935	0	0	7.88559	3.01866	1.24337	1.89462	No	#N/A	#N/A	.	#N/A
NCER_100936	749.131	374.566	973.871	589.645	780.215	808.622	No	1	2.64e-15	Elongation factor Tu GTP binding domai (2.00E-055)	Translation, ribosomal structure and biogenesis	INFORMATION STORAGE AND PROCESSING
NCER_100937	0	0	98.5699	71.4417	55.9517	58.9226	No	#N/A	#N/A	.	#N/A
NCER_100939	5805.77	2809.24	8650.49	4620.56	4748.44	4859.31	No	1	3.41e-20	WD domain, G-beta repeat (3.40E-002)	Signal transduction mechanisms	CELLULAR PROCESSES AND SIGNALING
NCER_100940	749.131	1404.62	1340.55	1025.34	1247.1	1217.67	No	4	2.86e-08	Coatamer beta C-terminal region (8.40E-058)	Intracellular trafficking, secretion, and vesicular transport	CELLULAR PROCESSES AND SIGNALING
NCER_100941	0	0	236.568	134.834	182.154	182.262	No	1	2.57e-05	Prenyltransferase and squalene oxidase re (2.70E-008)	Posttranslational modification, protein turnover, chaperones	CELLULAR PROCESSES AND SIGNALING
NCER_100942	0	0	252.339	295.829	285.975	292.339	No	#N/A	#N/A	TGS domain (6.60E-030)	Signal transduction mechanisms	CELLULAR PROCESSES AND SIGNALING
NCER_100943	0	0	122.227	115.715	132.419	106.099	No	#N/A	#N/A	.	Replication, recombination and repair	INFORMATION STORAGE AND PROCESSING
NCER_100944	1123.7	749.131	1021.18	1019.3	1045.68	1018.74	No	#N/A	#N/A	.	Intracellular trafficking, secretion, and vesicular transport	CELLULAR PROCESSES AND SIGNALING
NCER_100945	0	374.566	134.055	322.997	246.809	220.344	No	4	1.5e-18	.	#N/A
NCER_100947	0	0	0	2.01244	2.48674	4.54708	No	#N/A	#N/A	.	#N/A
NCER_100948	0	0	153.769	111.69	141.123	145.885	No	#N/A	#N/A	Replication factor C (4.70E-008)	Replication, recombination and repair	INFORMATION STORAGE AND PROCESSING
NCER_100949	0	0	67.0275	28.1742	42.8963	24.63	No	#N/A	#N/A	.	#N/A
NCER_100950	0	561.848	236.568	230.425	232.51	204.997	No	4	2.25e-26	PCI domain (2.40E-006)	Posttranslational modification, protein turnover, chaperones	CELLULAR PROCESSES AND SIGNALING
NCER_100953	749.131	187.283	619.019	351.171	372.39	351.451	No	2	2.83e-36	Translocation protein Sec62 (1.80E-009)	Intracellular trafficking, secretion, and vesicular transport	CELLULAR PROCESSES AND SIGNALING
NCER_100954	0	0	23.6568	14.0871	6.83854	4.54708	No	#N/A	#N/A	MRC1-like domain (6.10E-002)	Intracellular trafficking, secretion, and vesicular transport	CELLULAR PROCESSES AND SIGNALING
NCER_100956	0	187.283	106.455	144.896	124.337	110.077	No	4	6.65e-07	UTP--glucose-1-phosphate uridylyltrans (1.50E-004)	Cell wall/membrane/envelope biogenesis	CELLULAR PROCESSES AND SIGNALING
NCER_100957	374.566	936.414	1502.21	864.343	840.519	910.553	No	1	3.25e-28	Ribosomal L29 protein (1.10E-010)	Translation, ribosomal structure and biogenesis	INFORMATION STORAGE AND PROCESSING
NCER_100958	3371.09	3932.94	4163.59	2611.14	3010.82	3039.91	No	2	0.000237596	TCP-1/cpn60 chaperonin family (2.90E-131)	Posttranslational modification, protein turnover, chaperones	CELLULAR PROCESSES AND SIGNALING
NCER_100959	0	187.283	7.88559	173.07	18.0289	110.267	No	4	8e-202	.	Function unknown	POORLY CHARACTERIZED
NCER_100960	0	0	47.3136	462.861	515.999	1325.09	Yes	3	2.93e-139	.	#N/A
NCER_100961	0	0	82.7987	47.2924	78.9541	40.1659	Yes	#N/A	#N/A	.	#N/A
NCER_100962	0	0	94.6271	160.995	171.585	170.705	No	3	1.06e-07	Zinc finger, C2H2 type (4.20E-002)	General function prediction only	POORLY CHARACTERIZED
NCER_100963	374.566	0	224.739	154.958	160.395	185.104	No	2	2.76e-20	PPIC-type PPIASE domain (9.90E-023)	Posttranslational modification, protein turnover, chaperones	CELLULAR PROCESSES AND SIGNALING
NCER_100964	936.414	749.131	1415.46	1031.38	1180.58	1147.95	No	1	1.15e-06	MCM2/3/5 family (2.90E-209)	Replication, recombination and repair	INFORMATION STORAGE AND PROCESSING
NCER_100965	0	187.283	86.7415	146.908	149.826	118.982	No	4	5.52e-10	.	Transcription	INFORMATION STORAGE AND PROCESSING
NCER_100966	0	374.566	205.025	109.678	179.667	125.234	No	4	5.41e-32	OB-fold nucleic acid binding domain (7.70E-012)	Replication, recombination and repair	INFORMATION STORAGE AND PROCESSING
NCER_100967	0	0	31.5424	16.0995	19.2723	17.4305	No	#N/A	#N/A	.	General function prediction only	POORLY CHARACTERIZED
NCER_100968	0	187.283	55.1991	70.4354	49.1132	41.1132	No	4	1.6e-56	Reprolysin (M12B) family zinc metallo (1.60E-003)	Posttranslational modification, protein turnover, chaperones	CELLULAR PROCESSES AND SIGNALING
NCER_100969	374.566	561.848	969.928	456.824	503.565	542.239	No	1	6.07e-17	.	General function prediction only	POORLY CHARACTERIZED
NCER_100970	0	0	201.083	241.493	305.869	347.473	No	3	5.34e-06	Glycoprotease family (1.10E-061)	Posttranslational modification, protein turnover, chaperones	CELLULAR PROCESSES AND SIGNALING
NCER_100971	0	374.566	102.513	75.4665	87.036	77.3003	No	4	6.39e-85	Helicase conserved C-terminal domain (2.10E-008)	RNA processing and modification	INFORMATION STORAGE AND PROCESSING
NCER_100972	374.566	374.566	843.758	435.694	497.349	454.139	No	1	2.35e-15	.	#N/A
NCER_100973	0	374.566	63.0847	249.543	178.424	153.653	No	4	1.59e-50	.	General function prediction only	POORLY CHARACTERIZED
NCER_100976	1872.83	1404.62	3457.83	2317.33	4016.71	3235.25	No	1	8.52e-24	Ribonucleotide reductase, barrel doma (1.00E-267)	Nucleotide transport and metabolism	METABOLISM
NCER_100977	374.566	187.283	55.1991	954.903	378.607	657.242	Yes	3	2.91e-130	.	#N/A
NCER_100978	0	93.6414	3.9428	22.1369	24.8674	22.5459	No	#N/A	#N/A	.	#N/A
NCER_100982	0	0	59.1419	16.0995	23.6241	18.9462	No	#N/A	#N/A	Sybindin-like family (1.30E-007)	Intracellular trafficking, secretion, and vesicular transport	CELLULAR PROCESSES AND SIGNALING
NCER_100983	374.566	842.773	1565.29	1527.44	1806.62	1988.78	No	1	1.58e-43	RNA polymerase Rpb2, domain (8.50E-193)	Transcription	INFORMATION STORAGE AND PROCESSING
NCER_100985	0	0	39.428	55.3421	52.2216	46.9865	No	#N/A	#N/A	.	#N/A
NCER_100986	0	0	110.398	208.288	213.238	163.695	No	3	2.17e-09	POT family (2.30E-057)	Amino acid transport and metabolism	METABOLISM
NCER_100987	0	0	47.3136	80.4976	56.5734	68.964	Yes	#N/A	#N/A	short chain dehydrogenase (3.40E-004)	Secondary metabolites biosynthesis, transport and catabolism	METABOLISM
NCER_100989	0	0	86.7415	53.3297	42.8963	41.871	No	#N/A	#N/A	.	#N/A
NCER_100990	374.566	0	59.1419	63.3919	41.0313	39.9764	No	2	2.08e-153	.	#N/A
NCER_100991	374.566	0	161.655	152.946	179.667	159.148	No	2	6.11e-24	Eukaryotic initiation factor 4E (4.70E-003)	Translation, ribosomal structure and biogenesis	INFORMATION STORAGE AND PROCESSING
NCER_100992	0	187.283	90.6843	83.5163	78.3324	73.89	No	4	1.82e-22	Transport protein particle (TRAPP) co (2.20E-005)	Intracellular trafficking, secretion, and vesicular transport	CELLULAR PROCESSES AND SIGNALING
NCER_100993	0	0	19.714	0	3.73011	3.59977	No	#N/A	#N/A	.	#N/A
NCER_100995	0	0	67.0275	82.5101	56.5734	82.4158	No	#N/A	#N/A	Per1-like (1.70E-010)	Function unknown	POORLY CHARACTERIZED
NCER_100996	0	0	55.1991	39.2426	39.1662	28.7982	No	#N/A	#N/A	.	#N/A
NCER_100997	2996.52	2621.96	3666.8	2228.78	2434.52	2463.95	No	1	0.000100431	DEAD/DEAH box helicase (3.10E-049)	Translation, ribosomal structure and biogenesis	INFORMATION STORAGE AND PROCESSING
NCER_100998	374.566	374.566	358.794	580.589	614.847	517.42	No	3	6.66e-07	E1-E2 ATPase (5.20E-006)	Inorganic ion transport and metabolism	METABOLISM
NCER_100999	0	0	7.88559	316.959	67.1421	175.82	No	3	5.1e-179	.	Posttranslational modification, protein turnover, chaperones	CELLULAR PROCESSES AND SIGNALING
NCER_101000	374.566	374.566	374.566	120.746	172.829	126.371	No	2	4.79e-47	.	Intracellular trafficking, secretion, and vesicular transport	CELLULAR PROCESSES AND SIGNALING
NCER_101001	0	0	141.941	90.5599	116.255	110.267	No	1	0.00133076	.	#N/A
NCER_101002	0	0	177.426	110.684	154.178	98.899	No	1	1.56e-07	.	#N/A
NCER_101003	0	0	3.9428	7.04354	6.21686	10.7993	No	#N/A	#N/A	.	#N/A
NCER_101004	1123.7	374.566	619.019	712.404	895.849	807.106	No	2	6.25e-20	Proteasome A-type and B-type (1.70E-034)	Posttranslational modification, protein turnover, chaperones	CELLULAR PROCESSES AND SIGNALING
NCER_101005	1123.7	936.414	1052.73	847.238	1154.47	1007.18	No	#N/A	#N/A	haloacid dehalogenase-like hydrolase (4.00E-022)	Inorganic ion transport and metabolism	METABOLISM
NCER_101006	0	0	102.513	30.1866	45.3831	17.9989	No	1	8.94e-57	.	#N/A
NCER_101007	0	0	23.6568	4.02488	2.48674	7.01008	No	#N/A	#N/A	HRDC domain (8.30E-003)	Translation, ribosomal structure and biogenesis	INFORMATION STORAGE AND PROCESSING
NCER_101008	0	0	15.7712	154.958	79.5758	109.888	No	3	9.51e-74	ORMDL family (2.00E-012)	Function unknown	POORLY CHARACTERIZED
NCER_101009	0	0	78.8559	46.2861	55.33	45.6602	No	#N/A	#N/A	Acetyltransferase (GNAT) family (2.60E-018)	Cell wall/membrane/envelope biogenesis	CELLULAR PROCESSES AND SIGNALING
NCER_101010	374.566	0	220.797	133.827	136.149	132.623	No	2	5.73e-27	.	Cell cycle control, cell division, chromosome partitioning	METABOLISM
NCER_101011	374.566	0	279.939	134.834	135.527	126.75	No	2	3.68e-34	WD domain, G-beta repeat (8.30E-006)	Function unknown	POORLY CHARACTERIZED
NCER_101012	0	0	15.7712	4.02488	18.6506	7.19954	No	#N/A	#N/A	.	#N/A
NCER_101013	0	0	70.9703	48.2986	56.5734	64.038	No	#N/A	#N/A	.	#N/A
NCER_101014	187.283	0	149.826	77.479	94.4962	80.3317	No	2	1.39e-20	Pescadillo N-terminus (3.50E-008)	RNA processing and modification	INFORMATION STORAGE AND PROCESSING
NCER_101015	0	0	429.765	301.866	329.493	348.988	No	#N/A	#N/A	Kinesin motor domain (2.50E-093)	Cytoskeleton	CELLULAR PROCESSES AND SIGNALING
NCER_101016	561.848	0	118.284	92.5723	110.038	66.3116	No	2	9.41e-128	.	#N/A
NCER_101017	2060.11	1310.98	2826.98	1388.58	1608.92	1561.92	No	1	3.3e-13	Ribosomal L18ae protein family (3.90E-011)	Translation, ribosomal structure and biogenesis	INFORMATION STORAGE AND PROCESSING
NCER_101018	374.566	561.848	382.451	230.425	307.113	239.101	No	4	6.26e-19	.	Chromatin structure and dynamics	INFORMATION STORAGE AND PROCESSING
NCER_101019	0	0	86.7415	34.2115	47.2481	53.0493	No	#N/A	#N/A	Eukaryotic and archaeal DNA primase sma (4.80E-032)	Replication, recombination and repair	INFORMATION STORAGE AND PROCESSING
NCER_101020	0	0	63.0847	17.1057	19.2723	12.8834	No	#N/A	#N/A	.	#N/A
NCER_101021	0	0	110.398	56.3484	60.9252	52.1019	No	1	6.34e-13	.	General function prediction only	POORLY CHARACTERIZED
NCER_101022	0	0	31.5424	20.1244	16.1638	22.167	No	#N/A	#N/A	RNA polymerase III subunit Rpc25 (9.60E-009)	Transcription	INFORMATION STORAGE AND PROCESSING
NCER_101023	0	0	161.655	61.3795	65.277	52.2914	No	1	1.06e-29	.	#N/A
NCER_101024	0	0	528.335	452.799	466.264	533.145	No	#N/A	#N/A	Tubulin/FtsZ family, GTPase domain (1.50E-095)	Cytoskeleton	CELLULAR PROCESSES AND SIGNALING
NCER_101025	749.131	374.566	800.388	619.832	745.401	603.435	No	2	2.69e-10	Ubiquitin-conjugating enzyme (1.50E-055)	Posttranslational modification, protein turnover, chaperones	CELLULAR PROCESSES AND SIGNALING
NCER_101026	0	0	437.65	271.68	299.031	320.569	No	1	0.000609541	RecF/RecN/SMC N terminal domain (8.40E-014)	Replication, recombination and repair	INFORMATION STORAGE AND PROCESSING
NCER_101027	0	374.566	268.11	210.3	253.648	214.281	No	4	8.89e-08	Kinesin motor domain (5.50E-095)	Cytoskeleton	CELLULAR PROCESSES AND SIGNALING
NCER_101028	749.131	1685.55	654.504	2003.39	1564.78	1350.67	No	3	6.35e-30	STE like transcription factor (2.20E-064)	#N/A
NCER_101029	0	561.848	59.1419	120.746	107.552	132.055	No	4	7.99e-110	Calcineurin-like phosphoesterase (4.40E-028)	Signal transduction mechanisms	CELLULAR PROCESSES AND SIGNALING
NCER_101030	0	0	303.595	242.499	264.838	256.342	No	#N/A	#N/A	Helicase conserved C-terminal domain (3.00E-010)	Transcription	INFORMATION STORAGE AND PROCESSING
NCER_101031	0	187.283	165.597	212.313	218.833	189.272	No	#N/A	#N/A	Actin (8.10E-007)	Cytoskeleton	CELLULAR PROCESSES AND SIGNALING
NCER_101032	749.131	655.49	1127.64	764.728	985.993	894.259	No	1	1.07e-05	tRNA synthetases class I (I, L, M and V (9.80E-204)	Translation, ribosomal structure and biogenesis	INFORMATION STORAGE AND PROCESSING
NCER_101033	0	187.283	55.1991	58.3608	52.8433	54.3755	No	4	2.05e-49	.	#N/A
NCER_101034	0	187.283	343.023	331.047	387.31	402.416	No	1	2.67e-07	.	#N/A
NCER_101035	561.848	936.414	946.271	1198.41	1059.35	1082.02	No	4	1.19e-08	V-type ATPase 116kDa subunit family (3.60E-125)	Energy production and conversion	METABOLISM
NCER_101036	0	0	114.341	452.799	342.549	625.792	No	3	2.67e-44	GHMP kinases N terminal domain (1.60E-002)	Lipid transport and metabolism	METABOLISM
NCER_101037	749.131	374.566	295.71	762.715	810.678	2535.19	No	3	1.12e-100	AMP-binding enzyme (5.90E-079)	Lipid transport and metabolism	METABOLISM
NCER_101038	0	0	102.513	46.2861	75.8457	74.269	No	1	3.23e-10	.	#N/A
NCER_101039	1123.7	374.566	780.674	315.953	414.043	427.994	No	2	2.26e-41	XPG I-region (8.00E-003)	Replication, recombination and repair	INFORMATION STORAGE AND PROCESSING
NCER_101040	749.131	187.283	429.765	182.126	300.896	227.922	No	2	4.97e-53	Ras family (2.70E-048)	General function prediction only	POORLY CHARACTERIZED
NCER_101041	0	0	63.0847	89.5536	96.3613	93.4046	No	#N/A	#N/A	Myb-like DNA-binding domain (9.40E-007)	RNA processing and modification	INFORMATION STORAGE AND PROCESSING
NCER_101042	0	0	11.8284	139.865	91.3878	79.5739	No	3	7.28e-82	.	#N/A
NCER_101043	936.414	374.566	256.282	243.505	246.188	235.122	No	2	3.6e-64	.	Replication, recombination and repair	INFORMATION STORAGE AND PROCESSING
NCER_101044	0	0	31.5424	13.0809	16.7855	19.5145	No	#N/A	#N/A	.	#N/A
NCER_101046	187.283	187.283	70.9703	70.4354	82.6842	93.0257	No	2	3.03e-35	DnaJ domain (2.20E-015)	Posttranslational modification, protein turnover, chaperones	CELLULAR PROCESSES AND SIGNALING
NCER_101047	0	0	205.025	198.225	115.012	258.615	No	3	8.73e-11	.	#N/A
NCER_101048	3745.66	5618.48	6300.59	5496.98	6507.18	6026.96	No	1	8.45e-06	ATPase family associated with various (1.30E-085)	Posttranslational modification, protein turnover, chaperones	CELLULAR PROCESSES AND SIGNALING
NCER_101049	0	0	55.1991	122.759	127.446	123.15	No	3	6.29e-11	Mechanosensitive ion channel (3.60E-003)	Cell wall/membrane/envelope biogenesis	CELLULAR PROCESSES AND SIGNALING
NCER_101050	0	1123.7	946.271	539.334	569.464	570.09	No	4	3.4e-15	CS domain (1.00E-008)	Signal transduction mechanisms	CELLULAR PROCESSES AND SIGNALING
NCER_101051	0	655.49	1372.09	718.441	912.013	839.504	No	1	7.07e-11	Ribosomal protein L34e (1.40E-019)	Translation, ribosomal structure and biogenesis	INFORMATION STORAGE AND PROCESSING
NCER_101052	0	468.207	587.477	342.115	405.961	383.091	No	1	1.63e-05	tRNA synthetases class I (M) (1.90E-125)	Translation, ribosomal structure and biogenesis	INFORMATION STORAGE AND PROCESSING
NCER_101053	5618.48	5337.56	6698.81	4825.83	6021.65	5837.5	No	#N/A	#N/A	Tubulin/FtsZ family, GTPase domain (2.20E-098), major component of microtubules	Cytoskeleton	CELLULAR PROCESSES AND SIGNALING
NCER_101054	749.131	374.566	906.843	568.515	687.584	691.345	No	2	1.37e-12	RNB domain (3.70E-123)	Translation, ribosomal structure and biogenesis	INFORMATION STORAGE AND PROCESSING
NCER_101055	0	0	0	0	0	0.378923	No	#N/A	#N/A	.	#N/A
NCER_101056	0	0	31.5424	29.1804	36.6795	26.3352	No	#N/A	#N/A	.	#N/A
NCER_101057	0	187.283	43.3708	67.4168	47.8698	63.0907	No	4	2.43e-53	.	Function unknown	POORLY CHARACTERIZED
NCER_101058	0	842.773	733.36	641.969	681.989	688.504	No	#N/A	#N/A	.	#N/A
NCER_101059	0	374.566	149.826	113.703	162.882	157.443	No	4	1.33e-33	.	Intracellular trafficking, secretion, and vesicular transport	CELLULAR PROCESSES AND SIGNALING
NCER_101060	1123.7	561.848	1411.52	1001.19	1602.71	1426.84	No	2	1.39e-19	.	Nuclear structure	CELLULAR PROCESSES AND SIGNALING
NCER_101061	0	0	0	0	1.24337	0.378923	Yes	#N/A	#N/A	.	#N/A
NCER_101062	0	0	7.88559	10.0622	16.1638	7.19954	No	#N/A	#N/A	.	#N/A
NCER_101063	0	187.283	181.369	149.927	220.698	253.5	No	#N/A	#N/A	Transcription initiation factor TFIID (3.70E-044)	Transcription	INFORMATION STORAGE AND PROCESSING
NCER_101064	936.414	374.566	989.642	978.046	966.1	1037.11	No	2	4.16e-19	Calponin homology (CH) domain (5.00E-021)	Cytoskeleton	CELLULAR PROCESSES AND SIGNALING
NCER_101065	0	0	141.941	49.3048	55.33	40.5448	No	1	9.91e-36	Nin one binding (NOB1) Zn-ribbon like (4.20E-004)	Posttranslational modification, protein turnover, chaperones	CELLULAR PROCESSES AND SIGNALING
NCER_101066	0	0	145.883	55.3421	55.9517	64.038	No	1	1.75e-24	Nucleolar complex-associated protein (9.60E-012)	Translation, ribosomal structure and biogenesis	INFORMATION STORAGE AND PROCESSING
NCER_101067	0	0	161.655	66.4106	158.53	136.033	No	1	4.24e-15	DWNN domain (4.00E-030)	Posttranslational modification, protein turnover, chaperones	CELLULAR PROCESSES AND SIGNALING
NCER_101068	0	374.566	800.388	724.479	706.235	717.302	No	1	1.51e-09	.	Posttranslational modification, protein turnover, chaperones	CELLULAR PROCESSES AND SIGNALING
NCER_101069	0	749.131	816.159	467.893	639.093	687.935	No	1	2.7e-05	DNA polymerase family B (3.50E-063)	Replication, recombination and repair	INFORMATION STORAGE AND PROCESSING
NCER_101074	0	0	27.5996	35.2177	36.0578	35.6188	No	#N/A	#N/A	.	#N/A
NCER_101075	0	0	23.6568	62.3857	89.5227	38.0818	Yes	#N/A	#N/A	.	#N/A
NCER_101076	0	0	134.055	10.0622	62.1686	14.0202	Yes	1	3.44e-148	.	#N/A
NCER_101078	0	0	0	2.01244	11.1903	3.03139	Yes	#N/A	#N/A	Bacterial protein of unknown function (DUF90 (2.40E-002)	#N/A
NCER_101079	0	0	11.8284	12.0746	19.8939	14.0202	Yes	#N/A	#N/A	.	Function unknown	POORLY CHARACTERIZED
NCER_101080	749.131	749.131	1391.81	732.529	864.765	870.008	No	1	1.38e-09	Ribosomal protein S26e (1.00E-030)	Translation, ribosomal structure and biogenesis	INFORMATION STORAGE AND PROCESSING
NCER_101081	0	655.49	563.82	255.58	348.766	255.205	No	4	5.69e-25	Elongation factor Tu GTP binding domain (1.80E-070)	Translation, ribosomal structure and biogenesis	INFORMATION STORAGE AND PROCESSING
NCER_101082	374.566	0	122.227	267.655	343.17	293.665	Yes	2	1.73e-15	Domain of unknown function (DUF755) (3.20E-002)	#N/A
NCER_101083	0	187.283	457.364	380.351	412.799	381.197	No	1	1.31e-13	Tetratricopeptide repeat (4.30E-006)	Cell cycle control, cell division, chromosome partitioning	METABOLISM
NCER_101084	749.131	1966.47	835.873	1063.58	1865.68	682.062	No	4	6.48e-28	VTC domain (5.80E-087)	Inorganic ion transport and metabolism	METABOLISM
NCER_101085	0	0	0	6.03732	9.94697	3.41031	No	#N/A	#N/A	.	#N/A
NCER_101086	0	0	7.88559	8.04976	3.73011	5.68385	No	#N/A	#N/A	Transmembrane amino acid transporter (1.90E-005)	Amino acid transport and metabolism	METABOLISM
NCER_101087	0	187.283	59.1419	53.3297	55.33	44.334	No	4	1.36e-57	.	#N/A
NCER_101089	0	374.566	390.337	275.704	425.855	347.283	No	1	0.00306025	RNA recognition motif. (a.k.a. RRM, RB (3.20E-005)	RNA processing and modification	INFORMATION STORAGE AND PROCESSING
NCER_101090	749.131	749.131	1790.03	1035.4	1191.15	1235.67	No	1	4.29e-17	RNA recognition motif. (a.k.a. RRM, R (4.50E-016), RNA binding or splicing	RNA processing and modification	INFORMATION STORAGE AND PROCESSING
NCER_101091	0	0	47.3136	72.4479	80.1974	66.1221	No	#N/A	#N/A	.	#N/A
NCER_101092	374.566	749.131	678.161	1280.92	1792.32	3119.49	No	3	1.8e-91	.	#N/A
NCER_101093	374.566	0	130.112	350.165	324.52	714.081	No	2	7.73e-44	.	#N/A
NCER_101095	0	0	15.7712	11.0684	18.0289	15.9148	No	#N/A	#N/A	.	#N/A
NCER_101096	0	0	0	0	0	0	No	#N/A	#N/A	.	#N/A
NCER_101097	0	0	43.3708	5.0311	8.7036	3.41031	No	#N/A	#N/A	.	Cell cycle control, cell division, chromosome partitioning	METABOLISM
NCER_101098	0	0	0	0	1.86506	1.89462	No	#N/A	#N/A	.	#N/A
NCER_101099	374.566	0	197.14	112.697	171.585	136.791	No	2	1.51e-29	.	RNA processing and modification	INFORMATION STORAGE AND PROCESSING
NCER_101100	0	0	3.9428	2.01244	3.73011	2.84192	No	#N/A	#N/A	.	#N/A
NCER_101101	749.131	561.848	898.957	895.536	867.873	955.265	No	2	0.000151108	C2 domain (1.30E-010)	General function prediction only	POORLY CHARACTERIZED
NCER_101102	749.131	1404.62	1218.32	1149.1	1087.95	1103.05	No	4	2.91e-05	Coatomer WD associated region (3.90E-009)	Intracellular trafficking, secretion, and vesicular transport	CELLULAR PROCESSES AND SIGNALING
NCER_101103	0	187.283	197.14	140.871	175.315	196.472	No	#N/A	#N/A	HECT-domain (ubiquitin-transferase) (2.00E-011)	Posttranslational modification, protein turnover, chaperones	CELLULAR PROCESSES AND SIGNALING
NCER_101104	0	0	114.341	71.4417	52.8433	54.3755	No	1	3.35e-16	Guanylate kinase (4.60E-016)	Nucleotide transport and metabolism	METABOLISM
NCER_101105	0	0	63.0847	243.505	133.041	237.016	No	3	1.18e-34	ABC-2 type transporter (1.50E-013)	Secondary metabolites biosynthesis, transport and catabolism	METABOLISM
NCER_101106	187.283	280.924	327.252	158.983	175.937	171.273	No	2	3.95e-14	U3 small nucleolar RNA-associated prote (1.90E-019)	General function prediction only	POORLY CHARACTERIZED
NCER_101107	0	655.49	299.652	245.518	269.812	296.129	No	4	4.97e-26	RNA polymerase Rpb1, domain (1.40E-124)	Transcription	INFORMATION STORAGE AND PROCESSING
NCER_101108	0	187.283	327.252	554.428	611.739	415.868	Yes	1	4.42e-32	Hexokinase (1.40E-004)	Carbohydrate transport and metabolism	METABOLISM
NCER_101109	0	0	23.6568	72.4479	34.8144	54.5649	No	#N/A	#N/A	Phosphatidylinositol transfer protein (1.10E-003)	Signal transduction mechanisms	CELLULAR PROCESSES AND SIGNALING
NCER_101110	1872.83	561.848	2649.56	1127.97	1306.78	1283.41	No	1	3.32e-40	S4 domain (2.90E-005)	Translation, ribosomal structure and biogenesis	INFORMATION STORAGE AND PROCESSING
NCER_101112	3371.09	1685.55	3627.37	1878.61	2188.33	1958.65	No	2	2.79e-16	Ribosomal protein L21e (3.80E-043)	Translation, ribosomal structure and biogenesis	INFORMATION STORAGE AND PROCESSING
NCER_101113	374.566	0	244.453	104.647	118.742	108.183	No	2	6.48e-46	tRNA pseudouridine synthase D (TruD) (8.40E-010)	Function unknown	POORLY CHARACTERIZED
NCER_101114	0	93.6414	193.197	92.5723	118.12	97.0043	No	1	1.41e-13	Di-sulfide bridge nucleocytoplasmic tra (4.10E-010)	Function unknown	POORLY CHARACTERIZED
NCER_101118	0	0	134.055	1303.06	252.404	845.757	No	3	1.02e-97	6-phosphogluconate dehydrogenase, C-te (2.70E-089)	Carbohydrate transport and metabolism	METABOLISM
NCER_101119	0	187.283	421.879	467.893	328.25	432.92	No	1	8.76e-18	Serine-threonine phosphatase 2A subun (2.00E-018)	Signal transduction mechanisms	CELLULAR PROCESSES AND SIGNALING
NCER_101120	0	0	141.941	86.535	123.094	111.025	No	1	0.000221362	SGS domain (6.00E-011)	Signal transduction mechanisms	CELLULAR PROCESSES AND SIGNALING
NCER_101124	0	0	11.8284	6.03732	8.08191	10.6099	Yes	#N/A	#N/A	.	#N/A
NCER_101125	0	0	126.169	130.809	66.5204	74.4584	No	3	5.08e-12	.	#N/A
NCER_101126	0	0	7.88559	36.2239	7.46023	21.7881	No	#N/A	#N/A	.	#N/A
NCER_101128	0	0	51.2563	194.201	142.988	178.473	No	3	2.55e-30	.	Cell cycle control, cell division, chromosome partitioning	METABOLISM
NCER_101129	0	0	31.5424	18.112	24.2457	17.4305	No	#N/A	#N/A	.	#N/A
NCER_101130	0	187.283	216.854	70.4354	69.6288	70.2903	No	4	1.41e-45	.	#N/A
NCER_101131	0	0	63.0847	83.5163	87.6577	68.2062	No	#N/A	#N/A	.	RNA processing and modification	INFORMATION STORAGE AND PROCESSING
NCER_101132	0	0	0	2.01244	1.24337	2.27354	No	#N/A	#N/A	.	#N/A
NCER_101139	749.131	187.283	59.1419	52.3235	83.9276	58.3542	No	2	2.11e-217	Glutathione peroxidase (1.20E-023)	Posttranslational modification, protein turnover, chaperones	CELLULAR PROCESSES AND SIGNALING
NCER_101140	0	187.283	268.11	154.958	167.233	173.357	No	1	4.5e-06	Glutathione peroxidase (5.60E-013)	Posttranslational modification, protein turnover, chaperones	CELLULAR PROCESSES AND SIGNALING
NCER_101141	749.131	374.566	981.756	894.53	896.471	984.443	Yes	2	2.02e-17	.	Intracellular trafficking, secretion, and vesicular transport	CELLULAR PROCESSES AND SIGNALING
NCER_101142	0	0	0	0	0	0	No	#N/A	#N/A	.	#N/A
NCER_101143	0	280.924	51.2563	91.5661	101.956	93.7835	No	4	1.25e-55	Heat shock factor binding protein (9.00E-002)	#N/A
NCER_101144	1310.98	936.414	2271.05	1346.32	1444.18	1542.03	No	1	1.73e-12	TCP-1/cpn60 chaperonin family (1.30E-076)	Posttranslational modification, protein turnover, chaperones	CELLULAR PROCESSES AND SIGNALING
NCER_101145	0	0	0	9.05599	9.32528	19.1356	No	#N/A	#N/A	.	#N/A
NCER_101146	0	0	63.0847	50.311	51.5999	49.6389	No	#N/A	#N/A	.	#N/A
NCER_101147	0	0	78.8559	53.3297	69.0071	74.4584	No	#N/A	#N/A	.	#N/A
NCER_101148	374.566	374.566	177.426	223.381	220.077	172.789	No	2	3.64e-19	Ubiquitin carboxyl-terminal hydrolase (1.00E-034)	Posttranslational modification, protein turnover, chaperones	CELLULAR PROCESSES AND SIGNALING
NCER_101149	0	0	63.0847	52.3235	30.4626	38.4607	No	#N/A	#N/A	DEAD/DEAH box helicase (2.00E-021)	RNA processing and modification	INFORMATION STORAGE AND PROCESSING
NCER_101150	374.566	561.848	729.417	538.328	656.5	539.018	No	1	4.06e-07	PCI domain (5.40E-011)	Posttranslational modification, protein turnover, chaperones	CELLULAR PROCESSES AND SIGNALING
NCER_101151	0	0	55.1991	65.4043	85.7926	57.4069	No	#N/A	#N/A	Aldo/keto reductase family (1.10E-115)	General function prediction only	POORLY CHARACTERIZED
NCER_101152	1123.7	1779.19	1391.81	1444.93	1624.46	1402.39	No	#N/A	#N/A	.	Function unknown	POORLY CHARACTERIZED
NCER_101153	0	187.283	114.341	139.865	162.882	107.425	No	4	6.18e-08	.	#N/A
NCER_101155	0	0	591.419	433.681	419.016	401.28	No	#N/A	#N/A	chromo' (CHRromatin Organisation MOdifier) (2.30E-019)	Chromatin structure and dynamics	INFORMATION STORAGE AND PROCESSING
NCER_101156	0	0	35.4852	49.3048	39.1662	22.7354	No	#N/A	#N/A	Protein of unknown function (DUF803) (3.70E-002)	Function unknown	POORLY CHARACTERIZED
NCER_101157	0	0	59.1419	106.659	52.8433	61.0066	No	3	7.77e-11	.	Function unknown	POORLY CHARACTERIZED
NCER_101158	0	0	98.5699	56.3484	58.4385	47.5549	No	#N/A	#N/A	.	Cytoskeleton	CELLULAR PROCESSES AND SIGNALING
NCER_101159	374.566	280.924	551.991	634.925	712.452	607.035	No	3	1.21e-13	Adaptin N terminal region (3.90E-005)	Intracellular trafficking, secretion, and vesicular transport	CELLULAR PROCESSES AND SIGNALING
NCER_101160	0	187.283	39.428	33.2053	59.0601	44.1446	No	4	1.63e-87	.	#N/A
NCER_101162	0	561.848	1040.9	1548.57	1237.78	1227.9	No	1	3.45e-18	.	#N/A
NCER_101163	0	0	212.911	312.935	264.838	257.289	No	#N/A	#N/A	Bromodomain (1.90E-011)	Transcription	INFORMATION STORAGE AND PROCESSING
NCER_101165	187.283	561.848	236.568	855.287	716.804	567.627	Yes	3	2.75e-53	.	Signal transduction mechanisms	CELLULAR PROCESSES AND SIGNALING
NCER_101167	0	0	67.0275	23.1431	52.8433	41.871	No	#N/A	#N/A	.	#N/A
NCER_101168	0	0	74.9131	77.479	111.903	97.9517	No	#N/A	#N/A	Zinc finger, C3HC4 type (RING finger) (8.00E-003)	Posttranslational modification, protein turnover, chaperones	CELLULAR PROCESSES AND SIGNALING
NCER_101169	0	0	7.88559	2.01244	3.73011	1.13677	No	#N/A	#N/A	.	#N/A
NCER_101170	0	0	19.714	0	4.97349	4.54708	No	#N/A	#N/A	.	#N/A
NCER_101171	0	0	0	2.01244	0	0.568385	No	#N/A	#N/A	.	#N/A
NCER_101172	374.566	0	63.0847	55.3421	49.7349	59.8699	No	2	9.54e-111	Histone acetyltransferases subunit (9.10E-002)	#N/A
NCER_101173	0	280.924	429.765	222.375	305.869	270.93	No	1	1.71e-07	Uncharacterized protein family UPF0027 (2.30E-127)	Function unknown	POORLY CHARACTERIZED
NCER_101174	374.566	749.131	965.985	352.177	728.616	329.474	No	4	4.73e-34	Serpin (serine protease inhibitor) (2.20E-011)	Defense mechanisms	CELLULAR PROCESSES AND SIGNALING
NCER_101175	0	0	197.14	95.591	96.3613	67.2589	No	1	7.62e-22	RhoGAP domain (1.40E-003)	#N/A
NCER_101176	0	0	0	1.00622	8.08191	3.59977	No	#N/A	#N/A	.	#N/A
NCER_101177	374.566	187.283	224.739	184.138	172.829	165.4	No	2	3.31e-13	Gar1 protein RNA binding region (1.50E-023)	Translation, ribosomal structure and biogenesis	INFORMATION STORAGE AND PROCESSING
NCER_101178	749.131	655.49	358.794	206.275	279.137	226.596	No	2	5.45e-50	RecF/RecN/SMC N terminal domain (3.40E-058)	Cell cycle control, cell division, chromosome partitioning	METABOLISM
NCER_101182	1123.7	4401.15	867.415	5179.02	2982.23	3228.43	No	4	3.71e-74	.	#N/A
NCER_101183	187.283	187.283	603.248	287.779	370.525	317.727	No	1	5.73e-32	tRNA synthetases class I (W and Y) (5.10E-011)	Translation, ribosomal structure and biogenesis	INFORMATION STORAGE AND PROCESSING
NCER_101184	374.566	374.566	654.504	322.997	416.529	356.188	No	1	3.86e-10	.	Chromatin structure and dynamics	INFORMATION STORAGE AND PROCESSING
NCER_101185	0	187.283	197.14	212.313	203.291	179.799	Yes	#N/A	#N/A	Type I phosphodiesterase nucleotide (9.10E-004)	Signal transduction mechanisms	CELLULAR PROCESSES AND SIGNALING
NCER_101186	3183.81	2247.39	3942.8	2939.17	3415.54	3124.03	No	1	0.000100541	Ubiquitin family (1.50E-037)	Translation, ribosomal structure and biogenesis	INFORMATION STORAGE AND PROCESSING
NCER_101187	0	0	70.9703	50.311	63.4119	42.4394	No	#N/A	#N/A	Protein prenyltransferase alpha subuni (9.10E-003)	Posttranslational modification, protein turnover, chaperones	CELLULAR PROCESSES AND SIGNALING
NCER_101190	749.131	749.131	1387.86	790.889	960.504	923.057	No	1	1.14e-08	OB-fold nucleic acid binding domain (1.00E-004)	Translation, ribosomal structure and biogenesis	INFORMATION STORAGE AND PROCESSING
NCER_101191	0	0	55.1991	18.112	23.6241	27.8509	No	#N/A	#N/A	Transmembrane amino acid transporter (8.50E-009)	Amino acid transport and metabolism	METABOLISM
NCER_101192	374.566	0	126.169	121.753	131.176	121.824	No	2	6.47e-43	BOP1NT (NUC169) domain (7.50E-003)	Translation, ribosomal structure and biogenesis	INFORMATION STORAGE AND PROCESSING
NCER_101193	0	187.283	559.877	338.09	441.397	398.627	No	1	2.54e-19	DEAD_2 (2.20E-063)	Replication, recombination and repair	INFORMATION STORAGE AND PROCESSING
NCER_101194	20039.3	12079.7	30095.4	13549.8	15229.4	17904.3	No	1	3.09e-17	Hsp90 protein (1.30E-117)	Posttranslational modification, protein turnover, chaperones	CELLULAR PROCESSES AND SIGNALING
NCER_101195	0	0	153.769	62.3857	86.4143	65.1748	No	1	1.08e-18	.	General function prediction only	POORLY CHARACTERIZED
NCER_101196	374.566	1030.06	264.167	614.801	566.977	608.172	No	4	3.14e-33	Phosphatidylinositol and 4-kinase (5.60E-024)	Signal transduction mechanisms	CELLULAR PROCESSES AND SIGNALING
NCER_101197	0	0	126.169	126.784	113.147	89.8048	No	#N/A	#N/A	.	Replication, recombination and repair	INFORMATION STORAGE AND PROCESSING
NCER_101198	0	374.566	197.14	170.051	197.074	190.977	No	4	4.28e-16	XPG N-terminal domain (1.00E-036)	Replication, recombination and repair	INFORMATION STORAGE AND PROCESSING
NCER_101199	0	0	189.254	242.499	313.951	262.973	No	3	1.49e-05	.	Transcription	INFORMATION STORAGE AND PROCESSING
NCER_101200	374.566	374.566	394.28	305.891	294.679	294.992	No	#N/A	#N/A	ATP synthase subunit C (6.80E-002)	Energy production and conversion	METABOLISM
NCER_101201	0	0	35.4852	6.03732	6.83854	10.9888	No	#N/A	#N/A	.	#N/A
NCER_101202	0	0	0	0	3.10843	0.947308	No	#N/A	#N/A	.	#N/A
NCER_101203	749.131	374.566	1080.33	627.882	783.324	750.457	No	1	3.85e-17	Calponin homology (CH) domain (3.10E-011)	Cytoskeleton	CELLULAR PROCESSES AND SIGNALING
NCER_101204	0	0	94.6271	130.809	113.147	131.676	No	#N/A	#N/A	Protein kinase domain (3.00E-075)	Transcription	INFORMATION STORAGE AND PROCESSING
NCER_101206	0	0	35.4852	83.5163	74.6023	66.8799	No	#N/A	#N/A	.	#N/A
NCER_101207	0	0	240.511	150.933	172.207	151.759	No	1	3.59e-05	ThiF family (1.30E-052)	Coenzyme transport and metabolism	METABOLISM
NCER_101208	0	0	51.2563	14.0871	19.2723	25.9562	No	#N/A	#N/A	.	#N/A
NCER_101209	0	0	307.538	314.947	281.002	382.902	No	#N/A	#N/A	Cytidylate kinase (1.10E-046)	#N/A
NCER_101210	0	936.414	1013.3	779.821	757.213	854.472	No	#N/A	#N/A	emp24/gp25L/p24 family/GOLD (1.20E-002)	#N/A
NCER_101212	374.566	0	51.2563	68.423	61.5469	82.7947	No	2	4.11e-111	Phosphatidylinositol N-acetylglucosam (3.10E-006)	Lipid transport and metabolism	METABOLISM
NCER_101213	0	0	201.083	125.778	168.477	166.726	No	1	0.000781098	PP-loop family (6.20E-011)	General function prediction only	POORLY CHARACTERIZED
NCER_101215	0	0	0	2.01244	0	0.757846	No	#N/A	#N/A	.	#N/A
NCER_101218	0	93.6414	212.911	218.35	244.944	239.29	No	1	6.42e-15	.	#N/A
NCER_101219	0	0	70.9703	106.659	108.173	153.653	No	3	9.67e-09	.	#N/A
NCER_101220	0	374.566	496.792	419.594	458.804	508.326	No	#N/A	#N/A	Cyclic nucleotide-binding domain (1.10E-016)	Signal transduction mechanisms	CELLULAR PROCESSES AND SIGNALING
NCER_101221	187.283	374.566	193.197	184.138	214.482	241.374	No	4	1.48e-09	.	Cytoskeleton	CELLULAR PROCESSES AND SIGNALING
NCER_101222	374.566	0	39.428	31.1928	18.6506	19.3251	No	2	1.98e-296	.	#N/A
NCER_101225	0	187.283	177.426	167.033	125.581	138.686	No	#N/A	#N/A	.	Transcription	INFORMATION STORAGE AND PROCESSING
NCER_101226	0	187.283	55.1991	220.362	147.961	123.529	No	4	1.24e-31	BPG-independent PGAM N-terminus (iPGM_ (5.20E-126)	Carbohydrate transport and metabolism	METABOLISM
NCER_101227	0	374.566	307.538	198.225	190.857	215.418	No	4	4.22e-12	Clamp-loader complex subunit E C-term (2.70E-024)	Replication, recombination and repair	INFORMATION STORAGE AND PROCESSING
NCER_101229	0	0	126.169	54.3359	41.0313	46.4181	No	1	2.89e-33	PHD-finger (1.70E-011)	Chromatin structure and dynamics	INFORMATION STORAGE AND PROCESSING
NCER_101230	0	0	232.625	286.773	225.672	229.438	No	#N/A	#N/A	DnaJ domain (2.10E-016)	Posttranslational modification, protein turnover, chaperones	CELLULAR PROCESSES AND SIGNALING
NCER_101231	374.566	1872.83	4404.1	2955.27	2733.55	2785.46	No	1	3.6e-84	RNA recognition motif. (a.k.a. RRM, R (1.00E-015)	Translation, ribosomal structure and biogenesis	INFORMATION STORAGE AND PROCESSING
NCER_101232	0	0	260.225	146.908	208.265	181.694	No	1	7.79e-06	N2,N2-dimethylguanosine tRNA methyltr (5.80E-065)	Translation, ribosomal structure and biogenesis	INFORMATION STORAGE AND PROCESSING
NCER_101233	0	0	0	26.1617	19.8939	14.5885	No	#N/A	#N/A	.	#N/A
NCER_101234	0	0	94.6271	46.2861	27.9759	36.1872	No	#N/A	#N/A	Cytidine and deoxycytidylate deaminas (1.10E-018)	Nucleotide transport and metabolism	METABOLISM
NCER_101236	749.131	561.848	757.017	489.023	607.387	571.037	No	2	0.000360937	ER lumen protein retaining receptor (4.30E-056)	Intracellular trafficking, secretion, and vesicular transport	CELLULAR PROCESSES AND SIGNALING
NCER_101237	374.566	187.283	792.502	412.55	588.736	514.767	No	1	3.47e-34	.	RNA processing and modification	INFORMATION STORAGE AND PROCESSING
NCER_101238	749.131	0	764.902	289.792	373.633	320.759	No	2	1.01e-28	tRNA synthetase class II core domain (2.00E-020)	Translation, ribosomal structure and biogenesis	INFORMATION STORAGE AND PROCESSING
NCER_101239	0	0	3.9428	19.1182	16.1638	15.7253	Yes	#N/A	#N/A	.	#N/A
NCER_101240	12547.9	10019.6	16338.9	12474.1	15828.7	14780.1	No	2	0.000123235	Piwi domain (5.60E-088)	Translation, ribosomal structure and biogenesis	INFORMATION STORAGE AND PROCESSING
NCER_101241	0	0	70.9703	49.3048	49.1132	39.2186	No	#N/A	#N/A	.	#N/A
NCER_101242	0	374.566	106.455	91.5661	62.7903	68.964	No	4	1.64e-84	.	Translation, ribosomal structure and biogenesis	INFORMATION STORAGE AND PROCESSING
NCER_101243	0	0	287.824	261.617	299.652	280.214	No	#N/A	#N/A	RNA polymerase Rpb3/RpoA insert domai (7.10E-021)	Transcription	INFORMATION STORAGE AND PROCESSING
NCER_101244	0	187.283	110.398	33.2053	96.3613	57.2174	No	4	2.57e-53	.	#N/A
NCER_101245	0	0	94.6271	21.1306	19.2723	19.704	No	#N/A	#N/A	.	#N/A
NCER_101246	0	0	19.714	12.0746	13.6771	6.63116	No	#N/A	#N/A	LSM domain (2.70E-020)	RNA processing and modification	INFORMATION STORAGE AND PROCESSING
NCER_101247	1123.7	561.848	2286.82	1213.5	1481.48	1395.57	No	1	2.43e-30	TCP-1/cpn60 chaperonin family (1.20E-010)	Posttranslational modification, protein turnover, chaperones	CELLULAR PROCESSES AND SIGNALING
NCER_101249	0	0	7.88559	0	2.48674	2.08408	No	#N/A	#N/A	.	#N/A
NCER_101250	0	374.566	406.108	422.613	486.78	475.928	No	#N/A	#N/A	DSHCT (NUC185) domain (4.40E-092)	RNA processing and modification	INFORMATION STORAGE AND PROCESSING
NCER_101251	749.131	0	264.167	208.288	256.756	275.098	No	2	8.51e-44	RecF/RecN/SMC N terminal domain (1.10E-034)	Cell cycle control, cell division, chromosome partitioning	METABOLISM
NCER_101252	0	749.131	394.28	964.966	1038.84	841.588	No	4	2.28e-16	.	#N/A
NCER_101253	0	187.283	126.169	148.921	177.18	136.602	No	4	0.000270749	.	Transcription	INFORMATION STORAGE AND PROCESSING
NCER_101254	0	187.283	260.225	193.194	226.915	189.272	No	#N/A	#N/A	Kinesin motor domain (2.20E-090)	Cytoskeleton	CELLULAR PROCESSES AND SIGNALING
NCER_101255	2434.68	1872.83	4139.94	2353.55	2525.29	2656.25	No	1	1.02e-10	Ribosomal family S4e (1.20E-013)	Translation, ribosomal structure and biogenesis	INFORMATION STORAGE AND PROCESSING
NCER_101256	0	0	248.396	265.642	294.057	291.392	No	#N/A	#N/A	CAF1 family ribonuclease (4.00E-116)	RNA processing and modification	INFORMATION STORAGE AND PROCESSING
NCER_101257	0	0	169.54	222.375	188.992	176.768	No	#N/A	#N/A	Ubiquitin-conjugating enzyme (2.30E-050)	Posttranslational modification, protein turnover, chaperones	CELLULAR PROCESSES AND SIGNALING
NCER_101258	0	187.283	232.625	166.026	180.289	165.968	No	#N/A	#N/A	Eukaryotic initiation factor 4E (4.70E-007)	Translation, ribosomal structure and biogenesis	INFORMATION STORAGE AND PROCESSING
NCER_101259	0	0	59.1419	110.684	103.2	94.7308	No	3	9.44e-06	.	#N/A
NCER_101260	0	187.283	110.398	101.628	149.826	147.97	No	4	5.43e-09	.	#N/A
NCER_101261	374.566	468.207	682.104	431.669	502.944	471.57	No	1	6.21e-06	tRNA synthetase class II core domain (7.30E-051)	Translation, ribosomal structure and biogenesis	INFORMATION STORAGE AND PROCESSING
NCER_101263	0	561.848	658.447	681.211	765.295	773.382	Yes	#N/A	#N/A	Cyclophilin type peptidyl-prolyl cis-tr (3.70E-058)	Posttranslational modification, protein turnover, chaperones	CELLULAR PROCESSES AND SIGNALING
NCER_101264	0	187.283	102.513	52.3235	49.7349	53.6176	No	4	4.28e-48	.	Cytoskeleton	CELLULAR PROCESSES AND SIGNALING
NCER_101265	0	0	94.6271	42.2613	52.8433	55.3228	No	#N/A	#N/A	Methyltransferase domain (3.20E-020)	General function prediction only	POORLY CHARACTERIZED
NCER_101267	2060.11	3464.73	555.934	11315	6410.82	10938.9	Yes	3	3.32e-162	.	#N/A
NCER_101268	0	0	90.6843	30.1866	76.4673	59.4909	No	#N/A	#N/A	RNase P subunit p30 (5.80E-006)	Translation, ribosomal structure and biogenesis	INFORMATION STORAGE AND PROCESSING
NCER_101269	1498.26	187.283	1163.12	708.379	856.683	834.389	No	2	9.52e-64	MCM2/3/5 family (7.40E-153)	Replication, recombination and repair	INFORMATION STORAGE AND PROCESSING
NCER_101270	0	0	7.88559	11.0684	26.1108	11.1782	No	#N/A	#N/A	haloacid dehalogenase-like hydrolase (7.40E-007)	Inorganic ion transport and metabolism	METABOLISM
NCER_101271	0	0	39.428	17.1057	17.4072	20.2724	Yes	#N/A	#N/A	.	#N/A
NCER_101272	0	0	106.455	99.6158	106.93	104.583	No	#N/A	#N/A	Ribonucleases P/MRP protein subunit P (5.00E-018)	RNA processing and modification	INFORMATION STORAGE AND PROCESSING
NCER_101273	1685.55	936.414	1912.26	878.431	667.69	772.056	No	2	2.73e-30	Transmembrane amino acid transporter (1.50E-005)	Amino acid transport and metabolism	METABOLISM
NCER_101274	374.566	0	70.9703	112.697	97.6046	80.3317	No	2	2.9e-72	Ham1 family (2.00E-026)	Nucleotide transport and metabolism	METABOLISM
NCER_101275	374.566	187.283	453.422	334.065	392.284	318.674	No	2	1.6e-12	AMP-binding enzyme (1.20E-092)	Lipid transport and metabolism	METABOLISM
NCER_101277	0	187.283	74.9131	110.684	99.4697	130.35	No	4	8.28e-15	.	Transcription	INFORMATION STORAGE AND PROCESSING
NCER_101278	0	187.283	27.5996	187.157	93.8745	170.137	No	4	2.66e-64	NAD-dependent glycerol-3-phosphate deh (9.10E-031)	Energy production and conversion	METABOLISM
NCER_101279	0	0	0	22.1369	13.6771	15.3464	No	#N/A	#N/A	.	#N/A
NCER_101280	0	0	181.369	64.3981	113.768	84.8788	No	1	5.15e-20	.	Transcription	INFORMATION STORAGE AND PROCESSING
NCER_101281	0	655.49	469.193	392.426	474.968	455.845	No	4	2.2e-05	.	#N/A
NCER_101282	0	187.283	78.8559	54.3359	67.7637	53.4282	No	4	8e-46	.	#N/A
NCER_101283	0	0	39.428	30.1866	22.3807	17.0515	No	#N/A	#N/A	.	#N/A
NCER_101284	0	0	0	4.02488	6.83854	5.49439	No	#N/A	#N/A	.	Cell cycle control, cell division, chromosome partitioning	METABOLISM
NCER_101285	0	0	0	0	0	0	No	#N/A	#N/A	.	#N/A
NCER_101286	0	187.283	189.254	103.641	136.149	124.476	No	1	1.67e-08	.	#N/A
NCER_101287	0	0	323.309	177.095	200.804	185.104	No	1	2.44e-08	.	Function unknown	POORLY CHARACTERIZED
NCER_101289	0	0	11.8284	8.04976	11.1903	5.11546	No	#N/A	#N/A	.	#N/A
NCER_101290	749.131	0	224.739	151.939	157.908	124.287	No	2	3.14e-93	CPSF A subunit region (7.60E-010)	RNA processing and modification	INFORMATION STORAGE AND PROCESSING
NCER_101291	0	374.566	622.962	394.438	457.561	442.393	No	1	4.27e-05	CDP-alcohol phosphatidyltransferase (3.00E-010)	Lipid transport and metabolism	METABOLISM
NCER_101292	0	0	11.8284	22.1369	3.73011	10.9888	No	#N/A	#N/A	Pyridine nucleotide-disulphide oxidore (1.80E-005)	Nucleotide transport and metabolism	METABOLISM
NCER_101293	2060.11	3558.37	1281.41	9305.53	4771.44	6038.14	No	3	5.09e-77	.	Cytoskeleton	CELLULAR PROCESSES AND SIGNALING
NCER_101294	749.131	936.414	1979.28	1083.7	1250.83	1115.93	No	1	4.54e-17	ATP synthase alpha/beta family, nucleot (1.60E-017)	Energy production and conversion	METABOLISM
NCER_101295	0	374.566	469.193	222.375	342.549	309.77	No	1	5.09e-09	TIP49 C-terminus (1.20E-039)	Transcription	INFORMATION STORAGE AND PROCESSING
NCER_101296	0	1872.83	646.619	4846.96	2820.59	3348.54	No	3	1.18e-62	.	#N/A
NCER_101297	0	0	67.0275	24.1493	38.5445	17.9989	No	#N/A	#N/A	.	#N/A
NCER_101298	0	0	3.9428	3.01866	12.4337	9.28362	No	#N/A	#N/A	Peptidase family M48 (9.10E-004)	General function prediction only	POORLY CHARACTERIZED
NCER_101299	3558.37	1591.9	1943.8	5478.87	5697.75	8728.88	No	3	3.02e-65	TLC ATP/ADP transporter (4.60E-015)	#N/A
NCER_101301	0	0	55.1991	7.04354	15.5421	8.9047	No	#N/A	#N/A	.	Posttranslational modification, protein turnover, chaperones	CELLULAR PROCESSES AND SIGNALING
NCER_101302	749.131	93.6414	354.852	230.425	243.701	241.753	No	2	1.65e-73	Domain found in IF2B/IF5 (1.40E-014)	Translation, ribosomal structure and biogenesis	INFORMATION STORAGE AND PROCESSING
NCER_101303	0	374.566	299.652	240.487	327.628	281.54	No	#N/A	#N/A	.	Transcription	INFORMATION STORAGE AND PROCESSING
NCER_101306	0	0	31.5424	17.1057	10.5687	8.9047	No	#N/A	#N/A	.	Function unknown	POORLY CHARACTERIZED
NCER_101308	0	0	90.6843	178.101	184.019	135.655	No	3	7.99e-11	.	#N/A
NCER_101309	0	1310.98	1147.35	1223.56	1278.19	1144.35	No	#N/A	#N/A	Nucleoside diphosphate kinase (2.40E-063)	Nucleotide transport and metabolism	METABOLISM
NCER_101310	0	0	232.625	126.784	131.176	96.6254	No	1	1.92e-14	.	#N/A
NCER_101311	0	0	122.227	75.4665	76.4673	93.0257	No	1	5.39e-06	Partner of SLD five, PSF1 (5.10E-003)	Replication, recombination and repair	INFORMATION STORAGE AND PROCESSING
NCER_101312	0	0	126.169	70.4354	65.8987	77.3003	No	1	2.14e-10	PHD-finger (1.10E-004)	General function prediction only	POORLY CHARACTERIZED
NCER_101313	0	0	867.415	758.69	686.341	722.038	No	#N/A	#N/A	Ubiquitin-conjugating enzyme (1.20E-070)	Posttranslational modification, protein turnover, chaperones	CELLULAR PROCESSES AND SIGNALING
NCER_101314	0	0	47.3136	29.1804	21.759	15.1569	No	#N/A	#N/A	.	#N/A
NCER_101315	561.848	374.566	1301.12	963.959	1079.87	1165	No	1	1.2e-32	AMP-binding enzyme (1.40E-060)	Lipid transport and metabolism	METABOLISM
NCER_101318	0	0	283.881	382.364	343.792	325.306	No	#N/A	#N/A	Fork head domain (5.70E-038)	Transcription	INFORMATION STORAGE AND PROCESSING
NCER_101319	374.566	0	256.282	412.55	502.322	376.46	No	2	5.33e-08	.	#N/A
NCER_101320	3558.37	2996.52	3789.03	2155.32	2358.05	2386.08	No	2	4.1e-08	Ribosomal L15 (1.40E-091)	Translation, ribosomal structure and biogenesis	INFORMATION STORAGE AND PROCESSING
NCER_101322	4682.07	2434.68	4135.99	3023.69	3895.48	4025.87	No	2	6e-08	ATPase family associated with various (8.50E-075)	Posttranslational modification, protein turnover, chaperones	CELLULAR PROCESSES AND SIGNALING
NCER_101324	749.131	561.848	930.5	634.925	709.343	631.665	No	1	0.000192665	.	Posttranslational modification, protein turnover, chaperones	CELLULAR PROCESSES AND SIGNALING
NCER_101325	561.848	374.566	548.049	577.571	580.654	514.767	No	#N/A	#N/A	.	Transcription	INFORMATION STORAGE AND PROCESSING
NCER_101326	374.566	749.131	1324.78	956.916	1053.76	1057.76	No	1	4.12e-26	Der1-like family (1.30E-040)	Function unknown	POORLY CHARACTERIZED
NCER_101327	0	468.207	220.797	1084.71	547.083	677.325	No	3	3.06e-40	Septin (7.80E-045)	Cell cycle control, cell division, chromosome partitioning	METABOLISM
NCER_101328	0	374.566	126.169	38.2364	120.607	80.7106	No	4	1.53e-93	Brix domain (1.80E-003)	RNA processing and modification	INFORMATION STORAGE AND PROCESSING
NCER_101329	0	0	0	66.4106	82.6842	51.9125	No	#N/A	#N/A	Aldo/keto reductase family (3.10E-110)	General function prediction only	POORLY CHARACTERIZED
NCER_101330	0	187.283	35.4852	49.3048	54.0867	53.9966	No	4	2.58e-66	HORMA domain (1.90E-003)	General function prediction only	POORLY CHARACTERIZED
NCER_101331	0	187.283	887.129	615.807	657.122	654.211	No	1	9.74e-37	Proteasome A-type and B-type (2.40E-039)	Posttranslational modification, protein turnover, chaperones	CELLULAR PROCESSES AND SIGNALING
NCER_101332	0	0	141.941	173.07	181.532	180.178	No	#N/A	#N/A	Phosphatidylinositol and 4-kinase (1.30E-043)	Replication, recombination and repair	INFORMATION STORAGE AND PROCESSING
NCER_101333	0	0	7.88559	2.01244	2.48674	3.78923	No	#N/A	#N/A	MutS domain V (1.90E-006)	Replication, recombination and repair	INFORMATION STORAGE AND PROCESSING
NCER_101334	0	0	74.9131	14.0871	29.8409	14.5885	No	#N/A	#N/A	.	#N/A
NCER_101336	374.566	187.283	224.739	145.902	481.185	328.526	No	2	2.53e-31	Protein kinase domain (5.30E-070)	Cell cycle control, cell division, chromosome partitioning	METABOLISM
NCER_101338	0	0	11.8284	14.0871	8.08191	5.87331	No	#N/A	#N/A	.	#N/A
NCER_101339	1872.83	374.566	2783.61	1581.78	1837.7	1959.22	No	1	3.4e-57	Ribosomal protein L15 (8.00E-009)	Translation, ribosomal structure and biogenesis	INFORMATION STORAGE AND PROCESSING
NCER_101340	0	0	212.911	109.678	125.581	89.8048	No	1	1.88e-14	Uncharacterised protein family (UPF0113) (7.90E-002)	Translation, ribosomal structure and biogenesis	INFORMATION STORAGE AND PROCESSING
NCER_101341	0	0	7.88559	0	9.32528	4.54708	No	#N/A	#N/A	DHHC zinc finger domain (2.40E-005)	General function prediction only	POORLY CHARACTERIZED
NCER_101342	0	187.283	141.941	102.634	119.985	90.1837	No	4	5.61e-10	.	Transcription	INFORMATION STORAGE AND PROCESSING
NCER_101343	749.131	655.49	1241.98	500.092	731.724	594.72	No	1	1.4e-15	Ribonucleotide reductase, barrel doma (5.10E-289)	Nucleotide transport and metabolism	METABOLISM
NCER_101345	0	0	0	0	0	0	No	#N/A	#N/A	.	#N/A
NCER_101346	0	0	0	0	0	1.51569	No	#N/A	#N/A	.	Transcription	INFORMATION STORAGE AND PROCESSING
NCER_101347	0	0	27.5996	43.2675	50.3565	36.945	No	#N/A	#N/A	Mechanosensitive ion channel (8.40E-004)	Cell wall/membrane/envelope biogenesis	CELLULAR PROCESSES AND SIGNALING
NCER_101348	374.566	1498.26	2519.45	1395.63	1827.76	1712.54	No	1	1.34e-52	protein (3.40E-083)	Posttranslational modification, protein turnover, chaperones	CELLULAR PROCESSES AND SIGNALING
NCER_101349	0	374.566	346.966	1102.82	539.623	660.274	No	3	1.4e-29	SCP-like extracellular protein (8.70E-011)	Function unknown	POORLY CHARACTERIZED
NCER_101350	0	187.283	90.6843	93.5785	101.335	67.4483	No	4	3.16e-22	Protein kinase domain (2.80E-090)	Signal transduction mechanisms	CELLULAR PROCESSES AND SIGNALING
NCER_101351	0	374.566	94.6271	69.4292	100.091	78.0582	No	4	6.65e-86	.	#N/A
NCER_101352	5431.2	2153.75	5894.48	3473.47	3795.39	3928.3	No	2	1.52e-18	Ribosomal L18p/L5e family (2.40E-030)	Translation, ribosomal structure and biogenesis	INFORMATION STORAGE AND PROCESSING
NCER_101353	1685.55	1779.19	2984.7	2120.11	2937.46	2740.56	No	1	2.23e-09	.	Function unknown	POORLY CHARACTERIZED
NCER_101354	0	374.566	70.9703	385.382	228.78	430.836	No	4	1.14e-54	haloacid dehalogenase-like hydrolase (7.00E-009)	General function prediction only	POORLY CHARACTERIZED
NCER_101355	749.131	187.283	615.076	415.569	366.795	502.642	No	2	8.68e-33	Thiolase, N-terminal domain (1.90E-078)	Lipid transport and metabolism	METABOLISM
NCER_101356	0	561.848	362.737	1100.81	993.454	705.934	No	4	4.85e-24	Mechanosensitive ion channel (2.90E-004)	Cell wall/membrane/envelope biogenesis	CELLULAR PROCESSES AND SIGNALING
NCER_101357	0	0	216.854	218.35	242.457	161.232	No	#N/A	#N/A	Metallo-beta-lactamase superfamily (1.10E-016)	RNA processing and modification	INFORMATION STORAGE AND PROCESSING
NCER_101358	0	0	122.227	73.4541	69.0071	91.3205	No	1	2.04e-08	Exosome component EXOSC1/CSL4 (1.90E-002)	RNA processing and modification	INFORMATION STORAGE AND PROCESSING
NCER_101359	0	0	23.6568	37.2302	34.8144	25.3879	No	#N/A	#N/A	Binding domain of DNA repair protein Ercc1 (5.90E-010)	Replication, recombination and repair	INFORMATION STORAGE AND PROCESSING
NCER_101360	749.131	187.283	642.676	479.967	493.618	453.003	No	2	1.45e-30	DSHCT (NUC185) domain (6.70E-061)	RNA processing and modification	INFORMATION STORAGE AND PROCESSING
NCER_101361	0	0	141.941	209.294	203.291	195.335	No	#N/A	#N/A	.	#N/A
NCER_101362	0	0	19.714	10.0622	8.7036	6.44169	No	#N/A	#N/A	.	#N/A
NCER_101364	0	0	31.5424	29.1804	27.9759	23.1143	No	#N/A	#N/A	G10 protein (3.00E-011)	Transcription	INFORMATION STORAGE AND PROCESSING
NCER_101365	0	0	86.7415	76.4728	47.2481	52.4809	No	#N/A	#N/A	SNARE domain (2.10E-002)	Intracellular trafficking, secretion, and vesicular transport	CELLULAR PROCESSES AND SIGNALING
NCER_101366	0	0	130.112	58.3608	61.5469	70.2903	No	1	6.57e-11	Eukaryotic and archaeal DNA primase, (8.70E-036)	Replication, recombination and repair	INFORMATION STORAGE AND PROCESSING
NCER_101367	561.848	1123.7	713.646	568.515	576.303	579.753	Yes	4	3.35e-13	DnaJ domain (5.90E-006)	Posttranslational modification, protein turnover, chaperones	CELLULAR PROCESSES AND SIGNALING
NCER_101368	0	0	126.169	79.4914	141.744	149.675	No	1	1.37e-07	GHMP kinases N terminal domain (6.00E-002)	#N/A
NCER_101369	0	187.283	15.7712	8.04976	13.6771	7.57846	No	4	0	.	#N/A
NCER_101370	0	0	224.739	104.647	124.337	102.878	No	1	1.12e-14	.	#N/A
NCER_101371	0	374.566	457.364	385.382	369.281	357.704	No	#N/A	#N/A	E1-E2 ATPase (6.50E-008)	Inorganic ion transport and metabolism	METABOLISM
NCER_101372	0	93.6414	283.881	233.443	208.265	212.765	No	1	1.94e-15	Transcription initiation factor IIA, ga (5.00E-004)	Transcription	INFORMATION STORAGE AND PROCESSING
NCER_101373	0	0	63.0847	53.3297	86.4143	88.2891	No	#N/A	#N/A	Protein kinase domain (5.00E-058)	Cell cycle control, cell division, chromosome partitioning	METABOLISM
NCER_101375	374.566	187.283	126.169	159.989	126.202	133.57	No	2	3.41e-26	.	#N/A
NCER_101376	374.566	93.6414	55.1991	141.877	152.935	81.279	No	2	6.21e-79	Adaptor complexes medium subunit fami (7.90E-002)	Intracellular trafficking, secretion, and vesicular transport	CELLULAR PROCESSES AND SIGNALING
NCER_101378	0	0	0	2.01244	0	0.189462	No	#N/A	#N/A	.	#N/A
NCER_101379	374.566	187.283	260.225	198.225	204.535	198.177	No	2	1.55e-11	ATP synthase (E/31 kDa) subunit (2.10E-002)	Energy production and conversion	METABOLISM
NCER_101380	749.131	0	788.559	455.818	535.893	536.745	No	2	5.57e-07	TGS domain (2.80E-034)	Signal transduction mechanisms	CELLULAR PROCESSES AND SIGNALING
NCER_101382	561.848	187.283	571.705	413.557	396.635	411.321	No	2	9e-22	Actin (7.10E-004)	Cytoskeleton	CELLULAR PROCESSES AND SIGNALING
NCER_101383	0	0	35.4852	19.1182	10.5687	19.8935	No	#N/A	#N/A	.	Cell cycle control, cell division, chromosome partitioning	METABOLISM
NCER_101384	0	0	0	2.01244	1.24337	1.51569	No	#N/A	#N/A	Sedlin, N-terminal conserved region (4.40E-005)	#N/A
NCER_101385	374.566	374.566	126.169	531.284	409.691	370.208	No	3	7.98e-31	Histone-like transcription factor (CBF/ (1.30E-016)	Transcription	INFORMATION STORAGE AND PROCESSING
NCER_101386	0	561.848	185.311	376.326	350.631	232.09	No	4	8.99e-24	.	#N/A
NCER_101387	0	0	23.6568	34.2115	41.6529	47.1759	No	#N/A	#N/A	Mannosyltransferase (PIG-V)) (1.00E-007)	General function prediction only	POORLY CHARACTERIZED
NCER_101388	0	0	134.055	148.921	203.291	164.832	No	#N/A	#N/A	.	#N/A
NCER_101389	374.566	374.566	287.824	303.879	384.823	320.38	No	#N/A	#N/A	Acyl-CoA thioesterase (1.00E-002)	Lipid transport and metabolism	METABOLISM
NCER_101390	0	0	39.428	23.1431	36.6795	25.1984	No	#N/A	#N/A	NOT2 NOT3 NOT5 family (3.30E-003)	Transcription	INFORMATION STORAGE AND PROCESSING
NCER_101394	936.414	1030.06	1147.35	3220.91	2340.65	2828.66	No	3	2.8e-47	.	#N/A
NCER_101395	0	561.848	433.708	393.432	429.585	358.651	No	4	0.000205173	HEAT repeat (2.80E-002)	Cytoskeleton	CELLULAR PROCESSES AND SIGNALING
NCER_101396	0	0	149.826	127.79	139.258	109.509	No	#N/A	#N/A	.	#N/A
NCER_101399	0	0	0	0	0	0	No	#N/A	#N/A	.	#N/A
NCER_101400	0	0	70.9703	78.4852	59.6818	67.4483	No	#N/A	#N/A	CDP-alcohol phosphatidyltransferase (8.60E-008)	Lipid transport and metabolism	METABOLISM
NCER_101401	0	187.283	126.169	212.313	164.747	131.486	No	4	3.67e-06	.	#N/A
NCER_101402	2996.52	1591.9	3201.55	1758.87	1590.89	1455.44	No	2	1.6e-19	CTP synthase N-terminus (4.60E-122)	Nucleotide transport and metabolism	METABOLISM
NCER_101403	0	0	31.5424	112.697	75.8457	71.6165	Yes	3	4.43e-25	Polysaccharide deacetylase (1.00E-011)	#N/A
NCER_101404	0	0	173.483	197.219	174.072	207.271	No	#N/A	#N/A	Glycosyl transferases group (4.10E-004)	Cell wall/membrane/envelope biogenesis	CELLULAR PROCESSES AND SIGNALING
NCER_101405	0	0	7.88559	2.01244	5.59517	4.54708	No	#N/A	#N/A	RNA recognition motif. (a.k.a. RRM, RBD, or (6.80E-002)	#N/A
NCER_101406	0	0	118.284	85.5287	74.6023	57.0279	No	1	7.01e-12	.	#N/A
NCER_101408	0	0	0	0	0	0.378923	No	#N/A	#N/A	.	General function prediction only	POORLY CHARACTERIZED
NCER_101409	0	0	0	0	2.48674	1.51569	No	#N/A	#N/A	.	#N/A
NCER_101410	0	0	0	0	0	0.757846	No	#N/A	#N/A	.	#N/A
NCER_101411	0	0	0	0	0	0.378923	No	#N/A	#N/A	.	#N/A
NCER_101412	0	187.283	157.712	59.367	105.687	75.5952	No	4	3.29e-29	.	RNA processing and modification	INFORMATION STORAGE AND PROCESSING
NCER_101413	0	0	23.6568	118.734	122.472	91.131	Yes	3	3.88e-45	.	#N/A
NCER_101415	0	0	31.5424	14.0871	30.4626	18.9462	No	#N/A	#N/A	.	#N/A
NCER_101416	374.566	1310.98	291.767	2282.11	1415.58	1632.59	Yes	3	9.72e-95	.	#N/A
NCER_101417	0	0	7.88559	2.01244	1.24337	4.35762	No	#N/A	#N/A	Protein tyrosine phosphatase-like pro (7.30E-009)	General function prediction only	POORLY CHARACTERIZED
NCER_101418	749.131	1498.26	1111.87	1132	1205.45	1288.34	No	4	7.3e-07	RNA recognition motif. (a.k.a. RRM, RBD, (3.50E-009)	RNA processing and modification	INFORMATION STORAGE AND PROCESSING
NCER_101419	1123.7	1498.26	1376.04	2291.16	3616.35	3385.3	No	3	2.23e-35	.	#N/A
NCER_101420	0	0	106.455	113.703	98.848	86.0156	No	#N/A	#N/A	Anaphase-promoting complex, subunit (APC1 (2.90E-009)	Cell cycle control, cell division, chromosome partitioning	METABOLISM
NCER_101421	749.131	749.131	1226.21	606.751	627.281	656.674	No	1	5.08e-11	Nucleolar GTP-binding protein (NOG1 (4.30E-028)	General function prediction only	POORLY CHARACTERIZED
NCER_101422	187.283	0	839.816	403.494	532.785	546.976	No	1	4.82e-35	MCM2/3/5 family (3.40E-140)	Replication, recombination and repair	INFORMATION STORAGE AND PROCESSING
NCER_101423	0	187.283	118.284	70.4354	87.6577	89.8048	No	4	2.32e-19	.	Replication, recombination and repair	INFORMATION STORAGE AND PROCESSING
NCER_101425	0	0	23.6568	4.02488	9.94697	4.54708	No	#N/A	#N/A	.	#N/A
NCER_101426	0	0	63.0847	55.3421	78.3324	169	Yes	3	3.24e-32	.	#N/A
NCER_101427	0	187.283	63.0847	42.2613	98.2263	45.8497	No	4	2.7e-54	Sodium/hydrogen exchanger family (2.00E-015)	Inorganic ion transport and metabolism	METABOLISM
NCER_101428	0	0	110.398	82.5101	82.6842	69.5324	No	#N/A	#N/A	ZPR1 zinc-finger domain (7.80E-006)	General function prediction only	POORLY CHARACTERIZED
NCER_101429	374.566	187.283	508.621	479.967	491.753	530.871	No	2	3.67e-20	LisH (1.60E-007)	General function prediction only	POORLY CHARACTERIZED
NCER_101430	0	0	551.991	240.487	271.055	294.613	No	1	5.39e-15	Regulator of chromosome condensation (RCC1) (2.60E-002)	Function unknown	POORLY CHARACTERIZED
NCER_101431	374.566	374.566	394.28	214.325	208.886	212.576	No	2	1.81e-15	Putative tRNA binding domain (2.00E-026)	Translation, ribosomal structure and biogenesis	INFORMATION STORAGE AND PROCESSING
NCER_101432	0	0	0	2.01244	0	0.757846	No	#N/A	#N/A	.	#N/A
NCER_101433	0	374.566	208.968	88.5474	141.744	88.0996	No	4	6.19e-52	.	#N/A
NCER_101434	0	0	335.138	129.802	196.453	177.526	No	1	3.97e-16	.	#N/A
NCER_101435	749.131	0	646.619	384.376	426.476	423.636	No	2	2.88e-11	NOL1/NOP2/sun family (4.90E-016)	Translation, ribosomal structure and biogenesis	INFORMATION STORAGE AND PROCESSING
NCER_101436	0	374.566	4088.68	1482.16	2865.97	2167.25	No	1	5.49e-84	NOL1/NOP2/sun family (5.40E-010)	Translation, ribosomal structure and biogenesis	INFORMATION STORAGE AND PROCESSING
NCER_101437	0	374.566	528.335	842.207	721.155	1144.92	No	3	1.11e-22	Serpin (serine protease inhibitor) (6.60E-005)	Defense mechanisms	CELLULAR PROCESSES AND SIGNALING
NCER_101438	0	0	114.341	18.112	31.706	15.9148	Yes	1	7.15e-99	.	#N/A
NCER_101439	0	187.283	55.1991	54.3359	56.5734	65.7432	No	4	2.32e-38	.	Transcription	INFORMATION STORAGE AND PROCESSING
NCER_101440	0	0	23.6568	29.1804	11.812	8.14685	No	#N/A	#N/A	Vacuolar sorting protein (VPS9) doma (2.70E-003)	Intracellular trafficking, secretion, and vesicular transport	CELLULAR PROCESSES AND SIGNALING
NCER_101441	5618.48	1779.19	5661.85	2751.01	3424.87	3243.58	No	2	2.97e-29	Ribosomal protein S5, C-terminal doma (1.40E-028)	Translation, ribosomal structure and biogenesis	INFORMATION STORAGE AND PROCESSING
NCER_101442	0	0	370.623	201.244	209.508	197.419	No	1	2.22e-07	.	RNA processing and modification	INFORMATION STORAGE AND PROCESSING
NCER_101443	0	0	15.7712	20.1244	26.7325	21.0302	No	#N/A	#N/A	.	General function prediction only	POORLY CHARACTERIZED
NCER_101444	374.566	187.283	279.939	382.364	354.983	372.292	No	2	6.69e-12	Protein kinase domain (2.80E-054)	Signal transduction mechanisms	CELLULAR PROCESSES AND SIGNALING
NCER_101446	0	0	126.169	131.815	144.853	140.202	No	#N/A	#N/A	.	General function prediction only	POORLY CHARACTERIZED
NCER_101447	0	0	3.9428	208.288	65.8987	112.919	No	3	1.9e-175	.	#N/A
NCER_101448	0	0	27.5996	113.703	85.1709	147.022	No	3	2.71e-43	.	#N/A
NCER_101452	2621.96	4026.58	5484.43	4426.36	4959.19	4980.38	No	1	8.51e-08	Thioredoxin (2.20E-005)	Posttranslational modification, protein turnover, chaperones	CELLULAR PROCESSES AND SIGNALING
NCER_101453	0	0	51.2563	28.1742	50.3565	37.3239	No	#N/A	#N/A	Dihydrouridine synthase (Dus) (9.40E-064)	Translation, ribosomal structure and biogenesis	INFORMATION STORAGE AND PROCESSING
NCER_101454	0	0	23.6568	12.0746	11.812	10.4204	No	#N/A	#N/A	.	#N/A
NCER_101455	0	187.283	433.708	886.48	725.507	741.932	No	3	3.53e-42	.	#N/A
NCER_101456	0	0	39.428	47.2924	57.8168	57.9753	No	#N/A	#N/A	Oxidoreductase NAD-binding domain (2.40E-012)	Energy production and conversion	METABOLISM
NCER_101457	0	0	0	0	1.24337	0	Yes	#N/A	#N/A	.	#N/A
NCER_101459	0	0	15.7712	10.0622	3.10843	10.0415	No	#N/A	#N/A	.	General function prediction only	POORLY CHARACTERIZED
NCER_101460	0	93.6414	137.998	72.4479	85.1709	77.4898	No	1	1.35e-08	MED6 mediator sub complex component (1.90E-003)	Transcription	INFORMATION STORAGE AND PROCESSING
NCER_101463	1498.26	1310.98	2732.36	1910.81	2113.11	2145.27	Yes	1	3.27e-10	.	#N/A
NCER_101464	749.131	0	137.998	131.815	128.067	130.16	No	2	3.78e-110	Zinc finger C-x8-C-x5-C-x3-H type (and sim (1.10E-004)	RNA processing and modification	INFORMATION STORAGE AND PROCESSING
NCER_101465	749.131	374.566	394.28	247.53	267.325	282.487	No	2	2.61e-29	DnaJ domain (9.30E-004)	Posttranslational modification, protein turnover, chaperones	CELLULAR PROCESSES AND SIGNALING
NCER_101467	374.566	561.848	343.023	344.127	357.469	375.702	No	4	0.000165048	Cell differentiation family, Rcd1-lik (4.10E-008),	General function prediction only	POORLY CHARACTERIZED
NCER_101468	0	187.283	110.398	38.2364	60.9252	56.649	No	4	9.61e-54	.	#N/A
NCER_101469	0	0	0	10.0622	11.1903	14.0202	Yes	#N/A	#N/A	.	#N/A
NCER_101471	0	0	82.7987	43.2675	47.2481	39.7869	No	#N/A	#N/A	.	Translation, ribosomal structure and biogenesis	INFORMATION STORAGE AND PROCESSING
NCER_101472	374.566	468.207	256.282	261.617	311.465	220.912	No	2	2.45e-11	ATP synthase (C/AC39) subunit (3.30E-007)	Energy production and conversion	METABOLISM
NCER_101473	0	0	134.055	81.5039	98.2263	109.698	No	#N/A	#N/A	Ribosome biogenesis regulatory protei (5.30E-006)	Translation, ribosomal structure and biogenesis	INFORMATION STORAGE AND PROCESSING
NCER_101475	0	561.848	189.254	620.838	596.818	582.026	Yes	4	4.37e-26	.	Transcription	INFORMATION STORAGE AND PROCESSING
NCER_101476	374.566	0	205.025	89.5536	115.634	108.751	No	2	6.52e-49	.	#N/A
NCER_101478	0	0	55.1991	23.1431	33.571	27.2825	No	#N/A	#N/A	.	#N/A
NCER_101479	0	0	303.595	243.505	248.674	238.911	No	#N/A	#N/A	Kinesin motor domain (2.40E-100)	Cytoskeleton	CELLULAR PROCESSES AND SIGNALING
NCER_101480	1123.7	561.848	1147.35	1025.34	1174.99	1108.73	No	2	3.42e-10	ADP-ribosylation factor family (1.20E-017)	Intracellular trafficking, secretion, and vesicular transport	CELLULAR PROCESSES AND SIGNALING
NCER_101481	0	0	169.54	133.827	134.906	145.885	No	#N/A	#N/A	.	#N/A
NCER_101483	374.566	1404.62	2117.28	1441.91	1603.95	1781.13	No	1	2.01e-44	Structure-specific recognition protein (9.80E-016)	Transcription	INFORMATION STORAGE AND PROCESSING
NCER_101484	1123.7	1030.06	1648.09	797.933	829.329	831.547	No	1	2.5e-12	Ribosomal protein S8 (5.30E-020)	Translation, ribosomal structure and biogenesis	INFORMATION STORAGE AND PROCESSING
NCER_101485	187.283	749.131	386.394	414.563	422.125	415.679	No	4	1.05e-28	Putative GTPase activating protein for (8.70E-012)	Signal transduction mechanisms	CELLULAR PROCESSES AND SIGNALING
NCER_101486	0	0	7.88559	23.1431	9.94697	12.1255	No	#N/A	#N/A	.	General function prediction only	POORLY CHARACTERIZED
NCER_101487	374.566	187.283	268.11	396.451	243.079	355.809	No	3	6.48e-14	Ubiquitin carboxyl-terminal hydrolase (1.60E-050)	Posttranslational modification, protein turnover, chaperones	CELLULAR PROCESSES AND SIGNALING
NCER_101488	0	0	27.5996	40.2488	52.2216	15.5359	No	#N/A	#N/A	Vacuolar import and degradation protein (3.30E-030)	Intracellular trafficking, secretion, and vesicular transport	CELLULAR PROCESSES AND SIGNALING
NCER_101489	0	0	193.197	144.896	168.477	182.452	No	#N/A	#N/A	Yip1 domain (1.40E-006)	Intracellular trafficking, secretion, and vesicular transport	CELLULAR PROCESSES AND SIGNALING
NCER_101490	749.131	187.283	1029.07	527.26	590.601	544.513	No	2	1.06e-43	tRNA synthetase B5 domain (3.20E-011)	Translation, ribosomal structure and biogenesis	INFORMATION STORAGE AND PROCESSING
NCER_101491	0	0	43.3708	16.0995	20.5156	9.66254	No	#N/A	#N/A	Skp1 family, dimerisation domain (3.50E-002)	Posttranslational modification, protein turnover, chaperones	CELLULAR PROCESSES AND SIGNALING
NCER_101492	2247.39	1217.34	2625.9	1417.76	1692.23	1635.81	No	2	2.15e-12	Ribosomal protein L13e (3.00E-031)	Translation, ribosomal structure and biogenesis	INFORMATION STORAGE AND PROCESSING
NCER_101493	3745.66	1310.98	2424.82	1653.22	1803.51	1677.68	No	2	5.81e-23	Ribosomal protein S9/S16 (4.90E-021)	Translation, ribosomal structure and biogenesis	INFORMATION STORAGE AND PROCESSING
NCER_101494	0	187.283	78.8559	33.2053	61.5469	59.3015	No	4	1.01e-56	ATP synthase (F/14-kDa) subunit (5.30E-012)	Energy production and conversion	METABOLISM
NCER_101495	0	187.283	11.8284	42.2613	27.3542	28.6087	No	4	2.22e-167	ADP-ribosylation factor family (6.40E-013)	Cytoskeleton	CELLULAR PROCESSES AND SIGNALING
NCER_101497	0	187.283	425.822	337.084	378.607	421.173	No	1	1.11e-12	.	Posttranslational modification, protein turnover, chaperones	CELLULAR PROCESSES AND SIGNALING
NCER_101498	0	0	70.9703	21.1306	24.2457	34.8609	No	#N/A	#N/A	Sir2 family (2.90E-021)	Transcription	INFORMATION STORAGE AND PROCESSING
NCER_101500	0	0	94.6271	62.3857	90.7661	67.8273	No	#N/A	#N/A	.	#N/A
NCER_101501	374.566	749.131	264.167	2899.93	1211.04	1950.7	No	3	5.5e-129	Glyceraldehyde 3-phosphate dehydrogenas (9.00E-083)	Carbohydrate transport and metabolism	METABOLISM
NCER_101502	374.566	187.283	216.854	149.927	109.417	103.257	No	2	4.45e-33	.	Function unknown	POORLY CHARACTERIZED
NCER_101503	374.566	187.283	55.1991	209.294	151.691	159.148	No	2	4.52e-55	Protein kinase domain (4.90E-081)	Signal transduction mechanisms	CELLULAR PROCESSES AND SIGNALING
NCER_101505	0	0	0	0	0	0.189462	No	#N/A	#N/A	.	#N/A
NCER_101507	374.566	374.566	185.311	483.992	551.435	1114.03	No	3	1.21e-55	.	#N/A
NCER_101508	0	187.283	232.625	171.057	162.26	214.66	No	#N/A	#N/A	Brix domain (1.20E-020)	RNA processing and modification	INFORMATION STORAGE AND PROCESSING
NCER_101510	374.566	0	134.055	34.2115	55.33	49.26	No	2	2.9e-141	PROCN (NUC071) domain (2.10E-059)	RNA processing and modification	INFORMATION STORAGE AND PROCESSING
NCER_101512	374.566	0	382.451	380.351	455.074	431.972	No	#N/A	#N/A	.	Transcription	INFORMATION STORAGE AND PROCESSING
NCER_101513	0	561.848	764.902	528.266	540.245	614.613	No	#N/A	#N/A	Pyridine nucleotide-disulphide oxidor (2.90E-030)	Posttranslational modification, protein turnover, chaperones	CELLULAR PROCESSES AND SIGNALING
NCER_101514	0	187.283	149.826	80.4976	123.715	88.4786	No	4	9.85e-16	.	#N/A
NCER_101515	2247.39	2434.68	4096.56	2056.71	2260.45	2278.65	No	1	2.29e-10	.	Translation, ribosomal structure and biogenesis	INFORMATION STORAGE AND PROCESSING
NCER_101516	374.566	187.283	713.646	520.216	685.098	532.766	No	2	9.1e-33	.	Posttranslational modification, protein turnover, chaperones	CELLULAR PROCESSES AND SIGNALING
NCER_101517	374.566	2153.75	2164.59	2166.39	2035.4	1891.02	No	4	4.22e-49	ThiF family (8.00E-043)	Posttranslational modification, protein turnover, chaperones	CELLULAR PROCESSES AND SIGNALING
NCER_101518	0	0	11.8284	3.01866	6.21686	9.852	No	#N/A	#N/A	.	#N/A
NCER_101519	0	0	19.714	27.168	31.0843	38.2712	No	#N/A	#N/A	.	#N/A
NCER_101523	0	0	0	0	0	0.757846	No	#N/A	#N/A	.	#N/A
NCER_101525	0	0	27.5996	17.1057	13.6771	18.7567	No	#N/A	#N/A	.	#N/A
NCER_101526	1872.83	12360.7	7716.05	3694.84	15089.6	4161.9	Yes	4	1.75e-81	.	Function unknown	POORLY CHARACTERIZED
NCER_101527	374.566	0	0	12.0746	14.9205	13.6412	No	2	0	.	#N/A
NCER_101528	749.131	187.283	323.309	375.32	365.551	493.737	No	2	5.81e-28	.	#N/A
NCER_101529	0	0	0	2.01244	3.10843	0.378923	No	#N/A	#N/A	.	#N/A
NCER_101530	0	374.566	1092.15	714.417	696.288	750.647	No	1	2.19e-17	Protein of unknown function (DUF933) (8.30E-051)	General function prediction only	POORLY CHARACTERIZED
NCER_101531	0	187.283	346.966	243.505	363.686	328.526	No	1	2.66e-09	Domain of unknown function (DUF814) (2.20E-027)	General function prediction only	POORLY CHARACTERIZED
NCER_101532	0	0	31.5424	14.0871	11.1903	15.9148	Yes	#N/A	#N/A	.	#N/A
NCER_101533	0	0	307.538	294.823	309.599	368.882	No	#N/A	#N/A	PSP1 C-terminal conserved region (3.90E-031)	General function prediction only	POORLY CHARACTERIZED
NCER_101534	374.566	187.283	339.08	1202.43	1009	1244.76	No	3	3.54e-91	.	#N/A
NCER_101535	0	561.848	323.309	264.636	300.896	235.122	No	4	4.84e-18	.	#N/A
NCER_101536	374.566	93.6414	137.998	55.3421	78.9541	85.0683	No	2	4.15e-88	XPG I-region (6.80E-031)	Replication, recombination and repair	INFORMATION STORAGE AND PROCESSING
NCER_101537	0	0	212.911	107.666	165.99	130.539	No	1	8.98e-09	yrdC domain (3.40E-054)(hypothetical)	Translation, ribosomal structure and biogenesis	INFORMATION STORAGE AND PROCESSING
NCER_101538	749.131	187.283	492.849	239.48	322.033	235.122	No	2	1.06e-46	Putative snoRNA binding domain (9.40E-055)	Translation, ribosomal structure and biogenesis	INFORMATION STORAGE AND PROCESSING
NCER_101539	0	0	7.88559	43.2675	49.7349	90.1837	No	#N/A	#N/A	Protein kinase domain (8.40E-080)	Signal transduction mechanisms	CELLULAR PROCESSES AND SIGNALING
NCER_101540	374.566	0	102.513	69.4292	101.335	122.203	No	2	1.18e-68	MCM2/3/5 family (4.50E-086)	Replication, recombination and repair	INFORMATION STORAGE AND PROCESSING
NCER_101541	0	0	59.1419	95.591	106.308	55.1333	No	3	4.93e-13	.	General function prediction only	POORLY CHARACTERIZED
NCER_101542	374.566	187.283	256.282	139.865	165.99	170.326	No	2	1.42e-21	Ribosomal protein L7Ae/L30e/S12e/Gadd4 (3.50E-018)	Translation, ribosomal structure and biogenesis	INFORMATION STORAGE AND PROCESSING
NCER_101543	0	187.283	275.996	150.933	198.318	174.305	No	1	1.75e-06	.	RNA processing and modification	INFORMATION STORAGE AND PROCESSING
NCER_101544	0	0	106.455	74.4603	346.901	184.536	No	3	1.03e-45	.	Secondary metabolites biosynthesis, transport and catabolism	METABOLISM
NCER_101546	0	0	0	0	1.24337	0	No	#N/A	#N/A	.	#N/A
NCER_101549	0	0	15.7712	119.74	50.9782	47.9338	No	3	2.95e-63	.	#N/A
NCER_101551	0	0	0	2.01244	1.24337	1.51569	Yes	#N/A	#N/A	.	#N/A
NCER_101552	1498.26	936.414	2215.85	1660.26	1993.12	2115.91	No	2	7.06e-14	Ribosomal protein L7Ae/L30e/S12e/Gadd4 (1.10E-009)	Translation, ribosomal structure and biogenesis	INFORMATION STORAGE AND PROCESSING
NCER_101555	0	0	74.9131	10.0622	10.5687	7.389	No	#N/A	#N/A	.	#N/A
NCER_101556	0	0	157.712	77.479	73.3589	73.7006	No	1	1.95e-13	2OG-Fe(II) oxygenase superfamily (3.10E-002)	Chromatin structure and dynamics	INFORMATION STORAGE AND PROCESSING
NCER_101558	0	0	106.455	70.4354	60.3035	79.195	No	1	2.03e-07	IWS1 C-terminus (7.80E-007)	Function unknown	POORLY CHARACTERIZED
NCER_101559	374.566	374.566	362.737	395.445	524.081	500.747	No	#N/A	#N/A	RecF/RecN/SMC N terminal domain (1.60E-042)	Chromatin structure and dynamics	INFORMATION STORAGE AND PROCESSING
NCER_101560	0	0	39.428	8.04976	4.97349	3.41031	No	#N/A	#N/A	.	#N/A
NCER_101561	0	0	0	0	1.24337	1.51569	No	#N/A	#N/A	.	#N/A
NCER_101562	0	93.6414	149.826	120.746	187.127	212.955	No	1	2.59e-13	.	#N/A
NCER_101563	0	0	141.941	64.3981	100.091	91.6994	No	1	1.97e-10	Glutaredoxin (2.80E-019)	Posttranslational modification, protein turnover, chaperones	CELLULAR PROCESSES AND SIGNALING
NCER_101564	0	0	0	0	0	0.568385	No	#N/A	#N/A	.	#N/A
NCER_101565	0	187.283	19.714	15.0933	25.4891	11.3677	No	4	2.91e-268	Homeobox domain (1.50E-009)	Transcription	INFORMATION STORAGE AND PROCESSING
NCER_101566	749.131	0	406.108	284.76	210.751	273.583	No	2	4.15e-31	DEAD/DEAH box helicase (1.30E-023)	RNA processing and modification	INFORMATION STORAGE AND PROCESSING
NCER_101567	374.566	374.566	398.222	315.953	486.78	399.764	No	#N/A	#N/A	.	#N/A
NCER_101568	749.131	187.283	634.79	397.457	643.445	609.498	No	2	3.67e-34	Sulfate transporter family (3.40E-007)	Inorganic ion transport and metabolism	METABOLISM
NCER_101569	0	187.283	118.284	121.753	122.472	135.086	No	4	7.83e-05	.	#N/A
NCER_101570	1123.7	468.207	240.511	1959.11	2235.58	4000.67	No	3	1.9e-149	.	#N/A
NCER_101571	374.566	0	98.5699	35.2177	27.3542	32.019	No	2	1.39e-144	.	#N/A
NCER_101573	374.566	468.207	1088.21	1044.46	1147.63	1138.29	No	1	5.49e-35	Proteasome A-type and B-type (5.50E-062)	Posttranslational modification, protein turnover, chaperones	CELLULAR PROCESSES AND SIGNALING
NCER_101574	0	0	898.957	465.88	495.483	575.774	No	1	7.81e-08	La domain (2.10E-021)	General function prediction only	POORLY CHARACTERIZED
NCER_101575	0	187.283	323.309	165.02	227.537	200.829	No	1	1.17e-08	PPPDE putative peptidase domain (7.20E-029)	Function unknown	POORLY CHARACTERIZED
NCER_101576	0	0	216.854	157.977	151.691	170.326	No	#N/A	#N/A	Predicted integral membrane metal-bin (5.60E-022)	Function unknown	POORLY CHARACTERIZED
NCER_101577	0	187.283	102.513	65.4043	77.089	82.9842	No	4	9.09e-26	Zinc finger, C3HC4 type (RING finger) (6.00E-005)	Replication, recombination and repair	INFORMATION STORAGE AND PROCESSING
NCER_101579	0	0	15.7712	85.5287	36.6795	47.3654	No	#N/A	#N/A	Kinesin motor domain (1.40E-062)	Cytoskeleton	CELLULAR PROCESSES AND SIGNALING
NCER_101580	0	93.6414	189.254	249.543	214.482	216.555	No	1	1.54e-18	.	#N/A
NCER_101581	0	374.566	323.309	262.624	353.117	315.643	No	#N/A	#N/A	Metallo-beta-lactamase superfamily (7.50E-015)	RNA processing and modification	INFORMATION STORAGE AND PROCESSING
NCER_101582	374.566	0	102.513	115.715	138.014	134.328	No	2	1.52e-46	.	#N/A
NCER_101583	0	0	23.6568	18.112	21.1373	26.5246	No	#N/A	#N/A	.	#N/A
NCER_101584	0	0	0	2.01244	0	0.378923	No	#N/A	#N/A	Integrase core domain (3.80E-027)	General function prediction only	POORLY CHARACTERIZED
NCER_101587	0	0	3.9428	4.02488	2.48674	8.9047	No	#N/A	#N/A	.	#N/A
NCER_101590	5618.48	8895.93	2026.6	17796	10108.6	12410.3	Yes	3	7.95e-75	.	#N/A
NCER_101591	8240.44	25564.1	4601.24	40190.5	28555.9	34619	Yes	3	1.44e-97	.	Defense mechanisms	CELLULAR PROCESSES AND SIGNALING
NCER_101593	3371.09	1498.26	3485.43	3364.8	3721.41	3832.05	No	2	7.02e-16	.	#N/A
NCER_101594	0	0	256.282	131.815	288.462	129.402	No	1	1.01e-17	HSF-type DNA-binding (3.30E-018)	Transcription	INFORMATION STORAGE AND PROCESSING
NCER_101596	0	0	157.712	81.5039	149.205	68.2062	No	1	2.74e-17	Acetyltransferase (GNAT) family (4.50E-014)	General function prediction only	POORLY CHARACTERIZED
NCER_101597	0	0	15.7712	25.1555	26.7325	18.9462	No	#N/A	#N/A	.	#N/A
NCER_101600	374.566	749.131	275.996	2052.69	2267.91	1727.89	Yes	3	3.09e-115	.	Signal transduction mechanisms	CELLULAR PROCESSES AND SIGNALING
NCER_101601	1498.26	561.848	733.36	475.942	524.081	535.608	No	2	8.98e-34	Sugar (and other) transporter (5.00E-010)	General function prediction only	POORLY CHARACTERIZED
NCER_101602	0	0	208.968	87.5412	96.983	66.3116	No	1	1.97e-26	.	#N/A
NCER_101603	374.566	0	90.6843	89.5536	90.1444	124.287	No	2	1.52e-57	Ubiquitin-conjugating enzyme (2.60E-046)	Posttranslational modification, protein turnover, chaperones	CELLULAR PROCESSES AND SIGNALING
NCER_101604	0	0	3.9428	19.1182	5.59517	8.52577	No	#N/A	#N/A	.	#N/A
NCER_101605	0	0	7.88559	0	1.24337	0	Yes	#N/A	#N/A	.	#N/A
NCER_101606	0	187.283	118.284	28.1742	97.6046	25.1984	No	4	4.9e-95	.	#N/A
NCER_101608	0	0	43.3708	10.0622	11.1903	11.5572	Yes	#N/A	#N/A	.	#N/A
NCER_101609	0	0	47.3136	7.04354	13.6771	9.28362	No	#N/A	#N/A	.	#N/A
NCER_101610	749.131	0	244.453	299.854	250.539	564.785	Yes	2	6.7e-35	.	#N/A
NCER_101611	561.848	655.49	335.138	422.613	535.893	432.162	No	2	2.75e-08	.	Nuclear structure	CELLULAR PROCESSES AND SIGNALING
NCER_101612	0	561.848	185.311	223.381	327.007	263.162	Yes	4	5.93e-28	.	Carbohydrate transport and metabolism	METABOLISM
NCER_101613	0	0	23.6568	10.0622	17.4072	23.1143	No	#N/A	#N/A	haloacid dehalogenase-like hydrolase (4.80E-003)	General function prediction only	POORLY CHARACTERIZED
NCER_101614	374.566	0	134.055	283.754	180.289	201.019	No	2	1.62e-20	alpha/beta hydrolase fold (4.60E-004)	General function prediction only	POORLY CHARACTERIZED
NCER_101615	0	187.283	39.428	26.1617	37.3011	20.8408	No	4	3e-144	.	#N/A
NCER_101617	749.131	2902.88	449.479	3656.61	2366.14	2575.73	Yes	3	1.17e-91	.	#N/A
NCER_101618	0	0	11.8284	13.0809	19.8939	17.8094	No	#N/A	#N/A	.	#N/A
NCER_101619	0	0	0	0	0.621686	0.757846	No	#N/A	#N/A	.	#N/A
NCER_101620	0	0	0	0	0	0	No	#N/A	#N/A	.	#N/A
NCER_101621	0	0	650.561	244.512	174.072	259.752	No	1	2.54e-40	Transmembrane amino acid transporter (5.20E-004)	Amino acid transport and metabolism	METABOLISM
NCER_101622	749.131	561.848	579.591	464.874	547.083	656.295	No	#N/A	#N/A	.	Transcription	INFORMATION STORAGE AND PROCESSING
NCER_101623	0	187.283	240.511	164.014	209.508	219.207	No	#N/A	#N/A	RNA polymerase Rpb7-like, N-terminal d (4.00E-015)	Transcription	INFORMATION STORAGE AND PROCESSING
NCER_101625	0	0	0	0	0	0.189462	Yes	#N/A	#N/A	.	#N/A
NCER_101626	374.566	0	433.708	557.446	550.192	559.859	Yes	#N/A	#N/A	Preprotein translocase subunit Sec66 (5.60E-002)	Intracellular trafficking, secretion, and vesicular transport	CELLULAR PROCESSES AND SIGNALING
NCER_101627	0	0	3.9428	9.05599	11.812	14.5885	No	#N/A	#N/A	Homeobox domain (2.90E-012)	General function prediction only	POORLY CHARACTERIZED
NCER_101628	1685.55	655.49	827.987	627.882	795.136	790.055	No	2	1.12e-22	SRP54-type protein, GTPase domain (7.70E-011)	Intracellular trafficking, secretion, and vesicular transport	CELLULAR PROCESSES AND SIGNALING
NCER_101629	374.566	0	181.369	146.908	182.154	142.665	No	2	2.95e-24	.	#N/A
NCER_101630	5243.92	936.414	3942.8	2047.66	2261.07	2296.65	No	2	1.51e-52	Ribosomal protein L10 (3.40E-012)	Translation, ribosomal structure and biogenesis	INFORMATION STORAGE AND PROCESSING
NCER_101631	0	0	67.0275	18.112	36.6795	53.8071	No	#N/A	#N/A	.	#N/A
NCER_101635	0	187.283	122.227	48.2986	92.0095	85.6366	No	4	5.38e-31	.	#N/A
NCER_101636	0	0	19.714	9.05599	11.812	17.9989	No	#N/A	#N/A	.	#N/A
NCER_101637	0	0	0	14.0871	34.8144	19.5145	No	#N/A	#N/A	.	General function prediction only	POORLY CHARACTERIZED
NCER_101638	0	0	0	0	1.24337	1.13677	No	#N/A	#N/A	.	#N/A
NCER_101639	374.566	0	94.6271	151.939	231.889	153.085	No	2	8.14e-40	RhoGAP domain (2.00E-019)	Signal transduction mechanisms	CELLULAR PROCESSES AND SIGNALING
NCER_101641	0	187.283	216.854	132.821	140.501	137.928	No	1	4.47e-06	NMD3 family (4.10E-055)	Translation, ribosomal structure and biogenesis	INFORMATION STORAGE AND PROCESSING
NCER_101642	0	374.566	406.108	355.196	506.674	569.901	No	#N/A	#N/A	TIP49 C-terminus (1.10E-063)	Replication, recombination and repair	INFORMATION STORAGE AND PROCESSING
NCER_101643	187.283	374.566	216.854	242.499	287.84	310.528	No	4	2.3e-09	Replication factor RFC1 C terminal do (1.00E-038)	Replication, recombination and repair	INFORMATION STORAGE AND PROCESSING
NCER_101644	0	0	7.88559	8.04976	6.21686	2.463	No	#N/A	#N/A	.	#N/A
NCER_101645	0	0	15.7712	4.02488	14.9205	10.6099	No	#N/A	#N/A	.	#N/A
NCER_101646	0	374.566	43.3708	99.6158	132.419	58.5436	No	4	2.42e-102	Peptidase family M48 (6.90E-004)	General function prediction only	POORLY CHARACTERIZED
NCER_101648	0	0	0	0	0	0	No	#N/A	#N/A	.	#N/A
NCER_101649	0	0	0	0	0	0	No	#N/A	#N/A	Retroviral aspartyl protease (6.60E-003)	#N/A
NCER_101650	0	0	0	0	0	0.189462	No	#N/A	#N/A	.	General function prediction only	POORLY CHARACTERIZED
NCER_101653	374.566	1498.26	1758.49	1381.54	1363.98	1366.21	No	1	1.27e-41	Myosin head (motor domain) (6.30E-284)	Cytoskeleton	CELLULAR PROCESSES AND SIGNALING
NCER_101654	0	187.283	7.88559	19.1182	27.3542	17.6199	No	4	1.55e-255	.	#N/A
NCER_101655	0	0	0	2.01244	1.24337	2.27354	No	#N/A	#N/A	.	#N/A
NCER_101656	0	0	78.8559	31.1928	48.4915	41.1132	No	#N/A	#N/A	NUDIX domain (1.50E-009)	RNA processing and modification	INFORMATION STORAGE AND PROCESSING
NCER_101657	0	0	23.6568	12.0746	6.21686	4.54708	Yes	#N/A	#N/A	.	#N/A
NCER_101659	0	0	189.254	174.076	152.935	128.076	No	1	6.01e-05	DEAD/DEAH box helicase (3.20E-052)	RNA processing and modification	INFORMATION STORAGE AND PROCESSING
NCER_101660	0	374.566	551.991	414.563	545.84	475.17	No	1	0.00160656	.	Intracellular trafficking, secretion, and vesicular transport	CELLULAR PROCESSES AND SIGNALING
NCER_101662	0	0	153.769	794.914	655.257	601.541	Yes	3	6.42e-43	.	#N/A
NCER_101663	187.283	1123.7	465.25	1576.75	1399.41	1347.26	Yes	4	5.28e-86	.	#N/A
NCER_101664	19102.8	17323.7	30371.4	22378.3	28718.1	27813.7	No	1	1.15e-07	Actin (5.40E-202)	Cytoskeleton	CELLULAR PROCESSES AND SIGNALING
NCER_101665	374.566	1498.26	350.909	686.242	883.415	570.658	No	4	1.8e-49	Fork head domain (2.70E-038)	Transcription	INFORMATION STORAGE AND PROCESSING
NCER_101666	0	187.283	67.0275	24.1493	29.8409	25.7668	No	4	1.46e-122	EMG1/NEP1 methyltransferase (5.20E-007)	Translation, ribosomal structure and biogenesis	INFORMATION STORAGE AND PROCESSING
NCER_101670	0	0	70.9703	98.6096	96.3613	103.257	No	#N/A	#N/A	.	#N/A
NCER_101671	0	0	67.0275	86.535	74.6023	80.9001	No	#N/A	#N/A	Phosphotyrosyl phosphate activator (PTP (4.20E-014)	Cell cycle control, cell division, chromosome partitioning	METABOLISM
NCER_101672	749.131	561.848	3627.37	796.927	1615.76	988.8	No	1	8.52e-85	Ribonucleotide reductase, small chain (2.30E-151)	Nucleotide transport and metabolism	METABOLISM
NCER_101673	0	374.566	15.7712	995.152	138.636	658.758	Yes	4	1.82e-228	Ricin-type beta-trefoil lectin domain (3.80E-002)	#N/A
NCER_101674	0	0	7.88559	5.0311	1.24337	3.22085	No	#N/A	#N/A	.	#N/A
NCER_101677	0	187.283	177.426	107.666	120.607	97.5727	No	1	4.43e-11	DEAD_2 (1.80E-052)	Replication, recombination and repair	INFORMATION STORAGE AND PROCESSING
NCER_101678	0	0	118.284	83.5163	75.8457	78.4371	No	1	1.26e-05	Brix domain (8.60E-020)	RNA processing and modification	INFORMATION STORAGE AND PROCESSING
NCER_101679	0	1310.98	374.566	580.589	610.495	471.949	No	4	7.81e-32	Putative GTPase activating protein for (3.30E-032)	Signal transduction mechanisms	CELLULAR PROCESSES AND SIGNALING
NCER_101680	374.566	0	252.339	197.219	190.236	177.904	No	2	1.19e-12	Hsp70 protein (1.40E-264)	Posttranslational modification, protein turnover, chaperones	CELLULAR PROCESSES AND SIGNALING
NCER_101684	0	0	0	0	0	0.757846	No	#N/A	#N/A	.	#N/A
NCER_101686	0	187.283	39.428	27.168	41.6529	39.5975	No	4	2.62e-109	Peptidyl-tRNA hydrolase PTH2 (1.40E-004)	#N/A
NCER_101687	749.131	280.924	713.646	525.247	586.871	560.238	No	2	1.73e-16	.	#N/A
NCER_101688	0	0	0	0	0	0	No	#N/A	#N/A	.	#N/A
NCER_101691	0	0	0	8.04976	8.7036	12.8834	Yes	#N/A	#N/A	.	#N/A
NCER_101693	0	0	94.6271	69.4292	59.6818	55.8912	No	#N/A	#N/A	.	#N/A
NCER_101694	374.566	187.283	287.824	116.722	100.713	126.181	No	2	1.93e-46	Tetratricopeptide repeat (1.60E-006)	General function prediction only	POORLY CHARACTERIZED
NCER_101695	0	0	39.428	4.02488	18.0289	10.6099	No	#N/A	#N/A	Iron-sulfur binding domain of endonucle (6.60E-004)	Replication, recombination and repair	INFORMATION STORAGE AND PROCESSING
NCER_101696	0	187.283	78.8559	27.168	42.2746	26.5246	No	4	1.11e-102	.	#N/A
NCER_101697	0	0	7.88559	56.3484	58.4385	38.6502	No	#N/A	#N/A	Transmembrane amino acid transporter (3.80E-037)	Amino acid transport and metabolism	METABOLISM
NCER_101699	0	0	3.9428	0	0.621686	0	No	#N/A	#N/A	.	#N/A
NCER_101702	0	93.6414	126.169	138.858	129.311	139.444	No	#N/A	#N/A	.	#N/A
NCER_101706	0	0	0	0	0.621686	0.378923	No	#N/A	#N/A	.	#N/A
NCER_101708	561.848	1310.98	634.79	2328.39	1873.14	1686.21	No	3	1.23e-49	.	#N/A
NCER_101709	0	187.283	51.2563	55.3421	50.9782	37.8923	No	4	3.4e-47	.	#N/A
NCER_101711	936.414	1685.55	4029.54	2068.79	2200.77	2227.31	No	1	6.49e-34	Ras family (1.20E-042)	Intracellular trafficking, secretion, and vesicular transport	CELLULAR PROCESSES AND SIGNALING
NCER_101712	0	0	43.3708	21.1306	27.3542	17.241	No	#N/A	#N/A	.	#N/A
NCER_101713	0	0	74.9131	42.2613	64.6553	44.9024	No	#N/A	#N/A	DNA topoisomerase (2.80E-075)	Replication, recombination and repair	INFORMATION STORAGE AND PROCESSING
NCER_101714	374.566	187.283	118.284	68.423	74.6023	68.0167	No	2	2.03e-66	.	#N/A
NCER_101715	374.566	187.283	51.2563	181.12	149.205	85.2577	No	2	1.12e-72	Zinc finger, C2H2 type (4.80E-005)	General function prediction only	POORLY CHARACTERIZED
NCER_101716	0	374.566	1001.47	522.228	640.958	643.791	No	1	3.07e-16	tRNA synthetases class I (R) (1.20E-051)	Translation, ribosomal structure and biogenesis	INFORMATION STORAGE AND PROCESSING
NCER_101717	374.566	187.283	31.5424	67.4168	72.1155	67.0694	No	2	1.56e-138	.	Cell cycle control, cell division, chromosome partitioning	METABOLISM
NCER_101719	374.566	2247.39	2377.51	2821.44	2872.19	3177.65	No	4	1.27e-55	RNA polymerase Rpb1, domain (9.70E-166)	Transcription	INFORMATION STORAGE AND PROCESSING
NCER_101720	187.283	0	43.3708	262.624	185.884	183.02	No	3	1.73e-47	.	#N/A
NCER_101721	0	187.283	39.428	234.449	129.932	146.643	Yes	4	3.09e-48	.	Transcription	INFORMATION STORAGE AND PROCESSING
NCER_101725	0	374.566	114.341	80.4976	74.6023	64.9853	No	4	2.07e-91	.	#N/A
NCER_101726	0	0	264.167	84.5225	78.9541	70.6692	No	1	1.44e-44	.	#N/A
NCER_101727	0	0	0	3.01866	0.621686	1.32623	No	#N/A	#N/A	.	#N/A
NCER_101728	0	0	0	2.01244	5.59517	6.06277	No	#N/A	#N/A	.	#N/A
NCER_101729	0	187.283	7.88559	9.05599	12.4337	8.33631	No	4	0	.	#N/A
NCER_101730	749.131	842.773	1506.15	2272.05	3733.84	5614.88	No	3	1.32e-105	Serpin (serine protease inhibitor) (5.50E-004)	#N/A
NCER_101731	0	0	0	0	0	0.189462	No	#N/A	#N/A	.	Cell cycle control, cell division, chromosome partitioning	METABOLISM
NCER_101733	374.566	374.566	343.023	395.445	391.662	317.348	No	#N/A	#N/A	Dopey, N-terminal (2.30E-013)	Transcription	INFORMATION STORAGE AND PROCESSING
NCER_101735	0	0	7.88559	0	1.86506	1.51569	Yes	#N/A	#N/A	.	#N/A
NCER_101740	187.283	0	248.396	385.382	343.792	504.536	No	3	2.95e-18	ZIP Zinc transporter (5.70E-013)	Inorganic ion transport and metabolism	METABOLISM
NCER_101741	0	936.414	1036.96	937.798	772.755	930.257	No	#N/A	#N/A	XRN exonuclease N-terminus (2.70E-079)	RNA processing and modification	INFORMATION STORAGE AND PROCESSING
NCER_101742	1123.7	0	98.5699	32.1991	73.3589	64.9853	No	2	0	Dihydrouridine synthase (Dus) (2.40E-050)	Translation, ribosomal structure and biogenesis	INFORMATION STORAGE AND PROCESSING
NCER_101744	0	187.283	39.428	74.4603	57.1951	49.0706	No	4	9.9e-57	.	#N/A
NCER_101745	0	187.283	114.341	130.809	138.636	143.044	No	4	0.000271943	.	#N/A
NCER_101746	4120.22	3745.66	6726.41	4827.85	5792.87	5828.41	No	1	3.31e-07	Tubulin/FtsZ family, GTPase domain (4.20E-102)	Cytoskeleton	CELLULAR PROCESSES AND SIGNALING
NCER_101747	0	187.283	141.941	110.684	121.229	117.845	No	4	5.54e-05	.	Intracellular trafficking, secretion, and vesicular transport	CELLULAR PROCESSES AND SIGNALING
NCER_101748	0	93.6414	122.227	76.4728	93.8745	75.2163	No	1	6.18e-05	.	#N/A
NCER_101749	561.848	374.566	303.595	218.35	216.968	251.416	No	2	4.5e-28	Protein kinase domain (3.20E-023)	Signal transduction mechanisms	CELLULAR PROCESSES AND SIGNALING
NCER_101750	374.566	187.283	39.428	233.443	211.373	163.695	No	2	3.33e-70	Enolase, C-terminal TIM barrel domain (1.00E-098)	Carbohydrate transport and metabolism	METABOLISM
NCER_101751	0	0	27.5996	23.1431	32.9493	20.4619	No	#N/A	#N/A	.	#N/A
NCER_101752	561.848	936.414	386.394	1446.95	1105.36	913.963	No	3	5.45e-33	Dynamin family (6.60E-075)	Intracellular trafficking, secretion, and vesicular transport	CELLULAR PROCESSES AND SIGNALING
NCER_101753	374.566	374.566	1328.72	746.616	1027.65	835.336	No	1	1.15e-40	Scavenger mRNA decapping enzyme (DcpS) (7.70E-008)	Function unknown	POORLY CHARACTERIZED
NCER_101755	0	0	7.88559	26.1617	9.32528	6.44169	No	#N/A	#N/A	TLD (3.20E-009)	Replication, recombination and repair	INFORMATION STORAGE AND PROCESSING
NCER_101756	1123.7	374.566	847.701	101.628	80.1974	40.1659	No	2	1.44e-268	Transmembrane amino acid transporter (1.90E-004)	Amino acid transport and metabolism	METABOLISM
NCER_101757	0	187.283	197.14	152.946	156.665	170.894	No	#N/A	#N/A	N terminus of Rad21 Rec8 like prote (1.70E-002)	Cell cycle control, cell division, chromosome partitioning	METABOLISM
NCER_101758	374.566	0	181.369	84.5225	81.4408	77.4898	No	2	2e-70	SAC3/GANP/Nin1/mts3/eIF-3 p25 family (1.10E-004)	Cell cycle control, cell division, chromosome partitioning	METABOLISM
NCER_101759	1310.98	2153.75	3729.88	2186.52	2366.14	2389.3	No	1	1.47e-16	Ribosomal protein L13 (1.10E-015)	Translation, ribosomal structure and biogenesis	INFORMATION STORAGE AND PROCESSING
NCER_101760	0	0	74.9131	8.04976	17.4072	14.9675	No	#N/A	#N/A	Acyltransferase (9.80E-010)	Lipid transport and metabolism	METABOLISM
NCER_101765	0	0	7.88559	2.01244	8.7036	3.78923	No	#N/A	#N/A	.	#N/A
NCER_101768	0	0	0	0	0	0	No	#N/A	#N/A	.	#N/A
NCER_101770	0	187.283	236.568	186.151	231.889	262.404	No	#N/A	#N/A	MutS domain V (1.10E-070)	Replication, recombination and repair	INFORMATION STORAGE AND PROCESSING
NCER_101771	561.848	749.131	240.511	1060.56	715.56	738.711	No	3	1.76e-33	SAP domain (1.30E-004)	#N/A
NCER_101772	0	0	7.88559	16.0995	10.5687	8.33631	No	#N/A	#N/A	.	#N/A
NCER_101777	0	0	43.3708	3.01866	5.59517	3.78923	Yes	#N/A	#N/A	.	#N/A
NCER_101778	0	0	0	2.01244	4.97349	5.11546	No	#N/A	#N/A	RNA recognition motif (1.20E-044)	Cell cycle control, cell division, chromosome partitioning	METABOLISM
NCER_101779	0	0	31.5424	48.2986	56.5734	52.2914	No	#N/A	#N/A	Protein kinase domain (6.00E-073)	Cell cycle control, cell division, chromosome partitioning	METABOLISM
NCER_101780	0	187.283	153.769	193.194	219.455	198.745	No	#N/A	#N/A	.	#N/A
NCER_101782	1123.7	1123.7	926.557	542.353	624.794	647.39	No	2	7.3e-13	Eukaryotic translation initiation factor (1.60E-027)	Translation, ribosomal structure and biogenesis	INFORMATION STORAGE AND PROCESSING
NCER_101783	0	0	0	0	0	0	No	#N/A	#N/A	.	#N/A
NCER_101784	936.414	187.283	382.451	753.659	760.943	1081.26	No	2	3.5e-63	.	#N/A
NCER_101785	10300.6	3745.66	9025.06	4362.97	5641.8	5155.06	No	2	9.69e-26	.	#N/A
NCER_101786	0	0	0	7.04354	4.97349	6.06277	Yes	#N/A	#N/A	.	#N/A
NCER_101789	1498.26	561.848	622.962	3160.54	1802.89	2314.65	No	3	3.28e-71	.	Function unknown	POORLY CHARACTERIZED
NCER_101790	0	0	70.9703	76.4728	49.1132	57.2174	No	#N/A	#N/A	Zinc finger C-x8-C-x5-C-x3-H type (and (1.50E-004)	RNA processing and modification	INFORMATION STORAGE AND PROCESSING
NCER_101791	0	0	39.428	23.1431	21.759	21.9775	No	#N/A	#N/A	.	Cytoskeleton	CELLULAR PROCESSES AND SIGNALING
NCER_101792	0	0	3.9428	2.01244	11.812	11.1782	No	#N/A	#N/A	.	#N/A
NCER_101793	936.414	749.131	883.186	1626.05	1924.12	3212.32	No	3	6.13e-49	Serpin (serine protease inhibitor) (9.30E-005)	Defense mechanisms	CELLULAR PROCESSES AND SIGNALING
NCER_101796	0	0	0	6.03732	0	4.73654	No	#N/A	#N/A	.	#N/A
NCER_101797	3558.37	2621.96	4467.19	2616.17	2871.57	2761.4	No	1	5.8e-07	.	Function unknown	POORLY CHARACTERIZED
NCER_101798	0	0	78.8559	59.367	69.6288	64.6064	No	#N/A	#N/A	TatD related DNase (8.00E-058)	Replication, recombination and repair	INFORMATION STORAGE AND PROCESSING
NCER_101799	749.131	374.566	800.388	707.373	787.054	689.072	No	2	1.74e-10	.	Translation, ribosomal structure and biogenesis	INFORMATION STORAGE AND PROCESSING
NCER_101800	0	0	0	0	0	0.757846	No	#N/A	#N/A	.	#N/A
NCER_101801	0	0	7.88559	0	1.86506	0.568385	No	#N/A	#N/A	.	Cell cycle control, cell division, chromosome partitioning	METABOLISM
NCER_101802	0	0	0	0	0.621686	0.757846	No	#N/A	#N/A	.	#N/A
NCER_101803	374.566	1498.26	520.449	3435.24	2157.87	2462.43	No	3	2.03e-107	metallopeptidase family M24 (5.70E-010)	Amino acid transport and metabolism	METABOLISM
NCER_101804	0	0	252.339	34.2115	92.6312	28.6087	No	1	5.11e-108	WD domain, G-beta repeat (1.10E-002)	#N/A
NCER_101805	0	0	11.8284	54.3359	36.6795	32.5874	No	#N/A	#N/A	FAR-17a/AIG1-like protein (1.20E-007)	Extracellular structures	CELLULAR PROCESSES AND SIGNALING
NCER_101806	0	0	15.7712	8.04976	3.73011	8.33631	Yes	#N/A	#N/A	.	#N/A
NCER_101807	0	93.6414	94.6271	50.311	55.33	43.9551	No	#N/A	#N/A	.	#N/A
NCER_101808	3371.09	1591.9	2925.55	1388.58	1557.32	1521.38	No	2	4.25e-24	ribosomal L5P family C-terminus (1.90E-043)	Translation, ribosomal structure and biogenesis	INFORMATION STORAGE AND PROCESSING
NCER_101809	0	187.283	429.765	183.132	193.344	210.302	No	1	3.79e-19	tRNA pseudouridine synthase (7.20E-003)	Translation, ribosomal structure and biogenesis	INFORMATION STORAGE AND PROCESSING
NCER_101810	0	0	74.9131	16.0995	17.4072	21.7881	No	#N/A	#N/A	short chain dehydrogenase (8.20E-006)	Lipid transport and metabolism	METABOLISM
NCER_101811	187.283	0	23.6568	15.0933	4.3518	10.2309	No	2	0	.	#N/A
NCER_101813	0	93.6414	74.9131	34.2115	36.6795	18.1883	No	#N/A	#N/A	.	#N/A
NCER_101814	0	0	0	2.01244	0	0.947308	No	#N/A	#N/A	.	#N/A
NCER_101815	0	561.848	1328.72	594.676	665.825	644.548	No	1	9.66e-18	Ribosomal protein L31e (9.30E-011)	Translation, ribosomal structure and biogenesis	INFORMATION STORAGE AND PROCESSING
NCER_101816	24346.8	22473.9	36167.3	20351.8	22482.6	22534.4	No	1	1.74e-06	Elongation factor Tu GTP binding domain (4.20E-064)	Translation, ribosomal structure and biogenesis	INFORMATION STORAGE AND PROCESSING
NCER_101817	0	187.283	425.822	238.474	271.677	188.514	No	1	2.04e-15	.	#N/A
NCER_101818	0	0	15.7712	13.0809	18.0289	21.2197	No	#N/A	#N/A	.	#N/A
NCER_101819	0	187.283	189.254	150.933	151.691	129.213	No	#N/A	#N/A	.	#N/A
NCER_101821	0	0	7.88559	17.1057	9.32528	10.2309	No	#N/A	#N/A	.	#N/A
NCER_101822	0	0	244.453	162.002	218.212	212.955	No	1	0.00380166	Synaptobrevin (1.50E-003)	Intracellular trafficking, secretion, and vesicular transport	CELLULAR PROCESSES AND SIGNALING
NCER_101826	374.566	0	31.5424	506.129	269.812	312.801	No	3	4.66e-101	Phosphoglycerate kinase (8.60E-043)	Carbohydrate transport and metabolism	METABOLISM
NCER_101827	374.566	187.283	181.369	115.715	230.645	129.592	No	2	1.78e-29	DHH family (8.90E-003)	Energy production and conversion	METABOLISM
NCER_101828	0	0	0	0	0	0.568385	No	#N/A	#N/A	.	#N/A
NCER_101829	0	0	0	2.01244	0.621686	1.70515	No	#N/A	#N/A	.	#N/A
NCER_101832	0	0	0	0	0	0	No	#N/A	#N/A	.	#N/A
NCER_101833	0	0	0	4.02488	2.48674	5.68385	No	#N/A	#N/A	.	#N/A
NCER_101834	0	0	27.5996	47.2924	52.2216	40.9237	No	#N/A	#N/A	.	#N/A
NCER_101835	0	0	0	0	0	0.189462	No	#N/A	#N/A	.	#N/A
NCER_101837	0	0	0	0	1.86506	0.378923	No	#N/A	#N/A	Zinc knuckle (5.30E-002)	#N/A
NCER_101838	0	0	43.3708	32.1991	18.6506	36.3766	No	#N/A	#N/A	KH domain (1.70E-011)	#N/A
NCER_101839	187.283	1872.83	1754.54	1342.3	1553.59	1501.48	No	4	5.2e-86	MCM2/3/5 family (8.10E-201)	Replication, recombination and repair	INFORMATION STORAGE AND PROCESSING
NCER_101840	0	374.566	686.046	483.992	489.888	530.682	No	1	7.92e-06	Microsomal signal peptidase kDa subu (4.80E-004)	#N/A
NCER_101843	0	0	78.8559	64.3981	50.3565	33.7242	No	#N/A	#N/A	LisH (3.50E-006)	Chromatin structure and dynamics	INFORMATION STORAGE AND PROCESSING
NCER_101844	374.566	93.6414	299.652	181.12	186.506	175.441	No	2	4.1e-35	Tat binding protein 1(TBP-1)-interact (4.40E-008)	Signal transduction mechanisms	CELLULAR PROCESSES AND SIGNALING
NCER_101845	0	1123.7	879.243	759.697	854.196	783.234	No	#N/A	#N/A	Sec23/Sec24 beta-sandwich domain (2.00E-008)	Intracellular trafficking, secretion, and vesicular transport	CELLULAR PROCESSES AND SIGNALING
NCER_101847	0	0	0	0	0	0	No	#N/A	#N/A	.	#N/A
NCER_101848	0	187.283	193.197	555.434	328.872	654.021	Yes	3	1.89e-42	.	#N/A
NCER_101850	0	0	0	0	0	0	No	#N/A	#N/A	.	#N/A
NCER_101852	0	0	7.88559	0	0	0	No	#N/A	#N/A	.	#N/A
NCER_101859	0	0	0	0	0	0	No	#N/A	#N/A	.	#N/A
NCER_101862	0	0	43.3708	164.014	69.6288	109.319	No	3	1.43e-31	Transketolase, pyrimidine binding dom (4.60E-040)	Energy production and conversion	METABOLISM
NCER_101863	0	187.283	402.165	255.58	234.997	248.384	No	1	3.06e-10	SWIB/MDM2 domain (8.60E-006)	Transcription	INFORMATION STORAGE AND PROCESSING
NCER_101864	374.566	0	43.3708	16.0995	24.2457	22.5459	No	2	1.42e-307	.	General function prediction only	POORLY CHARACTERIZED
NCER_101865	0	0	7.88559	7.04354	12.4337	14.0202	No	#N/A	#N/A	.	#N/A
NCER_101866	749.131	374.566	520.449	278.723	338.819	284.571	No	2	1.1e-24	Ubiquitin family (5.60E-009)	Posttranslational modification, protein turnover, chaperones	CELLULAR PROCESSES AND SIGNALING
NCER_101867	1872.83	936.414	3749.6	2364.62	2662.68	2718.4	No	1	1.46e-30	Calponin homology (CH) domain (5.60E-015)	Signal transduction mechanisms	CELLULAR PROCESSES AND SIGNALING
NCER_101868	0	0	7.88559	0	8.7036	3.22085	No	#N/A	#N/A	.	#N/A
NCER_101869	0	0	0	0	0	0	No	#N/A	#N/A	.	#N/A
NCER_101870	0	0	0	2.01244	2.48674	5.87331	Yes	#N/A	#N/A	.	#N/A
NCER_101876	0	0	0	4.02488	0	0.378923	No	#N/A	#N/A	Zinc knuckle (8.40E-004)	#N/A
NCER_101878	0	0	74.9131	80.4976	112.525	99.4673	No	#N/A	#N/A	hTAFII28-like protein conserved region (4.20E-034)	Transcription	INFORMATION STORAGE AND PROCESSING
NCER_101879	749.131	0	240.511	210.3	232.51	205.945	No	2	9.14e-54	.	Chromatin structure and dynamics	INFORMATION STORAGE AND PROCESSING
NCER_101880	0	0	39.428	48.2986	49.7349	57.4069	No	#N/A	#N/A	.	#N/A
NCER_101882	0	280.924	417.936	106.659	442.019	125.992	No	4	1.37e-52	.	#N/A
NCER_101883	0	0	7.88559	33.2053	19.8939	28.4192	No	#N/A	#N/A	.	#N/A
NCER_101884	0	0	0	5.0311	3.73011	4.926	Yes	#N/A	#N/A	.	#N/A
NCER_101886	374.566	374.566	335.138	183.132	209.508	223.186	Yes	2	3.67e-15	.	#N/A
NCER_101887	374.566	374.566	283.881	171.057	190.236	153.843	No	2	5.43e-23	.	#N/A
NCER_101889	0	374.566	555.934	589.645	613.604	598.699	Yes	1	8.86e-06	.	Signal transduction mechanisms	CELLULAR PROCESSES AND SIGNALING
NCER_101890	0	0	51.2563	43.2675	35.4361	40.9237	No	#N/A	#N/A	.	#N/A
NCER_101892	0	93.6414	7.88559	37.2302	61.5469	55.1333	No	#N/A	#N/A	Homeobox domain (2.80E-002)	Transcription	INFORMATION STORAGE AND PROCESSING
NCER_101894	374.566	0	43.3708	27.168	32.3277	20.6513	No	2	6.16e-284	.	#N/A
NCER_101895	0	0	67.0275	77.479	68.3854	48.5022	No	#N/A	#N/A	.	#N/A
NCER_101896	0	0	157.712	402.488	243.079	299.349	No	3	9.45e-15	Histone-like transcription factor (CBF/ (2.40E-014)	Transcription	INFORMATION STORAGE AND PROCESSING
NCER_101897	1872.83	187.283	1770.32	670.143	936.259	894.259	No	2	6.3e-89	Ribosomal protein S10p/S20e (6.20E-003)	Translation, ribosomal structure and biogenesis	INFORMATION STORAGE AND PROCESSING
NCER_101898	0	749.131	816.159	763.721	851.709	899.374	No	#N/A	#N/A	.	Lipid transport and metabolism	METABOLISM
NCER_101899	1498.26	374.566	985.699	464.874	470.616	467.402	No	2	2.29e-52	eIF-6 family (2.70E-082)	Translation, ribosomal structure and biogenesis	INFORMATION STORAGE AND PROCESSING
NCER_101900	187.283	561.848	965.985	961.947	931.285	1091.87	Yes	1	1.21e-47	.	#N/A
NCER_101901	0	0	122.227	146.908	181.532	187.378	No	#N/A	#N/A	.	Carbohydrate transport and metabolism	METABOLISM
NCER_101904	374.566	187.283	201.083	159.989	171.585	209.166	No	2	7.98e-12	Putative diphthamide synthesis protei (1.10E-085)	Translation, ribosomal structure and biogenesis	INFORMATION STORAGE AND PROCESSING
NCER_101905	749.131	842.773	287.824	460.849	448.235	350.693	No	2	1.14e-27	.	#N/A
NCER_101906	0	280.924	181.369	236.462	353.117	161.8	Yes	4	1.01e-14	.	#N/A
NCER_101907	0	187.283	114.341	184.138	180.911	192.114	No	4	2.57e-05	.	General function prediction only	POORLY CHARACTERIZED
NCER_101908	0	0	7.88559	16.0995	8.08191	16.2937	Yes	#N/A	#N/A	.	#N/A
NCER_101909	374.566	93.6414	248.396	134.834	148.583	147.401	No	2	6.12e-41	Tetrapyrrole (Corrin/Porphyrin) Methyl (1.40E-007)	Translation, ribosomal structure and biogenesis	INFORMATION STORAGE AND PROCESSING
NCER_101910	749.131	749.131	772.788	827.113	1046.92	1100.96	No	#N/A	#N/A	Polyprenyl synthetase (4.40E-011)	Coenzyme transport and metabolism	METABOLISM
NCER_101912	0	0	63.0847	284.76	177.802	184.346	No	3	2.09e-34	Glutamate-cysteine ligase (7.40E-092)	Coenzyme transport and metabolism	METABOLISM
NCER_101913	0	0	94.6271	37.2302	43.518	68.964	No	#N/A	#N/A	.	Chromatin structure and dynamics	INFORMATION STORAGE AND PROCESSING
NCER_101914	0	187.283	272.053	264.636	272.92	251.984	No	#N/A	#N/A	.	Chromatin structure and dynamics	INFORMATION STORAGE AND PROCESSING
NCER_101915	374.566	0	55.1991	18.112	29.8409	27.2825	No	2	1.45e-261	mRNA capping enzyme, beta chain (5.60E-020)	#N/A
NCER_101916	0	0	15.7712	9.05599	13.0554	11.1782	No	#N/A	#N/A	.	#N/A
NCER_101917	0	0	102.513	59.367	64.0336	85.2577	Yes	1	9.28e-07	.	#N/A
NCER_101918	749.131	0	185.311	92.5723	131.797	121.634	No	2	2.16e-112	TBC domain (1.40E-006)	Intracellular trafficking, secretion, and vesicular transport	CELLULAR PROCESSES AND SIGNALING
NCER_101919	374.566	374.566	540.163	360.227	401.609	304.465	No	1	3.07e-05	Calcineurin-like phosphoesterase (3.30E-020)	Replication, recombination and repair	INFORMATION STORAGE AND PROCESSING
NCER_101920	0	0	149.826	134.834	175.937	166.158	No	#N/A	#N/A	Metallo-beta-lactamase superfamily (8.10E-008)	General function prediction only	POORLY CHARACTERIZED
NCER_101922	187.283	0	67.0275	112.697	149.205	141.528	No	2	1.4e-17	Zinc finger, C2H2 type (1.20E-003)	General function prediction only	POORLY CHARACTERIZED
NCER_101923	0	374.566	78.8559	58.3608	109.417	63.0907	No	4	3.72e-104	Lipase (class (3.10E-004)	Intracellular trafficking, secretion, and vesicular transport	CELLULAR PROCESSES AND SIGNALING
NCER_101925	0	0	55.1991	33.2053	37.9228	51.3441	Yes	#N/A	#N/A	.	#N/A
NCER_101926	0	0	366.68	133.827	155.421	130.35	No	1	4.15e-27	.	General function prediction only	POORLY CHARACTERIZED
NCER_101927	0	0	141.941	44.2737	46.6264	34.1031	No	1	4.15e-47	Brix domain (2.40E-004)	Translation, ribosomal structure and biogenesis	INFORMATION STORAGE AND PROCESSING
NCER_101929	0	374.566	413.994	301.866	280.38	348.42	No	#N/A	#N/A	WD domain, G-beta repeat (2.80E-008)	Cell cycle control, cell division, chromosome partitioning	METABOLISM
NCER_101930	374.566	280.924	532.277	726.491	586.871	665.579	No	3	3.85e-21	LNS2 (Lipin/Ned1/Smp2) (5.90E-093)	Cell motility	CELLULAR PROCESSES AND SIGNALING
NCER_101931	0	0	86.7415	149.927	175.937	110.456	No	3	1.21e-11	.	#N/A
NCER_101932	0	0	39.428	24.1493	6.21686	14.0202	No	#N/A	#N/A	.	#N/A
NCER_101933	0	0	0	6.03732	3.73011	8.33631	No	#N/A	#N/A	.	#N/A
NCER_101934	0	0	0	1.00622	4.3518	3.59977	No	#N/A	#N/A	.	#N/A
NCER_101936	0	0	0	0	1.24337	0.378923	No	#N/A	#N/A	.	#N/A
NCER_101938	0	0	0	10.0622	3.73011	10.9888	Yes	#N/A	#N/A	.	#N/A
NCER_101939	0	0	15.7712	12.0746	3.73011	8.9047	No	#N/A	#N/A	.	#N/A
NCER_101940	0	0	7.88559	15.0933	8.7036	16.2937	Yes	#N/A	#N/A	.	#N/A
NCER_101941	0	0	0	6.03732	7.46023	10.6099	No	#N/A	#N/A	.	#N/A
NCER_101942	0	0	47.3136	27.168	27.3542	24.2511	No	#N/A	#N/A	RNA recognition motif. (a.k.a. RRM, R (2.00E-003)	RNA processing and modification	INFORMATION STORAGE AND PROCESSING
NCER_101943	0	0	165.597	191.182	202.67	257.289	No	3	3.75e-05	.	#N/A
NCER_101944	0	187.283	189.254	111.69	129.311	136.412	No	1	8.34e-07	HECT-domain (ubiquitin-transferase) (1.40E-101)	Posttranslational modification, protein turnover, chaperones	CELLULAR PROCESSES AND SIGNALING
NCER_101947	0	374.566	244.453	186.151	141.744	157.064	No	4	2.47e-25	U-box domain (2.20E-010)	Posttranslational modification, protein turnover, chaperones	CELLULAR PROCESSES AND SIGNALING
NCER_101948	0	0	7.88559	9.05599	5.59517	9.28362	No	#N/A	#N/A	.	#N/A
NCER_101949	0	93.6414	70.9703	15.0933	38.5445	33.3452	No	#N/A	#N/A	Smr domain (5.80E-002)	#N/A
NCER_101950	2434.68	4962.99	1352.38	6757.78	4673.21	4681.6	Yes	3	6.15e-47	Thioredoxin (6.20E-008)	Posttranslational modification, protein turnover, chaperones	CELLULAR PROCESSES AND SIGNALING
NCER_101951	0	0	90.6843	71.4417	71.4939	67.0694	No	#N/A	#N/A	NUC153 domain (8.30E-003)	Function unknown	POORLY CHARACTERIZED
NCER_101952	374.566	374.566	323.309	463.868	421.503	348.609	No	#N/A	#N/A	PRA1 family protein (4.00E-004)	Intracellular trafficking, secretion, and vesicular transport	CELLULAR PROCESSES AND SIGNALING
NCER_101953	0	0	0	6.03732	3.73011	1.51569	No	#N/A	#N/A	.	#N/A
NCER_101955	374.566	0	7.88559	14.0871	7.46023	9.28362	No	2	0	.	#N/A
NCER_101956	0	0	86.7415	76.4728	78.9541	77.6793	No	#N/A	#N/A	.	#N/A
NCER_101957	1123.7	655.49	2278.94	1579.77	1691.61	1557.56	No	1	1.39e-25	.	Posttranslational modification, protein turnover, chaperones	CELLULAR PROCESSES AND SIGNALING
NCER_101958	374.566	0	228.682	98.6096	105.687	103.825	No	2	6.92e-51	Nucleoporin autopeptidase (1.60E-005)	Nuclear structure	CELLULAR PROCESSES AND SIGNALING
NCER_101959	0	0	43.3708	118.734	70.2505	71.806	No	3	9.11e-17	.	#N/A
NCER_101960	374.566	1779.19	2539.16	713.41	2209.47	662.926	Yes	4	4.76e-88	.	General function prediction only	POORLY CHARACTERIZED
NCER_101961	0	0	0	0	0	1.51569	No	#N/A	#N/A	Type IIB DNA topoisomerase (2.30E-006)	Replication, recombination and repair	INFORMATION STORAGE AND PROCESSING
NCER_101962	0	0	102.513	289.792	229.402	251.794	No	3	1.66e-18	Glycolipid 2-alpha-mannosyltransferas (1.80E-116)	Carbohydrate transport and metabolism	METABOLISM
NCER_101963	0	0	51.2563	37.2302	38.5445	40.7342	No	#N/A	#N/A	Peptidyl-tRNA hydrolase PTH2 (9.50E-011)	Function unknown	POORLY CHARACTERIZED
NCER_101964	0	374.566	1017.24	725.485	781.459	794.981	No	1	1.36e-15	tRNA synthetases class II (A) (7.00E-084)	Translation, ribosomal structure and biogenesis	INFORMATION STORAGE AND PROCESSING
NCER_101965	0	187.283	303.595	242.499	271.677	219.586	No	1	0.00029273	.	Intracellular trafficking, secretion, and vesicular transport	CELLULAR PROCESSES AND SIGNALING
NCER_101967	0	0	0	2.01244	8.08191	3.22085	No	#N/A	#N/A	.	#N/A
NCER_101970	0	0	0	3.01866	5.59517	7.01008	No	#N/A	#N/A	.	#N/A
NCER_101972	0	0	55.1991	56.3484	60.9252	47.7443	Yes	#N/A	#N/A	.	#N/A
NCER_101973	0	0	122.227	71.4417	85.1709	73.7006	No	1	1.65e-06	.	#N/A
NCER_101974	0	0	55.1991	33.2053	41.6529	31.6401	No	#N/A	#N/A	.	#N/A
NCER_101976	0	0	3.9428	3.01866	1.24337	1.32623	No	#N/A	#N/A	.	#N/A
NCER_101977	0	0	220.797	111.69	126.202	113.109	No	1	2.11e-11	.	Inorganic ion transport and metabolism	METABOLISM
NCER_101980	0	0	3.9428	4.02488	1.24337	2.08408	No	#N/A	#N/A	.	#N/A
NCER_101981	0	187.283	177.426	133.827	139.879	155.737	No	#N/A	#N/A	Thymidine kinase (8.40E-007)	#N/A
NCER_101982	0	187.283	473.136	215.331	295.301	257.668	No	1	3.16e-17	.	#N/A
NCER_101983	0	0	63.0847	61.3795	72.1155	71.9954	No	#N/A	#N/A	impB/mucB/samB family (3.20E-049)	Replication, recombination and repair	INFORMATION STORAGE AND PROCESSING
NCER_101984	0	0	43.3708	23.1431	21.1373	23.8722	No	#N/A	#N/A	Peptidase family M48 (4.40E-003)	General function prediction only	POORLY CHARACTERIZED
NCER_101985	0	0	0	0	0	0.189462	Yes	#N/A	#N/A	Thioredoxin (2.70E-002)	Posttranslational modification, protein turnover, chaperones	CELLULAR PROCESSES AND SIGNALING
NCER_101989	0	0	0	12.0746	6.21686	13.8307	No	#N/A	#N/A	.	#N/A
NCER_101991	0	374.566	772.788	393.432	483.05	410.753	No	1	5.1e-12	DnaJ domain (3.80E-004)	Posttranslational modification, protein turnover, chaperones	CELLULAR PROCESSES AND SIGNALING
NCER_101992	0	0	47.3136	34.2115	37.3011	30.6928	No	#N/A	#N/A	.	#N/A
NCER_101994	16668.2	15076.3	25695.2	20360.9	25514.6	24314.9	Yes	1	2.38e-07	Hsp70 protein (1.50E-058)	Posttranslational modification, protein turnover, chaperones	CELLULAR PROCESSES AND SIGNALING
NCER_101995	0	187.283	102.513	110.684	112.525	118.603	No	4	9.39e-08	.	#N/A
NCER_101996	0	0	94.6271	82.5101	84.5492	91.8889	No	#N/A	#N/A	.	Cell cycle control, cell division, chromosome partitioning	METABOLISM
NCER_101997	0	0	0	12.0746	6.21686	12.5045	No	#N/A	#N/A	.	#N/A
NCER_101998	0	561.848	0	564.49	103.822	322.843	No	4	3.66e-50	.	#N/A
NCER_101999	0	0	7.88559	0	2.48674	0.568385	Yes	#N/A	#N/A	.	#N/A
NCER_102002	0	187.283	350.909	203.257	268.568	231.901	No	1	6.24e-08	Sec20 (4.70E-002)	Intracellular trafficking, secretion, and vesicular transport	CELLULAR PROCESSES AND SIGNALING
NCER_102003	936.414	749.131	1312.95	838.182	923.825	965.875	No	1	3.06e-05	DEAD/DEAH box helicase (9.90E-038)	Translation, ribosomal structure and biogenesis	INFORMATION STORAGE AND PROCESSING
NCER_102004	0	561.848	307.538	113.703	135.527	95.4887	No	4	1.8e-79	.	#N/A
NCER_102005	0	0	0	0	0	0	No	#N/A	#N/A	.	#N/A
NCER_102006	0	0	55.1991	16.0995	45.3831	38.4607	No	#N/A	#N/A	.	Translation, ribosomal structure and biogenesis	INFORMATION STORAGE AND PROCESSING
NCER_102007	374.566	0	370.623	201.244	358.091	317.917	No	2	1.34e-07	ABC transporter (8.30E-008)	Translation, ribosomal structure and biogenesis	INFORMATION STORAGE AND PROCESSING
NCER_102009	0	187.283	78.8559	297.841	222.563	207.46	No	4	5.2e-27	.	#N/A
NCER_102010	374.566	0	39.428	29.1804	52.2216	29.3665	No	2	1.29e-213	.	#N/A
NCER_102011	0	0	173.483	140.871	163.503	158.769	No	#N/A	#N/A	.	#N/A
NCER_102013	0	187.283	15.7712	81.5039	72.7372	54.3755	No	4	2.16e-91	.	#N/A
NCER_102014	0	187.283	31.5424	36.2239	29.2192	28.7982	No	4	3.38e-119	.	Transcription	INFORMATION STORAGE AND PROCESSING
NCER_102016	0	187.283	244.453	137.852	195.831	200.45	No	1	4.64e-05	.	#N/A
NCER_102020	0	0	27.5996	32.1991	22.3807	19.3251	No	#N/A	#N/A	haloacid dehalogenase-like hydrolase (6.70E-003)	General function prediction only	POORLY CHARACTERIZED
NCER_102021	0	0	122.227	56.3484	72.7372	69.9113	No	1	1.65e-11	RNA polymerase III subunit RPC82 heli (6.40E-005)	#N/A
NCER_102022	0	187.283	252.339	165.02	214.482	248.195	No	1	0.000492956	DNA replication factor CDT1 like (4.30E-002)	Replication, recombination and repair	INFORMATION STORAGE AND PROCESSING
NCER_102023	31088.9	22473.9	49639.8	26599.4	29488.4	35515.7	No	1	1.99e-11	Hsp70 protein (6.20E-208)	Posttranslational modification, protein turnover, chaperones	CELLULAR PROCESSES AND SIGNALING
NCER_102024	0	0	126.169	99.6158	151.691	138.686	No	1	0.00227719	Transcription initiation factor TFIID (2.60E-014)	Transcription	INFORMATION STORAGE AND PROCESSING
NCER_102025	0	0	39.428	38.2364	27.9759	22.9249	No	#N/A	#N/A	Phospholipase D Active site motif (7.90E-004)	Lipid transport and metabolism	METABOLISM
NCER_102027	0	187.283	141.941	96.5972	95.7396	73.1322	No	4	4.38e-14	Protein kinase domain (1.60E-042)	Cell cycle control, cell division, chromosome partitioning	METABOLISM
NCER_102028	374.566	749.131	575.648	313.941	221.32	258.994	No	4	3.61e-36	haloacid dehalogenase-like hydrolase (5.60E-004)	General function prediction only	POORLY CHARACTERIZED
NCER_102029	0	0	339.08	230.425	297.166	255.205	No	1	0.0040825	haloacid dehalogenase-like hydrolase (1.60E-003)	General function prediction only	POORLY CHARACTERIZED
NCER_102030	0	0	0	0	0	0	No	#N/A	#N/A	.	#N/A
NCER_102034	0	0	122.227	66.4106	68.3854	64.038	No	1	7.96e-08	.	Translation, ribosomal structure and biogenesis	INFORMATION STORAGE AND PROCESSING
NCER_102035	1872.83	2715.6	5180.83	2651.39	3112.16	3083.49	No	1	2.24e-17	Hsp70 protein (1.00E-004)	Posttranslational modification, protein turnover, chaperones	CELLULAR PROCESSES AND SIGNALING
NCER_102036	0	374.566	484.964	217.344	293.436	271.309	No	1	3.83e-12	Adenylate kinase (8.90E-040)	Nucleotide transport and metabolism	METABOLISM
NCER_102037	0	187.283	216.854	131.815	201.426	163.126	No	1	0.000142305	.	#N/A
NCER_102038	0	0	27.5996	107.666	135.527	84.8788	No	3	4.98e-38	.	#N/A
NCER_102039	0	0	7.88559	2.01244	6.21686	3.03139	No	#N/A	#N/A	.	#N/A
NCER_102040	0	0	130.112	105.653	161.017	115.193	No	1	0.00128769	.	Carbohydrate transport and metabolism	METABOLISM
NCER_102041	0	0	0	0	2.48674	0.947308	No	#N/A	#N/A	Gti1/Pac2 family (1.20E-015)	Signal transduction mechanisms	CELLULAR PROCESSES AND SIGNALING
NCER_102042	0	0	3.9428	13.0809	11.1903	8.9047	No	#N/A	#N/A	.	#N/A
NCER_102043	0	0	0	0	1.86506	0.568385	No	#N/A	#N/A	.	#N/A
NCER_102045	187.283	93.6414	102.513	87.5412	86.4143	81.4685	No	2	6.37e-13	.	Cell cycle control, cell division, chromosome partitioning	METABOLISM
NCER_102046	0	0	27.5996	347.146	208.265	203.482	No	3	2.97e-86	.	#N/A
NCER_102047	0	0	130.112	48.2986	59.6818	48.3127	No	1	3.92e-25	.	Translation, ribosomal structure and biogenesis	INFORMATION STORAGE AND PROCESSING
NCER_102048	0	0	51.2563	56.3484	73.3589	67.0694	No	#N/A	#N/A	Domain of unknown function (DUF367) (2.80E-057)	Function unknown	POORLY CHARACTERIZED
NCER_102049	1123.7	1123.7	1849.17	1268.84	1590.89	1539.75	No	1	5.52e-06	ATP synthase alpha/beta family, nucleot (9.80E-012)	Energy production and conversion	METABOLISM
NCER_102050	749.131	187.283	157.712	124.771	150.448	136.981	No	2	9.35e-98	.	#N/A
NCER_102052	0	0	0	0	0.621686	0	No	#N/A	#N/A	.	#N/A
NCER_102053	0	0	729.417	357.208	304.004	305.223	Yes	1	1.67e-19	.	#N/A
NCER_102054	0	0	0	7.04354	13.6771	6.25223	No	#N/A	#N/A	.	#N/A
NCER_102055	0	0	0	0	0	0	No	#N/A	#N/A	.	#N/A
NCER_102056	0	0	0	0	0	0	No	#N/A	#N/A	.	#N/A
NCER_102057	0	561.848	279.939	501.098	421.503	450.54	No	4	4.33e-08	Cytidylyltransferase (1.70E-028)	Lipid transport and metabolism	METABOLISM
NCER_102058	0	0	82.7987	55.3421	49.1132	39.9764	No	#N/A	#N/A	Mnd1 family (9.40E-032)	Cell cycle control, cell division, chromosome partitioning	METABOLISM
NCER_102060	936.414	936.414	1080.33	1445.94	1809.11	2133.53	Yes	3	6.83e-25	.	#N/A
NCER_102062	0	0	11.8284	6.03732	14.9205	14.3991	No	#N/A	#N/A	.	#N/A
NCER_102064	0	0	35.4852	11.0684	13.6771	13.4518	No	#N/A	#N/A	RNA polymerase Rpb7-like, N-terminal d (1.80E-002)	#N/A
NCER_102065	0	0	15.7712	6.03732	16.1638	15.7253	Yes	#N/A	#N/A	.	#N/A
NCER_102067	749.131	936.414	1309.01	591.658	730.481	706.123	No	2	2.94e-12	Ribosomal L40e family (2.40E-008)	Translation, ribosomal structure and biogenesis	INFORMATION STORAGE AND PROCESSING
NCER_102069	1310.98	1966.47	2614.07	1339.28	1548.62	1547.33	No	2	6.94e-11	Ribosomal protein L22p/L17e (5.30E-017)	Translation, ribosomal structure and biogenesis	INFORMATION STORAGE AND PROCESSING
NCER_102070	374.566	749.131	950.214	890.505	1164.42	1110.06	No	1	2.53e-24	Proteasome A-type and B-type (8.90E-025)	Posttranslational modification, protein turnover, chaperones	CELLULAR PROCESSES AND SIGNALING
NCER_102071	0	0	0	1.00622	0	0.378923	No	#N/A	#N/A	.	#N/A
NCER_102073	0	0	86.7415	41.255	68.3854	41.871	No	#N/A	#N/A	Myb-like DNA-binding domain (3.80E-004)	Transcription	INFORMATION STORAGE AND PROCESSING
NCER_102075	0	0	3.9428	6.03732	4.97349	6.63116	No	#N/A	#N/A	.	#N/A
NCER_102076	0	0	23.6568	12.0746	8.7036	16.6726	No	#N/A	#N/A	.	#N/A
NCER_102077	0	0	39.428	20.1244	30.4626	20.8408	No	#N/A	#N/A	.	#N/A
NCER_102078	0	0	0	10.0622	10.5687	9.66254	No	#N/A	#N/A	Ribose 5-phosphate isomerase A (phosph (1.30E-024)	Carbohydrate transport and metabolism	METABOLISM
NCER_102079	0	0	0	0	0	0	No	#N/A	#N/A	.	#N/A
NCER_102080	0	0	7.88559	0	2.48674	3.41031	Yes	#N/A	#N/A	.	#N/A
NCER_102081	0	187.283	465.25	187.157	208.886	191.167	No	1	2.27e-23	.	#N/A
NCER_102082	0	0	0	0	0	0	No	#N/A	#N/A	.	#N/A
NCER_102083	0	0	86.7415	73.4541	52.2216	72.1849	Yes	#N/A	#N/A	Peptidase C13 family (2.80E-012)	Posttranslational modification, protein turnover, chaperones	CELLULAR PROCESSES AND SIGNALING
NCER_102084	0	0	118.284	39.2426	50.9782	54.5649	No	1	4.8e-25	.	#N/A
NCER_102085	0	0	15.7712	8.04976	6.21686	8.14685	No	#N/A	#N/A	.	#N/A
NCER_102087	0	0	0	2.01244	4.97349	1.51569	No	#N/A	#N/A	.	General function prediction only	POORLY CHARACTERIZED
NCER_102089	0	0	0	2.01244	70.8722	18.3778	No	#N/A	#N/A	.	#N/A
NCER_102090	0	0	15.7712	47.2924	22.3807	39.2186	No	#N/A	#N/A	.	#N/A
NCER_102091	0	187.283	149.826	82.5101	85.1709	88.8575	No	4	5.28e-19	Ribonuclease HII (1.60E-033)	Replication, recombination and repair	INFORMATION STORAGE AND PROCESSING
NCER_102092	0	187.283	63.0847	52.3235	54.0867	47.1759	No	4	1.08e-57	.	#N/A
NCER_102093	936.414	2153.75	3647.09	3524.79	5903.53	5281.05	No	3	1.53e-48	.	Nuclear structure	CELLULAR PROCESSES AND SIGNALING
NCER_102095	0	0	43.3708	24.1493	29.8409	25.9562	No	#N/A	#N/A	.	#N/A
NCER_102096	0	936.414	1766.37	1630.08	1973.85	1723.15	No	1	1.76e-09	ATPase family associated with various (4.30E-004)	Posttranslational modification, protein turnover, chaperones	CELLULAR PROCESSES AND SIGNALING
NCER_102097	374.566	0	74.9131	14.0871	1.24337	4.54708	No	2	0	.	#N/A
NCER_102099	0	0	0	0	0	0	Yes	#N/A	#N/A	.	#N/A
NCER_102101	0	0	0	2.01244	0	4.35762	No	#N/A	#N/A	.	#N/A
NCER_102102	0	0	31.5424	31.1928	39.1662	39.408	No	#N/A	#N/A	.	#N/A
NCER_102103	0	0	47.3136	31.1928	49.7349	50.7757	Yes	#N/A	#N/A	.	#N/A
NCER_102104	0	0	15.7712	16.0995	28.5975	12.6939	No	#N/A	#N/A	Endonuclease/Exonuclease/phosphatase fa (1.40E-016)	Intracellular trafficking, secretion, and vesicular transport	CELLULAR PROCESSES AND SIGNALING
NCER_102105	0	0	0	3.01866	1.24337	0.947308	No	#N/A	#N/A	Protein of unknown function (DUF2498) (9.40E-002)	#N/A
NCER_102106	0	0	130.112	182.126	207.643	83.5526	No	3	5.82e-18	.	#N/A
NCER_102107	0	0	0	2.01244	6.21686	1.89462	No	#N/A	#N/A	Transmembrane amino acid transporter (2.00E-004)	Amino acid transport and metabolism	METABOLISM
NCER_102110	0	0	0	0	0	0	No	#N/A	#N/A	.	#N/A
NCER_102111	0	0	0	0	0	0	No	#N/A	#N/A	.	General function prediction only	POORLY CHARACTERIZED
NCER_102112	0	0	0	0	0.621686	0.378923	No	#N/A	#N/A	Integrase core domain (2.00E-023)	General function prediction only	POORLY CHARACTERIZED
NCER_102113	0	561.848	532.277	484.998	511.026	394.459	No	#N/A	#N/A	Protein kinase domain (1.50E-029)	Signal transduction mechanisms	CELLULAR PROCESSES AND SIGNALING
NCER_102114	1123.7	936.414	1411.52	760.703	868.495	941.435	No	1	5.52e-07	Ribosomal protein S11 (3.40E-022)	Translation, ribosomal structure and biogenesis	INFORMATION STORAGE AND PROCESSING
NCER_102115	0	0	23.6568	34.2115	39.7879	62.5223	No	#N/A	#N/A	.	#N/A
NCER_102117	0	561.848	220.797	176.089	179.667	196.093	No	4	1.14e-40	ABC transporter (2.30E-039)	Secondary metabolites biosynthesis, transport and catabolism	METABOLISM
NCER_102121	0	0	567.763	169.045	139.258	157.632	Yes	1	7.48e-39	.	#N/A
NCER_102122	0	187.283	7.88559	144.896	50.3565	94.1624	No	4	3.37e-138	.	#N/A
NCER_102124	0	0	212.911	64.3981	67.1421	48.1232	No	1	2.46e-50	Cse1 (7.00E-003)	Nuclear structure	CELLULAR PROCESSES AND SIGNALING
NCER_102125	0	0	0	2.01244	1.24337	1.13677	No	#N/A	#N/A	.	#N/A
NCER_102127	0	0	7.88559	10.0622	1.24337	3.03139	Yes	#N/A	#N/A	.	#N/A
NCER_102130	0	0	201.083	39.2426	71.4939	63.2802	No	1	1.5e-52	Dynamin family (4.80E-056)	Intracellular trafficking, secretion, and vesicular transport	CELLULAR PROCESSES AND SIGNALING
NCER_102131	0	0	216.854	130.809	240.592	115.572	No	1	6.37e-13	Acyltransferase (9.80E-009)	Lipid transport and metabolism	METABOLISM
NCER_102132	0	0	11.8284	4.02488	19.8939	11.7466	No	#N/A	#N/A	.	#N/A
NCER_102133	0	0	0	4.02488	10.5687	3.41031	Yes	#N/A	#N/A	.	#N/A
NCER_102134	0	0	27.5996	10.0622	13.0554	8.14685	No	#N/A	#N/A	.	#N/A
NCER_102135	749.131	561.848	693.932	731.522	755.97	719.575	No	#N/A	#N/A	.	Energy production and conversion	METABOLISM
NCER_102136	0	187.283	173.483	138.858	138.014	143.801	No	#N/A	#N/A	.	Cell cycle control, cell division, chromosome partitioning	METABOLISM
NCER_102137	0	0	0	2.01244	0.621686	0.378923	No	#N/A	#N/A	.	#N/A
NCER_102138	749.131	187.283	268.11	165.02	189.614	159.148	No	2	2.85e-70	.	Replication, recombination and repair	INFORMATION STORAGE AND PROCESSING
NCER_102141	0	374.566	137.998	354.19	259.865	366.229	No	4	1.67e-19	.	#N/A
NCER_102142	187.283	0	0	138.858	70.8722	91.131	No	2	1.94e-18	haloacid dehalogenase-like hydrolase (1.30E-002)	General function prediction only	POORLY CHARACTERIZED
NCER_102143	374.566	561.848	63.0847	491.036	210.751	499.421	No	4	2.43e-81	.	Transcription	INFORMATION STORAGE AND PROCESSING
NCER_102145	187.283	0	31.5424	15.0933	4.3518	9.47308	Yes	2	0	.	#N/A
NCER_102146	0	0	181.369	156.97	192.101	122.961	No	1	0.000568422	.	#N/A
NCER_102148	0	0	0	0	4.97349	0.757846	No	#N/A	#N/A	.	#N/A
NCER_102149	0	0	0	4.02488	18.6506	6.63116	No	#N/A	#N/A	Mechanosensitive ion channel (3.50E-004)	Cell wall/membrane/envelope biogenesis	CELLULAR PROCESSES AND SIGNALING
NCER_102150	0	0	0	0	0	0	No	#N/A	#N/A	.	#N/A
NCER_102151	0	0	0	0	2.48674	1.70515	Yes	#N/A	#N/A	.	#N/A
NCER_102153	0	0	78.8559	53.3297	86.4143	84.3104	Yes	#N/A	#N/A	.	#N/A
NCER_102154	0	0	0	4.02488	1.86506	1.89462	No	#N/A	#N/A	.	#N/A
NCER_102156	0	0	15.7712	26.1617	9.94697	17.0515	No	#N/A	#N/A	.	#N/A
NCER_102157	0	0	47.3136	45.2799	35.4361	29.3665	No	#N/A	#N/A	.	Transcription	INFORMATION STORAGE AND PROCESSING
NCER_102159	0	0	303.595	181.12	213.238	207.271	No	1	3.32e-05	.	#N/A
NCER_102160	0	187.283	1174.95	805.983	980.398	1007.56	No	1	7.4e-53	tRNA synthetases class I (E and Q), c (1.80E-091)	Translation, ribosomal structure and biogenesis	INFORMATION STORAGE AND PROCESSING
NCER_102161	3932.94	1966.47	4731.36	2485.36	3158.78	3088.22	No	2	1.52e-14	Ribosomal S3Ae family (1.10E-061)	Translation, ribosomal structure and biogenesis	INFORMATION STORAGE AND PROCESSING
NCER_102162	749.131	187.283	362.737	159.989	174.694	179.42	No	2	4.68e-71	.	#N/A
NCER_102163	0	0	0	0	1.24337	0	No	#N/A	#N/A	.	#N/A
NCER_102164	0	0	15.7712	2.01244	2.48674	1.89462	No	#N/A	#N/A	.	#N/A
NCER_102165	0	0	343.023	185.145	244.322	202.724	No	1	8.8e-08	.	Signal transduction mechanisms	CELLULAR PROCESSES AND SIGNALING
NCER_102167	0	187.283	23.6568	112.697	54.0867	70.6692	No	4	1.33e-73	TBC domain (1.00E-005)	General function prediction only	POORLY CHARACTERIZED
NCER_102168	0	0	0	0	0	0.378923	No	#N/A	#N/A	.	#N/A
NCER_102169	0	0	31.5424	175.082	42.8963	102.499	No	3	2.49e-61	Trehalase (9.90E-083)	Carbohydrate transport and metabolism	METABOLISM
NCER_102170	0	0	370.623	52.3235	23.0024	25.1984	No	1	1.95e-225	.	#N/A
NCER_102171	374.566	0	114.341	80.4976	77.089	76.5425	No	2	8.87e-85	DnaJ domain (1.10E-005)	Posttranslational modification, protein turnover, chaperones	CELLULAR PROCESSES AND SIGNALING
NCER_102172	0	0	74.9131	65.4043	60.3035	65.5537	No	#N/A	#N/A	Conserved hypothetical ATP binding pro (2.90E-031)	Transcription	INFORMATION STORAGE AND PROCESSING
NCER_102174	0	0	7.88559	1.00622	3.10843	2.84192	No	#N/A	#N/A	.	#N/A
NCER_102177	0	0	19.714	97.6034	115.012	85.4472	No	3	2.67e-48	.	#N/A
NCER_102178	0	0	0	8.04976	4.97349	9.47308	Yes	#N/A	#N/A	.	#N/A
NCER_102179	749.131	0	110.398	140.871	129.932	127.129	No	2	9.57e-81	Kinesin motor domain (9.20E-095)	Cytoskeleton	CELLULAR PROCESSES AND SIGNALING
NCER_102180	0	0	153.769	57.3546	83.9276	82.4158	No	1	1.7e-17	.	#N/A
NCER_102181	1123.7	374.566	2085.74	928.742	1007.13	1072.16	No	1	8.08e-44	Ribosomal protein S24e (1.10E-002)	Translation, ribosomal structure and biogenesis	INFORMATION STORAGE AND PROCESSING
NCER_102183	0	0	0	2.01244	0	0.378923	No	#N/A	#N/A	.	#N/A
NCER_102184	0	0	106.455	45.2799	54.7083	40.7342	Yes	1	1.29e-20	.	#N/A
NCER_102185	0	0	0	1.00622	7.46023	9.66254	No	#N/A	#N/A	.	#N/A
NCER_102186	0	0	43.3708	12.0746	18.0289	11.5572	No	#N/A	#N/A	.	#N/A
NCER_102187	0	0	0	0	0	0	No	#N/A	#N/A	.	#N/A
NCER_102189	0	0	0	0	0	0	No	#N/A	#N/A	Reverse transcriptase thumb domain (4.70E-002)	General function prediction only	POORLY CHARACTERIZED
NCER_102190	0	0	3.9428	0	0	0.189462	No	#N/A	#N/A	Integrase core domain (4.30E-015)	General function prediction only	POORLY CHARACTERIZED
NCER_102191	374.566	187.283	185.311	11.0684	10.5687	2.65246	Yes	2	0	.	#N/A
NCER_102192	749.131	1123.7	1036.96	802.964	951.801	864.892	No	#N/A	#N/A	Bromodomain (2.50E-030)	Transcription	INFORMATION STORAGE AND PROCESSING
NCER_102193	0	0	264.167	93.5785	119.364	81.279	No	1	9.16e-31	DNA polymerase alpha/epsilon subunit (5.60E-015)	Replication, recombination and repair	INFORMATION STORAGE AND PROCESSING
NCER_102194	0	0	0	5.0311	4.3518	6.44169	No	#N/A	#N/A	.	#N/A
NCER_102196	374.566	0	339.08	286.773	435.802	423.447	No	2	0.00152818	TATA box binding protein associated f (3.00E-031)	Transcription	INFORMATION STORAGE AND PROCESSING
NCER_102198	0	0	23.6568	28.1742	23.6241	37.1345	No	#N/A	#N/A	.	#N/A
NCER_102200	0	1123.7	1103.98	1610.96	1524.99	1456.58	No	#N/A	#N/A	Protein of unknown function, DUF580 (6.30E-003)	Lipid transport and metabolism	METABOLISM
NCER_102203	0	0	0	1.00622	0.621686	0.378923	No	#N/A	#N/A	.	#N/A
NCER_102204	1310.98	561.848	1454.89	654.043	912.635	909.037	No	2	4.99e-21	Ribosomal S17 (2.10E-025)	Translation, ribosomal structure and biogenesis	INFORMATION STORAGE AND PROCESSING
NCER_102205	6554.9	2247.39	4936.38	2634.29	3068.02	2734.69	No	2	9.82e-29	Ribosomal protein L7Ae/L30e/S12e/Gadd4 (4.60E-018)	Translation, ribosomal structure and biogenesis	INFORMATION STORAGE AND PROCESSING
NCER_102207	374.566	187.283	173.483	233.443	189.614	156.116	No	2	7.27e-18	V-ATPase subunit H (3.20E-005)	Energy production and conversion	METABOLISM
NCER_102208	0	0	11.8284	1.00622	4.3518	1.51569	No	#N/A	#N/A	.	#N/A
NCER_102209	0	374.566	169.54	228.412	198.318	283.056	No	4	2.2e-12	NOT2 NOT3 NOT5 family (4.90E-022)	Transcription	INFORMATION STORAGE AND PROCESSING
NCER_102211	0	0	149.826	99.6158	113.768	87.5313	No	1	1.52e-05	HIT domain (2.10E-015)	Signal transduction mechanisms	CELLULAR PROCESSES AND SIGNALING
NCER_102212	0	0	287.824	273.692	310.221	253.121	No	#N/A	#N/A	Zinc finger, C3HC4 type (RING finger) (1.30E-007)	Posttranslational modification, protein turnover, chaperones	CELLULAR PROCESSES AND SIGNALING
NCER_102214	0	0	110.398	46.2861	21.1373	45.6602	No	1	4.06e-46	.	#N/A
NCER_102215	0	0	118.284	42.2613	55.33	30.8822	No	1	7.92e-36	.	#N/A
NCER_102216	374.566	0	74.9131	86.535	12.4337	42.6289	No	2	4.71e-202	.	#N/A
NCER_102217	1872.83	1404.62	102.513	7941.09	4961.67	10577.6	Yes	3	2.5e-282	.	Cytoskeleton	CELLULAR PROCESSES AND SIGNALING
NCER_102218	0	0	0	0	0	0.568385	No	#N/A	#N/A	.	#N/A
NCER_102220	0	187.283	264.167	377.333	867.873	362.251	No	3	1.31e-45	Major intrinsic protein (1.60E-017)	Carbohydrate transport and metabolism	METABOLISM
NCER_102221	749.131	2247.39	516.506	3498.63	2087	2499.38	No	3	1.3e-76	.	Transcription	INFORMATION STORAGE AND PROCESSING
NCER_102222	0	0	0	5.0311	4.97349	3.03139	No	#N/A	#N/A	.	#N/A
NCER_102223	0	0	0	8.04976	2.48674	4.54708	No	#N/A	#N/A	Homeobox domain (1.20E-010)	Transcription	INFORMATION STORAGE AND PROCESSING
NCER_102224	0	0	0	0	0	0	No	#N/A	#N/A	.	#N/A
NCER_102225	0	0	0	2.01244	0.621686	3.41031	No	#N/A	#N/A	.	#N/A
NCER_102226	0	0	47.3136	37.2302	23.0024	28.9876	No	#N/A	#N/A	.	#N/A
NCER_102230	0	0	0	0	0	0.378923	No	#N/A	#N/A	.	#N/A
NCER_102231	0	0	15.7712	10.0622	11.1903	6.25223	No	#N/A	#N/A	.	#N/A
NCER_102232	0	0	429.765	236.462	228.159	237.585	No	1	1.11e-09	RNA polymerase Rpb5, C-terminal domain (8.50E-027)	Transcription	INFORMATION STORAGE AND PROCESSING
NCER_102234	749.131	187.283	776.731	794.914	865.386	782.476	No	2	9.6e-40	PH domain (1.80E-004)	#N/A
NCER_102237	749.131	1404.62	1084.27	826.107	1005.27	1052.27	No	4	2.89e-08	Proteasome A-type and B-type (1.70E-002)	Posttranslational modification, protein turnover, chaperones	CELLULAR PROCESSES AND SIGNALING
NCER_102238	0	0	189.254	138.858	134.906	141.907	No	#N/A	#N/A	Shwachman-Bodian-Diamond syndrome (SB (1.30E-012)	Translation, ribosomal structure and biogenesis	INFORMATION STORAGE AND PROCESSING
NCER_102239	0	0	15.7712	27.168	9.94697	24.2511	No	#N/A	#N/A	.	#N/A
NCER_102241	0	0	23.6568	10.0622	9.94697	10.2309	No	#N/A	#N/A	.	#N/A
NCER_102242	0	0	0	8.04976	3.73011	7.389	No	#N/A	#N/A	.	#N/A
NCER_102243	0	0	0	2.01244	2.48674	1.13677	No	#N/A	#N/A	.	#N/A
NCER_102245	0	0	27.5996	10.0622	12.4337	10.4204	No	#N/A	#N/A	.	#N/A
NCER_102246	0	187.283	366.68	212.313	213.238	239.101	No	1	4.4e-09	NGP1NT (NUC091) domain (5.30E-042)	General function prediction only	POORLY CHARACTERIZED
NCER_102247	0	0	0	26.1617	29.8409	36.1872	No	#N/A	#N/A	.	#N/A
NCER_102248	0	0	0	7.04354	2.48674	5.87331	No	#N/A	#N/A	.	#N/A
NCER_102253	0	1498.26	792.502	350.165	1229.69	273.583	No	4	4.55e-67	GATA zinc finger (7.90E-019)	Transcription	INFORMATION STORAGE AND PROCESSING
NCER_102254	0	0	193.197	162.002	179.667	175.441	No	#N/A	#N/A	.	#N/A
NCER_102255	0	0	0	0	0.621686	0.947308	No	#N/A	#N/A	MULE transposase domain (3.20E-003)	#N/A
NCER_102261	0	0	0	2.01244	3.73011	4.73654	No	#N/A	#N/A	.	#N/A
NCER_102263	0	0	7.88559	0	0	1.51569	No	#N/A	#N/A	.	#N/A
NCER_102264	0	187.283	67.0275	67.4168	93.2528	85.0683	No	4	1.94e-29	.	#N/A
NCER_102267	187.283	749.131	1222.27	851.263	915.743	952.234	No	1	9.17e-50	TB2/DP1, HVA22 family (3.90E-005)	Defense mechanisms	CELLULAR PROCESSES AND SIGNALING
NCER_102268	374.566	1779.19	299.652	1764.91	898.957	1054.54	No	4	1.04e-81	Septin (6.00E-059)	Cell cycle control, cell division, chromosome partitioning	METABOLISM
NCER_102269	0	0	0	0	0	0.189462	No	#N/A	#N/A	.	#N/A
NCER_102270	0	0	0	2.01244	1.86506	3.97869	No	#N/A	#N/A	SRF-type transcription factor (DNA-bindin (1.70E-022)	Transcription	INFORMATION STORAGE AND PROCESSING
NCER_102271	0	0	0	0	1.24337	0.757846	No	#N/A	#N/A	.	#N/A
NCER_102273	0	0	27.5996	8.04976	31.706	21.5986	No	#N/A	#N/A	.	#N/A
NCER_102274	374.566	93.6414	86.7415	125.778	146.718	150.054	No	2	7.65e-57	Glycosyl transferase family (2.00E-024)	General function prediction only	POORLY CHARACTERIZED
NCER_102275	374.566	0	425.822	510.154	643.445	397.301	No	2	1.69e-07	.	#N/A
NCER_102276	0	0	15.7712	11.0684	9.94697	17.241	No	#N/A	#N/A	Choline/ethanolamine kinase (8.30E-011)	Cell wall/membrane/envelope biogenesis	CELLULAR PROCESSES AND SIGNALING
NCER_102278	0	0	0	0	0	0	No	#N/A	#N/A	.	#N/A
NCER_102282	0	0	78.8559	6.03732	76.4673	17.8094	No	#N/A	#N/A	.	#N/A
NCER_102284	374.566	187.283	15.7712	25.1555	27.3542	30.3139	No	2	7.48237717344276e-318	Reverse transcriptase (RNA-dependent DNA (3.30E-013)	General function prediction only	POORLY CHARACTERIZED
NCER_102286	0	0	31.5424	15.0933	23.6241	19.3251	No	#N/A	#N/A	.	#N/A
NCER_102288	0	0	0	0	0	0.378923	No	#N/A	#N/A	.	#N/A
NCER_102292	0	0	0	6.03732	3.73011	4.54708	No	#N/A	#N/A	.	General function prediction only	POORLY CHARACTERIZED
NCER_102294	0	374.566	918.671	534.303	695.045	656.295	No	1	2e-13	Thymidylate kinase (5.60E-035)	Nucleotide transport and metabolism	METABOLISM
NCER_102295	0	0	90.6843	85.5287	87.036	92.0783	No	#N/A	#N/A	Bromodomain (2.70E-021)	Transcription	INFORMATION STORAGE AND PROCESSING
NCER_102296	0	0	43.3708	21.1306	20.5156	10.9888	No	#N/A	#N/A	.	#N/A
NCER_102299	187.283	0	240.511	124.771	132.419	118.035	No	2	2.54e-12	Acetyltransferase (GNAT) family (1.80E-007)	General function prediction only	POORLY CHARACTERIZED
NCER_102300	0	0	0	0	0	1.51569	Yes	#N/A	#N/A	.	#N/A
NCER_102302	0	0	7.88559	26.1617	23.6241	25.5773	No	#N/A	#N/A	.	#N/A
NCER_102304	0	0	67.0275	45.2799	44.7614	41.3026	No	#N/A	#N/A	.	#N/A
NCER_102305	0	0	106.455	94.5847	88.2794	79.0055	No	#N/A	#N/A	.	#N/A
NCER_102306	0	0	7.88559	12.0746	5.59517	6.25223	No	#N/A	#N/A	.	#N/A
NCER_102310	374.566	0	15.7712	197.219	69.0071	179.799	No	2	6.62e-147	haloacid dehalogenase-like hydrolase (7.70E-008)	General function prediction only	POORLY CHARACTERIZED
NCER_102311	0	0	27.5996	15.0933	13.6771	8.14685	No	#N/A	#N/A	.	#N/A
NCER_102312	0	280.924	63.0847	45.2799	55.33	57.0279	No	4	6.09e-106	RNA polymerases N kDa subunit (1.70E-023)	Transcription	INFORMATION STORAGE AND PROCESSING
NCER_102313	0	0	0	2.01244	0	0.757846	No	#N/A	#N/A	.	#N/A
NCER_102314	0	0	15.7712	7.04354	2.48674	2.27354	No	#N/A	#N/A	.	#N/A
NCER_102315	374.566	0	260.225	200.238	256.756	246.111	No	2	6.85e-06	Protein kinase domain (2.10E-018)	Cell cycle control, cell division, chromosome partitioning	METABOLISM
NCER_102316	0	187.283	31.5424	329.034	110.66	218.07	No	4	2.19e-82	Uncharacterised protein domain (DUF24 (2.30E-006)	General function prediction only	POORLY CHARACTERIZED
NCER_102317	0	0	0	0	0	1.13677	No	#N/A	#N/A	.	#N/A
NCER_102319	0	0	3.9428	11.0684	6.83854	9.09416	No	#N/A	#N/A	.	#N/A
NCER_102320	0	0	0	7.04354	3.10843	5.68385	No	#N/A	#N/A	.	#N/A
NCER_102321	0	0	43.3708	15.0933	12.4337	8.33631	No	#N/A	#N/A	.	#N/A
NCER_102322	0	0	0	0	0	1.70515	No	#N/A	#N/A	Reverse transcriptase (RNA-dependent D (2.00E-006)	General function prediction only	POORLY CHARACTERIZED
NCER_102323	0	0	0	0	0	1.70515	No	#N/A	#N/A	.	#N/A
NCER_102325	936.414	0	173.483	149.927	236.241	211.818	No	2	1e-98	NLI interacting factor-like phosphatase (5.50E-011)	Transcription	INFORMATION STORAGE AND PROCESSING
NCER_102326	0	0	0	3.01866	1.86506	4.16816	Yes	#N/A	#N/A	.	#N/A
NCER_102328	1498.26	2621.96	536.22	4148.65	2731.69	2975.49	Yes	3	2.05e-66	.	#N/A
NCER_102329	1685.55	93.6414	827.987	467.893	476.833	492.032	No	2	1.9e-122	RanBP1 domain (1.10E-009)	Intracellular trafficking, secretion, and vesicular transport	CELLULAR PROCESSES AND SIGNALING
NCER_102330	374.566	561.848	126.169	833.151	591.845	596.994	No	3	1.2e-54	Eukaryotic phosphomannomutase (4.80E-116)	Lipid transport and metabolism	METABOLISM
NCER_102332	0	0	0	0	0	0	No	#N/A	#N/A	.	#N/A
NCER_102334	0	0	7.88559	15.0933	3.73011	8.52577	No	#N/A	#N/A	.	Transcription	INFORMATION STORAGE AND PROCESSING
NCER_102335	0	0	0	0	0	0	No	#N/A	#N/A	.	#N/A
NCER_102339	0	0	0	0	0	0	No	#N/A	#N/A	.	#N/A
NCER_102340	0	0	0	0	2.48674	0.378923	No	#N/A	#N/A	.	#N/A
NCER_102341	0	0	55.1991	198.225	219.455	173.168	No	3	2.88e-32	.	#N/A
NCER_102344	0	936.414	350.909	469.905	419.638	430.457	No	4	1.27e-20	Transcription factor TFIID (or TATA-binding (9.90E-037)	Transcription	INFORMATION STORAGE AND PROCESSING
NCER_102345	0	0	7.88559	2.01244	1.86506	2.65246	Yes	#N/A	#N/A	.	#N/A
NCER_102346	0	0	0	12.0746	14.9205	10.7993	No	#N/A	#N/A	.	#N/A
NCER_102347	0	0	15.7712	7.04354	2.48674	4.54708	No	#N/A	#N/A	.	#N/A
NCER_102348	0	187.283	74.9131	153.952	139.879	103.257	Yes	4	2e-15	Zinc finger, C3HC4 type (RING finger) (1.80E-007)	Posttranslational modification, protein turnover, chaperones	CELLULAR PROCESSES AND SIGNALING
NCER_102350	0	0	7.88559	0	0	0.189462	No	#N/A	#N/A	.	#N/A
NCER_102351	0	187.283	27.5996	299.854	192.723	361.682	No	3	3.62e-92	NAD-dependent glycerol-3-phosphate deh (2.50E-034)	Energy production and conversion	METABOLISM
NCER_102353	0	0	0	9.05599	6.83854	3.59977	No	#N/A	#N/A	.	#N/A
NCER_102355	0	0	0	1.00622	0	0	No	#N/A	#N/A	.	#N/A
NCER_102359	0	0	15.7712	0	3.73011	3.03139	No	#N/A	#N/A	.	#N/A
NCER_102363	0	93.6414	0	0	0	0	No	#N/A	#N/A	.	#N/A
NCER_102364	0	374.566	201.083	237.468	208.886	216.365	No	4	7.22e-09	.	#N/A
NCER_102366	0	0	0	1.00622	0.621686	0.568385	No	#N/A	#N/A	.	#N/A
NCER_102367	0	0	0	0	0	0.378923	No	#N/A	#N/A	.	#N/A
NCER_102368	0	0	0	1.00622	3.10843	0.757846	No	#N/A	#N/A	.	#N/A
NCER_102372	749.131	187.283	78.8559	1211.49	438.91	823.779	Yes	3	5.27e-136	.	#N/A
NCER_102375	0	0	0	4.02488	0	2.08408	No	#N/A	#N/A	.	#N/A
NCER_102378	0	0	0	2.01244	6.83854	1.89462	Yes	#N/A	#N/A	.	#N/A
NCER_102379	0	0	7.88559	6.03732	8.7036	2.27354	Yes	#N/A	#N/A	.	#N/A
NCER_102380	0	0	39.428	38.2364	18.0289	25.1984	No	#N/A	#N/A	.	#N/A
NCER_102381	0	0	19.714	20.1244	21.759	21.7881	No	#N/A	#N/A	.	#N/A
NCER_102382	0	0	0	4.02488	6.83854	3.59977	No	#N/A	#N/A	.	#N/A
NCER_102387	936.414	842.773	1565.29	782.84	1092.92	993.537	No	1	1.85e-09		#N/A
NCER_102388	0	0	11.8284	29.1804	13.6771	11.1782	No	#N/A	#N/A	.	#N/A
NCER_102390	0	0	0	0	0	0	No	#N/A	#N/A	.	#N/A
NCER_102392	0	0	0	0	0	0.378923	No	#N/A	#N/A	.	#N/A
NCER_102393	0	0	0	0	0	1.13677	No	#N/A	#N/A	.	#N/A
NCER_102394	0	187.283	181.369	121.753	167.233	155.359	No	4	0.00180055	.	#N/A
NCER_102397	374.566	187.283	157.712	151.939	157.286	155.359	No	2	4.92e-27	Partner of SLD five, PSF2 (3.10E-007)	Function unknown	POORLY CHARACTERIZED
NCER_102399	374.566	374.566	575.648	375.32	505.43	540.155	No	1	6.28e-06	.	Chromatin structure and dynamics	INFORMATION STORAGE AND PROCESSING
NCER_102400	561.848	187.283	94.6271	152.946	144.853	131.865	No	2	6.46e-75	.	#N/A
NCER_102403	0	0	19.714	14.0871	6.21686	12.315	No	#N/A	#N/A	BRCA1 C Terminus (BRCT) domain (3.00E-003)	Transcription	INFORMATION STORAGE AND PROCESSING
NCER_102404	0	0	47.3136	35.2177	49.7349	41.4921	No	#N/A	#N/A	.	#N/A
NCER_102405	0	0	0	0	2.48674	1.89462	Yes	#N/A	#N/A	.	#N/A
NCER_102406	0	0	0	3.01866	3.10843	3.59977	No	#N/A	#N/A	.	#N/A
NCER_102409	0	0	0	1.00622	1.24337	3.59977	No	#N/A	#N/A	.	#N/A
NCER_102411	0	0	0	0	0	0.189462	No	#N/A	#N/A	.	#N/A
NCER_102413	0	0	0	0	0	0.378923	No	#N/A	#N/A	.	#N/A
NCER_102415	0	0	185.311	190.176	122.472	172.41	No	3	0.0004779	Ras family (5.80E-052)	Signal transduction mechanisms	CELLULAR PROCESSES AND SIGNALING
NCER_102417	0	0	0	0	0	0	No	#N/A	#N/A	.	#N/A
NCER_102418	0	0	0	0	1.24337	0.189462	No	#N/A	#N/A	.	#N/A
NCER_102419	0	0	0	4.02488	9.94697	3.97869	Yes	#N/A	#N/A	.	#N/A
NCER_102420	0	0	126.169	73.4541	87.036	73.5111	No	1	5.72e-07	.	#N/A
NCER_102421	0	0	0	2.01244	0.621686	1.70515	No	#N/A	#N/A	.	#N/A
NCER_102422	0	0	0	1.00622	0	0.378923	No	#N/A	#N/A	.	#N/A
NCER_102424	0	0	3.9428	10.0622	7.46023	9.66254	Yes	#N/A	#N/A	.	#N/A
NCER_102427	0	0	110.398	363.246	190.857	305.412	No	3	7.92e-26	Phosphofructokinase (1.50E-011)	Carbohydrate transport and metabolism	METABOLISM
NCER_102428	0	0	7.88559	8.04976	12.4337	14.0202	No	#N/A	#N/A	.	#N/A
NCER_102429	0	0	11.8284	1.00622	0	0.947308	No	#N/A	#N/A	.	#N/A
NCER_102432	0	0	11.8284	0	1.24337	0	No	#N/A	#N/A	.	#N/A
NCER_102433	187.283	0	674.218	290.798	364.308	334.589	No	1	2.6e-28	.	Posttranslational modification, protein turnover, chaperones	CELLULAR PROCESSES AND SIGNALING
NCER_102434	374.566	280.924	323.309	401.482	446.37	429.131	No	2	1.23e-05	.	Cell cycle control, cell division, chromosome partitioning	METABOLISM
NCER_102439	0	0	23.6568	13.0809	26.7325	22.3565	No	#N/A	#N/A	.	RNA processing and modification	INFORMATION STORAGE AND PROCESSING
NCER_102440	0	0	0	0	0	0	No	#N/A	#N/A	.	#N/A
NCER_102444	0	0	11.8284	3.01866	6.83854	4.54708	No	#N/A	#N/A	.	#N/A
NCER_102446	0	0	0	0	0	0	No	#N/A	#N/A	.	#N/A
NCER_102447	0	0	78.8559	50.311	27.3542	39.9764	No	#N/A	#N/A	.	Transcription	INFORMATION STORAGE AND PROCESSING
NCER_102452	0	0	0	2.01244	2.48674	3.22085	No	#N/A	#N/A	.	#N/A
NCER_102453	0	0	86.7415	20.1244	9.94697	21.0302	No	#N/A	#N/A	.	#N/A
NCER_102454	0	0	0	6.03732	2.48674	2.27354	Yes	#N/A	#N/A	.	#N/A
NCER_102456	0	0	0	0	1.24337	0.378923	No	#N/A	#N/A	.	#N/A
NCER_102457	0	0	43.3708	30.1866	30.4626	34.8609	No	#N/A	#N/A	.	#N/A
NCER_102459	0	0	7.88559	13.0809	9.94697	8.9047	No	#N/A	#N/A	.	#N/A
NCER_102460	0	0	0	0	0	0.378923	No	#N/A	#N/A	.	Cell cycle control, cell division, chromosome partitioning	METABOLISM
NCER_102462	561.848	187.283	1206.5	630.9	727.994	958.676	No	1	5.61e-54	.	#N/A
NCER_102463	0	0	315.424	86.535	155.421	148.348	No	1	1.11e-28	Peptidase M16 inactive domain (4.40E-003)	Posttranslational modification, protein turnover, chaperones	CELLULAR PROCESSES AND SIGNALING
NCER_102464	0	187.283	102.513	381.358	255.513	241.564	No	3	1.19e-27	Tub family (6.80E-008)	General function prediction only	POORLY CHARACTERIZED
NCER_102467	0	0	3.9428	1.00622	0	0.757846	No	#N/A	#N/A	.	#N/A
NCER_102468	0	0	3.9428	9.05599	0.621686	3.22085	No	#N/A	#N/A	.	#N/A
NCER_102469	0	0	0	0	0	0	No	#N/A	#N/A	.	#N/A
NCER_102471	0	0	7.88559	2.01244	3.73011	3.03139	No	#N/A	#N/A	.	#N/A
NCER_102473	0	0	0	0	0	0	No	#N/A	#N/A	.	#N/A
NCER_102474	0	0	0	0	0	0	No	#N/A	#N/A	.	#N/A
NCER_102477	1872.83	1310.98	796.445	836.169	800.109	888.575	No	2	6.46e-20	.	General function prediction only	POORLY CHARACTERIZED
NCER_102478	0	0	11.8284	8.04976	0.621686	2.84192	No	#N/A	#N/A	.	#N/A
NCER_102482	0	0	15.7712	0	8.7036	6.82062	No	#N/A	#N/A	.	#N/A
NCER_102483	0	0	7.88559	0	1.86506	3.59977	No	#N/A	#N/A	.	#N/A
NCER_102484	0	0	0	0	0	0	No	#N/A	#N/A	.	#N/A
NCER_102486	0	0	7.88559	19.1182	14.9205	34.1031	No	#N/A	#N/A	.	#N/A
NCER_102488	0	0	7.88559	2.01244	2.48674	2.84192	No	#N/A	#N/A	.	#N/A
NCER_102495	0	0	0	1.00622	1.24337	1.13677	Yes	#N/A	#N/A	.	#N/A
NCER_102496	0	0	0	0	1.86506	0	No	#N/A	#N/A	.	#N/A
NCER_102497	0	374.566	126.169	65.4043	75.8457	67.6378	No	4	3.64e-96	RNA recognition motif. (a.k.a. RRM, RBD (9.10E-004)	Translation, ribosomal structure and biogenesis	INFORMATION STORAGE AND PROCESSING
NCER_102498	0	0	0	0	0	0	No	#N/A	#N/A	.	#N/A
NCER_102500	0	0	477.078	238.474	251.161	207.839	No	1	6.67e-15	.	Function unknown	POORLY CHARACTERIZED
NCER_102502	0	0	0	0	0	1.13677	No	#N/A	#N/A	.	#N/A
NCER_102503	0	0	0	0	0	0.189462	No	#N/A	#N/A	.	#N/A
NCER_102505	0	0	35.4852	34.2115	25.4891	30.3139	No	#N/A	#N/A	.	#N/A
NCER_102507	187.283	187.283	23.6568	9.05599	5.59517	4.35762	No	2	0	.	#N/A
NCER_102508	374.566	0	279.939	120.746	141.744	161.232	No	2	8.54e-31	.	Posttranslational modification, protein turnover, chaperones	CELLULAR PROCESSES AND SIGNALING
NCER_102509	0	0	7.88559	7.04354	4.97349	3.03139	No	#N/A	#N/A	.	#N/A
NCER_102510	0	0	264.167	275.704	224.429	213.902	No	#N/A	#N/A	.	Signal transduction mechanisms	CELLULAR PROCESSES AND SIGNALING
NCER_102511	0	0	0	6.03732	7.46023	13.0729	No	#N/A	#N/A	.	#N/A
NCER_102512	0	0	0	0	6.21686	4.926	Yes	#N/A	#N/A	.	#N/A
NCER_102513	0	0	0	1.00622	0.621686	3.03139	No	#N/A	#N/A	.	Cell cycle control, cell division, chromosome partitioning	METABOLISM
NCER_102514	0	0	0	0	1.86506	0.189462	No	#N/A	#N/A	.	#N/A
NCER_102516	0	0	11.8284	83.5163	80.8191	85.8261	No	#N/A	#N/A	Integrase core domain (4.20E-025)	General function prediction only	POORLY CHARACTERIZED
NCER_102519	0	0	0	3.01866	0.621686	0.757846	No	#N/A	#N/A	.	#N/A
NCER_102520	0	0	3.9428	11.0684	5.59517	7.76793	Yes	#N/A	#N/A	.	#N/A
NCER_102521	0	0	0	0	0	0	No	#N/A	#N/A	.	#N/A
NCER_102524	0	0	256.282	298.848	242.457	417.952	No	3	2.35e-06	.	Cell cycle control, cell division, chromosome partitioning	METABOLISM
NCER_102525	2809.24	3371.09	3690.46	2409.9	2576.89	2553.37	No	#N/A	#N/A	Ribosomal protein L16p/L10e (1.00E-043)	Translation, ribosomal structure and biogenesis	INFORMATION STORAGE AND PROCESSING
NCER_102526	0	0	0	3.01866	2.48674	4.54708	No	#N/A	#N/A	.	#N/A
NCER_102529	0	0	0	0	0	0	No	#N/A	#N/A	.	#N/A
NCER_102533	0	0	3.9428	0	1.24337	0.189462	No	#N/A	#N/A	.	#N/A
NCER_102536	0	0	0	0	0	0.189462	No	#N/A	#N/A	.	#N/A
NCER_102538	0	0	15.7712	21.1306	22.3807	21.7881	No	#N/A	#N/A	.	#N/A
NCER_102540	0	0	19.714	5.0311	1.86506	1.32623	No	#N/A	#N/A	.	#N/A
NCER_102543	187.283	187.283	39.428	86.535	80.1974	92.0783	No	2	5.38e-52	Haemolysin-III related (1.00E-001)	Signal transduction mechanisms	CELLULAR PROCESSES AND SIGNALING
NCER_102544	374.566	0	0	4.02488	1.86506	3.78923	No	2	0	Reverse transcriptase (RNA-dependent DNA pol (1.00E-015)	General function prediction only	POORLY CHARACTERIZED
NCER_102547	0	0	0	1.00622	0	0	No	#N/A	#N/A	.	#N/A
NCER_102549	0	0	7.88559	2.01244	3.10843	3.59977	No	#N/A	#N/A	.	#N/A
NCER_102552	0	0	0	0	0.621686	0.568385	No	#N/A	#N/A	.	#N/A
NCER_102553	0	0	7.88559	4.02488	4.3518	5.68385	No	#N/A	#N/A	.	#N/A
NCER_102555	0	0	0	1.00622	3.73011	0.568385	No	#N/A	#N/A	.	#N/A
[truncated: 62 more rows]
