# Supplementary material for: Host-Parasite Interactions and Purifying Selection in a Microsporidian Parasite of Honey Bees
Source: PLoS One. 2016 Feb 3;11(2):e0147549. doi: 10.1371/journal.pone.0147549 (PMC4739525; doi:10.1371/journal.pone.0147549)
Supplement: S2 File — (XLSX) [file pone.0147549.s002.xlsx]

## Sheet: Sheet1
parasite collected in 2007									parasite collected in 2013
#CHROM	POS	REF	ALT	EFFECT	FUNCTIONAL_CLASS	GENE_BIOTYPE	TRANSCRIPT_ID		#CHROM	POS	REF	ALT	EFFECT	FUNCTIONAL_CLASS	GENE_BIOTYPE	TRANSCRIPT_ID
ACOL01000001	803	T	A	SYNONYMOUS_CODING	SILENT	protein_coding	NCER_100001		ACOL01000001	803	T	A	SYNONYMOUS_CODING	SILENT	protein_coding	NCER_100001
ACOL01000001	845	C	T	SYNONYMOUS_CODING	SILENT	protein_coding	NCER_100001		ACOL01000001	845	C	T	SYNONYMOUS_CODING	SILENT	protein_coding	NCER_100001
ACOL01000001	884	T	A	SYNONYMOUS_CODING	SILENT	protein_coding	NCER_100001		ACOL01000001	884	T	A	SYNONYMOUS_CODING	SILENT	protein_coding	NCER_100001
ACOL01000001	1129	C	CT	FRAME_SHIFT	NONE	protein_coding	NCER_100001		ACOL01000001	9063	A	AT	FRAME_SHIFT	NONE	protein_coding	NCER_100008
ACOL01000001	2759	CA	C	FRAME_SHIFT	NONE	protein_coding	NCER_100004		ACOL01000001	9532	G	A	NON_SYNONYMOUS_CODING	MISSENSE	protein_coding	NCER_100008
ACOL01000001	3113	G	GT	FRAME_SHIFT	NONE	protein_coding	NCER_100004		ACOL01000001	10385	G	A	SYNONYMOUS_CODING	SILENT	protein_coding	NCER_100008
ACOL01000001	3144	C	CT	FRAME_SHIFT	NONE	protein_coding	NCER_100004		ACOL01000001	10457	A	G	SYNONYMOUS_CODING	SILENT	protein_coding	NCER_100008
ACOL01000001	3763	T	TA	FRAME_SHIFT	NONE	protein_coding	NCER_100005		ACOL01000001	10898	A	G	SYNONYMOUS_CODING	SILENT	protein_coding	NCER_100008
ACOL01000001	9063	A	AT	FRAME_SHIFT	NONE	protein_coding	NCER_100008		ACOL01000001	12735	C	T	SYNONYMOUS_CODING	SILENT	protein_coding	NCER_100009
ACOL01000001	9251	T	C	SYNONYMOUS_CODING	SILENT	protein_coding	NCER_100008		ACOL01000001	13788	T	A	SYNONYMOUS_CODING	SILENT	protein_coding	NCER_100010
ACOL01000001	9406	TA	T	FRAME_SHIFT	NONE	protein_coding	NCER_100008		ACOL01000001	13863	C	G	NON_SYNONYMOUS_CODING	MISSENSE	protein_coding	NCER_100010
ACOL01000001	9532	G	A	NON_SYNONYMOUS_CODING	MISSENSE	protein_coding	NCER_100008		ACOL01000001	13871	T	G	NON_SYNONYMOUS_CODING	MISSENSE	protein_coding	NCER_100010
ACOL01000001	9643	A	G	SYNONYMOUS_CODING	SILENT	protein_coding	NCER_100008		ACOL01000001	13954	T	C	NON_SYNONYMOUS_CODING	MISSENSE	protein_coding	NCER_100010
ACOL01000001	10385	G	A	SYNONYMOUS_CODING	SILENT	protein_coding	NCER_100008		ACOL01000001	13971	C	T	SYNONYMOUS_CODING	SILENT	protein_coding	NCER_100010
ACOL01000001	10457	A	G	SYNONYMOUS_CODING	SILENT	protein_coding	NCER_100008		ACOL01000001	15129	T	C	SYNONYMOUS_CODING	SILENT	protein_coding	NCER_100011
ACOL01000001	10531	C	T	NON_SYNONYMOUS_CODING	MISSENSE	protein_coding	NCER_100008		ACOL01000001	15149	G	A	SYNONYMOUS_CODING	SILENT	protein_coding	NCER_100011
ACOL01000001	10719	G	GT	FRAME_SHIFT	NONE	protein_coding	NCER_100008		ACOL01000001	16317	T	C	SYNONYMOUS_CODING	SILENT	protein_coding	NCER_100012
ACOL01000001	10898	A	G	SYNONYMOUS_CODING	SILENT	protein_coding	NCER_100008		ACOL01000001	18985	T	C	SYNONYMOUS_CODING	SILENT	protein_coding	NCER_100015
ACOL01000001	10998	G	A	NON_SYNONYMOUS_CODING	MISSENSE	protein_coding	NCER_100008		ACOL01000001	19177	A	G	SYNONYMOUS_CODING	SILENT	protein_coding	NCER_100015
ACOL01000001	10999	C	T	NON_SYNONYMOUS_CODING	MISSENSE	protein_coding	NCER_100008		ACOL01000001	23067	G	T	NON_SYNONYMOUS_CODING	MISSENSE	protein_coding	NCER_100018
ACOL01000001	11011	T	C	NON_SYNONYMOUS_CODING	MISSENSE	protein_coding	NCER_100008		ACOL01000001	24608	A	G	SYNONYMOUS_CODING	SILENT	protein_coding	NCER_100019
ACOL01000001	11085	G	GT	FRAME_SHIFT	NONE	protein_coding	NCER_100008		ACOL01000001	27122	A	G	SYNONYMOUS_CODING	SILENT	protein_coding	NCER_100020
ACOL01000001	12122	G	C	NON_SYNONYMOUS_CODING	MISSENSE	protein_coding	NCER_100009		ACOL01000001	29063	C	T	SYNONYMOUS_CODING	SILENT	protein_coding	NCER_100021
ACOL01000001	12133	C	T	SYNONYMOUS_CODING	SILENT	protein_coding	NCER_100009		ACOL01000001	29177	G	A	SYNONYMOUS_CODING	SILENT	protein_coding	NCER_100021
ACOL01000001	12210	C	T	SYNONYMOUS_CODING	SILENT	protein_coding	NCER_100009		ACOL01000001	29772	A	G	SYNONYMOUS_CODING	SILENT	protein_coding	NCER_100022
ACOL01000001	12228	AT	A	FRAME_SHIFT	NONE	protein_coding	NCER_100009		ACOL01000001	29844	C	T	SYNONYMOUS_CODING	SILENT	protein_coding	NCER_100022
ACOL01000001	12580	AT	A	FRAME_SHIFT	NONE	protein_coding	NCER_100009		ACOL01000001	29892	G	A	SYNONYMOUS_CODING	SILENT	protein_coding	NCER_100022
ACOL01000001	12589	GT	G	FRAME_SHIFT	NONE	protein_coding	NCER_100009		ACOL01000001	32893	G	A	SYNONYMOUS_CODING	SILENT	protein_coding	NCER_100024
ACOL01000001	12735	C	T	SYNONYMOUS_CODING	SILENT	protein_coding	NCER_100009		ACOL01000001	34852	C	T	NON_SYNONYMOUS_CODING	MISSENSE	protein_coding	NCER_100026
ACOL01000001	12891	C	T	SYNONYMOUS_CODING	SILENT	protein_coding	NCER_100009		ACOL01000001	37897	G	A	SYNONYMOUS_CODING	SILENT	protein_coding	NCER_100027
ACOL01000001	13494	A	G	SYNONYMOUS_CODING	SILENT	protein_coding	NCER_100010		ACOL01000001	38519	C	A	NON_SYNONYMOUS_CODING	MISSENSE	protein_coding	NCER_100027
ACOL01000001	13701	T	C	SYNONYMOUS_CODING	SILENT	protein_coding	NCER_100010		ACOL01000001	38521	G	A	SYNONYMOUS_CODING	SILENT	protein_coding	NCER_100027
ACOL01000001	13788	T	A	SYNONYMOUS_CODING	SILENT	protein_coding	NCER_100010		ACOL01000001	38542	C	T	SYNONYMOUS_CODING	SILENT	protein_coding	NCER_100027
ACOL01000001	13863	C	G	NON_SYNONYMOUS_CODING	MISSENSE	protein_coding	NCER_100010		ACOL01000001	52667	G	A	SYNONYMOUS_CODING	SILENT	protein_coding	NCER_100037
ACOL01000001	13871	T	G	NON_SYNONYMOUS_CODING	MISSENSE	protein_coding	NCER_100010		ACOL01000001	52682	T	C	SYNONYMOUS_CODING	SILENT	protein_coding	NCER_100037
ACOL01000001	13954	T	C	NON_SYNONYMOUS_CODING	MISSENSE	protein_coding	NCER_100010		ACOL01000001	55163	A	T	NON_SYNONYMOUS_CODING	MISSENSE	protein_coding	NCER_100038
ACOL01000001	13971	C	T	SYNONYMOUS_CODING	SILENT	protein_coding	NCER_100010		ACOL01000001	55456	G	A	SYNONYMOUS_CODING	SILENT	protein_coding	NCER_100038
ACOL01000001	14055	G	A	SYNONYMOUS_CODING	SILENT	protein_coding	NCER_100010		ACOL01000001	61006	T	C	NON_SYNONYMOUS_CODING	MISSENSE	protein_coding	NCER_100041
ACOL01000001	14870	A	T	NON_SYNONYMOUS_CODING	MISSENSE	protein_coding	NCER_100011		ACOL01000002	3489	A	G	SYNONYMOUS_CODING	SILENT	protein_coding	NCER_100043
ACOL01000001	15057	A	G	SYNONYMOUS_CODING	SILENT	protein_coding	NCER_100011		ACOL01000002	8783	G	GT	FRAME_SHIFT	NONE	protein_coding	NCER_100046
ACOL01000001	15129	T	C	SYNONYMOUS_CODING	SILENT	protein_coding	NCER_100011		ACOL01000002	9915	A	G	SYNONYMOUS_CODING	SILENT	protein_coding	NCER_100047
ACOL01000001	15149	G	A	SYNONYMOUS_CODING	SILENT	protein_coding	NCER_100011		ACOL01000002	10142	A	G	SYNONYMOUS_CODING	SILENT	protein_coding	NCER_100048
ACOL01000001	15867	C	T	SYNONYMOUS_CODING	SILENT	protein_coding	NCER_100012		ACOL01000002	10213	C	CT	FRAME_SHIFT	NONE	protein_coding	NCER_100048
ACOL01000001	15870	C	T	SYNONYMOUS_CODING	SILENT	protein_coding	NCER_100012		ACOL01000002	10267	C	CT	FRAME_SHIFT	NONE	protein_coding	NCER_100048
ACOL01000001	16120	A	G	NON_SYNONYMOUS_CODING	MISSENSE	protein_coding	NCER_100012		ACOL01000002	10285	G	GT	FRAME_SHIFT	NONE	protein_coding	NCER_100048
ACOL01000001	16317	T	C	SYNONYMOUS_CODING	SILENT	protein_coding	NCER_100012		ACOL01000002	10784	AT	A	FRAME_SHIFT	NONE	protein_coding	NCER_100048
ACOL01000001	17766	T	C	SYNONYMOUS_CODING	SILENT	protein_coding	NCER_100014		ACOL01000002	11566	C	T	NON_SYNONYMOUS_CODING	MISSENSE	protein_coding	NCER_100049
ACOL01000001	17823	A	T	SYNONYMOUS_CODING	SILENT	protein_coding	NCER_100014		ACOL01000002	11707	A	G	NON_SYNONYMOUS_CODING	MISSENSE	protein_coding	NCER_100049
ACOL01000001	18448	TA	T	FRAME_SHIFT	NONE	protein_coding	NCER_100015		ACOL01000002	11724	T	G	NON_SYNONYMOUS_CODING	MISSENSE	protein_coding	NCER_100049
ACOL01000001	18490	A	G	SYNONYMOUS_CODING	SILENT	protein_coding	NCER_100015		ACOL01000002	12439	C	T	SYNONYMOUS_CODING	SILENT	protein_coding	NCER_100050
ACOL01000001	18623	GA	G	FRAME_SHIFT	NONE	protein_coding	NCER_100015		ACOL01000002	12546	A	G	NON_SYNONYMOUS_CODING	MISSENSE	protein_coding	NCER_100050
ACOL01000001	18985	T	C	SYNONYMOUS_CODING	SILENT	protein_coding	NCER_100015		ACOL01000002	12571	A	G	SYNONYMOUS_CODING	SILENT	protein_coding	NCER_100050
ACOL01000001	19177	A	G	SYNONYMOUS_CODING	SILENT	protein_coding	NCER_100015		ACOL01000002	14861	A	G	SYNONYMOUS_CODING	SILENT	protein_coding	NCER_100052
ACOL01000001	19557	TA	T	FRAME_SHIFT	NONE	protein_coding	NCER_100016		ACOL01000002	15507	G	T	NON_SYNONYMOUS_CODING	MISSENSE	protein_coding	NCER_100053
ACOL01000001	19625	G	A	NON_SYNONYMOUS_CODING	MISSENSE	protein_coding	NCER_100016		ACOL01000002	15609	G	A	SYNONYMOUS_CODING	SILENT	protein_coding	NCER_100053
ACOL01000001	19627	A	T	NON_SYNONYMOUS_CODING	MISSENSE	protein_coding	NCER_100016		ACOL01000002	16212	A	G	SYNONYMOUS_CODING	SILENT	protein_coding	NCER_100054
ACOL01000001	19720	C	T	SYNONYMOUS_CODING	SILENT	protein_coding	NCER_100016		ACOL01000002	16275	C	T	SYNONYMOUS_CODING	SILENT	protein_coding	NCER_100054
ACOL01000001	19789	G	GA	FRAME_SHIFT	NONE	protein_coding	NCER_100016		ACOL01000002	29226	C	T	SYNONYMOUS_CODING	SILENT	protein_coding	NCER_100057
ACOL01000001	19882	C	CT	FRAME_SHIFT	NONE	protein_coding	NCER_100016		ACOL01000002	29882	T	C	SYNONYMOUS_CODING	SILENT	protein_coding	NCER_100058
ACOL01000001	19884	CT	C	FRAME_SHIFT	NONE	protein_coding	NCER_100016		ACOL01000002	31384	C	T	NON_SYNONYMOUS_CODING	MISSENSE	protein_coding	NCER_100059
ACOL01000001	19895	GT	G	FRAME_SHIFT	NONE	protein_coding	NCER_100016		ACOL01000002	36637	G	A	SYNONYMOUS_CODING	SILENT	protein_coding	NCER_100062
ACOL01000001	20327	C	T	SYNONYMOUS_CODING	SILENT	protein_coding	NCER_100017		ACOL01000002	36859	C	T	SYNONYMOUS_CODING	SILENT	protein_coding	NCER_100062
ACOL01000001	20365	C	CT	FRAME_SHIFT	NONE	protein_coding	NCER_100017		ACOL01000002	36929	C	T	NON_SYNONYMOUS_CODING	MISSENSE	protein_coding	NCER_100062
ACOL01000001	20422	G	C	NON_SYNONYMOUS_CODING	MISSENSE	protein_coding	NCER_100017		ACOL01000002	37716	C	T	SYNONYMOUS_CODING	SILENT	protein_coding	NCER_100063
ACOL01000001	20541	T	A	NON_SYNONYMOUS_CODING	MISSENSE	protein_coding	NCER_100017		ACOL01000002	37784	C	T	NON_SYNONYMOUS_CODING	MISSENSE	protein_coding	NCER_100063
ACOL01000001	20583	T	C	NON_SYNONYMOUS_CODING	MISSENSE	protein_coding	NCER_100017		ACOL01000002	38039	A	G	SYNONYMOUS_CODING	SILENT	protein_coding	NCER_100063
ACOL01000001	20651	T	C	SYNONYMOUS_CODING	SILENT	protein_coding	NCER_100017		ACOL01000002	38076	A	C	SYNONYMOUS_CODING	SILENT	protein_coding	NCER_100063
ACOL01000001	20888	G	A	SYNONYMOUS_CODING	SILENT	protein_coding	NCER_100017		ACOL01000002	38367	G	T	STOP_GAINED	NONSENSE	protein_coding	NCER_100063
ACOL01000001	20903	T	A	NON_SYNONYMOUS_CODING	MISSENSE	protein_coding	NCER_100017		ACOL01000002	38368	T	A	NON_SYNONYMOUS_CODING	MISSENSE	protein_coding	NCER_100063
ACOL01000001	20964	G	A	NON_SYNONYMOUS_CODING	MISSENSE	protein_coding	NCER_100017		ACOL01000002	39192	C	T	NON_SYNONYMOUS_CODING	MISSENSE	protein_coding	NCER_100064
ACOL01000001	21029	C	T	SYNONYMOUS_CODING	SILENT	protein_coding	NCER_100017		ACOL01000002	39555	A	AT	FRAME_SHIFT	NONE	protein_coding	NCER_100064
ACOL01000001	21066	G	A	NON_SYNONYMOUS_CODING	MISSENSE	protein_coding	NCER_100017		ACOL01000002	39603	G	GT	FRAME_SHIFT	NONE	protein_coding	NCER_100064
ACOL01000001	22377	C	T	NON_SYNONYMOUS_CODING	MISSENSE	protein_coding	NCER_100018		ACOL01000002	41948	T	C	SYNONYMOUS_CODING	SILENT	protein_coding	NCER_100065
ACOL01000001	22769	C	T	NON_SYNONYMOUS_CODING	MISSENSE	protein_coding	NCER_100018		ACOL01000002	42097	C	A	NON_SYNONYMOUS_CODING	MISSENSE	protein_coding	NCER_100065
ACOL01000001	23067	G	T	NON_SYNONYMOUS_CODING	MISSENSE	protein_coding	NCER_100018		ACOL01000002	44722	A	G	SYNONYMOUS_CODING	SILENT	protein_coding	NCER_100068
ACOL01000001	23214	A	G	NON_SYNONYMOUS_CODING	MISSENSE	protein_coding	NCER_100018		ACOL01000002	48038	G	A	SYNONYMOUS_CODING	SILENT	protein_coding	NCER_100070
ACOL01000001	23263	G	A	SYNONYMOUS_CODING	SILENT	protein_coding	NCER_100018		ACOL01000002	48076	A	T	NON_SYNONYMOUS_CODING	MISSENSE	protein_coding	NCER_100070
ACOL01000001	23286	A	G	NON_SYNONYMOUS_CODING	MISSENSE	protein_coding	NCER_100018		ACOL01000002	48187	A	G	NON_SYNONYMOUS_CODING	MISSENSE	protein_coding	NCER_100070
ACOL01000001	23551	CT	C	FRAME_SHIFT	NONE	protein_coding	NCER_100019		ACOL01000002	48194	A	G	SYNONYMOUS_CODING	SILENT	protein_coding	NCER_100070
ACOL01000001	23582	G	A	SYNONYMOUS_CODING	SILENT	protein_coding	NCER_100019		ACOL01000002	48374	T	C	SYNONYMOUS_CODING	SILENT	protein_coding	NCER_100070
ACOL01000001	23920	A	G	SYNONYMOUS_CODING	SILENT	protein_coding	NCER_100019		ACOL01000002	48625	G	A	NON_SYNONYMOUS_CODING	MISSENSE	protein_coding	NCER_100070
ACOL01000001	24608	A	G	SYNONYMOUS_CODING	SILENT	protein_coding	NCER_100019		ACOL01000002	48672	G	A	NON_SYNONYMOUS_CODING	MISSENSE	protein_coding	NCER_100070
ACOL01000001	25179	AT	A	FRAME_SHIFT	NONE	protein_coding	NCER_100020		ACOL01000002	48775	C	A	NON_SYNONYMOUS_CODING	MISSENSE	protein_coding	NCER_100070
ACOL01000001	25586	A	G	SYNONYMOUS_CODING	SILENT	protein_coding	NCER_100020		ACOL01000002	50746	A	G	SYNONYMOUS_CODING	SILENT	protein_coding	NCER_100072
ACOL01000001	26363	G	A	SYNONYMOUS_CODING	SILENT	protein_coding	NCER_100020		ACOL01000002	50755	G	A	SYNONYMOUS_CODING	SILENT	protein_coding	NCER_100072
ACOL01000001	26705	C	T	SYNONYMOUS_CODING	SILENT	protein_coding	NCER_100020		ACOL01000002	51154	A	G	SYNONYMOUS_CODING	SILENT	protein_coding	NCER_100072
ACOL01000001	26723	G	A	SYNONYMOUS_CODING	SILENT	protein_coding	NCER_100020		ACOL01000002	53615	A	C	NON_SYNONYMOUS_CODING	MISSENSE	protein_coding	NCER_100075
ACOL01000001	27122	A	G	SYNONYMOUS_CODING	SILENT	protein_coding	NCER_100020		ACOL01000002	53692	A	G	SYNONYMOUS_CODING	SILENT	protein_coding	NCER_100075
ACOL01000001	29063	C	T	SYNONYMOUS_CODING	SILENT	protein_coding	NCER_100021		ACOL01000002	53855	T	C	SYNONYMOUS_CODING	SILENT	protein_coding	NCER_100075
ACOL01000001	29177	G	A	SYNONYMOUS_CODING	SILENT	protein_coding	NCER_100021		ACOL01000002	56194	C	A	NON_SYNONYMOUS_CODING	MISSENSE	protein_coding	NCER_100077
ACOL01000001	29303	A	T	SYNONYMOUS_CODING	SILENT	protein_coding	NCER_100021		ACOL01000002	56361	G	A	NON_SYNONYMOUS_CODING	MISSENSE	protein_coding	NCER_100077
ACOL01000001	29626	A	T	NON_SYNONYMOUS_CODING	MISSENSE	protein_coding	NCER_100022		ACOL01000002	56622	G	A	NON_SYNONYMOUS_CODING	MISSENSE	protein_coding	NCER_100077
ACOL01000001	29646	A	C	NON_SYNONYMOUS_CODING	MISSENSE	protein_coding	NCER_100022		ACOL01000002	56711	G	A	SYNONYMOUS_CODING	SILENT	protein_coding	NCER_100077
ACOL01000001	29772	A	G	SYNONYMOUS_CODING	SILENT	protein_coding	NCER_100022		ACOL01000002	56722	A	G	SYNONYMOUS_CODING	SILENT	protein_coding	NCER_100077
ACOL01000001	29844	C	T	SYNONYMOUS_CODING	SILENT	protein_coding	NCER_100022		ACOL01000002	56799	C	T	NON_SYNONYMOUS_CODING	MISSENSE	protein_coding	NCER_100077
ACOL01000001	29892	G	A	SYNONYMOUS_CODING	SILENT	protein_coding	NCER_100022		ACOL01000002	56850	T	C	NON_SYNONYMOUS_CODING	MISSENSE	protein_coding	NCER_100077
ACOL01000001	32893	G	A	SYNONYMOUS_CODING	SILENT	protein_coding	NCER_100024		ACOL01000002	56891	C	T	SYNONYMOUS_CODING	SILENT	protein_coding	NCER_100077
ACOL01000001	33167	C	T	NON_SYNONYMOUS_CODING	MISSENSE	protein_coding	NCER_100024		ACOL01000002	56915	T	C	SYNONYMOUS_CODING	SILENT	protein_coding	NCER_100077
ACOL01000001	33274	A	T	SYNONYMOUS_CODING	SILENT	protein_coding	NCER_100024		ACOL01000002	56948	G	A	SYNONYMOUS_CODING	SILENT	protein_coding	NCER_100077
ACOL01000001	34360	A	G	SYNONYMOUS_CODING	SILENT	protein_coding	NCER_100025		ACOL01000002	58066	G	A	NON_SYNONYMOUS_CODING	MISSENSE	protein_coding	NCER_100078
ACOL01000001	34512	C	A	NON_SYNONYMOUS_CODING	MISSENSE	protein_coding	NCER_100025		ACOL01000002	58120	C	T	NON_SYNONYMOUS_CODING	MISSENSE	protein_coding	NCER_100078
ACOL01000001	34534	T	C	SYNONYMOUS_CODING	SILENT	protein_coding	NCER_100025		ACOL01000002	58140	G	A	NON_SYNONYMOUS_CODING	MISSENSE	protein_coding	NCER_100078
ACOL01000001	34564	G	A	SYNONYMOUS_CODING	SILENT	protein_coding	NCER_100025		ACOL01000002	58166	A	G	SYNONYMOUS_CODING	SILENT	protein_coding	NCER_100078
ACOL01000001	34670	C	T	NON_SYNONYMOUS_CODING	MISSENSE	protein_coding	NCER_100025		ACOL01000002	58212	A	C	NON_SYNONYMOUS_CODING	MISSENSE	protein_coding	NCER_100078
ACOL01000001	34852	C	T	NON_SYNONYMOUS_CODING	MISSENSE	protein_coding	NCER_100026		ACOL01000002	58336	T	C	NON_SYNONYMOUS_CODING	MISSENSE	protein_coding	NCER_100078
ACOL01000001	36289	T	C	SYNONYMOUS_CODING	SILENT	protein_coding	NCER_100027		ACOL01000002	58345	G	A	NON_SYNONYMOUS_CODING	MISSENSE	protein_coding	NCER_100078
ACOL01000001	36410	C	T	NON_SYNONYMOUS_CODING	MISSENSE	protein_coding	NCER_100027		ACOL01000002	58424	A	C	NON_SYNONYMOUS_CODING	MISSENSE	protein_coding	NCER_100078
ACOL01000001	36784	A	T	SYNONYMOUS_CODING	SILENT	protein_coding	NCER_100027		ACOL01000002	58514	T	A	NON_SYNONYMOUS_CODING	MISSENSE	protein_coding	NCER_100078
ACOL01000001	36930	G	A	NON_SYNONYMOUS_CODING	MISSENSE	protein_coding	NCER_100027		ACOL01000003	219	G	A	SYNONYMOUS_CODING	SILENT	protein_coding	NCER_100079
ACOL01000001	37247	T	C	NON_SYNONYMOUS_CODING	MISSENSE	protein_coding	NCER_100027		ACOL01000003	288	T	A	SYNONYMOUS_CODING	SILENT	protein_coding	NCER_100079
ACOL01000001	37522	C	T	SYNONYMOUS_CODING	SILENT	protein_coding	NCER_100027		ACOL01000003	438	T	C	SYNONYMOUS_CODING	SILENT	protein_coding	NCER_100079
ACOL01000001	37897	G	A	SYNONYMOUS_CODING	SILENT	protein_coding	NCER_100027		ACOL01000003	486	T	C	SYNONYMOUS_CODING	SILENT	protein_coding	NCER_100079
ACOL01000001	38165	A	G	NON_SYNONYMOUS_CODING	MISSENSE	protein_coding	NCER_100027		ACOL01000003	666	C	T	SYNONYMOUS_CODING	SILENT	protein_coding	NCER_100079
ACOL01000001	38230	G	A	SYNONYMOUS_CODING	SILENT	protein_coding	NCER_100027		ACOL01000003	675	G	A	SYNONYMOUS_CODING	SILENT	protein_coding	NCER_100079
ACOL01000001	38519	C	A	NON_SYNONYMOUS_CODING	MISSENSE	protein_coding	NCER_100027		ACOL01000003	759	C	T	SYNONYMOUS_CODING	SILENT	protein_coding	NCER_100079
ACOL01000001	38521	G	A	SYNONYMOUS_CODING	SILENT	protein_coding	NCER_100027		ACOL01000003	938	T	C	NON_SYNONYMOUS_CODING	MISSENSE	protein_coding	NCER_100079
ACOL01000001	38542	C	T	SYNONYMOUS_CODING	SILENT	protein_coding	NCER_100027		ACOL01000003	945	A	G	SYNONYMOUS_CODING	SILENT	protein_coding	NCER_100079
ACOL01000001	39431	T	C	SYNONYMOUS_CODING	SILENT	protein_coding	NCER_100029		ACOL01000003	2025	G	T	SYNONYMOUS_CODING	SILENT	protein_coding	NCER_100079
ACOL01000001	39506	C	T	SYNONYMOUS_CODING	SILENT	protein_coding	NCER_100029		ACOL01000003	2042	C	T	NON_SYNONYMOUS_CODING	MISSENSE	protein_coding	NCER_100079
ACOL01000001	39544	TA	T	FRAME_SHIFT	NONE	protein_coding	NCER_100029		ACOL01000003	2134	C	T	NON_SYNONYMOUS_CODING	MISSENSE	protein_coding	NCER_100079
ACOL01000001	39659	G	A	SYNONYMOUS_CODING	SILENT	protein_coding	NCER_100029		ACOL01000003	2160	C	T	SYNONYMOUS_CODING	SILENT	protein_coding	NCER_100079
ACOL01000001	39746	T	C	SYNONYMOUS_CODING	SILENT	protein_coding	NCER_100029		ACOL01000003	2221	T	C	NON_SYNONYMOUS_CODING	MISSENSE	protein_coding	NCER_100079
ACOL01000001	39749	G	A	SYNONYMOUS_CODING	SILENT	protein_coding	NCER_100029		ACOL01000003	2260	C	T	NON_SYNONYMOUS_CODING	MISSENSE	protein_coding	NCER_100079
ACOL01000001	39752	A	T	SYNONYMOUS_CODING	SILENT	protein_coding	NCER_100029		ACOL01000003	2508	C	T	SYNONYMOUS_CODING	SILENT	protein_coding	NCER_100079
ACOL01000001	39754	G	A	NON_SYNONYMOUS_CODING	MISSENSE	protein_coding	NCER_100029		ACOL01000003	2685	C	T	SYNONYMOUS_CODING	SILENT	protein_coding	NCER_100079
ACOL01000001	39809	T	C	NON_SYNONYMOUS_CODING	MISSENSE	protein_coding	NCER_100029		ACOL01000003	2802	A	G	SYNONYMOUS_CODING	SILENT	protein_coding	NCER_100079
ACOL01000001	39812	G	A	SYNONYMOUS_CODING	SILENT	protein_coding	NCER_100029		ACOL01000003	2808	C	T	SYNONYMOUS_CODING	SILENT	protein_coding	NCER_100079
ACOL01000001	39827	A	T	SYNONYMOUS_CODING	SILENT	protein_coding	NCER_100029		ACOL01000003	3041	C	T	NON_SYNONYMOUS_CODING	MISSENSE	protein_coding	NCER_100079
ACOL01000001	39842	A	G	SYNONYMOUS_CODING	SILENT	protein_coding	NCER_100029		ACOL01000003	4139	G	A	SYNONYMOUS_CODING	SILENT	protein_coding	NCER_100080
ACOL01000001	39854	A	G	SYNONYMOUS_CODING	SILENT	protein_coding	NCER_100029		ACOL01000003	4667	A	G	SYNONYMOUS_CODING	SILENT	protein_coding	NCER_100080
ACOL01000001	39881	G	A	SYNONYMOUS_CODING	SILENT	protein_coding	NCER_100029		ACOL01000003	4683	G	A	NON_SYNONYMOUS_CODING	MISSENSE	protein_coding	NCER_100080
ACOL01000001	39884	A	G	SYNONYMOUS_CODING	SILENT	protein_coding	NCER_100029		ACOL01000003	4944	C	CA	FRAME_SHIFT	NONE	protein_coding	NCER_100080
ACOL01000001	39973	G	A	SYNONYMOUS_CODING	SILENT	protein_coding	NCER_100029		ACOL01000003	5498	G	GA	FRAME_SHIFT	NONE	protein_coding	NCER_100080
ACOL01000001	39989	A	T	NON_SYNONYMOUS_CODING	MISSENSE	protein_coding	NCER_100029		ACOL01000003	5516	G	A	SYNONYMOUS_CODING	SILENT	protein_coding	NCER_100080
ACOL01000001	40055	A	G	SYNONYMOUS_CODING	SILENT	protein_coding	NCER_100029		ACOL01000003	6296	G	A	SYNONYMOUS_CODING	SILENT	protein_coding	NCER_100082
ACOL01000001	40315	T	C	NON_SYNONYMOUS_CODING	MISSENSE	protein_coding	NCER_100029		ACOL01000003	7958	C	T	SYNONYMOUS_CODING	SILENT	protein_coding	NCER_100082
ACOL01000001	40435	C	A	NON_SYNONYMOUS_CODING	MISSENSE	protein_coding	NCER_100029		ACOL01000003	8716	C	T	SYNONYMOUS_CODING	SILENT	protein_coding	NCER_100083
ACOL01000001	40547	G	GT	FRAME_SHIFT	NONE	protein_coding	NCER_100029		ACOL01000003	8775	A	G	NON_SYNONYMOUS_CODING	MISSENSE	protein_coding	NCER_100083
ACOL01000001	41066	A	G	SYNONYMOUS_CODING	SILENT	protein_coding	NCER_100029		ACOL01000003	11356	C	T	SYNONYMOUS_CODING	SILENT	protein_coding	NCER_100083
ACOL01000001	41894	C	T	SYNONYMOUS_CODING	SILENT	protein_coding	NCER_100029		ACOL01000003	13770	T	C	NON_SYNONYMOUS_CODING	MISSENSE	protein_coding	NCER_100084
ACOL01000001	41897	C	T	SYNONYMOUS_CODING	SILENT	protein_coding	NCER_100029		ACOL01000003	17489	C	T	SYNONYMOUS_CODING	SILENT	protein_coding	NCER_100086
ACOL01000001	42591	A	T	SYNONYMOUS_CODING	SILENT	protein_coding	NCER_100030		ACOL01000003	18232	G	A	NON_SYNONYMOUS_CODING	MISSENSE	protein_coding	NCER_100087
ACOL01000001	42594	C	T	SYNONYMOUS_CODING	SILENT	protein_coding	NCER_100030		ACOL01000003	18382	G	C	NON_SYNONYMOUS_CODING	MISSENSE	protein_coding	NCER_100087
ACOL01000001	42595	G	T	NON_SYNONYMOUS_CODING	MISSENSE	protein_coding	NCER_100030		ACOL01000003	18444	A	G	SYNONYMOUS_CODING	SILENT	protein_coding	NCER_100087
ACOL01000001	43902	G	T	NON_SYNONYMOUS_CODING	MISSENSE	protein_coding	NCER_100031		ACOL01000003	19290	A	T	SYNONYMOUS_CODING	SILENT	protein_coding	NCER_100088
ACOL01000001	43935	A	AT	FRAME_SHIFT	NONE	protein_coding	NCER_100031		ACOL01000003	19330	A	T	NON_SYNONYMOUS_CODING	MISSENSE	protein_coding	NCER_100088
ACOL01000001	44537	C	T	SYNONYMOUS_CODING	SILENT	protein_coding	NCER_100031		ACOL01000003	19394	T	C	NON_SYNONYMOUS_CODING	MISSENSE	protein_coding	NCER_100088
ACOL01000001	45151	GTAAAAATTTTACCATTAATAAATT	G	CODON_CHANGE_PLUS_CODON_DELETION	NONE	protein_coding	NCER_100032		ACOL01000003	19461	C	T	SYNONYMOUS_CODING	SILENT	protein_coding	NCER_100088
ACOL01000001	46649	A	AT	FRAME_SHIFT	NONE	protein_coding	NCER_100032		ACOL01000003	19479	G	A	SYNONYMOUS_CODING	SILENT	protein_coding	NCER_100088
ACOL01000001	46655	TA	T	FRAME_SHIFT	NONE	protein_coding	NCER_100032		ACOL01000003	19530	G	A	SYNONYMOUS_CODING	SILENT	protein_coding	NCER_100088
ACOL01000001	46924	A	G	SYNONYMOUS_CODING	SILENT	protein_coding	NCER_100033		ACOL01000003	22168	T	C	SYNONYMOUS_CODING	SILENT	protein_coding	NCER_100090
ACOL01000001	47996	T	C	SYNONYMOUS_CODING	SILENT	protein_coding	NCER_100034		ACOL01000003	22456	A	G	SYNONYMOUS_CODING	SILENT	protein_coding	NCER_100090
ACOL01000001	48304	T	C	NON_SYNONYMOUS_CODING	MISSENSE	protein_coding	NCER_100034		ACOL01000003	22494	T	C	NON_SYNONYMOUS_CODING	MISSENSE	protein_coding	NCER_100090
ACOL01000001	48419	T	C	SYNONYMOUS_CODING	SILENT	protein_coding	NCER_100034		ACOL01000003	24502	C	T	SYNONYMOUS_CODING	SILENT	protein_coding	NCER_100092
ACOL01000001	48427	C	T	NON_SYNONYMOUS_CODING	MISSENSE	protein_coding	NCER_100034		ACOL01000003	24600	T	C	SYNONYMOUS_CODING	SILENT	protein_coding	NCER_100092
ACOL01000001	48680	G	GT	FRAME_SHIFT	NONE	protein_coding	NCER_100034		ACOL01000003	24636	G	C	SYNONYMOUS_CODING	SILENT	protein_coding	NCER_100092
ACOL01000001	48911	TA	T	FRAME_SHIFT	NONE	protein_coding	NCER_100034		ACOL01000003	25880	A	G	SYNONYMOUS_CODING	SILENT	protein_coding	NCER_100093
ACOL01000001	48923	T	C	SYNONYMOUS_CODING	SILENT	protein_coding	NCER_100034		ACOL01000003	26018	T	C	SYNONYMOUS_CODING	SILENT	protein_coding	NCER_100093
ACOL01000001	48927	T	C	NON_SYNONYMOUS_CODING	MISSENSE	protein_coding	NCER_100034		ACOL01000003	26111	A	T	SYNONYMOUS_CODING	SILENT	protein_coding	NCER_100093
ACOL01000001	49561	T	A	NON_SYNONYMOUS_CODING	MISSENSE	protein_coding	NCER_100035		ACOL01000003	26147	G	A	SYNONYMOUS_CODING	SILENT	protein_coding	NCER_100093
ACOL01000001	49700	AT	A	FRAME_SHIFT	NONE	protein_coding	NCER_100035		ACOL01000003	27308	C	T	SYNONYMOUS_CODING	SILENT	protein_coding	NCER_100094
ACOL01000001	50022	GA	G	FRAME_SHIFT	NONE	protein_coding	NCER_100035		ACOL01000003	29200	C	T	NON_SYNONYMOUS_CODING	MISSENSE	protein_coding	NCER_100095
ACOL01000001	50096	GT	G	FRAME_SHIFT	NONE	protein_coding	NCER_100036		ACOL01000003	30476	TA	T	FRAME_SHIFT	NONE	protein_coding	NCER_100096
ACOL01000001	50329	GT	G	FRAME_SHIFT	NONE	protein_coding	NCER_100036		ACOL01000003	31616	G	A	SYNONYMOUS_CODING	SILENT	protein_coding	NCER_100097
ACOL01000001	50337	C	CT	FRAME_SHIFT	NONE	protein_coding	NCER_100036		ACOL01000003	31642	A	T	NON_SYNONYMOUS_CODING	MISSENSE	protein_coding	NCER_100097
ACOL01000001	51456	AT	A	FRAME_SHIFT	NONE	protein_coding	NCER_100036		ACOL01000003	33116	T	G	NON_SYNONYMOUS_CODING	MISSENSE	protein_coding	NCER_100098
ACOL01000001	51653	A	AT	FRAME_SHIFT	NONE	protein_coding	NCER_100036		ACOL01000003	33165	G	T	SYNONYMOUS_CODING	SILENT	protein_coding	NCER_100098
ACOL01000001	51908	AT	A	FRAME_SHIFT	NONE	protein_coding	NCER_100036		ACOL01000003	33429	T	G	SYNONYMOUS_CODING	SILENT	protein_coding	NCER_100098
ACOL01000001	51916	AT	A	FRAME_SHIFT	NONE	protein_coding	NCER_100036		ACOL01000003	34548	T	C	SYNONYMOUS_CODING	SILENT	protein_coding	NCER_100100
ACOL01000001	52653	C	T	NON_SYNONYMOUS_CODING	MISSENSE	protein_coding	NCER_100037		ACOL01000003	34878	A	G	SYNONYMOUS_CODING	SILENT	protein_coding	NCER_100100
ACOL01000001	52667	G	A	SYNONYMOUS_CODING	SILENT	protein_coding	NCER_100037		ACOL01000003	35846	C	T	NON_SYNONYMOUS_CODING	MISSENSE	protein_coding	NCER_100102
ACOL01000001	52682	T	C	SYNONYMOUS_CODING	SILENT	protein_coding	NCER_100037		ACOL01000003	36003	G	A	SYNONYMOUS_CODING	SILENT	protein_coding	NCER_100102
ACOL01000001	52817	T	C	SYNONYMOUS_CODING	SILENT	protein_coding	NCER_100037		ACOL01000003	36021	T	C	SYNONYMOUS_CODING	SILENT	protein_coding	NCER_100102
ACOL01000001	53075	C	T	SYNONYMOUS_CODING	SILENT	protein_coding	NCER_100037		ACOL01000003	37469	TG	T	FRAME_SHIFT	NONE	protein_coding	NCER_100104
ACOL01000001	55128	TA	T	FRAME_SHIFT	NONE	protein_coding	NCER_100038		ACOL01000003	37473	AT	A	FRAME_SHIFT	NONE	protein_coding	NCER_100104
ACOL01000001	55163	A	T	NON_SYNONYMOUS_CODING	MISSENSE	protein_coding	NCER_100038		ACOL01000003	37477	A	G	SYNONYMOUS_CODING	SILENT	protein_coding	NCER_100104
ACOL01000001	55456	G	A	SYNONYMOUS_CODING	SILENT	protein_coding	NCER_100038		ACOL01000003	37588	A	G	SYNONYMOUS_CODING	SILENT	protein_coding	NCER_100104
ACOL01000001	55471	C	T	SYNONYMOUS_CODING	SILENT	protein_coding	NCER_100038		ACOL01000003	37630	G	A	SYNONYMOUS_CODING	SILENT	protein_coding	NCER_100104
ACOL01000001	55481	A	C	NON_SYNONYMOUS_CODING	MISSENSE	protein_coding	NCER_100038		ACOL01000003	37727	A	T	NON_SYNONYMOUS_CODING	MISSENSE	protein_coding	NCER_100104
ACOL01000001	57107	GT	G	FRAME_SHIFT	NONE	protein_coding	NCER_100040		ACOL01000003	37750	C	T	SYNONYMOUS_CODING	SILENT	protein_coding	NCER_100104
ACOL01000001	57149	C	CT	FRAME_SHIFT	NONE	protein_coding	NCER_100040		ACOL01000003	37783	A	G	SYNONYMOUS_CODING	SILENT	protein_coding	NCER_100104
ACOL01000001	57218	CT	C	FRAME_SHIFT	NONE	protein_coding	NCER_100040		ACOL01000003	37818	T	C	NON_SYNONYMOUS_CODING	MISSENSE	protein_coding	NCER_100104
ACOL01000001	57229	AT	A	FRAME_SHIFT	NONE	protein_coding	NCER_100040		ACOL01000003	37834	A	C	SYNONYMOUS_CODING	SILENT	protein_coding	NCER_100104
ACOL01000001	57289	TA	T	FRAME_SHIFT	NONE	protein_coding	NCER_100040		ACOL01000003	37954	A	G	SYNONYMOUS_CODING	SILENT	protein_coding	NCER_100104
ACOL01000001	57353	G	A	NON_SYNONYMOUS_CODING	MISSENSE	protein_coding	NCER_100040		ACOL01000003	40670	C	T	SYNONYMOUS_CODING	SILENT	protein_coding	NCER_100107
ACOL01000001	57515	C	T	NON_SYNONYMOUS_CODING	MISSENSE	protein_coding	NCER_100040		ACOL01000003	43718	G	A	SYNONYMOUS_CODING	SILENT	protein_coding	NCER_100110
ACOL01000001	57639	A	AT	FRAME_SHIFT	NONE	protein_coding	NCER_100040		ACOL01000003	43925	T	C	SYNONYMOUS_CODING	SILENT	protein_coding	NCER_100110
ACOL01000001	57989	C	T	NON_SYNONYMOUS_CODING	MISSENSE	protein_coding	NCER_100040		ACOL01000004	1362	G	T	NON_SYNONYMOUS_CODING	MISSENSE	protein_coding	NCER_100112
ACOL01000001	58601	C	T	SYNONYMOUS_CODING	SILENT	protein_coding	NCER_100041		ACOL01000004	1398	T	C	SYNONYMOUS_CODING	SILENT	protein_coding	NCER_100112
ACOL01000001	58772	T	C	SYNONYMOUS_CODING	SILENT	protein_coding	NCER_100041		ACOL01000004	1447	T	C	NON_SYNONYMOUS_CODING	MISSENSE	protein_coding	NCER_100112
ACOL01000001	58952	C	T	SYNONYMOUS_CODING	SILENT	protein_coding	NCER_100041		ACOL01000004	2061	T	C	NON_SYNONYMOUS_CODING	MISSENSE	protein_coding	NCER_100113
ACOL01000001	59630	A	T	SYNONYMOUS_CODING	SILENT	protein_coding	NCER_100041		ACOL01000004	2095	A	AT	FRAME_SHIFT	NONE	protein_coding	NCER_100113
ACOL01000001	59748	T	C	NON_SYNONYMOUS_CODING	MISSENSE	protein_coding	NCER_100041		ACOL01000004	2321	G	A	SYNONYMOUS_CODING	SILENT	protein_coding	NCER_100113
ACOL01000001	59879	G	A	SYNONYMOUS_CODING	SILENT	protein_coding	NCER_100041		ACOL01000004	2898	T	A	NON_SYNONYMOUS_CODING	MISSENSE	protein_coding	NCER_100115
ACOL01000001	60962	CT	C	FRAME_SHIFT	NONE	protein_coding	NCER_100041		ACOL01000004	2975	G	A	SYNONYMOUS_CODING	SILENT	protein_coding	NCER_100115
ACOL01000001	61006	T	C	NON_SYNONYMOUS_CODING	MISSENSE	protein_coding	NCER_100041		ACOL01000004	3080	C	T	SYNONYMOUS_CODING	SILENT	protein_coding	NCER_100115
ACOL01000001	61240	CA	C	FRAME_SHIFT	NONE	protein_coding	NCER_100041		ACOL01000004	3433	G	C	NON_SYNONYMOUS_CODING	MISSENSE	protein_coding	NCER_100115
ACOL01000002	2945	A	G	SYNONYMOUS_CODING	SILENT	protein_coding	NCER_100043		ACOL01000004	4445	A	G	SYNONYMOUS_CODING	SILENT	protein_coding	NCER_100115
ACOL01000002	3089	T	C	NON_SYNONYMOUS_CODING	MISSENSE	protein_coding	NCER_100043		ACOL01000004	4639	G	A	NON_SYNONYMOUS_CODING	MISSENSE	protein_coding	NCER_100115
ACOL01000002	3176	C	T	NON_SYNONYMOUS_CODING	MISSENSE	protein_coding	NCER_100043		ACOL01000004	5584	G	T	NON_SYNONYMOUS_CODING	MISSENSE	protein_coding	NCER_100116
ACOL01000002	3355	G	T	NON_SYNONYMOUS_CODING	MISSENSE	protein_coding	NCER_100043		ACOL01000004	6353	T	G	NON_SYNONYMOUS_CODING	MISSENSE	protein_coding	NCER_100116
ACOL01000002	3362	T	TA	FRAME_SHIFT	NONE	protein_coding	NCER_100043		ACOL01000004	10512	G	A	SYNONYMOUS_CODING	SILENT	protein_coding	NCER_100117
ACOL01000002	3384	A	G	SYNONYMOUS_CODING	SILENT	protein_coding	NCER_100043		ACOL01000004	10513	G	A	NON_SYNONYMOUS_CODING	MISSENSE	protein_coding	NCER_100117
ACOL01000002	3387	C	T	SYNONYMOUS_CODING	SILENT	protein_coding	NCER_100043		ACOL01000004	11421	G	A	NON_SYNONYMOUS_CODING	MISSENSE	protein_coding	NCER_100118
ACOL01000002	3489	A	G	SYNONYMOUS_CODING	SILENT	protein_coding	NCER_100043		ACOL01000004	11610	G	A	NON_SYNONYMOUS_CODING	MISSENSE	protein_coding	NCER_100118
ACOL01000002	3534	T	C	SYNONYMOUS_CODING	SILENT	protein_coding	NCER_100043		ACOL01000004	11642	A	G	SYNONYMOUS_CODING	SILENT	protein_coding	NCER_100118
ACOL01000002	3601	C	T	NON_SYNONYMOUS_CODING	MISSENSE	protein_coding	NCER_100043		ACOL01000004	11693	A	G	SYNONYMOUS_CODING	SILENT	protein_coding	NCER_100118
ACOL01000002	3606	A	T	SYNONYMOUS_CODING	SILENT	protein_coding	NCER_100043		ACOL01000004	11714	A	G	SYNONYMOUS_CODING	SILENT	protein_coding	NCER_100118
ACOL01000002	5120	G	C	SYNONYMOUS_CODING	SILENT	protein_coding	NCER_100044		ACOL01000004	11756	C	T	SYNONYMOUS_CODING	SILENT	protein_coding	NCER_100118
ACOL01000002	5183	A	C	NON_SYNONYMOUS_CODING	MISSENSE	protein_coding	NCER_100044		ACOL01000004	11776	C	T	NON_SYNONYMOUS_CODING	MISSENSE	protein_coding	NCER_100118
ACOL01000002	5210	G	A	SYNONYMOUS_CODING	SILENT	protein_coding	NCER_100044		ACOL01000004	16451	T	C	SYNONYMOUS_CODING	SILENT	protein_coding	NCER_100120
ACOL01000002	5233	T	C	NON_SYNONYMOUS_CODING	MISSENSE	protein_coding	NCER_100044		ACOL01000004	17443	G	A	SYNONYMOUS_CODING	SILENT	protein_coding	NCER_100121
ACOL01000002	5355	A	T	NON_SYNONYMOUS_CODING	MISSENSE	protein_coding	NCER_100044		ACOL01000004	17467	G	A	SYNONYMOUS_CODING	SILENT	protein_coding	NCER_100121
ACOL01000002	5491	C	T	NON_SYNONYMOUS_CODING	MISSENSE	protein_coding	NCER_100044		ACOL01000004	17643	A	C	NON_SYNONYMOUS_CODING	MISSENSE	protein_coding	NCER_100121
ACOL01000002	5753	T	A	NON_SYNONYMOUS_CODING	MISSENSE	protein_coding	NCER_100044		ACOL01000004	17710	C	T	SYNONYMOUS_CODING	SILENT	protein_coding	NCER_100121
ACOL01000002	5942	G	A	SYNONYMOUS_CODING	SILENT	protein_coding	NCER_100044		ACOL01000004	17719	T	C	SYNONYMOUS_CODING	SILENT	protein_coding	NCER_100121
ACOL01000002	6164	T	C	SYNONYMOUS_CODING	SILENT	protein_coding	NCER_100044		ACOL01000004	20755	G	A	NON_SYNONYMOUS_CODING	MISSENSE	protein_coding	NCER_100123
ACOL01000002	6770	TA	T	FRAME_SHIFT	NONE	protein_coding	NCER_100045		ACOL01000004	20766	G	A	SYNONYMOUS_CODING	SILENT	protein_coding	NCER_100123
ACOL01000002	6812	T	C	NON_SYNONYMOUS_CODING	MISSENSE	protein_coding	NCER_100045		ACOL01000004	20838	T	C	SYNONYMOUS_CODING	SILENT	protein_coding	NCER_100123
ACOL01000002	6818	C	T	NON_SYNONYMOUS_CODING	MISSENSE	protein_coding	NCER_100045		ACOL01000004	22351	A	T	SYNONYMOUS_CODING	SILENT	protein_coding	NCER_100124
ACOL01000002	7165	T	C	NON_SYNONYMOUS_CODING	MISSENSE	protein_coding	NCER_100045		ACOL01000004	22422	A	G	NON_SYNONYMOUS_CODING	MISSENSE	protein_coding	NCER_100124
ACOL01000002	7211	G	GA	FRAME_SHIFT	NONE	protein_coding	NCER_100045		ACOL01000004	22441	A	G	SYNONYMOUS_CODING	SILENT	protein_coding	NCER_100124
ACOL01000002	7214	TA	T	FRAME_SHIFT	NONE	protein_coding	NCER_100045		ACOL01000004	22445	G	A	NON_SYNONYMOUS_CODING	MISSENSE	protein_coding	NCER_100124
ACOL01000002	8597	T	C	SYNONYMOUS_CODING	SILENT	protein_coding	NCER_100046		ACOL01000004	22630	T	C	SYNONYMOUS_CODING	SILENT	protein_coding	NCER_100124
ACOL01000002	8793	G	GT	FRAME_SHIFT	NONE	protein_coding	NCER_100046		ACOL01000004	22762	T	TA	FRAME_SHIFT	NONE	protein_coding	NCER_100124
ACOL01000002	8804	C	CT	FRAME_SHIFT	NONE	protein_coding	NCER_100046		ACOL01000004	24304	T	C	SYNONYMOUS_CODING	SILENT	protein_coding	NCER_100125
ACOL01000002	9466	T	TA	FRAME_SHIFT	NONE	protein_coding	NCER_100047		ACOL01000004	24340	A	G	SYNONYMOUS_CODING	SILENT	protein_coding	NCER_100125
ACOL01000002	9915	A	G	SYNONYMOUS_CODING	SILENT	protein_coding	NCER_100047		ACOL01000004	24419	G	A	NON_SYNONYMOUS_CODING	MISSENSE	protein_coding	NCER_100125
ACOL01000002	10142	A	G	SYNONYMOUS_CODING	SILENT	protein_coding	NCER_100048		ACOL01000004	24465	A	G	NON_SYNONYMOUS_CODING	MISSENSE	protein_coding	NCER_100125
ACOL01000002	10421	G	T	NON_SYNONYMOUS_CODING	MISSENSE	protein_coding	NCER_100048		ACOL01000004	26418	C	A	SYNONYMOUS_CODING	SILENT	protein_coding	NCER_100127
ACOL01000002	10422	T	C	NON_SYNONYMOUS_CODING	MISSENSE	protein_coding	NCER_100048		ACOL01000004	26433	A	G	SYNONYMOUS_CODING	SILENT	protein_coding	NCER_100127
ACOL01000002	11113	A	G	NON_SYNONYMOUS_CODING	MISSENSE	protein_coding	NCER_100049		ACOL01000004	28292	A	G	NON_SYNONYMOUS_CODING	MISSENSE	protein_coding	NCER_100128
ACOL01000002	11566	C	T	NON_SYNONYMOUS_CODING	MISSENSE	protein_coding	NCER_100049		ACOL01000004	28307	A	G	NON_SYNONYMOUS_CODING	MISSENSE	protein_coding	NCER_100128
ACOL01000002	11707	A	G	NON_SYNONYMOUS_CODING	MISSENSE	protein_coding	NCER_100049		ACOL01000004	34494	G	GA	FRAME_SHIFT	NONE	protein_coding	NCER_100131
ACOL01000002	11724	T	G	NON_SYNONYMOUS_CODING	MISSENSE	protein_coding	NCER_100049		ACOL01000005	976	A	C	SYNONYMOUS_CODING	SILENT	protein_coding	NCER_100133
ACOL01000002	12173	GA	G	FRAME_SHIFT	NONE	protein_coding	NCER_100050		ACOL01000005	1102	T	C	SYNONYMOUS_CODING	SILENT	protein_coding	NCER_100133
ACOL01000002	12261	G	A	NON_SYNONYMOUS_CODING	MISSENSE	protein_coding	NCER_100050		ACOL01000005	1140	A	G	NON_SYNONYMOUS_CODING	MISSENSE	protein_coding	NCER_100133
ACOL01000002	12439	C	T	SYNONYMOUS_CODING	SILENT	protein_coding	NCER_100050		ACOL01000005	1519	G	A	SYNONYMOUS_CODING	SILENT	protein_coding	NCER_100133
ACOL01000002	12546	A	G	NON_SYNONYMOUS_CODING	MISSENSE	protein_coding	NCER_100050		ACOL01000005	1707	A	G	NON_SYNONYMOUS_CODING	MISSENSE	protein_coding	NCER_100133
ACOL01000002	12571	A	G	SYNONYMOUS_CODING	SILENT	protein_coding	NCER_100050		ACOL01000005	2111	G	A	NON_SYNONYMOUS_CODING	MISSENSE	protein_coding	NCER_100133
ACOL01000002	12933	A	G	SYNONYMOUS_CODING	SILENT	protein_coding	NCER_100051		ACOL01000005	2209	T	A	NON_SYNONYMOUS_CODING	MISSENSE	protein_coding	NCER_100133
ACOL01000002	13536	T	C	SYNONYMOUS_CODING	SILENT	protein_coding	NCER_100051		ACOL01000005	3662	A	G	SYNONYMOUS_CODING	SILENT	protein_coding	NCER_100134
ACOL01000002	13545	G	A	SYNONYMOUS_CODING	SILENT	protein_coding	NCER_100051		ACOL01000005	3687	C	A	NON_SYNONYMOUS_CODING	MISSENSE	protein_coding	NCER_100134
ACOL01000002	13557	T	A	NON_SYNONYMOUS_CODING	MISSENSE	protein_coding	NCER_100051		ACOL01000005	6431	TC	T	FRAME_SHIFT	NONE	protein_coding	NCER_100135
ACOL01000002	13643	T	C	NON_SYNONYMOUS_CODING	MISSENSE	protein_coding	NCER_100051		ACOL01000005	6987	A	G	NON_SYNONYMOUS_CODING	MISSENSE	protein_coding	NCER_100135
ACOL01000002	13945	TA	T	FRAME_SHIFT	NONE	protein_coding	NCER_100052		ACOL01000005	6999	G	GT	FRAME_SHIFT	NONE	protein_coding	NCER_100135
ACOL01000002	14036	T	A	NON_SYNONYMOUS_CODING	MISSENSE	protein_coding	NCER_100052		ACOL01000005	7362	G	A	NON_SYNONYMOUS_CODING	MISSENSE	protein_coding	NCER_100136
ACOL01000002	14057	G	A	SYNONYMOUS_CODING	SILENT	protein_coding	NCER_100052		ACOL01000005	8500	T	C	SYNONYMOUS_CODING	SILENT	protein_coding	NCER_100137
ACOL01000002	14135	G	A	SYNONYMOUS_CODING	SILENT	protein_coding	NCER_100052		ACOL01000005	11613	G	A	NON_SYNONYMOUS_CODING	MISSENSE	protein_coding	NCER_100138
ACOL01000002	14230	G	A	NON_SYNONYMOUS_CODING	MISSENSE	protein_coding	NCER_100052		ACOL01000005	14249	T	C	NON_SYNONYMOUS_CODING	MISSENSE	protein_coding	NCER_100140
ACOL01000002	14267	G	A	SYNONYMOUS_CODING	SILENT	protein_coding	NCER_100052		ACOL01000005	14338	C	T	NON_SYNONYMOUS_CODING	MISSENSE	protein_coding	NCER_100140
ACOL01000002	14711	A	G	SYNONYMOUS_CODING	SILENT	protein_coding	NCER_100052		ACOL01000005	14343	T	C	SYNONYMOUS_CODING	SILENT	protein_coding	NCER_100140
ACOL01000002	14861	A	G	SYNONYMOUS_CODING	SILENT	protein_coding	NCER_100052		ACOL01000005	15011	A	G	NON_SYNONYMOUS_CODING	MISSENSE	protein_coding	NCER_100141
ACOL01000002	15507	G	T	NON_SYNONYMOUS_CODING	MISSENSE	protein_coding	NCER_100053		ACOL01000005	18715	G	T	NON_SYNONYMOUS_CODING	MISSENSE	protein_coding	NCER_100145
ACOL01000002	15609	G	A	SYNONYMOUS_CODING	SILENT	protein_coding	NCER_100053		ACOL01000005	18753	A	G	SYNONYMOUS_CODING	SILENT	protein_coding	NCER_100145
ACOL01000002	15766	A	G	NON_SYNONYMOUS_CODING	MISSENSE	protein_coding	NCER_100053		ACOL01000005	19310	T	C	NON_SYNONYMOUS_CODING	MISSENSE	protein_coding	NCER_100146
ACOL01000002	15946	C	A	NON_SYNONYMOUS_CODING	MISSENSE	protein_coding	NCER_100054		ACOL01000005	21651	C	T	SYNONYMOUS_CODING	SILENT	protein_coding	NCER_100147
ACOL01000002	16212	A	G	SYNONYMOUS_CODING	SILENT	protein_coding	NCER_100054		ACOL01000005	21678	G	A	SYNONYMOUS_CODING	SILENT	protein_coding	NCER_100147
ACOL01000002	16275	C	T	SYNONYMOUS_CODING	SILENT	protein_coding	NCER_100054		ACOL01000005	21792	A	G	SYNONYMOUS_CODING	SILENT	protein_coding	NCER_100147
ACOL01000002	17913	G	A	SYNONYMOUS_CODING	SILENT	protein_coding	NCER_100055		ACOL01000005	22379	T	C	SYNONYMOUS_CODING	SILENT	protein_coding	NCER_100148
ACOL01000002	17926	T	C	SYNONYMOUS_CODING	SILENT	protein_coding	NCER_100055		ACOL01000005	22415	T	C	SYNONYMOUS_CODING	SILENT	protein_coding	NCER_100148
ACOL01000002	19128	T	C	SYNONYMOUS_CODING	SILENT	protein_coding	NCER_100055		ACOL01000005	26192	C	A	SYNONYMOUS_CODING	SILENT	protein_coding	NCER_100151
ACOL01000002	19273	T	TA	FRAME_SHIFT	NONE	protein_coding	NCER_100055		ACOL01000005	26285	A	G	SYNONYMOUS_CODING	SILENT	protein_coding	NCER_100151
ACOL01000002	19437	A	T	SYNONYMOUS_CODING	SILENT	protein_coding	NCER_100055		ACOL01000005	26314	A	G	NON_SYNONYMOUS_CODING	MISSENSE	protein_coding	NCER_100151
ACOL01000002	19621	GA	G	FRAME_SHIFT	NONE	protein_coding	NCER_100055		ACOL01000005	31510	G	A	SYNONYMOUS_CODING	SILENT	protein_coding	NCER_100152
ACOL01000002	19939	T	A	NON_SYNONYMOUS_CODING	MISSENSE	protein_coding	NCER_100055		ACOL01000005	31540	C	T	SYNONYMOUS_CODING	SILENT	protein_coding	NCER_100152
ACOL01000002	21033	T	C	NON_SYNONYMOUS_CODING	MISSENSE	protein_coding	NCER_100056		ACOL01000005	32887	T	G	SYNONYMOUS_CODING	SILENT	protein_coding	NCER_100153
ACOL01000002	21250	G	A	NON_SYNONYMOUS_CODING	MISSENSE	protein_coding	NCER_100057		ACOL01000005	33049	T	C	SYNONYMOUS_CODING	SILENT	protein_coding	NCER_100153
ACOL01000002	21473	A	G	NON_SYNONYMOUS_CODING	MISSENSE	protein_coding	NCER_100057		ACOL01000006	643	A	G	SYNONYMOUS_CODING	SILENT	protein_coding	NCER_100155
ACOL01000002	21503	AT	A	FRAME_SHIFT	NONE	protein_coding	NCER_100057		ACOL01000006	901	A	G	SYNONYMOUS_CODING	SILENT	protein_coding	NCER_100155
ACOL01000002	21786	T	C	SYNONYMOUS_CODING	SILENT	protein_coding	NCER_100057		ACOL01000006	949	A	G	SYNONYMOUS_CODING	SILENT	protein_coding	NCER_100155
ACOL01000002	21812	C	T	NON_SYNONYMOUS_CODING	MISSENSE	protein_coding	NCER_100057		ACOL01000006	1099	T	C	NON_SYNONYMOUS_CODING	MISSENSE	protein_coding	NCER_100155
ACOL01000002	21898	A	T	NON_SYNONYMOUS_CODING	MISSENSE	protein_coding	NCER_100057		ACOL01000006	1177	G	A	SYNONYMOUS_CODING	SILENT	protein_coding	NCER_100155
ACOL01000002	21901	C	A	SYNONYMOUS_CODING	SILENT	protein_coding	NCER_100057		ACOL01000006	1189	T	G	SYNONYMOUS_CODING	SILENT	protein_coding	NCER_100155
ACOL01000002	22016	C	T	NON_SYNONYMOUS_CODING	MISSENSE	protein_coding	NCER_100057		ACOL01000006	1343	G	A	NON_SYNONYMOUS_CODING	MISSENSE	protein_coding	NCER_100155
ACOL01000002	22017	C	T	SYNONYMOUS_CODING	SILENT	protein_coding	NCER_100057		ACOL01000006	1475	T	C	NON_SYNONYMOUS_CODING	MISSENSE	protein_coding	NCER_100155
ACOL01000002	22041	A	G	SYNONYMOUS_CODING	SILENT	protein_coding	NCER_100057		ACOL01000006	2328	G	A	NON_SYNONYMOUS_CODING	MISSENSE	protein_coding	NCER_100156
ACOL01000002	22143	T	G	NON_SYNONYMOUS_CODING	MISSENSE	protein_coding	NCER_100057		ACOL01000006	2943	T	C	SYNONYMOUS_CODING	SILENT	protein_coding	NCER_100157
ACOL01000002	22152	A	G	SYNONYMOUS_CODING	SILENT	protein_coding	NCER_100057		ACOL01000006	3176	C	T	NON_SYNONYMOUS_CODING	MISSENSE	protein_coding	NCER_100157
ACOL01000002	22350	T	C	SYNONYMOUS_CODING	SILENT	protein_coding	NCER_100057		ACOL01000006	4089	G	A	SYNONYMOUS_CODING	SILENT	protein_coding	NCER_100157
ACOL01000002	22352	T	C	NON_SYNONYMOUS_CODING	MISSENSE	protein_coding	NCER_100057		ACOL01000006	4106	T	C	NON_SYNONYMOUS_CODING	MISSENSE	protein_coding	NCER_100157
ACOL01000002	22408	G	A	NON_SYNONYMOUS_CODING	MISSENSE	protein_coding	NCER_100057		ACOL01000006	4113	T	C	SYNONYMOUS_CODING	SILENT	protein_coding	NCER_100157
ACOL01000002	22660	G	GT	FRAME_SHIFT	NONE	protein_coding	NCER_100057		ACOL01000006	5111	A	G	NON_SYNONYMOUS_CODING	MISSENSE	protein_coding	NCER_100158
ACOL01000002	22834	A	G	NON_SYNONYMOUS_CODING	MISSENSE	protein_coding	NCER_100057		ACOL01000006	5206	A	G	NON_SYNONYMOUS_CODING	MISSENSE	protein_coding	NCER_100158
ACOL01000002	22870	C	T	SYNONYMOUS_CODING	SILENT	protein_coding	NCER_100057		ACOL01000006	5607	G	A	SYNONYMOUS_CODING	SILENT	protein_coding	NCER_100159
ACOL01000002	22912	T	C	NON_SYNONYMOUS_CODING	MISSENSE	protein_coding	NCER_100057		ACOL01000006	5616	G	A	SYNONYMOUS_CODING	SILENT	protein_coding	NCER_100159
ACOL01000002	22964	A	G	NON_SYNONYMOUS_CODING	MISSENSE	protein_coding	NCER_100057		ACOL01000006	5733	T	A	SYNONYMOUS_CODING	SILENT	protein_coding	NCER_100159
ACOL01000002	22989	T	C	SYNONYMOUS_CODING	SILENT	protein_coding	NCER_100057		ACOL01000006	8593	T	C	SYNONYMOUS_CODING	SILENT	protein_coding	NCER_100160
ACOL01000002	23172	T	C	SYNONYMOUS_CODING	SILENT	protein_coding	NCER_100057		ACOL01000006	8609	A	G	NON_SYNONYMOUS_CODING	MISSENSE	protein_coding	NCER_100160
ACOL01000002	23322	A	G	SYNONYMOUS_CODING	SILENT	protein_coding	NCER_100057		ACOL01000006	8615	G	A	NON_SYNONYMOUS_CODING	MISSENSE	protein_coding	NCER_100160
ACOL01000002	23565	C	T	SYNONYMOUS_CODING	SILENT	protein_coding	NCER_100057		ACOL01000006	9578	T	C	SYNONYMOUS_CODING	SILENT	protein_coding	NCER_100161
ACOL01000002	23591	A	G	NON_SYNONYMOUS_CODING	MISSENSE	protein_coding	NCER_100057		ACOL01000006	10454	A	G	SYNONYMOUS_CODING	SILENT	protein_coding	NCER_100161
ACOL01000002	23895	T	A	NON_SYNONYMOUS_CODING	MISSENSE	protein_coding	NCER_100057		ACOL01000006	12648	T	C	NON_SYNONYMOUS_CODING	MISSENSE	protein_coding	NCER_100164
ACOL01000002	24127	A	AT	FRAME_SHIFT	NONE	protein_coding	NCER_100057		ACOL01000006	12734	T	C	SYNONYMOUS_CODING	SILENT	protein_coding	NCER_100164
ACOL01000002	24479	G	C	NON_SYNONYMOUS_CODING	MISSENSE	protein_coding	NCER_100057		ACOL01000006	14094	T	C	NON_SYNONYMOUS_CODING	MISSENSE	protein_coding	NCER_100166
ACOL01000002	24528	G	C	NON_SYNONYMOUS_CODING	MISSENSE	protein_coding	NCER_100057		ACOL01000006	14127	G	C	NON_SYNONYMOUS_CODING	MISSENSE	protein_coding	NCER_100166
ACOL01000002	24552	A	T	NON_SYNONYMOUS_CODING	MISSENSE	protein_coding	NCER_100057		ACOL01000006	14605	T	A	SYNONYMOUS_CODING	SILENT	protein_coding	NCER_100167
ACOL01000002	24616	T	C	SYNONYMOUS_CODING	SILENT	protein_coding	NCER_100057		ACOL01000006	17192	G	A	SYNONYMOUS_CODING	SILENT	protein_coding	NCER_100169
ACOL01000002	24715	C	T	SYNONYMOUS_CODING	SILENT	protein_coding	NCER_100057		ACOL01000006	17450	A	G	SYNONYMOUS_CODING	SILENT	protein_coding	NCER_100169
ACOL01000002	24775	A	G	NON_SYNONYMOUS_CODING	MISSENSE	protein_coding	NCER_100057		ACOL01000006	20594	A	G	NON_SYNONYMOUS_CODING	MISSENSE	protein_coding	NCER_100170
ACOL01000002	24783	C	T	SYNONYMOUS_CODING	SILENT	protein_coding	NCER_100057		ACOL01000006	20681	C	T	NON_SYNONYMOUS_CODING	MISSENSE	protein_coding	NCER_100170
ACOL01000002	24796	G	A	NON_SYNONYMOUS_CODING	MISSENSE	protein_coding	NCER_100057		ACOL01000006	20833	C	T	SYNONYMOUS_CODING	SILENT	protein_coding	NCER_100170
ACOL01000002	24846	C	A	SYNONYMOUS_CODING	SILENT	protein_coding	NCER_100057		ACOL01000006	22756	A	G	SYNONYMOUS_CODING	SILENT	protein_coding	NCER_100172
ACOL01000002	24927	T	G	SYNONYMOUS_CODING	SILENT	protein_coding	NCER_100057		ACOL01000006	23810	A	AT	FRAME_SHIFT	NONE	protein_coding	NCER_100173
ACOL01000002	25026	A	G	SYNONYMOUS_CODING	SILENT	protein_coding	NCER_100057		ACOL01000006	26096	C	T	SYNONYMOUS_CODING	SILENT	protein_coding	NCER_100174
ACOL01000002	25050	A	G	SYNONYMOUS_CODING	SILENT	protein_coding	NCER_100057		ACOL01000006	30112	A	AT	FRAME_SHIFT	NONE	protein_coding	NCER_100176
ACOL01000002	25203	T	C	SYNONYMOUS_CODING	SILENT	protein_coding	NCER_100057		ACOL01000006	30293	T	C	NON_SYNONYMOUS_CODING	MISSENSE	protein_coding	NCER_100176
ACOL01000002	25253	G	T	NON_SYNONYMOUS_CODING	MISSENSE	protein_coding	NCER_100057		ACOL01000006	32219	C	T	NON_SYNONYMOUS_CODING	MISSENSE	protein_coding	NCER_100177
ACOL01000002	25289	T	C	NON_SYNONYMOUS_CODING	MISSENSE	protein_coding	NCER_100057		ACOL01000006	32472	C	T	SYNONYMOUS_CODING	SILENT	protein_coding	NCER_100177
ACOL01000002	25297	T	A	NON_SYNONYMOUS_CODING	MISSENSE	protein_coding	NCER_100057		ACOL01000006	32517	G	A	SYNONYMOUS_CODING	SILENT	protein_coding	NCER_100177
ACOL01000002	25298	C	T	NON_SYNONYMOUS_CODING	MISSENSE	protein_coding	NCER_100057		ACOL01000006	33360	A	G	SYNONYMOUS_CODING	SILENT	protein_coding	NCER_100178
ACOL01000002	25319	A	G	NON_SYNONYMOUS_CODING	MISSENSE	protein_coding	NCER_100057		ACOL01000006	33389	C	G	NON_SYNONYMOUS_CODING	MISSENSE	protein_coding	NCER_100178
ACOL01000002	25580	G	A	NON_SYNONYMOUS_CODING	MISSENSE	protein_coding	NCER_100057		ACOL01000006	33568	G	A	NON_SYNONYMOUS_CODING	MISSENSE	protein_coding	NCER_100178
ACOL01000002	25593	A	T	NON_SYNONYMOUS_CODING	MISSENSE	protein_coding	NCER_100057		ACOL01000006	33597	G	A	SYNONYMOUS_CODING	SILENT	protein_coding	NCER_100178
ACOL01000002	25883	C	T	NON_SYNONYMOUS_CODING	MISSENSE	protein_coding	NCER_100057		ACOL01000006	35068	C	T	SYNONYMOUS_CODING	SILENT	protein_coding	NCER_100179
ACOL01000002	25944	G	A	SYNONYMOUS_CODING	SILENT	protein_coding	NCER_100057		ACOL01000006	35077	C	T	SYNONYMOUS_CODING	SILENT	protein_coding	NCER_100179
ACOL01000002	26457	A	C	SYNONYMOUS_CODING	SILENT	protein_coding	NCER_100057		ACOL01000006	35413	C	T	SYNONYMOUS_CODING	SILENT	protein_coding	NCER_100179
ACOL01000002	26491	G	A	NON_SYNONYMOUS_CODING	MISSENSE	protein_coding	NCER_100057		ACOL01000007	350	C	T	SYNONYMOUS_CODING	SILENT	protein_coding	NCER_100180
ACOL01000002	26787	C	T	SYNONYMOUS_CODING	SILENT	protein_coding	NCER_100057		ACOL01000007	418	C	G	SYNONYMOUS_CODING	SILENT	protein_coding	NCER_100180
ACOL01000002	26961	TGAA	T	CODON_DELETION	NONE	protein_coding	NCER_100057		ACOL01000007	609	T	C	NON_SYNONYMOUS_CODING	MISSENSE	protein_coding	NCER_100180
ACOL01000002	26984	A	G	NON_SYNONYMOUS_CODING	MISSENSE	protein_coding	NCER_100057		ACOL01000007	667	A	G	SYNONYMOUS_CODING	SILENT	protein_coding	NCER_100180
ACOL01000002	27001	G	A	NON_SYNONYMOUS_CODING	MISSENSE	protein_coding	NCER_100057		ACOL01000007	823	A	G	SYNONYMOUS_CODING	SILENT	protein_coding	NCER_100180
ACOL01000002	27064	A	G	NON_SYNONYMOUS_CODING	MISSENSE	protein_coding	NCER_100057		ACOL01000007	865	C	T	SYNONYMOUS_CODING	SILENT	protein_coding	NCER_100180
ACOL01000002	27317	A	G	NON_SYNONYMOUS_CODING	MISSENSE	protein_coding	NCER_100057		ACOL01000007	1047	C	A	NON_SYNONYMOUS_CODING	MISSENSE	protein_coding	NCER_100180
ACOL01000002	27740	C	CT	FRAME_SHIFT	NONE	protein_coding	NCER_100057		ACOL01000007	1114	A	G	SYNONYMOUS_CODING	SILENT	protein_coding	NCER_100180
ACOL01000002	27744	T	TA	FRAME_SHIFT	NONE	protein_coding	NCER_100057		ACOL01000007	1294	T	G	SYNONYMOUS_CODING	SILENT	protein_coding	NCER_100180
ACOL01000002	27860	C	T	NON_SYNONYMOUS_CODING	MISSENSE	protein_coding	NCER_100057		ACOL01000007	1910	G	A	SYNONYMOUS_CODING	SILENT	protein_coding	NCER_100181
ACOL01000002	28053	A	G	SYNONYMOUS_CODING	SILENT	protein_coding	NCER_100057		ACOL01000007	1913	T	A	SYNONYMOUS_CODING	SILENT	protein_coding	NCER_100181
ACOL01000002	28326	T	C	SYNONYMOUS_CODING	SILENT	protein_coding	NCER_100057		ACOL01000007	2112	G	A	NON_SYNONYMOUS_CODING	MISSENSE	protein_coding	NCER_100181
ACOL01000002	28704	T	C	SYNONYMOUS_CODING	SILENT	protein_coding	NCER_100057		ACOL01000007	2113	G	A	NON_SYNONYMOUS_CODING	MISSENSE	protein_coding	NCER_100181
ACOL01000002	28982	T	TA	FRAME_SHIFT	NONE	protein_coding	NCER_100057		ACOL01000007	2204	T	C	SYNONYMOUS_CODING	SILENT	protein_coding	NCER_100181
ACOL01000002	29359	G	A	NON_SYNONYMOUS_CODING	MISSENSE	protein_coding	NCER_100057		ACOL01000007	3303	T	A	NON_SYNONYMOUS_CODING	MISSENSE	protein_coding	NCER_100182
ACOL01000002	29412	T	C	SYNONYMOUS_CODING	SILENT	protein_coding	NCER_100057		ACOL01000007	3315	T	C	SYNONYMOUS_CODING	SILENT	protein_coding	NCER_100182
ACOL01000002	29882	T	C	SYNONYMOUS_CODING	SILENT	protein_coding	NCER_100058		ACOL01000007	7115	C	T	NON_SYNONYMOUS_CODING	MISSENSE	protein_coding	NCER_100184
ACOL01000002	30059	A	G	SYNONYMOUS_CODING	SILENT	protein_coding	NCER_100058		ACOL01000007	10290	T	C	SYNONYMOUS_CODING	SILENT	protein_coding	NCER_100184
ACOL01000002	30448	T	C	NON_SYNONYMOUS_CODING	MISSENSE	protein_coding	NCER_100059		ACOL01000007	10544	G	A	NON_SYNONYMOUS_CODING	MISSENSE	protein_coding	NCER_100184
ACOL01000002	30467	G	A	SYNONYMOUS_CODING	SILENT	protein_coding	NCER_100059		ACOL01000007	12349	A	G	SYNONYMOUS_CODING	SILENT	protein_coding	NCER_100186
ACOL01000002	30482	GA	G	FRAME_SHIFT	NONE	protein_coding	NCER_100059		ACOL01000007	12561	C	T	NON_SYNONYMOUS_CODING	MISSENSE	protein_coding	NCER_100186
ACOL01000002	30602	A	G	SYNONYMOUS_CODING	SILENT	protein_coding	NCER_100059		ACOL01000007	12637	A	G	SYNONYMOUS_CODING	SILENT	protein_coding	NCER_100186
ACOL01000002	30665	A	G	SYNONYMOUS_CODING	SILENT	protein_coding	NCER_100059		ACOL01000007	13464	C	T	NON_SYNONYMOUS_CODING	MISSENSE	protein_coding	NCER_100187
ACOL01000002	30694	G	A	NON_SYNONYMOUS_CODING	MISSENSE	protein_coding	NCER_100059		ACOL01000007	13468	T	C	SYNONYMOUS_CODING	SILENT	protein_coding	NCER_100187
ACOL01000002	30985	C	T	NON_SYNONYMOUS_CODING	MISSENSE	protein_coding	NCER_100059		ACOL01000007	13646	C	T	NON_SYNONYMOUS_CODING	MISSENSE	protein_coding	NCER_100187
ACOL01000002	30995	T	TA	FRAME_SHIFT	NONE	protein_coding	NCER_100059		ACOL01000007	13654	T	C	SYNONYMOUS_CODING	SILENT	protein_coding	NCER_100187
ACOL01000002	31089	A	G	NON_SYNONYMOUS_CODING	MISSENSE	protein_coding	NCER_100059		ACOL01000007	16738	A	AT	FRAME_SHIFT	NONE	protein_coding	NCER_100188
ACOL01000002	31384	C	T	NON_SYNONYMOUS_CODING	MISSENSE	protein_coding	NCER_100059		ACOL01000007	19027	A	T	NON_SYNONYMOUS_CODING	MISSENSE	protein_coding	NCER_100189
ACOL01000002	31507	T	TA	FRAME_SHIFT	NONE	protein_coding	NCER_100059		ACOL01000007	20305	G	C	SYNONYMOUS_CODING	SILENT	protein_coding	NCER_100191
ACOL01000002	31510	T	C	NON_SYNONYMOUS_CODING	MISSENSE	protein_coding	NCER_100059		ACOL01000007	20468	A	G	NON_SYNONYMOUS_CODING	MISSENSE	protein_coding	NCER_100191
ACOL01000002	31589	T	A	SYNONYMOUS_CODING	SILENT	protein_coding	NCER_100059		ACOL01000007	20552	G	A	NON_SYNONYMOUS_CODING	MISSENSE	protein_coding	NCER_100191
ACOL01000002	31621	A	G	SYNONYMOUS_CODING	SILENT	protein_coding	NCER_100059		ACOL01000007	22251	A	G	NON_SYNONYMOUS_CODING	MISSENSE	protein_coding	NCER_100192
ACOL01000002	31718	G	A	SYNONYMOUS_CODING	SILENT	protein_coding	NCER_100059		ACOL01000007	22259	A	G	SYNONYMOUS_CODING	SILENT	protein_coding	NCER_100192
ACOL01000002	34042	C	A	NON_SYNONYMOUS_CODING	MISSENSE	protein_coding	NCER_100061		ACOL01000007	22710	T	C	SYNONYMOUS_CODING	SILENT	protein_coding	NCER_100193
ACOL01000002	34070	G	T	NON_SYNONYMOUS_CODING	MISSENSE	protein_coding	NCER_100061		ACOL01000007	28824	T	C	SYNONYMOUS_CODING	SILENT	protein_coding	NCER_100196
ACOL01000002	34076	G	T	SYNONYMOUS_CODING	SILENT	protein_coding	NCER_100061		ACOL01000007	28917	A	G	SYNONYMOUS_CODING	SILENT	protein_coding	NCER_100196
ACOL01000002	34212	C	T	NON_SYNONYMOUS_CODING	MISSENSE	protein_coding	NCER_100061		ACOL01000007	28936	T	C	NON_SYNONYMOUS_CODING	MISSENSE	protein_coding	NCER_100196
ACOL01000002	34259	T	C	SYNONYMOUS_CODING	SILENT	protein_coding	NCER_100061		ACOL01000007	28996	A	T	NON_SYNONYMOUS_CODING	MISSENSE	protein_coding	NCER_100196
ACOL01000002	34280	C	CT	FRAME_SHIFT	NONE	protein_coding	NCER_100061		ACOL01000007	28999	A	C	NON_SYNONYMOUS_CODING	MISSENSE	protein_coding	NCER_100196
ACOL01000002	36064	T	C	SYNONYMOUS_CODING	SILENT	protein_coding	NCER_100062		ACOL01000008	782	G	A	SYNONYMOUS_CODING	SILENT	protein_coding	NCER_100197
ACOL01000002	36637	G	A	SYNONYMOUS_CODING	SILENT	protein_coding	NCER_100062		ACOL01000008	4311	G	A	SYNONYMOUS_CODING	SILENT	protein_coding	NCER_100199
ACOL01000002	36859	C	T	SYNONYMOUS_CODING	SILENT	protein_coding	NCER_100062		ACOL01000008	4314	C	T	SYNONYMOUS_CODING	SILENT	protein_coding	NCER_100199
ACOL01000002	36929	C	T	NON_SYNONYMOUS_CODING	MISSENSE	protein_coding	NCER_100062		ACOL01000008	4668	A	G	SYNONYMOUS_CODING	SILENT	protein_coding	NCER_100199
ACOL01000002	37093	C	T	SYNONYMOUS_CODING	SILENT	protein_coding	NCER_100062		ACOL01000008	4918	A	G	NON_SYNONYMOUS_CODING	MISSENSE	protein_coding	NCER_100200
ACOL01000002	37110	CA	C	FRAME_SHIFT	NONE	protein_coding	NCER_100062		ACOL01000008	4919	A	G	SYNONYMOUS_CODING	SILENT	protein_coding	NCER_100200
ACOL01000002	37716	C	T	SYNONYMOUS_CODING	SILENT	protein_coding	NCER_100063		ACOL01000008	4945	T	C	NON_SYNONYMOUS_CODING	MISSENSE	protein_coding	NCER_100200
ACOL01000002	37784	C	T	NON_SYNONYMOUS_CODING	MISSENSE	protein_coding	NCER_100063		ACOL01000008	6005	T	A	SYNONYMOUS_CODING	SILENT	protein_coding	NCER_100200
ACOL01000002	38076	A	C	SYNONYMOUS_CODING	SILENT	protein_coding	NCER_100063		ACOL01000008	6027	G	A	NON_SYNONYMOUS_CODING	MISSENSE	protein_coding	NCER_100200
ACOL01000002	38367	G	T	STOP_GAINED	NONSENSE	protein_coding	NCER_100063		ACOL01000008	7443	G	GA	FRAME_SHIFT	NONE	protein_coding	NCER_100201
ACOL01000002	38368	T	A	NON_SYNONYMOUS_CODING	MISSENSE	protein_coding	NCER_100063		ACOL01000008	7444	A	AG	FRAME_SHIFT	NONE	protein_coding	NCER_100201
ACOL01000002	39192	C	T	NON_SYNONYMOUS_CODING	MISSENSE	protein_coding	NCER_100064		ACOL01000008	7477	C	T	SYNONYMOUS_CODING	SILENT	protein_coding	NCER_100201
ACOL01000002	40021	A	T	STOP_LOST	MISSENSE	protein_coding	NCER_100065		ACOL01000008	8164	C	T	SYNONYMOUS_CODING	SILENT	protein_coding	NCER_100201
ACOL01000002	40051	G	A	STOP_GAINED	NONSENSE	protein_coding	NCER_100065		ACOL01000008	8299	G	A	SYNONYMOUS_CODING	SILENT	protein_coding	NCER_100201
ACOL01000002	40259	A	G	SYNONYMOUS_CODING	SILENT	protein_coding	NCER_100065		ACOL01000008	11464	C	T	NON_SYNONYMOUS_CODING	MISSENSE	protein_coding	NCER_100204
ACOL01000002	40453	AT	A	FRAME_SHIFT	NONE	protein_coding	NCER_100065		ACOL01000008	11480	T	A	NON_SYNONYMOUS_CODING	MISSENSE	protein_coding	NCER_100204
ACOL01000002	40598	A	T	SYNONYMOUS_CODING	SILENT	protein_coding	NCER_100065		ACOL01000008	11521	T	C	NON_SYNONYMOUS_CODING	MISSENSE	protein_coding	NCER_100204
ACOL01000002	40900	G	A	NON_SYNONYMOUS_CODING	MISSENSE	protein_coding	NCER_100065		ACOL01000008	11551	A	G	NON_SYNONYMOUS_CODING	MISSENSE	protein_coding	NCER_100204
ACOL01000002	41133	T	C	NON_SYNONYMOUS_CODING	MISSENSE	protein_coding	NCER_100065		ACOL01000008	12065	G	A	NON_SYNONYMOUS_CODING	MISSENSE	protein_coding	NCER_100205
ACOL01000002	41363	C	T	SYNONYMOUS_CODING	SILENT	protein_coding	NCER_100065		ACOL01000008	12079	A	G	SYNONYMOUS_CODING	SILENT	protein_coding	NCER_100205
ACOL01000002	41423	G	A	SYNONYMOUS_CODING	SILENT	protein_coding	NCER_100065		ACOL01000008	12265	A	G	SYNONYMOUS_CODING	SILENT	protein_coding	NCER_100205
ACOL01000002	41488	C	T	NON_SYNONYMOUS_CODING	MISSENSE	protein_coding	NCER_100065		ACOL01000008	12273	A	G	NON_SYNONYMOUS_CODING	MISSENSE	protein_coding	NCER_100205
ACOL01000002	41557	C	A	NON_SYNONYMOUS_CODING	MISSENSE	protein_coding	NCER_100065		ACOL01000008	13797	G	A	NON_SYNONYMOUS_CODING	MISSENSE	protein_coding	NCER_100206
ACOL01000002	41684	G	A	SYNONYMOUS_CODING	SILENT	protein_coding	NCER_100065		ACOL01000008	13909	T	A	SYNONYMOUS_CODING	SILENT	protein_coding	NCER_100206
ACOL01000002	41851	CTAG	C	CODON_DELETION	NONE	protein_coding	NCER_100065		ACOL01000008	13947	T	C	NON_SYNONYMOUS_CODING	MISSENSE	protein_coding	NCER_100206
ACOL01000002	41888	C	CT	FRAME_SHIFT	NONE	protein_coding	NCER_100065		ACOL01000008	15275	T	C	SYNONYMOUS_CODING	SILENT	protein_coding	NCER_100207
ACOL01000002	41948	T	C	SYNONYMOUS_CODING	SILENT	protein_coding	NCER_100065		ACOL01000008	15299	T	C	SYNONYMOUS_CODING	SILENT	protein_coding	NCER_100207
ACOL01000002	42097	C	A	NON_SYNONYMOUS_CODING	MISSENSE	protein_coding	NCER_100065		ACOL01000008	15320	T	C	SYNONYMOUS_CODING	SILENT	protein_coding	NCER_100207
ACOL01000002	43346	G	A	NON_SYNONYMOUS_CODING	MISSENSE	protein_coding	NCER_100067		ACOL01000008	15472	A	G	NON_SYNONYMOUS_CODING	MISSENSE	protein_coding	NCER_100207
ACOL01000002	43396	C	T	SYNONYMOUS_CODING	SILENT	protein_coding	NCER_100067		ACOL01000008	15593	G	A	SYNONYMOUS_CODING	SILENT	protein_coding	NCER_100207
ACOL01000002	44206	G	A	SYNONYMOUS_CODING	SILENT	protein_coding	NCER_100068		ACOL01000008	18607	T	G	NON_SYNONYMOUS_CODING	MISSENSE	protein_coding	NCER_100209
ACOL01000002	44722	A	G	SYNONYMOUS_CODING	SILENT	protein_coding	NCER_100068		ACOL01000008	20149	C	T	SYNONYMOUS_CODING	SILENT	protein_coding	NCER_100211
ACOL01000002	44979	G	A	NON_SYNONYMOUS_CODING	MISSENSE	protein_coding	NCER_100068		ACOL01000008	20422	A	G	SYNONYMOUS_CODING	SILENT	protein_coding	NCER_100211
ACOL01000002	45966	A	AT	FRAME_SHIFT	NONE	protein_coding	NCER_100069		ACOL01000008	23004	G	A	NON_SYNONYMOUS_CODING	MISSENSE	protein_coding	NCER_100212
ACOL01000002	46247	C	CT	FRAME_SHIFT	NONE	protein_coding	NCER_100069		ACOL01000008	23020	T	C	SYNONYMOUS_CODING	SILENT	protein_coding	NCER_100212
ACOL01000002	46646	C	T	SYNONYMOUS_CODING	SILENT	protein_coding	NCER_100070		ACOL01000008	23324	C	T	SYNONYMOUS_CODING	SILENT	protein_coding	NCER_100212
ACOL01000002	47276	T	C	SYNONYMOUS_CODING	SILENT	protein_coding	NCER_100070		ACOL01000008	24381	A	G	SYNONYMOUS_CODING	SILENT	protein_coding	NCER_100213
ACOL01000002	47574	G	A	NON_SYNONYMOUS_CODING	MISSENSE	protein_coding	NCER_100070		ACOL01000008	24492	C	T	SYNONYMOUS_CODING	SILENT	protein_coding	NCER_100213
ACOL01000002	47660	G	A	SYNONYMOUS_CODING	SILENT	protein_coding	NCER_100070		ACOL01000008	24767	C	T	NON_SYNONYMOUS_CODING	MISSENSE	protein_coding	NCER_100213
ACOL01000002	48038	G	A	SYNONYMOUS_CODING	SILENT	protein_coding	NCER_100070		ACOL01000008	24770	T	C	NON_SYNONYMOUS_CODING	MISSENSE	protein_coding	NCER_100213
ACOL01000002	48076	A	T	NON_SYNONYMOUS_CODING	MISSENSE	protein_coding	NCER_100070		ACOL01000009	9054	A	G	SYNONYMOUS_CODING	SILENT	protein_coding	NCER_100217
ACOL01000002	48187	A	G	NON_SYNONYMOUS_CODING	MISSENSE	protein_coding	NCER_100070		ACOL01000009	9765	G	T	SYNONYMOUS_CODING	SILENT	protein_coding	NCER_100217
ACOL01000002	48194	A	G	SYNONYMOUS_CODING	SILENT	protein_coding	NCER_100070		ACOL01000009	10278	G	A	SYNONYMOUS_CODING	SILENT	protein_coding	NCER_100217
ACOL01000002	48253	GATT	G	CODON_DELETION	NONE	protein_coding	NCER_100070		ACOL01000009	11402	A	G	NON_SYNONYMOUS_CODING	MISSENSE	protein_coding	NCER_100217
ACOL01000002	48374	T	C	SYNONYMOUS_CODING	SILENT	protein_coding	NCER_100070		ACOL01000009	13162	T	C	SYNONYMOUS_CODING	SILENT	protein_coding	NCER_100218
ACOL01000002	48625	G	A	NON_SYNONYMOUS_CODING	MISSENSE	protein_coding	NCER_100070		ACOL01000009	14154	A	G	NON_SYNONYMOUS_CODING	MISSENSE	protein_coding	NCER_100219
ACOL01000002	48672	G	A	NON_SYNONYMOUS_CODING	MISSENSE	protein_coding	NCER_100070		ACOL01000009	16501	G	A	NON_SYNONYMOUS_CODING	MISSENSE	protein_coding	NCER_100220
ACOL01000002	48775	C	A	NON_SYNONYMOUS_CODING	MISSENSE	protein_coding	NCER_100070		ACOL01000009	16644	T	C	SYNONYMOUS_CODING	SILENT	protein_coding	NCER_100220
ACOL01000002	49580	C	A	NON_SYNONYMOUS_CODING	MISSENSE	protein_coding	NCER_100071		ACOL01000009	18234	C	A	NON_SYNONYMOUS_CODING	MISSENSE	protein_coding	NCER_100221
ACOL01000002	49660	T	C	SYNONYMOUS_CODING	SILENT	protein_coding	NCER_100071		ACOL01000009	18270	T	C	SYNONYMOUS_CODING	SILENT	protein_coding	NCER_100221
ACOL01000002	49747	T	C	SYNONYMOUS_CODING	SILENT	protein_coding	NCER_100071		ACOL01000009	19267	A	G	SYNONYMOUS_CODING	SILENT	protein_coding	NCER_100222
ACOL01000002	49812	C	T	NON_SYNONYMOUS_CODING	MISSENSE	protein_coding	NCER_100071		ACOL01000009	19387	A	G	SYNONYMOUS_CODING	SILENT	protein_coding	NCER_100222
ACOL01000002	50641	T	TA	FRAME_SHIFT	NONE	protein_coding	NCER_100072		ACOL01000009	23939	T	A	NON_SYNONYMOUS_CODING	MISSENSE	protein_coding	NCER_100225
ACOL01000002	50746	A	G	SYNONYMOUS_CODING	SILENT	protein_coding	NCER_100072		ACOL01000009	24176	G	C	NON_SYNONYMOUS_CODING	MISSENSE	protein_coding	NCER_100225
ACOL01000002	50755	G	A	SYNONYMOUS_CODING	SILENT	protein_coding	NCER_100072		ACOL01000009	24179	C	A	NON_SYNONYMOUS_CODING	MISSENSE	protein_coding	NCER_100225
ACOL01000002	51282	T	C	NON_SYNONYMOUS_CODING	MISSENSE	protein_coding	NCER_100072		ACOL01000009	26051	C	T	NON_SYNONYMOUS_CODING	MISSENSE	protein_coding	NCER_100227
ACOL01000002	51523	T	A	NON_SYNONYMOUS_CODING	MISSENSE	protein_coding	NCER_100072		ACOL01000009	26109	T	C	SYNONYMOUS_CODING	SILENT	protein_coding	NCER_100227
ACOL01000002	52136	CT	C	FRAME_SHIFT	NONE	protein_coding	NCER_100074		ACOL01000009	26139	G	A	SYNONYMOUS_CODING	SILENT	protein_coding	NCER_100227
ACOL01000002	52241	A	G	NON_SYNONYMOUS_CODING	MISSENSE	protein_coding	NCER_100074		ACOL01000009	26309	G	A	SYNONYMOUS_CODING	SILENT	protein_coding	NCER_100227
ACOL01000002	52269	G	A	SYNONYMOUS_CODING	SILENT	protein_coding	NCER_100074		ACOL01000009	26358	C	T	SYNONYMOUS_CODING	SILENT	protein_coding	NCER_100227
ACOL01000002	52278	G	T	SYNONYMOUS_CODING	SILENT	protein_coding	NCER_100074		ACOL01000009	26477	G	A	NON_SYNONYMOUS_CODING	MISSENSE	protein_coding	NCER_100227
ACOL01000002	52306	T	A	NON_SYNONYMOUS_CODING	MISSENSE	protein_coding	NCER_100074		ACOL01000009	26478	C	T	SYNONYMOUS_CODING	SILENT	protein_coding	NCER_100227
ACOL01000002	52307	C	T	NON_SYNONYMOUS_CODING	MISSENSE	protein_coding	NCER_100074		ACOL01000009	26511	G	A	SYNONYMOUS_CODING	SILENT	protein_coding	NCER_100227
ACOL01000002	52407	G	A	SYNONYMOUS_CODING	SILENT	protein_coding	NCER_100074		ACOL01000009	26516	T	G	NON_SYNONYMOUS_CODING	MISSENSE	protein_coding	NCER_100227
ACOL01000002	52425	TA	T	FRAME_SHIFT	NONE	protein_coding	NCER_100074		ACOL01000009	28662	C	T	SYNONYMOUS_CODING	SILENT	protein_coding	NCER_100229
ACOL01000002	52969	G	A	NON_SYNONYMOUS_CODING	MISSENSE	protein_coding	NCER_100075		ACOL01000009	28734	G	A	NON_SYNONYMOUS_CODING	MISSENSE	protein_coding	NCER_100229
ACOL01000002	53158	C	T	NON_SYNONYMOUS_CODING	MISSENSE	protein_coding	NCER_100075		ACOL01000009	28955	T	C	NON_SYNONYMOUS_CODING	MISSENSE	protein_coding	NCER_100229
ACOL01000002	53268	C	A	NON_SYNONYMOUS_CODING	MISSENSE	protein_coding	NCER_100075		ACOL01000009	28984	C	T	SYNONYMOUS_CODING	SILENT	protein_coding	NCER_100229
ACOL01000002	53315	C	T	SYNONYMOUS_CODING	SILENT	protein_coding	NCER_100075		ACOL01000009	29047	T	A	NON_SYNONYMOUS_CODING	MISSENSE	protein_coding	NCER_100229
ACOL01000002	53520	T	C	NON_SYNONYMOUS_CODING	MISSENSE	protein_coding	NCER_100075		ACOL01000009	29049	T	C	SYNONYMOUS_CODING	SILENT	protein_coding	NCER_100229
ACOL01000002	53555	T	C	SYNONYMOUS_CODING	SILENT	protein_coding	NCER_100075		ACOL01000010	562	A	G	SYNONYMOUS_CODING	SILENT	protein_coding	NCER_100230
ACOL01000002	53615	A	C	NON_SYNONYMOUS_CODING	MISSENSE	protein_coding	NCER_100075		ACOL01000010	634	A	G	SYNONYMOUS_CODING	SILENT	protein_coding	NCER_100230
ACOL01000002	53640	T	C	NON_SYNONYMOUS_CODING	MISSENSE	protein_coding	NCER_100075		ACOL01000010	662	C	T	SYNONYMOUS_CODING	SILENT	protein_coding	NCER_100230
ACOL01000002	53692	A	G	SYNONYMOUS_CODING	SILENT	protein_coding	NCER_100075		ACOL01000010	715	T	C	SYNONYMOUS_CODING	SILENT	protein_coding	NCER_100230
ACOL01000002	53808	G	GT	FRAME_SHIFT	NONE	protein_coding	NCER_100075		ACOL01000010	1764	C	T	NON_SYNONYMOUS_CODING	MISSENSE	protein_coding	NCER_100230
ACOL01000002	53855	T	C	SYNONYMOUS_CODING	SILENT	protein_coding	NCER_100075		ACOL01000010	1835	G	C	NON_SYNONYMOUS_CODING	MISSENSE	protein_coding	NCER_100230
ACOL01000002	54415	C	T	NON_SYNONYMOUS_CODING	MISSENSE	protein_coding	NCER_100075		ACOL01000010	3342	G	A	SYNONYMOUS_CODING	SILENT	protein_coding	NCER_100232
ACOL01000002	55410	A	G	SYNONYMOUS_CODING	SILENT	protein_coding	NCER_100076		ACOL01000010	4036	G	A	SYNONYMOUS_CODING	SILENT	protein_coding	NCER_100233
ACOL01000002	55450	C	T	SYNONYMOUS_CODING	SILENT	protein_coding	NCER_100076		ACOL01000010	4087	T	C	SYNONYMOUS_CODING	SILENT	protein_coding	NCER_100233
ACOL01000002	56120	A	T	NON_SYNONYMOUS_CODING	MISSENSE	protein_coding	NCER_100077		ACOL01000010	4548	C	G	NON_SYNONYMOUS_CODING	MISSENSE	protein_coding	NCER_100233
ACOL01000002	56194	C	A	NON_SYNONYMOUS_CODING	MISSENSE	protein_coding	NCER_100077		ACOL01000010	4660	G	A	SYNONYMOUS_CODING	SILENT	protein_coding	NCER_100233
ACOL01000002	56622	G	A	NON_SYNONYMOUS_CODING	MISSENSE	protein_coding	NCER_100077		ACOL01000010	5012	A	G	NON_SYNONYMOUS_CODING	MISSENSE	protein_coding	NCER_100233
ACOL01000002	56711	G	A	SYNONYMOUS_CODING	SILENT	protein_coding	NCER_100077		ACOL01000010	5140	C	T	SYNONYMOUS_CODING	SILENT	protein_coding	NCER_100233
ACOL01000002	56722	A	G	SYNONYMOUS_CODING	SILENT	protein_coding	NCER_100077		ACOL01000010	5831	T	A	NON_SYNONYMOUS_CODING	MISSENSE	protein_coding	NCER_100233
ACOL01000002	56799	C	T	NON_SYNONYMOUS_CODING	MISSENSE	protein_coding	NCER_100077		ACOL01000010	5865	T	A	NON_SYNONYMOUS_CODING	MISSENSE	protein_coding	NCER_100233
ACOL01000002	56850	T	C	NON_SYNONYMOUS_CODING	MISSENSE	protein_coding	NCER_100077		ACOL01000010	6760	C	A	SYNONYMOUS_CODING	SILENT	protein_coding	NCER_100233
ACOL01000002	56891	C	T	SYNONYMOUS_CODING	SILENT	protein_coding	NCER_100077		ACOL01000010	6781	C	T	SYNONYMOUS_CODING	SILENT	protein_coding	NCER_100233
ACOL01000002	56915	T	C	SYNONYMOUS_CODING	SILENT	protein_coding	NCER_100077		ACOL01000010	6787	T	C	SYNONYMOUS_CODING	SILENT	protein_coding	NCER_100233
ACOL01000002	56948	G	A	SYNONYMOUS_CODING	SILENT	protein_coding	NCER_100077		ACOL01000010	8493	T	A	SYNONYMOUS_CODING	SILENT	protein_coding	NCER_100234
ACOL01000002	57128	C	CT	FRAME_SHIFT	NONE	protein_coding	NCER_100077		ACOL01000010	8577	A	T	NON_SYNONYMOUS_CODING	MISSENSE	protein_coding	NCER_100234
ACOL01000002	57139	G	GT	FRAME_SHIFT	NONE	protein_coding	NCER_100077		ACOL01000010	8919	T	C	NON_SYNONYMOUS_CODING	MISSENSE	protein_coding	NCER_100235
ACOL01000002	58036	C	T	NON_SYNONYMOUS_CODING	MISSENSE	protein_coding	NCER_100078		ACOL01000010	8934	C	T	NON_SYNONYMOUS_CODING	MISSENSE	protein_coding	NCER_100235
ACOL01000002	58120	C	T	NON_SYNONYMOUS_CODING	MISSENSE	protein_coding	NCER_100078		ACOL01000010	9396	T	C	NON_SYNONYMOUS_CODING	MISSENSE	protein_coding	NCER_100236
ACOL01000002	58140	G	A	NON_SYNONYMOUS_CODING	MISSENSE	protein_coding	NCER_100078		ACOL01000010	11273	G	A	NON_SYNONYMOUS_CODING	MISSENSE	protein_coding	NCER_100238
ACOL01000002	58212	A	C	NON_SYNONYMOUS_CODING	MISSENSE	protein_coding	NCER_100078		ACOL01000010	14295	G	A	SYNONYMOUS_CODING	SILENT	protein_coding	NCER_100239
ACOL01000002	58255	TA	T	FRAME_SHIFT	NONE	protein_coding	NCER_100078		ACOL01000010	14365	C	A	NON_SYNONYMOUS_CODING	MISSENSE	protein_coding	NCER_100239
ACOL01000002	58289	TA	T	FRAME_SHIFT	NONE	protein_coding	NCER_100078		ACOL01000010	14975	C	T	SYNONYMOUS_CODING	SILENT	protein_coding	NCER_100240
ACOL01000002	58336	T	C	NON_SYNONYMOUS_CODING	MISSENSE	protein_coding	NCER_100078		ACOL01000010	15125	T	C	SYNONYMOUS_CODING	SILENT	protein_coding	NCER_100240
ACOL01000002	58345	G	A	NON_SYNONYMOUS_CODING	MISSENSE	protein_coding	NCER_100078		ACOL01000010	15149	T	C	SYNONYMOUS_CODING	SILENT	protein_coding	NCER_100240
ACOL01000002	58395	T	TA	FRAME_SHIFT	NONE	protein_coding	NCER_100078		ACOL01000010	15181	G	A	NON_SYNONYMOUS_CODING	MISSENSE	protein_coding	NCER_100240
ACOL01000002	58424	A	C	NON_SYNONYMOUS_CODING	MISSENSE	protein_coding	NCER_100078		ACOL01000010	17106	C	T	SYNONYMOUS_CODING	SILENT	protein_coding	NCER_100242
ACOL01000003	219	G	A	SYNONYMOUS_CODING	SILENT	protein_coding	NCER_100079		ACOL01000010	19150	C	T	SYNONYMOUS_CODING	SILENT	protein_coding	NCER_100244
ACOL01000003	288	T	A	SYNONYMOUS_CODING	SILENT	protein_coding	NCER_100079		ACOL01000010	19281	G	A	NON_SYNONYMOUS_CODING	MISSENSE	protein_coding	NCER_100244
ACOL01000003	304	G	A	NON_SYNONYMOUS_CODING	MISSENSE	protein_coding	NCER_100079		ACOL01000010	19318	G	A	SYNONYMOUS_CODING	SILENT	protein_coding	NCER_100244
ACOL01000003	438	T	C	SYNONYMOUS_CODING	SILENT	protein_coding	NCER_100079		ACOL01000010	19360	C	T	SYNONYMOUS_CODING	SILENT	protein_coding	NCER_100244
ACOL01000003	478	AT	A	FRAME_SHIFT	NONE	protein_coding	NCER_100079		ACOL01000010	23490	T	C	SYNONYMOUS_CODING	SILENT	protein_coding	NCER_100246
ACOL01000003	486	T	C	SYNONYMOUS_CODING	SILENT	protein_coding	NCER_100079		ACOL01000011	1021	G	A	SYNONYMOUS_CODING	SILENT	protein_coding	NCER_100249
ACOL01000003	666	C	T	SYNONYMOUS_CODING	SILENT	protein_coding	NCER_100079		ACOL01000011	4555	G	T	SYNONYMOUS_CODING	SILENT	protein_coding	NCER_100253
ACOL01000003	675	G	A	SYNONYMOUS_CODING	SILENT	protein_coding	NCER_100079		ACOL01000011	4594	C	T	SYNONYMOUS_CODING	SILENT	protein_coding	NCER_100253
ACOL01000003	759	C	T	SYNONYMOUS_CODING	SILENT	protein_coding	NCER_100079		ACOL01000011	5784	T	C	NON_SYNONYMOUS_CODING	MISSENSE	protein_coding	NCER_100253
ACOL01000003	938	T	C	NON_SYNONYMOUS_CODING	MISSENSE	protein_coding	NCER_100079		ACOL01000011	5813	G	A	NON_SYNONYMOUS_CODING	MISSENSE	protein_coding	NCER_100253
ACOL01000003	945	A	G	SYNONYMOUS_CODING	SILENT	protein_coding	NCER_100079		ACOL01000011	6087	A	G	SYNONYMOUS_CODING	SILENT	protein_coding	NCER_100254
ACOL01000003	1321	C	T	NON_SYNONYMOUS_CODING	MISSENSE	protein_coding	NCER_100079		ACOL01000011	6160	T	C	SYNONYMOUS_CODING	SILENT	protein_coding	NCER_100254
ACOL01000003	1347	C	T	SYNONYMOUS_CODING	SILENT	protein_coding	NCER_100079		ACOL01000011	6339	C	T	SYNONYMOUS_CODING	SILENT	protein_coding	NCER_100254
ACOL01000003	1362	C	T	SYNONYMOUS_CODING	SILENT	protein_coding	NCER_100079		ACOL01000011	6390	C	CA	FRAME_SHIFT	NONE	protein_coding	NCER_100254
ACOL01000003	1386	C	T	SYNONYMOUS_CODING	SILENT	protein_coding	NCER_100079		ACOL01000011	7125	G	A	SYNONYMOUS_CODING	SILENT	protein_coding	NCER_100254
ACOL01000003	1390	G	A	NON_SYNONYMOUS_CODING	MISSENSE	protein_coding	NCER_100079		ACOL01000011	7163	T	C	NON_SYNONYMOUS_CODING	MISSENSE	protein_coding	NCER_100254
ACOL01000003	1891	T	TA	FRAME_SHIFT	NONE	protein_coding	NCER_100079		ACOL01000011	7393	A	G	NON_SYNONYMOUS_CODING	MISSENSE	protein_coding	NCER_100254
ACOL01000003	2025	G	T	SYNONYMOUS_CODING	SILENT	protein_coding	NCER_100079		ACOL01000011	7720	C	T	NON_SYNONYMOUS_CODING	MISSENSE	protein_coding	NCER_100254
ACOL01000003	2042	C	T	NON_SYNONYMOUS_CODING	MISSENSE	protein_coding	NCER_100079		ACOL01000011	7923	A	G	SYNONYMOUS_CODING	SILENT	protein_coding	NCER_100254
ACOL01000003	2221	T	C	NON_SYNONYMOUS_CODING	MISSENSE	protein_coding	NCER_100079		ACOL01000011	8373	T	C	SYNONYMOUS_CODING	SILENT	protein_coding	NCER_100254
ACOL01000003	2260	C	T	NON_SYNONYMOUS_CODING	MISSENSE	protein_coding	NCER_100079		ACOL01000011	8421	T	A	NON_SYNONYMOUS_CODING	MISSENSE	protein_coding	NCER_100254
ACOL01000003	2520	TA	T	FRAME_SHIFT	NONE	protein_coding	NCER_100079		ACOL01000011	8544	C	A	SYNONYMOUS_CODING	SILENT	protein_coding	NCER_100254
ACOL01000003	2535	T	C	SYNONYMOUS_CODING	SILENT	protein_coding	NCER_100079		ACOL01000011	8550	CA	C	FRAME_SHIFT	NONE	protein_coding	NCER_100254
ACOL01000003	2685	C	T	SYNONYMOUS_CODING	SILENT	protein_coding	NCER_100079		ACOL01000011	8552	AT	A	FRAME_SHIFT	NONE	protein_coding	NCER_100254
ACOL01000003	2802	A	G	SYNONYMOUS_CODING	SILENT	protein_coding	NCER_100079		ACOL01000011	11380	T	C	SYNONYMOUS_CODING	SILENT	protein_coding	NCER_100255
ACOL01000003	2808	C	T	SYNONYMOUS_CODING	SILENT	protein_coding	NCER_100079		ACOL01000011	11385	T	C	SYNONYMOUS_CODING	SILENT	protein_coding	NCER_100255
ACOL01000003	3041	C	T	NON_SYNONYMOUS_CODING	MISSENSE	protein_coding	NCER_100079		ACOL01000011	11508	A	ACGCTC	FRAME_SHIFT	NONE	protein_coding	NCER_100255
ACOL01000003	4139	G	A	SYNONYMOUS_CODING	SILENT	protein_coding	NCER_100080		ACOL01000011	11511	ATTTGTT	A	CODON_DELETION	NONE	protein_coding	NCER_100255
ACOL01000003	4248	G	A	NON_SYNONYMOUS_CODING	MISSENSE	protein_coding	NCER_100080		ACOL01000011	11521	G	C	NON_SYNONYMOUS_CODING	MISSENSE	protein_coding	NCER_100255
ACOL01000003	4311	AT	A	FRAME_SHIFT	NONE	protein_coding	NCER_100080		ACOL01000011	11522	T	A	NON_SYNONYMOUS_CODING	MISSENSE	protein_coding	NCER_100255
ACOL01000003	4339	TA	T	FRAME_SHIFT	NONE	protein_coding	NCER_100080		ACOL01000011	11526	T	G	SYNONYMOUS_CODING	SILENT	protein_coding	NCER_100255
ACOL01000003	4667	A	G	SYNONYMOUS_CODING	SILENT	protein_coding	NCER_100080		ACOL01000011	11527	A	C	NON_SYNONYMOUS_CODING	MISSENSE	protein_coding	NCER_100255
ACOL01000003	4683	G	A	NON_SYNONYMOUS_CODING	MISSENSE	protein_coding	NCER_100080		ACOL01000011	11529	TA	T	FRAME_SHIFT	NONE	protein_coding	NCER_100255
ACOL01000003	4686	GA	G	FRAME_SHIFT	NONE	protein_coding	NCER_100080		ACOL01000011	11533	G	T	NON_SYNONYMOUS_CODING	MISSENSE	protein_coding	NCER_100255
ACOL01000003	4790	T	C	SYNONYMOUS_CODING	SILENT	protein_coding	NCER_100080		ACOL01000011	11534	TGACTGTAGTGG	T	FRAME_SHIFT	NONE	protein_coding	NCER_100255
ACOL01000003	4791	G	A	NON_SYNONYMOUS_CODING	MISSENSE	protein_coding	NCER_100080		ACOL01000011	11552	TTTTATGGAGA	T	FRAME_SHIFT	NONE	protein_coding	NCER_100255
ACOL01000003	4822	C	T	NON_SYNONYMOUS_CODING	MISSENSE	protein_coding	NCER_100080		ACOL01000011	11561	G	GA	FRAME_SHIFT	NONE	protein_coding	NCER_100255
ACOL01000003	5081	T	C	SYNONYMOUS_CODING	SILENT	protein_coding	NCER_100080		ACOL01000011	13171	A	T	SYNONYMOUS_CODING	SILENT	protein_coding	NCER_100256
ACOL01000003	5123	C	T	SYNONYMOUS_CODING	SILENT	protein_coding	NCER_100080		ACOL01000011	14549	C	T	SYNONYMOUS_CODING	SILENT	protein_coding	NCER_100257
ACOL01000003	5260	T	A	NON_SYNONYMOUS_CODING	MISSENSE	protein_coding	NCER_100080		ACOL01000011	14570	C	T	SYNONYMOUS_CODING	SILENT	protein_coding	NCER_100257
ACOL01000003	5278	G	A	NON_SYNONYMOUS_CODING	MISSENSE	protein_coding	NCER_100080		ACOL01000011	18412	C	T	SYNONYMOUS_CODING	SILENT	protein_coding	NCER_100260
ACOL01000003	5280	A	G	NON_SYNONYMOUS_CODING	MISSENSE	protein_coding	NCER_100080		ACOL01000011	18515	G	A	NON_SYNONYMOUS_CODING	MISSENSE	protein_coding	NCER_100260
ACOL01000003	5397	G	C	NON_SYNONYMOUS_CODING	MISSENSE	protein_coding	NCER_100080		ACOL01000011	18531	G	T	NON_SYNONYMOUS_CODING	MISSENSE	protein_coding	NCER_100260
ACOL01000003	5498	G	GA	FRAME_SHIFT	NONE	protein_coding	NCER_100080		ACOL01000011	20038	G	A	SYNONYMOUS_CODING	SILENT	protein_coding	NCER_100261
ACOL01000003	5516	G	A	SYNONYMOUS_CODING	SILENT	protein_coding	NCER_100080		ACOL01000011	20039	G	A	NON_SYNONYMOUS_CODING	MISSENSE	protein_coding	NCER_100261
ACOL01000003	6296	G	A	SYNONYMOUS_CODING	SILENT	protein_coding	NCER_100082		ACOL01000011	20116	A	G	SYNONYMOUS_CODING	SILENT	protein_coding	NCER_100261
ACOL01000003	6383	T	C	SYNONYMOUS_CODING	SILENT	protein_coding	NCER_100082		ACOL01000011	20199	T	C	NON_SYNONYMOUS_CODING	MISSENSE	protein_coding	NCER_100261
ACOL01000003	6456	A	G	NON_SYNONYMOUS_CODING	MISSENSE	protein_coding	NCER_100082		ACOL01000011	20286	G	T	SYNONYMOUS_CODING	SILENT	protein_coding	NCER_100261
ACOL01000003	6920	G	A	SYNONYMOUS_CODING	SILENT	protein_coding	NCER_100082		ACOL01000011	20310	T	G	SYNONYMOUS_CODING	SILENT	protein_coding	NCER_100261
ACOL01000003	6942	G	A	NON_SYNONYMOUS_CODING	MISSENSE	protein_coding	NCER_100082		ACOL01000011	21381	C	T	NON_SYNONYMOUS_CODING	MISSENSE	protein_coding	NCER_100263
ACOL01000003	7271	C	T	SYNONYMOUS_CODING	SILENT	protein_coding	NCER_100082		ACOL01000011	21383	G	A	SYNONYMOUS_CODING	SILENT	protein_coding	NCER_100263
ACOL01000003	7289	T	C	SYNONYMOUS_CODING	SILENT	protein_coding	NCER_100082		ACOL01000011	21447	A	G	NON_SYNONYMOUS_CODING	MISSENSE	protein_coding	NCER_100263
ACOL01000003	7399	C	T	NON_SYNONYMOUS_CODING	MISSENSE	protein_coding	NCER_100082		ACOL01000011	21527	A	G	SYNONYMOUS_CODING	SILENT	protein_coding	NCER_100263
ACOL01000003	7402	G	T	NON_SYNONYMOUS_CODING	MISSENSE	protein_coding	NCER_100082		ACOL01000011	24202	C	T	NON_SYNONYMOUS_CODING	MISSENSE	protein_coding	NCER_100264
ACOL01000003	7406	A	C	NON_SYNONYMOUS_CODING	MISSENSE	protein_coding	NCER_100082		ACOL01000011	24308	G	T	SYNONYMOUS_CODING	SILENT	protein_coding	NCER_100264
ACOL01000003	7407	T	C	NON_SYNONYMOUS_CODING	MISSENSE	protein_coding	NCER_100082		ACOL01000011	27010	G	A	SYNONYMOUS_CODING	SILENT	protein_coding	NCER_100265
ACOL01000003	7450	G	A	SYNONYMOUS_CODING	SILENT	protein_coding	NCER_100082		ACOL01000011	27012	T	C	NON_SYNONYMOUS_CODING	MISSENSE	protein_coding	NCER_100265
ACOL01000003	7488	G	A	NON_SYNONYMOUS_CODING	MISSENSE	protein_coding	NCER_100082		ACOL01000011	27268	T	C	SYNONYMOUS_CODING	SILENT	protein_coding	NCER_100265
ACOL01000003	7509	T	A	NON_SYNONYMOUS_CODING	MISSENSE	protein_coding	NCER_100082		ACOL01000011	27427	C	G	NON_SYNONYMOUS_CODING	MISSENSE	protein_coding	NCER_100265
ACOL01000003	7535	C	T	SYNONYMOUS_CODING	SILENT	protein_coding	NCER_100082		ACOL01000011	27432	G	A	NON_SYNONYMOUS_CODING	MISSENSE	protein_coding	NCER_100265
ACOL01000003	7782	G	A	NON_SYNONYMOUS_CODING	MISSENSE	protein_coding	NCER_100082		ACOL01000011	27438	T	C	NON_SYNONYMOUS_CODING	MISSENSE	protein_coding	NCER_100265
ACOL01000003	7958	C	T	SYNONYMOUS_CODING	SILENT	protein_coding	NCER_100082		ACOL01000012	853	C	T	SYNONYMOUS_CODING	SILENT	protein_coding	NCER_100266
ACOL01000003	8629	G	A	SYNONYMOUS_CODING	SILENT	protein_coding	NCER_100083		ACOL01000012	880	A	G	SYNONYMOUS_CODING	SILENT	protein_coding	NCER_100266
ACOL01000003	8716	C	T	SYNONYMOUS_CODING	SILENT	protein_coding	NCER_100083		ACOL01000012	1705	C	T	SYNONYMOUS_CODING	SILENT	protein_coding	NCER_100267
ACOL01000003	8775	A	G	NON_SYNONYMOUS_CODING	MISSENSE	protein_coding	NCER_100083		ACOL01000012	1975	T	C	SYNONYMOUS_CODING	SILENT	protein_coding	NCER_100267
ACOL01000003	8791	T	G	SYNONYMOUS_CODING	SILENT	protein_coding	NCER_100083		ACOL01000012	1999	C	T	SYNONYMOUS_CODING	SILENT	protein_coding	NCER_100267
ACOL01000003	8876	A	G	NON_SYNONYMOUS_CODING	MISSENSE	protein_coding	NCER_100083		ACOL01000012	2002	G	A	SYNONYMOUS_CODING	SILENT	protein_coding	NCER_100267
ACOL01000003	8890	G	A	SYNONYMOUS_CODING	SILENT	protein_coding	NCER_100083		ACOL01000012	2077	A	G	SYNONYMOUS_CODING	SILENT	protein_coding	NCER_100267
ACOL01000003	9187	C	T	SYNONYMOUS_CODING	SILENT	protein_coding	NCER_100083		ACOL01000012	2937	T	A	NON_SYNONYMOUS_CODING	MISSENSE	protein_coding	NCER_100268
ACOL01000003	9214	A	G	SYNONYMOUS_CODING	SILENT	protein_coding	NCER_100083		ACOL01000012	3253	C	A	SYNONYMOUS_CODING	SILENT	protein_coding	NCER_100268
ACOL01000003	9337	G	A	SYNONYMOUS_CODING	SILENT	protein_coding	NCER_100083		ACOL01000012	3345	T	C	NON_SYNONYMOUS_CODING	MISSENSE	protein_coding	NCER_100268
ACOL01000003	9349	A	G	SYNONYMOUS_CODING	SILENT	protein_coding	NCER_100083		ACOL01000012	3468	C	T	NON_SYNONYMOUS_CODING	MISSENSE	protein_coding	NCER_100268
ACOL01000003	9651	C	CT	FRAME_SHIFT	NONE	protein_coding	NCER_100083		ACOL01000012	5209	C	T	SYNONYMOUS_CODING	SILENT	protein_coding	NCER_100269
ACOL01000003	9663	C	CT	FRAME_SHIFT	NONE	protein_coding	NCER_100083		ACOL01000012	6436	C	T	SYNONYMOUS_CODING	SILENT	protein_coding	NCER_100270
ACOL01000003	10267	A	G	SYNONYMOUS_CODING	SILENT	protein_coding	NCER_100083		ACOL01000012	6552	C	T	NON_SYNONYMOUS_CODING	MISSENSE	protein_coding	NCER_100270
ACOL01000003	10460	G	GT	FRAME_SHIFT	NONE	protein_coding	NCER_100083		ACOL01000012	8042	G	A	SYNONYMOUS_CODING	SILENT	protein_coding	NCER_100271
ACOL01000003	10491	T	C	NON_SYNONYMOUS_CODING	MISSENSE	protein_coding	NCER_100083		ACOL01000012	12925	A	G	NON_SYNONYMOUS_CODING	MISSENSE	protein_coding	NCER_100274
ACOL01000003	11107	G	A	SYNONYMOUS_CODING	SILENT	protein_coding	NCER_100083		ACOL01000012	12990	G	A	NON_SYNONYMOUS_CODING	MISSENSE	protein_coding	NCER_100274
ACOL01000003	11110	T	C	SYNONYMOUS_CODING	SILENT	protein_coding	NCER_100083		ACOL01000012	14267	T	C	SYNONYMOUS_CODING	SILENT	protein_coding	NCER_100276
ACOL01000003	11356	C	T	SYNONYMOUS_CODING	SILENT	protein_coding	NCER_100083		ACOL01000012	14672	C	T	SYNONYMOUS_CODING	SILENT	protein_coding	NCER_100276
ACOL01000003	11500	T	C	SYNONYMOUS_CODING	SILENT	protein_coding	NCER_100083		ACOL01000012	14775	A	G	NON_SYNONYMOUS_CODING	MISSENSE	protein_coding	NCER_100276
ACOL01000003	11911	C	T	SYNONYMOUS_CODING	SILENT	protein_coding	NCER_100083		ACOL01000012	16311	G	A	SYNONYMOUS_CODING	SILENT	protein_coding	NCER_100277
ACOL01000003	12078	A	G	SYNONYMOUS_CODING	SILENT	protein_coding	NCER_100083		ACOL01000012	16328	G	A	NON_SYNONYMOUS_CODING	MISSENSE	protein_coding	NCER_100277
ACOL01000003	13039	T	C	SYNONYMOUS_CODING	SILENT	protein_coding	NCER_100084		ACOL01000012	16374	C	T	SYNONYMOUS_CODING	SILENT	protein_coding	NCER_100277
ACOL01000003	13186	A	G	SYNONYMOUS_CODING	SILENT	protein_coding	NCER_100084		ACOL01000012	16488	A	G	SYNONYMOUS_CODING	SILENT	protein_coding	NCER_100277
ACOL01000003	14022	C	CA	FRAME_SHIFT	NONE	protein_coding	NCER_100085		ACOL01000012	16575	T	C	SYNONYMOUS_CODING	SILENT	protein_coding	NCER_100277
ACOL01000003	14580	T	TA	FRAME_SHIFT	NONE	protein_coding	NCER_100085		ACOL01000012	16590	A	G	SYNONYMOUS_CODING	SILENT	protein_coding	NCER_100277
ACOL01000003	14868	T	C	SYNONYMOUS_CODING	SILENT	protein_coding	NCER_100085		ACOL01000012	17826	A	G	SYNONYMOUS_CODING	SILENT	protein_coding	NCER_100278
ACOL01000003	15888	TA	T	FRAME_SHIFT	NONE	protein_coding	NCER_100085		ACOL01000012	17973	C	A	SYNONYMOUS_CODING	SILENT	protein_coding	NCER_100278
ACOL01000003	16080	C	T	SYNONYMOUS_CODING	SILENT	protein_coding	NCER_100085		ACOL01000012	18049	C	T	NON_SYNONYMOUS_CODING	MISSENSE	protein_coding	NCER_100278
ACOL01000003	17489	C	T	SYNONYMOUS_CODING	SILENT	protein_coding	NCER_100086		ACOL01000012	18064	A	G	NON_SYNONYMOUS_CODING	MISSENSE	protein_coding	NCER_100278
ACOL01000003	17980	G	A	NON_SYNONYMOUS_CODING	MISSENSE	protein_coding	NCER_100087		ACOL01000012	18090	T	C	SYNONYMOUS_CODING	SILENT	protein_coding	NCER_100278
ACOL01000003	18132	T	C	SYNONYMOUS_CODING	SILENT	protein_coding	NCER_100087		ACOL01000012	19078	T	G	SYNONYMOUS_CODING	SILENT	protein_coding	NCER_100279
ACOL01000003	18183	A	G	SYNONYMOUS_CODING	SILENT	protein_coding	NCER_100087		ACOL01000012	19201	T	C	SYNONYMOUS_CODING	SILENT	protein_coding	NCER_100279
ACOL01000003	18204	A	G	SYNONYMOUS_CODING	SILENT	protein_coding	NCER_100087		ACOL01000012	19222	T	C	SYNONYMOUS_CODING	SILENT	protein_coding	NCER_100279
ACOL01000003	18232	G	A	NON_SYNONYMOUS_CODING	MISSENSE	protein_coding	NCER_100087		ACOL01000012	19728	C	T	NON_SYNONYMOUS_CODING	MISSENSE	protein_coding	NCER_100280
ACOL01000003	18382	G	C	NON_SYNONYMOUS_CODING	MISSENSE	protein_coding	NCER_100087		ACOL01000012	19777	T	C	SYNONYMOUS_CODING	SILENT	protein_coding	NCER_100280
ACOL01000003	18444	A	G	SYNONYMOUS_CODING	SILENT	protein_coding	NCER_100087		ACOL01000012	19794	C	T	NON_SYNONYMOUS_CODING	MISSENSE	protein_coding	NCER_100280
ACOL01000003	18897	G	A	SYNONYMOUS_CODING	SILENT	protein_coding	NCER_100088		ACOL01000012	19959	A	C	NON_SYNONYMOUS_CODING	MISSENSE	protein_coding	NCER_100280
ACOL01000003	19002	T	TA	FRAME_SHIFT	NONE	protein_coding	NCER_100088		ACOL01000012	20866	G	A	SYNONYMOUS_CODING	SILENT	protein_coding	NCER_100281
ACOL01000003	19142	T	G	NON_SYNONYMOUS_CODING	MISSENSE	protein_coding	NCER_100088		ACOL01000012	20872	A	G	SYNONYMOUS_CODING	SILENT	protein_coding	NCER_100281
ACOL01000003	19290	A	T	SYNONYMOUS_CODING	SILENT	protein_coding	NCER_100088		ACOL01000012	21048	G	T	NON_SYNONYMOUS_CODING	MISSENSE	protein_coding	NCER_100281
ACOL01000003	19330	A	T	NON_SYNONYMOUS_CODING	MISSENSE	protein_coding	NCER_100088		ACOL01000012	22436	G	A	NON_SYNONYMOUS_CODING	MISSENSE	protein_coding	NCER_100282
ACOL01000003	19461	C	T	SYNONYMOUS_CODING	SILENT	protein_coding	NCER_100088		ACOL01000012	24333	C	T	NON_SYNONYMOUS_CODING	MISSENSE	protein_coding	NCER_100283
ACOL01000003	19479	G	A	SYNONYMOUS_CODING	SILENT	protein_coding	NCER_100088		ACOL01000012	24646	C	T	NON_SYNONYMOUS_CODING	MISSENSE	protein_coding	NCER_100283
ACOL01000003	20721	A	AT	FRAME_SHIFT	NONE	protein_coding	NCER_100089		ACOL01000012	24718	G	A	NON_SYNONYMOUS_CODING	MISSENSE	protein_coding	NCER_100283
ACOL01000003	20728	CT	C	FRAME_SHIFT	NONE	protein_coding	NCER_100089		ACOL01000012	25937	T	C	NON_SYNONYMOUS_CODING	MISSENSE	protein_coding	NCER_100285
ACOL01000003	20743	GA	G	FRAME_SHIFT	NONE	protein_coding	NCER_100089		ACOL01000012	26068	A	G	SYNONYMOUS_CODING	SILENT	protein_coding	NCER_100285
ACOL01000003	21988	A	G	SYNONYMOUS_CODING	SILENT	protein_coding	NCER_100090		ACOL01000012	26122	G	A	SYNONYMOUS_CODING	SILENT	protein_coding	NCER_100285
ACOL01000003	21997	T	C	SYNONYMOUS_CODING	SILENT	protein_coding	NCER_100090		ACOL01000013	1090	C	T	SYNONYMOUS_CODING	SILENT	protein_coding	NCER_100286
ACOL01000003	22168	T	C	SYNONYMOUS_CODING	SILENT	protein_coding	NCER_100090		ACOL01000013	1246	C	T	SYNONYMOUS_CODING	SILENT	protein_coding	NCER_100286
ACOL01000003	22456	A	G	SYNONYMOUS_CODING	SILENT	protein_coding	NCER_100090		ACOL01000013	1573	C	T	SYNONYMOUS_CODING	SILENT	protein_coding	NCER_100286
ACOL01000003	22478	A	G	NON_SYNONYMOUS_CODING	MISSENSE	protein_coding	NCER_100090		ACOL01000013	1591	T	C	SYNONYMOUS_CODING	SILENT	protein_coding	NCER_100286
ACOL01000003	22494	T	C	NON_SYNONYMOUS_CODING	MISSENSE	protein_coding	NCER_100090		ACOL01000013	1643	C	T	SYNONYMOUS_CODING	SILENT	protein_coding	NCER_100286
ACOL01000003	23237	C	T	SYNONYMOUS_CODING	SILENT	protein_coding	NCER_100091		ACOL01000013	1657	T	TA	FRAME_SHIFT	NONE	protein_coding	NCER_100286
ACOL01000003	23341	G	GT	FRAME_SHIFT	NONE	protein_coding	NCER_100091		ACOL01000013	2051	A	G	SYNONYMOUS_CODING	SILENT	protein_coding	NCER_100287
ACOL01000003	23542	T	C	NON_SYNONYMOUS_CODING	MISSENSE	protein_coding	NCER_100091		ACOL01000013	2126	A	G	SYNONYMOUS_CODING	SILENT	protein_coding	NCER_100287
ACOL01000003	23779	G	GT	FRAME_SHIFT	NONE	protein_coding	NCER_100091		ACOL01000013	2168	A	G	SYNONYMOUS_CODING	SILENT	protein_coding	NCER_100287
ACOL01000003	24268	T	C	NON_SYNONYMOUS_CODING	MISSENSE	protein_coding	NCER_100092		ACOL01000013	5481	G	A	SYNONYMOUS_CODING	SILENT	protein_coding	NCER_100289
ACOL01000003	24396	T	C	SYNONYMOUS_CODING	SILENT	protein_coding	NCER_100092		ACOL01000013	5548	C	T	NON_SYNONYMOUS_CODING	MISSENSE	protein_coding	NCER_100289
ACOL01000003	24502	C	T	SYNONYMOUS_CODING	SILENT	protein_coding	NCER_100092		ACOL01000013	6903	C	T	SYNONYMOUS_CODING	SILENT	protein_coding	NCER_100289
ACOL01000003	24600	T	C	SYNONYMOUS_CODING	SILENT	protein_coding	NCER_100092		ACOL01000013	7015	G	GT	FRAME_SHIFT	NONE	protein_coding	NCER_100289
ACOL01000003	24636	G	C	SYNONYMOUS_CODING	SILENT	protein_coding	NCER_100092		ACOL01000013	7392	C	T	SYNONYMOUS_CODING	SILENT	protein_coding	NCER_100289
ACOL01000003	25742	T	A	SYNONYMOUS_CODING	SILENT	protein_coding	NCER_100093		ACOL01000013	7411	C	T	SYNONYMOUS_CODING	SILENT	protein_coding	NCER_100289
ACOL01000003	25869	A	AT	FRAME_SHIFT	NONE	protein_coding	NCER_100093		ACOL01000013	7468	G	A	NON_SYNONYMOUS_CODING	MISSENSE	protein_coding	NCER_100289
ACOL01000003	25880	A	G	SYNONYMOUS_CODING	SILENT	protein_coding	NCER_100093		ACOL01000013	11660	G	A	SYNONYMOUS_CODING	SILENT	protein_coding	NCER_100291
ACOL01000003	26018	T	C	SYNONYMOUS_CODING	SILENT	protein_coding	NCER_100093		ACOL01000013	16480	A	G	SYNONYMOUS_CODING	SILENT	protein_coding	NCER_100296
ACOL01000003	26106	GA	G	FRAME_SHIFT	NONE	protein_coding	NCER_100093		ACOL01000013	16483	G	A	SYNONYMOUS_CODING	SILENT	protein_coding	NCER_100296
ACOL01000003	26123	AT	A	FRAME_SHIFT	NONE	protein_coding	NCER_100093		ACOL01000013	19628	A	G	NON_SYNONYMOUS_CODING	MISSENSE	protein_coding	NCER_100299
ACOL01000003	26839	TA	T	FRAME_SHIFT	NONE	protein_coding	NCER_100094		ACOL01000013	22010	T	C	SYNONYMOUS_CODING	SILENT	protein_coding	NCER_100301
ACOL01000003	26905	C	T	NON_SYNONYMOUS_CODING	MISSENSE	protein_coding	NCER_100094		ACOL01000013	22058	G	A	SYNONYMOUS_CODING	SILENT	protein_coding	NCER_100301
ACOL01000003	27308	C	T	SYNONYMOUS_CODING	SILENT	protein_coding	NCER_100094		ACOL01000013	22088	T	C	SYNONYMOUS_CODING	SILENT	protein_coding	NCER_100301
ACOL01000003	27488	C	T	SYNONYMOUS_CODING	SILENT	protein_coding	NCER_100094		ACOL01000013	22157	A	G	SYNONYMOUS_CODING	SILENT	protein_coding	NCER_100301
ACOL01000003	27555	T	C	NON_SYNONYMOUS_CODING	MISSENSE	protein_coding	NCER_100094		ACOL01000013	22349	A	G	SYNONYMOUS_CODING	SILENT	protein_coding	NCER_100301
ACOL01000003	29200	C	T	NON_SYNONYMOUS_CODING	MISSENSE	protein_coding	NCER_100095		ACOL01000013	25186	C	T	NON_SYNONYMOUS_CODING	MISSENSE	protein_coding	NCER_100302
ACOL01000003	29647	AT	A	FRAME_SHIFT	NONE	protein_coding	NCER_100095		ACOL01000013	25258	C	T	NON_SYNONYMOUS_CODING	MISSENSE	protein_coding	NCER_100302
ACOL01000003	29802	G	A	NON_SYNONYMOUS_CODING	MISSENSE	protein_coding	NCER_100096		ACOL01000013	25283	C	T	SYNONYMOUS_CODING	SILENT	protein_coding	NCER_100302
ACOL01000003	30064	T	C	NON_SYNONYMOUS_CODING	MISSENSE	protein_coding	NCER_100096		ACOL01000013	25300	T	C	NON_SYNONYMOUS_CODING	MISSENSE	protein_coding	NCER_100302
ACOL01000003	30123	T	TA	FRAME_SHIFT	NONE	protein_coding	NCER_100096		ACOL01000013	25335	T	C	NON_SYNONYMOUS_CODING	MISSENSE	protein_coding	NCER_100302
ACOL01000003	30476	TA	T	FRAME_SHIFT	NONE	protein_coding	NCER_100096		ACOL01000013	25354	T	C	NON_SYNONYMOUS_CODING	MISSENSE	protein_coding	NCER_100302
ACOL01000003	31416	G	T	NON_SYNONYMOUS_CODING	MISSENSE	protein_coding	NCER_100097		ACOL01000013	25445	A	G	SYNONYMOUS_CODING	SILENT	protein_coding	NCER_100302
ACOL01000003	31484	C	T	SYNONYMOUS_CODING	SILENT	protein_coding	NCER_100097		ACOL01000013	25532	T	C	SYNONYMOUS_CODING	SILENT	protein_coding	NCER_100302
ACOL01000003	31642	A	T	NON_SYNONYMOUS_CODING	MISSENSE	protein_coding	NCER_100097		ACOL01000014	668	A	G	SYNONYMOUS_CODING	SILENT	protein_coding	NCER_100303
ACOL01000003	31932	A	G	NON_SYNONYMOUS_CODING	MISSENSE	protein_coding	NCER_100097		ACOL01000014	699	T	C	SYNONYMOUS_CODING	SILENT	protein_coding	NCER_100303
ACOL01000003	32420	CA	C	FRAME_SHIFT	NONE	protein_coding	NCER_100098		ACOL01000014	798	T	C	NON_SYNONYMOUS_CODING	MISSENSE	protein_coding	NCER_100303
ACOL01000003	32764	G	A	NON_SYNONYMOUS_CODING	MISSENSE	protein_coding	NCER_100098		ACOL01000014	1128	C	T	NON_SYNONYMOUS_CODING	MISSENSE	protein_coding	NCER_100303
ACOL01000003	32772	A	G	SYNONYMOUS_CODING	SILENT	protein_coding	NCER_100098		ACOL01000014	1132	A	G	NON_SYNONYMOUS_CODING	MISSENSE	protein_coding	NCER_100303
ACOL01000003	33040	T	TA	FRAME_SHIFT	NONE	protein_coding	NCER_100098		ACOL01000014	1245	C	T	SYNONYMOUS_CODING	SILENT	protein_coding	NCER_100303
ACOL01000003	33116	T	G	NON_SYNONYMOUS_CODING	MISSENSE	protein_coding	NCER_100098		ACOL01000014	3499	T	C	NON_SYNONYMOUS_CODING	MISSENSE	protein_coding	NCER_100305
ACOL01000003	33165	G	T	SYNONYMOUS_CODING	SILENT	protein_coding	NCER_100098		ACOL01000014	3503	A	T	NON_SYNONYMOUS_CODING	MISSENSE	protein_coding	NCER_100305
ACOL01000003	33429	T	G	SYNONYMOUS_CODING	SILENT	protein_coding	NCER_100098		ACOL01000014	4755	C	T	SYNONYMOUS_CODING	SILENT	protein_coding	NCER_100306
ACOL01000003	33907	C	T	NON_SYNONYMOUS_CODING	MISSENSE	protein_coding	NCER_100099		ACOL01000014	4948	G	A	NON_SYNONYMOUS_CODING	MISSENSE	protein_coding	NCER_100306
ACOL01000003	34548	T	C	SYNONYMOUS_CODING	SILENT	protein_coding	NCER_100100		ACOL01000014	5400	C	T	SYNONYMOUS_CODING	SILENT	protein_coding	NCER_100306
ACOL01000003	34620	A	T	NON_SYNONYMOUS_CODING	MISSENSE	protein_coding	NCER_100100		ACOL01000014	5535	C	T	SYNONYMOUS_CODING	SILENT	protein_coding	NCER_100306
ACOL01000003	34713	C	T	SYNONYMOUS_CODING	SILENT	protein_coding	NCER_100100		ACOL01000014	6075	G	A	SYNONYMOUS_CODING	SILENT	protein_coding	NCER_100306
ACOL01000003	34742	G	T	NON_SYNONYMOUS_CODING	MISSENSE	protein_coding	NCER_100100		ACOL01000014	6148	C	T	SYNONYMOUS_CODING	SILENT	protein_coding	NCER_100306
ACOL01000003	34760	A	T	NON_SYNONYMOUS_CODING	MISSENSE	protein_coding	NCER_100100		ACOL01000014	6252	G	A	SYNONYMOUS_CODING	SILENT	protein_coding	NCER_100306
ACOL01000003	34771	T	C	NON_SYNONYMOUS_CODING	MISSENSE	protein_coding	NCER_100100		ACOL01000014	7896	C	T	NON_SYNONYMOUS_CODING	MISSENSE	protein_coding	NCER_100307
ACOL01000003	34788	A	G	SYNONYMOUS_CODING	SILENT	protein_coding	NCER_100100		ACOL01000014	8002	A	G	SYNONYMOUS_CODING	SILENT	protein_coding	NCER_100307
ACOL01000003	34878	A	G	SYNONYMOUS_CODING	SILENT	protein_coding	NCER_100100		ACOL01000014	8164	C	T	SYNONYMOUS_CODING	SILENT	protein_coding	NCER_100307
ACOL01000003	35846	C	T	NON_SYNONYMOUS_CODING	MISSENSE	protein_coding	NCER_100102		ACOL01000014	9393	T	C	SYNONYMOUS_CODING	SILENT	protein_coding	NCER_100308
ACOL01000003	36003	G	A	SYNONYMOUS_CODING	SILENT	protein_coding	NCER_100102		ACOL01000014	9690	G	A	SYNONYMOUS_CODING	SILENT	protein_coding	NCER_100308
ACOL01000003	36021	T	C	SYNONYMOUS_CODING	SILENT	protein_coding	NCER_100102		ACOL01000014	10338	C	T	SYNONYMOUS_CODING	SILENT	protein_coding	NCER_100308
ACOL01000003	37469	TG	T	FRAME_SHIFT	NONE	protein_coding	NCER_100104		ACOL01000014	10340	G	A	SYNONYMOUS_CODING	SILENT	protein_coding	NCER_100308
ACOL01000003	37473	AT	A	FRAME_SHIFT	NONE	protein_coding	NCER_100104		ACOL01000014	10461	G	A	SYNONYMOUS_CODING	SILENT	protein_coding	NCER_100308
ACOL01000003	37477	A	G	SYNONYMOUS_CODING	SILENT	protein_coding	NCER_100104		ACOL01000014	11478	C	CA	FRAME_SHIFT	NONE	protein_coding	NCER_100309
ACOL01000003	37588	A	G	SYNONYMOUS_CODING	SILENT	protein_coding	NCER_100104		ACOL01000014	13526	A	G	NON_SYNONYMOUS_CODING	MISSENSE	protein_coding	NCER_100309
ACOL01000003	37630	G	A	SYNONYMOUS_CODING	SILENT	protein_coding	NCER_100104		ACOL01000014	13620	A	G	SYNONYMOUS_CODING	SILENT	protein_coding	NCER_100309
ACOL01000003	37646	A	G	NON_SYNONYMOUS_CODING	MISSENSE	protein_coding	NCER_100104		ACOL01000014	25495	G	A	SYNONYMOUS_CODING	SILENT	protein_coding	NCER_100312
ACOL01000003	37750	C	T	SYNONYMOUS_CODING	SILENT	protein_coding	NCER_100104		ACOL01000016	889	AT	A	FRAME_SHIFT	NONE	protein_coding	NCER_100327
ACOL01000003	37756	T	C	SYNONYMOUS_CODING	SILENT	protein_coding	NCER_100104		ACOL01000016	933	G	A	SYNONYMOUS_CODING	SILENT	protein_coding	NCER_100327
ACOL01000003	37783	A	G	SYNONYMOUS_CODING	SILENT	protein_coding	NCER_100104		ACOL01000016	945	T	C	SYNONYMOUS_CODING	SILENT	protein_coding	NCER_100327
ACOL01000003	37818	T	C	NON_SYNONYMOUS_CODING	MISSENSE	protein_coding	NCER_100104		ACOL01000016	1017	G	A	SYNONYMOUS_CODING	SILENT	protein_coding	NCER_100327
ACOL01000003	37834	A	C	SYNONYMOUS_CODING	SILENT	protein_coding	NCER_100104		ACOL01000016	1418	G	A	SYNONYMOUS_CODING	SILENT	protein_coding	NCER_100327
ACOL01000003	37954	A	G	SYNONYMOUS_CODING	SILENT	protein_coding	NCER_100104		ACOL01000016	1496	C	T	NON_SYNONYMOUS_CODING	MISSENSE	protein_coding	NCER_100327
ACOL01000003	40670	C	T	SYNONYMOUS_CODING	SILENT	protein_coding	NCER_100107		ACOL01000016	1539	A	G	SYNONYMOUS_CODING	SILENT	protein_coding	NCER_100327
ACOL01000003	41538	AT	A	FRAME_SHIFT	NONE	protein_coding	NCER_100108		ACOL01000016	1560	G	A	SYNONYMOUS_CODING	SILENT	protein_coding	NCER_100327
ACOL01000003	41614	C	T	SYNONYMOUS_CODING	SILENT	protein_coding	NCER_100108		ACOL01000016	2591	C	T	SYNONYMOUS_CODING	SILENT	protein_coding	NCER_100328
ACOL01000003	41864	G	A	NON_SYNONYMOUS_CODING	MISSENSE	protein_coding	NCER_100108		ACOL01000016	2609	T	C	SYNONYMOUS_CODING	SILENT	protein_coding	NCER_100328
ACOL01000003	41955	G	GT	FRAME_SHIFT	NONE	protein_coding	NCER_100108		ACOL01000016	2964	A	G	NON_SYNONYMOUS_CODING	MISSENSE	protein_coding	NCER_100328
ACOL01000003	42145	G	T	SYNONYMOUS_CODING	SILENT	protein_coding	NCER_100108		ACOL01000016	3590	T	C	NON_SYNONYMOUS_CODING	MISSENSE	protein_coding	NCER_100330
ACOL01000003	42157	T	G	SYNONYMOUS_CODING	SILENT	protein_coding	NCER_100108		ACOL01000016	4381	G	A	NON_SYNONYMOUS_CODING	MISSENSE	protein_coding	NCER_100331
ACOL01000003	42187	C	T	SYNONYMOUS_CODING	SILENT	protein_coding	NCER_100108		ACOL01000016	4716	G	A	SYNONYMOUS_CODING	SILENT	protein_coding	NCER_100331
ACOL01000003	42202	T	A	NON_SYNONYMOUS_CODING	MISSENSE	protein_coding	NCER_100108		ACOL01000016	4789	A	G	NON_SYNONYMOUS_CODING	MISSENSE	protein_coding	NCER_100331
ACOL01000003	42330	C	T	NON_SYNONYMOUS_CODING	MISSENSE	protein_coding	NCER_100108		ACOL01000016	5111	G	A	SYNONYMOUS_CODING	SILENT	protein_coding	NCER_100332
ACOL01000003	42705	T	G	NON_SYNONYMOUS_CODING	MISSENSE	protein_coding	NCER_100109		ACOL01000016	5480	T	C	SYNONYMOUS_CODING	SILENT	protein_coding	NCER_100332
ACOL01000003	42813	T	C	NON_SYNONYMOUS_CODING	MISSENSE	protein_coding	NCER_100109		ACOL01000016	6034	A	G	SYNONYMOUS_CODING	SILENT	protein_coding	NCER_100333
ACOL01000003	43049	C	T	SYNONYMOUS_CODING	SILENT	protein_coding	NCER_100109		ACOL01000016	6283	C	G	SYNONYMOUS_CODING	SILENT	protein_coding	NCER_100333
ACOL01000003	43061	C	T	SYNONYMOUS_CODING	SILENT	protein_coding	NCER_100109		ACOL01000016	7971	C	T	SYNONYMOUS_CODING	SILENT	protein_coding	NCER_100335
ACOL01000003	43521	C	T	NON_SYNONYMOUS_CODING	MISSENSE	protein_coding	NCER_100110		ACOL01000016	7990	A	G	NON_SYNONYMOUS_CODING	MISSENSE	protein_coding	NCER_100335
ACOL01000003	43718	G	A	SYNONYMOUS_CODING	SILENT	protein_coding	NCER_100110		ACOL01000016	8343	A	G	SYNONYMOUS_CODING	SILENT	protein_coding	NCER_100335
ACOL01000003	43925	T	C	SYNONYMOUS_CODING	SILENT	protein_coding	NCER_100110		ACOL01000016	8406	C	T	SYNONYMOUS_CODING	SILENT	protein_coding	NCER_100335
ACOL01000004	1362	G	T	NON_SYNONYMOUS_CODING	MISSENSE	protein_coding	NCER_100112		ACOL01000016	8526	A	G	SYNONYMOUS_CODING	SILENT	protein_coding	NCER_100335
ACOL01000004	1398	T	C	SYNONYMOUS_CODING	SILENT	protein_coding	NCER_100112		ACOL01000016	8530	T	C	NON_SYNONYMOUS_CODING	MISSENSE	protein_coding	NCER_100335
ACOL01000004	1447	T	C	NON_SYNONYMOUS_CODING	MISSENSE	protein_coding	NCER_100112		ACOL01000016	11038	C	T	SYNONYMOUS_CODING	SILENT	protein_coding	NCER_100336
ACOL01000004	1784	T	C	SYNONYMOUS_CODING	SILENT	protein_coding	NCER_100113		ACOL01000016	11609	T	A	SYNONYMOUS_CODING	SILENT	protein_coding	NCER_100337
ACOL01000004	2061	T	C	NON_SYNONYMOUS_CODING	MISSENSE	protein_coding	NCER_100113		ACOL01000016	11840	A	G	SYNONYMOUS_CODING	SILENT	protein_coding	NCER_100337
ACOL01000004	2321	G	A	SYNONYMOUS_CODING	SILENT	protein_coding	NCER_100113		ACOL01000016	12926	T	C	NON_SYNONYMOUS_CODING	MISSENSE	protein_coding	NCER_100338
ACOL01000004	2554	T	TA	FRAME_SHIFT	NONE	protein_coding	NCER_100114		ACOL01000016	13311	C	T	NON_SYNONYMOUS_CODING	MISSENSE	protein_coding	NCER_100339
ACOL01000004	2898	T	A	NON_SYNONYMOUS_CODING	MISSENSE	protein_coding	NCER_100115		ACOL01000016	13331	T	C	NON_SYNONYMOUS_CODING	MISSENSE	protein_coding	NCER_100339
ACOL01000004	3080	C	T	SYNONYMOUS_CODING	SILENT	protein_coding	NCER_100115		ACOL01000016	13411	A	G	SYNONYMOUS_CODING	SILENT	protein_coding	NCER_100339
ACOL01000004	3175	C	T	NON_SYNONYMOUS_CODING	MISSENSE	protein_coding	NCER_100115		ACOL01000016	13445	A	G	NON_SYNONYMOUS_CODING	MISSENSE	protein_coding	NCER_100339
ACOL01000004	3433	G	C	NON_SYNONYMOUS_CODING	MISSENSE	protein_coding	NCER_100115		ACOL01000016	13446	A	T	NON_SYNONYMOUS_CODING	MISSENSE	protein_coding	NCER_100339
ACOL01000004	3905	C	T	SYNONYMOUS_CODING	SILENT	protein_coding	NCER_100115		ACOL01000016	13501	C	T	SYNONYMOUS_CODING	SILENT	protein_coding	NCER_100339
ACOL01000004	3908	T	A	SYNONYMOUS_CODING	SILENT	protein_coding	NCER_100115		ACOL01000016	17354	A	G	SYNONYMOUS_CODING	SILENT	protein_coding	NCER_100340
ACOL01000004	3935	A	T	NON_SYNONYMOUS_CODING	MISSENSE	protein_coding	NCER_100115		ACOL01000016	17453	A	G	SYNONYMOUS_CODING	SILENT	protein_coding	NCER_100340
ACOL01000004	4156	T	C	NON_SYNONYMOUS_CODING	MISSENSE	protein_coding	NCER_100115		ACOL01000016	18606	T	C	NON_SYNONYMOUS_CODING	MISSENSE	protein_coding	NCER_100342
ACOL01000004	4298	T	C	SYNONYMOUS_CODING	SILENT	protein_coding	NCER_100115		ACOL01000016	18709	A	T	SYNONYMOUS_CODING	SILENT	protein_coding	NCER_100342
ACOL01000004	4299	T	C	NON_SYNONYMOUS_CODING	MISSENSE	protein_coding	NCER_100115		ACOL01000016	18717	C	T	NON_SYNONYMOUS_CODING	MISSENSE	protein_coding	NCER_100342
ACOL01000004	4303	A	G	NON_SYNONYMOUS_CODING	MISSENSE	protein_coding	NCER_100115		ACOL01000016	18782	G	T	NON_SYNONYMOUS_CODING	MISSENSE	protein_coding	NCER_100342
ACOL01000004	4639	G	A	NON_SYNONYMOUS_CODING	MISSENSE	protein_coding	NCER_100115		ACOL01000016	18789	C	T	NON_SYNONYMOUS_CODING	MISSENSE	protein_coding	NCER_100342
ACOL01000004	4690	GT	G	FRAME_SHIFT	NONE	protein_coding	NCER_100115		ACOL01000016	18794	T	C	NON_SYNONYMOUS_CODING	MISSENSE	protein_coding	NCER_100342
ACOL01000004	4711	A	G	SYNONYMOUS_CODING	SILENT	protein_coding	NCER_100115		ACOL01000016	19509	A	G	NON_SYNONYMOUS_CODING	MISSENSE	protein_coding	NCER_100343
ACOL01000004	4763	T	A	SYNONYMOUS_CODING	SILENT	protein_coding	NCER_100115		ACOL01000016	19550	C	T	SYNONYMOUS_CODING	SILENT	protein_coding	NCER_100343
ACOL01000004	4771	G	T	NON_SYNONYMOUS_CODING	MISSENSE	protein_coding	NCER_100115		ACOL01000016	19646	A	T	SYNONYMOUS_CODING	SILENT	protein_coding	NCER_100343
ACOL01000004	4961	G	C	SYNONYMOUS_CODING	SILENT	protein_coding	NCER_100115		ACOL01000016	19658	C	T	SYNONYMOUS_CODING	SILENT	protein_coding	NCER_100343
ACOL01000004	4964	C	T	SYNONYMOUS_CODING	SILENT	protein_coding	NCER_100115		ACOL01000017	143	A	G	SYNONYMOUS_CODING	SILENT	protein_coding	NCER_100348
ACOL01000004	4970	G	A	SYNONYMOUS_CODING	SILENT	protein_coding	NCER_100115		ACOL01000017	563	A	C	SYNONYMOUS_CODING	SILENT	protein_coding	NCER_100348
ACOL01000004	4988	T	G	SYNONYMOUS_CODING	SILENT	protein_coding	NCER_100115		ACOL01000017	620	T	C	SYNONYMOUS_CODING	SILENT	protein_coding	NCER_100348
ACOL01000004	5584	G	T	NON_SYNONYMOUS_CODING	MISSENSE	protein_coding	NCER_100116		ACOL01000017	635	A	G	SYNONYMOUS_CODING	SILENT	protein_coding	NCER_100348
ACOL01000004	5677	T	C	SYNONYMOUS_CODING	SILENT	protein_coding	NCER_100116		ACOL01000017	710	T	G	NON_SYNONYMOUS_CODING	MISSENSE	protein_coding	NCER_100348
ACOL01000004	5683	A	G	SYNONYMOUS_CODING	SILENT	protein_coding	NCER_100116		ACOL01000017	714	G	A	NON_SYNONYMOUS_CODING	MISSENSE	protein_coding	NCER_100348
ACOL01000004	5737	G	T	NON_SYNONYMOUS_CODING	MISSENSE	protein_coding	NCER_100116		ACOL01000017	799	T	G	NON_SYNONYMOUS_CODING	MISSENSE	protein_coding	NCER_100348
ACOL01000004	5824	C	T	SYNONYMOUS_CODING	SILENT	protein_coding	NCER_100116		ACOL01000017	821	A	G	SYNONYMOUS_CODING	SILENT	protein_coding	NCER_100348
ACOL01000004	5899	A	G	SYNONYMOUS_CODING	SILENT	protein_coding	NCER_100116		ACOL01000017	825	A	G	NON_SYNONYMOUS_CODING	MISSENSE	protein_coding	NCER_100348
ACOL01000004	5901	T	C	NON_SYNONYMOUS_CODING	MISSENSE	protein_coding	NCER_100116		ACOL01000017	862	A	G	NON_SYNONYMOUS_CODING	MISSENSE	protein_coding	NCER_100348
ACOL01000004	5908	A	T	SYNONYMOUS_CODING	SILENT	protein_coding	NCER_100116		ACOL01000017	953	T	C	SYNONYMOUS_CODING	SILENT	protein_coding	NCER_100348
ACOL01000004	5929	A	G	NON_SYNONYMOUS_CODING	MISSENSE	protein_coding	NCER_100116		ACOL01000017	1154	A	G	SYNONYMOUS_CODING	SILENT	protein_coding	NCER_100348
ACOL01000004	6088	A	G	SYNONYMOUS_CODING	SILENT	protein_coding	NCER_100116		ACOL01000017	1422	C	CA	FRAME_SHIFT	NONE	protein_coding	NCER_100349
ACOL01000004	6112	C	T	SYNONYMOUS_CODING	SILENT	protein_coding	NCER_100116		ACOL01000017	2167	G	A	SYNONYMOUS_CODING	SILENT	protein_coding	NCER_100349
ACOL01000004	6154	G	T	SYNONYMOUS_CODING	SILENT	protein_coding	NCER_100116		ACOL01000017	2170	A	G	SYNONYMOUS_CODING	SILENT	protein_coding	NCER_100349
ACOL01000004	6158	T	A	NON_SYNONYMOUS_CODING	MISSENSE	protein_coding	NCER_100116		ACOL01000017	2347	C	T	SYNONYMOUS_CODING	SILENT	protein_coding	NCER_100349
ACOL01000004	6167	A	G	NON_SYNONYMOUS_CODING	MISSENSE	protein_coding	NCER_100116		ACOL01000017	2386	A	G	SYNONYMOUS_CODING	SILENT	protein_coding	NCER_100349
ACOL01000004	6179	T	G	NON_SYNONYMOUS_CODING	MISSENSE	protein_coding	NCER_100116		ACOL01000017	2407	T	C	SYNONYMOUS_CODING	SILENT	protein_coding	NCER_100349
ACOL01000004	6277	C	T	SYNONYMOUS_CODING	SILENT	protein_coding	NCER_100116		ACOL01000017	3023	G	A	NON_SYNONYMOUS_CODING	MISSENSE	protein_coding	NCER_100349
ACOL01000004	6322	G	A	SYNONYMOUS_CODING	SILENT	protein_coding	NCER_100116		ACOL01000017	3026	G	A	NON_SYNONYMOUS_CODING	MISSENSE	protein_coding	NCER_100349
ACOL01000004	6343	T	C	SYNONYMOUS_CODING	SILENT	protein_coding	NCER_100116		ACOL01000017	3082	A	G	SYNONYMOUS_CODING	SILENT	protein_coding	NCER_100349
ACOL01000004	6353	T	G	NON_SYNONYMOUS_CODING	MISSENSE	protein_coding	NCER_100116		ACOL01000017	3157	G	A	SYNONYMOUS_CODING	SILENT	protein_coding	NCER_100349
ACOL01000004	6375	A	G	NON_SYNONYMOUS_CODING	MISSENSE	protein_coding	NCER_100116		ACOL01000017	4344	T	C	SYNONYMOUS_CODING	SILENT	protein_coding	NCER_100351
ACOL01000004	6511	T	TA	FRAME_SHIFT	NONE	protein_coding	NCER_100116		ACOL01000017	4375	T	C	NON_SYNONYMOUS_CODING	MISSENSE	protein_coding	NCER_100351
ACOL01000004	6622	C	A	NON_SYNONYMOUS_CODING	MISSENSE	protein_coding	NCER_100116		ACOL01000017	4431	C	T	SYNONYMOUS_CODING	SILENT	protein_coding	NCER_100351
ACOL01000004	6763	A	G	SYNONYMOUS_CODING	SILENT	protein_coding	NCER_100116		ACOL01000017	4493	C	T	NON_SYNONYMOUS_CODING	MISSENSE	protein_coding	NCER_100351
ACOL01000004	6766	G	A	SYNONYMOUS_CODING	SILENT	protein_coding	NCER_100116		ACOL01000017	4860	G	A	NON_SYNONYMOUS_CODING	MISSENSE	protein_coding	NCER_100352
ACOL01000004	6970	T	TA	FRAME_SHIFT	NONE	protein_coding	NCER_100116		ACOL01000017	4878	A	G	NON_SYNONYMOUS_CODING	MISSENSE	protein_coding	NCER_100352
ACOL01000004	7084	T	G	NON_SYNONYMOUS_CODING	MISSENSE	protein_coding	NCER_100116		ACOL01000017	7709	T	C	NON_SYNONYMOUS_CODING	MISSENSE	protein_coding	NCER_100353
ACOL01000004	7310	GA	G	FRAME_SHIFT	NONE	protein_coding	NCER_100116		ACOL01000017	7758	G	A	NON_SYNONYMOUS_CODING	MISSENSE	protein_coding	NCER_100353
ACOL01000004	7621	A	C	NON_SYNONYMOUS_CODING	MISSENSE	protein_coding	NCER_100117		ACOL01000017	11161	C	T	NON_SYNONYMOUS_CODING	MISSENSE	protein_coding	NCER_100355
ACOL01000004	7673	A	T	NON_SYNONYMOUS_CODING	MISSENSE	protein_coding	NCER_100117		ACOL01000017	11249	G	A	NON_SYNONYMOUS_CODING	MISSENSE	protein_coding	NCER_100355
ACOL01000004	7674	C	T	SYNONYMOUS_CODING	SILENT	protein_coding	NCER_100117		ACOL01000017	12658	A	G	NON_SYNONYMOUS_CODING	MISSENSE	protein_coding	NCER_100356
ACOL01000004	7702	T	A	NON_SYNONYMOUS_CODING	MISSENSE	protein_coding	NCER_100117		ACOL01000017	12816	T	C	SYNONYMOUS_CODING	SILENT	protein_coding	NCER_100356
ACOL01000004	7752	T	C	SYNONYMOUS_CODING	SILENT	protein_coding	NCER_100117		ACOL01000017	12870	C	T	SYNONYMOUS_CODING	SILENT	protein_coding	NCER_100356
ACOL01000004	8121	G	A	SYNONYMOUS_CODING	SILENT	protein_coding	NCER_100117		ACOL01000017	16191	G	A	NON_SYNONYMOUS_CODING	MISSENSE	protein_coding	NCER_100357
ACOL01000004	8124	T	A	NON_SYNONYMOUS_CODING	MISSENSE	protein_coding	NCER_100117		ACOL01000017	19025	C	T	SYNONYMOUS_CODING	SILENT	protein_coding	NCER_100360
ACOL01000004	8149	A	T	NON_SYNONYMOUS_CODING	MISSENSE	protein_coding	NCER_100117		ACOL01000017	20895	A	G	SYNONYMOUS_CODING	SILENT	protein_coding	NCER_100361
ACOL01000004	8150	T	C	NON_SYNONYMOUS_CODING	MISSENSE	protein_coding	NCER_100117		ACOL01000017	20905	A	G	NON_SYNONYMOUS_CODING	MISSENSE	protein_coding	NCER_100361
ACOL01000004	9801	C	CA	FRAME_SHIFT	NONE	protein_coding	NCER_100117		ACOL01000017	20914	G	A	NON_SYNONYMOUS_CODING	MISSENSE	protein_coding	NCER_100361
ACOL01000004	10442	T	TA	FRAME_SHIFT	NONE	protein_coding	NCER_100117		ACOL01000017	23978	T	C	SYNONYMOUS_CODING	SILENT	protein_coding	NCER_100363
ACOL01000004	10512	G	A	SYNONYMOUS_CODING	SILENT	protein_coding	NCER_100117		ACOL01000017	24011	A	G	SYNONYMOUS_CODING	SILENT	protein_coding	NCER_100363
ACOL01000004	10513	G	A	NON_SYNONYMOUS_CODING	MISSENSE	protein_coding	NCER_100117		ACOL01000017	24071	G	A	SYNONYMOUS_CODING	SILENT	protein_coding	NCER_100363
ACOL01000004	10697	T	C	NON_SYNONYMOUS_CODING	MISSENSE	protein_coding	NCER_100117		ACOL01000017	24097	A	G	NON_SYNONYMOUS_CODING	MISSENSE	protein_coding	NCER_100363
ACOL01000004	11273	C	CT	FRAME_SHIFT	NONE	protein_coding	NCER_100118		ACOL01000017	24194	G	A	SYNONYMOUS_CODING	SILENT	protein_coding	NCER_100363
ACOL01000004	11534	T	C	SYNONYMOUS_CODING	SILENT	protein_coding	NCER_100118		ACOL01000017	24261	A	G	NON_SYNONYMOUS_CODING	MISSENSE	protein_coding	NCER_100363
ACOL01000004	11610	G	A	NON_SYNONYMOUS_CODING	MISSENSE	protein_coding	NCER_100118		ACOL01000018	1092	G	A	SYNONYMOUS_CODING	SILENT	protein_coding	NCER_100364
ACOL01000004	11642	A	G	SYNONYMOUS_CODING	SILENT	protein_coding	NCER_100118		ACOL01000018	1242	G	A	SYNONYMOUS_CODING	SILENT	protein_coding	NCER_100364
ACOL01000004	11693	A	G	SYNONYMOUS_CODING	SILENT	protein_coding	NCER_100118		ACOL01000018	1425	A	G	SYNONYMOUS_CODING	SILENT	protein_coding	NCER_100364
ACOL01000004	11714	A	G	SYNONYMOUS_CODING	SILENT	protein_coding	NCER_100118		ACOL01000018	1447	G	A	NON_SYNONYMOUS_CODING	MISSENSE	protein_coding	NCER_100364
ACOL01000004	11756	C	T	SYNONYMOUS_CODING	SILENT	protein_coding	NCER_100118		ACOL01000018	1531	A	T	NON_SYNONYMOUS_CODING	MISSENSE	protein_coding	NCER_100364
ACOL01000004	11776	C	T	NON_SYNONYMOUS_CODING	MISSENSE	protein_coding	NCER_100118		ACOL01000018	3758	A	G	SYNONYMOUS_CODING	SILENT	protein_coding	NCER_100365
ACOL01000004	12366	C	A	NON_SYNONYMOUS_CODING	MISSENSE	protein_coding	NCER_100119		ACOL01000018	4004	A	G	SYNONYMOUS_CODING	SILENT	protein_coding	NCER_100365
ACOL01000004	12718	A	G	SYNONYMOUS_CODING	SILENT	protein_coding	NCER_100119		ACOL01000018	4018	T	C	NON_SYNONYMOUS_CODING	MISSENSE	protein_coding	NCER_100365
ACOL01000004	12719	T	C	NON_SYNONYMOUS_CODING	MISSENSE	protein_coding	NCER_100119		ACOL01000018	4825	C	T	NON_SYNONYMOUS_CODING	MISSENSE	protein_coding	NCER_100365
ACOL01000004	12892	A	G	SYNONYMOUS_CODING	SILENT	protein_coding	NCER_100119		ACOL01000018	6813	C	T	NON_SYNONYMOUS_CODING	MISSENSE	protein_coding	NCER_100366
ACOL01000004	12965	C	T	NON_SYNONYMOUS_CODING	MISSENSE	protein_coding	NCER_100119		ACOL01000018	7226	G	A	SYNONYMOUS_CODING	SILENT	protein_coding	NCER_100366
ACOL01000004	13119	G	A	NON_SYNONYMOUS_CODING	MISSENSE	protein_coding	NCER_100119		ACOL01000018	7401	A	G	NON_SYNONYMOUS_CODING	MISSENSE	protein_coding	NCER_100366
ACOL01000004	13243	G	A	SYNONYMOUS_CODING	SILENT	protein_coding	NCER_100119		ACOL01000018	8405	C	G	NON_SYNONYMOUS_CODING	MISSENSE	protein_coding	NCER_100367
ACOL01000004	13449	C	T	NON_SYNONYMOUS_CODING	MISSENSE	protein_coding	NCER_100119		ACOL01000018	8521	T	C	SYNONYMOUS_CODING	SILENT	protein_coding	NCER_100367
ACOL01000004	13465	C	T	NON_SYNONYMOUS_CODING	MISSENSE	protein_coding	NCER_100119		ACOL01000018	9347	A	T	NON_SYNONYMOUS_CODING	MISSENSE	protein_coding	NCER_100368
ACOL01000004	13470	T	G	NON_SYNONYMOUS_CODING	MISSENSE	protein_coding	NCER_100119		ACOL01000018	9362	T	C	NON_SYNONYMOUS_CODING	MISSENSE	protein_coding	NCER_100368
ACOL01000004	13484	G	A	NON_SYNONYMOUS_CODING	MISSENSE	protein_coding	NCER_100119		ACOL01000018	9812	C	T	NON_SYNONYMOUS_CODING	MISSENSE	protein_coding	NCER_100368
ACOL01000004	14269	T	C	NON_SYNONYMOUS_CODING	MISSENSE	protein_coding	NCER_100120		ACOL01000018	9815	G	T	NON_SYNONYMOUS_CODING	MISSENSE	protein_coding	NCER_100368
ACOL01000004	14318	C	T	SYNONYMOUS_CODING	SILENT	protein_coding	NCER_100120		ACOL01000018	9834	T	C	SYNONYMOUS_CODING	SILENT	protein_coding	NCER_100368
ACOL01000004	14322	C	A	NON_SYNONYMOUS_CODING	MISSENSE	protein_coding	NCER_100120		ACOL01000018	10957	C	G	NON_SYNONYMOUS_CODING	MISSENSE	protein_coding	NCER_100369
ACOL01000004	14439	G	A	NON_SYNONYMOUS_CODING	MISSENSE	protein_coding	NCER_100120		ACOL01000018	12384	G	A	SYNONYMOUS_CODING	SILENT	protein_coding	NCER_100370
ACOL01000004	14624	T	C	SYNONYMOUS_CODING	SILENT	protein_coding	NCER_100120		ACOL01000018	12431	C	T	NON_SYNONYMOUS_CODING	MISSENSE	protein_coding	NCER_100370
ACOL01000004	14630	A	G	NON_SYNONYMOUS_CODING	MISSENSE	protein_coding	NCER_100120		ACOL01000018	12453	C	T	SYNONYMOUS_CODING	SILENT	protein_coding	NCER_100370
ACOL01000004	14655	A	T	NON_SYNONYMOUS_CODING	MISSENSE	protein_coding	NCER_100120		ACOL01000018	13172	G	A	SYNONYMOUS_CODING	SILENT	protein_coding	NCER_100372
ACOL01000004	14683	G	A	NON_SYNONYMOUS_CODING	MISSENSE	protein_coding	NCER_100120		ACOL01000018	13175	A	G	SYNONYMOUS_CODING	SILENT	protein_coding	NCER_100372
ACOL01000004	14694	A	G	NON_SYNONYMOUS_CODING	MISSENSE	protein_coding	NCER_100120		ACOL01000018	14683	C	T	NON_SYNONYMOUS_CODING	MISSENSE	protein_coding	NCER_100372
ACOL01000004	14860	A	G	NON_SYNONYMOUS_CODING	MISSENSE	protein_coding	NCER_100120		ACOL01000018	15806	G	A	NON_SYNONYMOUS_CODING	MISSENSE	protein_coding	NCER_100373
ACOL01000004	14961	T	C	SYNONYMOUS_CODING	SILENT	protein_coding	NCER_100120		ACOL01000018	15849	T	A	SYNONYMOUS_CODING	SILENT	protein_coding	NCER_100373
ACOL01000004	14969	A	G	SYNONYMOUS_CODING	SILENT	protein_coding	NCER_100120		ACOL01000018	15866	G	GA	FRAME_SHIFT	NONE	protein_coding	NCER_100373
ACOL01000004	14972	T	C	SYNONYMOUS_CODING	SILENT	protein_coding	NCER_100120		ACOL01000018	15938	G	T	NON_SYNONYMOUS_CODING	MISSENSE	protein_coding	NCER_100373
ACOL01000004	14979	A	C	NON_SYNONYMOUS_CODING	MISSENSE	protein_coding	NCER_100120		ACOL01000018	15994	G	A	NON_SYNONYMOUS_CODING	MISSENSE	protein_coding	NCER_100373
ACOL01000004	14990	C	T	SYNONYMOUS_CODING	SILENT	protein_coding	NCER_100120		ACOL01000018	16622	C	T	SYNONYMOUS_CODING	SILENT	protein_coding	NCER_100374
ACOL01000004	15330	C	T	NON_SYNONYMOUS_CODING	MISSENSE	protein_coding	NCER_100120		ACOL01000018	21169	C	T	NON_SYNONYMOUS_CODING	MISSENSE	protein_coding	NCER_100376
ACOL01000004	15491	G	A	SYNONYMOUS_CODING	SILENT	protein_coding	NCER_100120		ACOL01000018	21200	C	T	SYNONYMOUS_CODING	SILENT	protein_coding	NCER_100376
ACOL01000004	15611	A	G	SYNONYMOUS_CODING	SILENT	protein_coding	NCER_100120		ACOL01000018	21265	G	A	NON_SYNONYMOUS_CODING	MISSENSE	protein_coding	NCER_100376
ACOL01000004	15713	A	G	SYNONYMOUS_CODING	SILENT	protein_coding	NCER_100120		ACOL01000018	21269	T	C	SYNONYMOUS_CODING	SILENT	protein_coding	NCER_100376
ACOL01000004	15716	G	A	SYNONYMOUS_CODING	SILENT	protein_coding	NCER_100120		ACOL01000018	21326	G	A	SYNONYMOUS_CODING	SILENT	protein_coding	NCER_100376
ACOL01000004	16179	T	C	SYNONYMOUS_CODING	SILENT	protein_coding	NCER_100120		ACOL01000019	3078	A	G	SYNONYMOUS_CODING	SILENT	protein_coding	NCER_100379
ACOL01000004	16622	T	C	SYNONYMOUS_CODING	SILENT	protein_coding	NCER_100120		ACOL01000019	4029	T	A	SYNONYMOUS_CODING	SILENT	protein_coding	NCER_100379
ACOL01000004	16629	A	G	NON_SYNONYMOUS_CODING	MISSENSE	protein_coding	NCER_100120		ACOL01000019	5543	T	C	SYNONYMOUS_CODING	SILENT	protein_coding	NCER_100381
ACOL01000004	16637	T	C	SYNONYMOUS_CODING	SILENT	protein_coding	NCER_100120		ACOL01000019	6115	T	A	SYNONYMOUS_CODING	SILENT	protein_coding	NCER_100381
ACOL01000004	16827	G	A	SYNONYMOUS_CODING	SILENT	protein_coding	NCER_100121		ACOL01000019	8872	A	G	SYNONYMOUS_CODING	SILENT	protein_coding	NCER_100383
ACOL01000004	16891	T	C	SYNONYMOUS_CODING	SILENT	protein_coding	NCER_100121		ACOL01000019	8899	A	G	SYNONYMOUS_CODING	SILENT	protein_coding	NCER_100383
ACOL01000004	17214	T	TA	FRAME_SHIFT	NONE	protein_coding	NCER_100121		ACOL01000019	8938	G	A	SYNONYMOUS_CODING	SILENT	protein_coding	NCER_100383
ACOL01000004	17347	A	C	NON_SYNONYMOUS_CODING	MISSENSE	protein_coding	NCER_100121		ACOL01000019	9013	A	G	SYNONYMOUS_CODING	SILENT	protein_coding	NCER_100383
ACOL01000004	17359	C	T	SYNONYMOUS_CODING	SILENT	protein_coding	NCER_100121		ACOL01000019	10031	G	A	SYNONYMOUS_CODING	SILENT	protein_coding	NCER_100385
ACOL01000004	17443	G	A	SYNONYMOUS_CODING	SILENT	protein_coding	NCER_100121		ACOL01000019	10958	A	T	SYNONYMOUS_CODING	SILENT	protein_coding	NCER_100386
ACOL01000004	17710	C	T	SYNONYMOUS_CODING	SILENT	protein_coding	NCER_100121		ACOL01000019	11018	T	C	SYNONYMOUS_CODING	SILENT	protein_coding	NCER_100386
ACOL01000004	17719	T	C	SYNONYMOUS_CODING	SILENT	protein_coding	NCER_100121		ACOL01000019	13233	A	G	NON_SYNONYMOUS_CODING	MISSENSE	protein_coding	NCER_100387
ACOL01000004	18843	C	T	NON_SYNONYMOUS_CODING	MISSENSE	protein_coding	NCER_100122		ACOL01000019	13242	A	T	NON_SYNONYMOUS_CODING	MISSENSE	protein_coding	NCER_100387
ACOL01000004	18917	T	C	SYNONYMOUS_CODING	SILENT	protein_coding	NCER_100122		ACOL01000019	13306	A	G	NON_SYNONYMOUS_CODING	MISSENSE	protein_coding	NCER_100387
ACOL01000004	18937	C	T	NON_SYNONYMOUS_CODING	MISSENSE	protein_coding	NCER_100122		ACOL01000019	14605	T	C	NON_SYNONYMOUS_CODING	MISSENSE	protein_coding	NCER_100388
ACOL01000004	18941	C	T	SYNONYMOUS_CODING	SILENT	protein_coding	NCER_100122		ACOL01000019	14705	T	C	SYNONYMOUS_CODING	SILENT	protein_coding	NCER_100388
ACOL01000004	19147	T	C	NON_SYNONYMOUS_CODING	MISSENSE	protein_coding	NCER_100122		ACOL01000019	14750	G	A	SYNONYMOUS_CODING	SILENT	protein_coding	NCER_100388
ACOL01000004	19154	G	A	SYNONYMOUS_CODING	SILENT	protein_coding	NCER_100122		ACOL01000019	14767	A	C	NON_SYNONYMOUS_CODING	MISSENSE	protein_coding	NCER_100388
ACOL01000004	19180	A	C	NON_SYNONYMOUS_CODING	MISSENSE	protein_coding	NCER_100122		ACOL01000019	17684	A	C	NON_SYNONYMOUS_CODING	MISSENSE	protein_coding	NCER_100390
ACOL01000004	19364	C	T	SYNONYMOUS_CODING	SILENT	protein_coding	NCER_100122		ACOL01000019	17720	A	C	NON_SYNONYMOUS_CODING	MISSENSE	protein_coding	NCER_100390
ACOL01000004	19394	C	A	SYNONYMOUS_CODING	SILENT	protein_coding	NCER_100122		ACOL01000019	18886	C	T	SYNONYMOUS_CODING	SILENT	protein_coding	NCER_100392
ACOL01000004	19418	T	A	NON_SYNONYMOUS_CODING	MISSENSE	protein_coding	NCER_100122		ACOL01000019	18955	G	A	SYNONYMOUS_CODING	SILENT	protein_coding	NCER_100392
ACOL01000004	19489	TA	T	FRAME_SHIFT	NONE	protein_coding	NCER_100122		ACOL01000019	21538	C	T	SYNONYMOUS_CODING	SILENT	protein_coding	NCER_100393
ACOL01000004	20712	G	C	SYNONYMOUS_CODING	SILENT	protein_coding	NCER_100123		ACOL01000020	577	C	G	SYNONYMOUS_CODING	SILENT	protein_coding	NCER_100394
ACOL01000004	20755	G	A	NON_SYNONYMOUS_CODING	MISSENSE	protein_coding	NCER_100123		ACOL01000020	895	T	C	SYNONYMOUS_CODING	SILENT	protein_coding	NCER_100394
ACOL01000004	20766	G	A	SYNONYMOUS_CODING	SILENT	protein_coding	NCER_100123		ACOL01000020	2865	A	AT	FRAME_SHIFT	NONE	protein_coding	NCER_100395
ACOL01000004	20838	T	C	SYNONYMOUS_CODING	SILENT	protein_coding	NCER_100123		ACOL01000020	5577	C	T	SYNONYMOUS_CODING	SILENT	protein_coding	NCER_100397
ACOL01000004	22315	C	T	SYNONYMOUS_CODING	SILENT	protein_coding	NCER_100124		ACOL01000020	6021	C	CA	FRAME_SHIFT	NONE	protein_coding	NCER_100398
ACOL01000004	22351	A	T	SYNONYMOUS_CODING	SILENT	protein_coding	NCER_100124		ACOL01000020	6557	G	T	NON_SYNONYMOUS_CODING	MISSENSE	protein_coding	NCER_100398
ACOL01000004	22422	A	G	NON_SYNONYMOUS_CODING	MISSENSE	protein_coding	NCER_100124		ACOL01000020	7178	T	C	NON_SYNONYMOUS_CODING	MISSENSE	protein_coding	NCER_100398
ACOL01000004	22441	A	G	SYNONYMOUS_CODING	SILENT	protein_coding	NCER_100124		ACOL01000020	8622	T	A	SYNONYMOUS_CODING	SILENT	protein_coding	NCER_100399
ACOL01000004	22445	G	A	NON_SYNONYMOUS_CODING	MISSENSE	protein_coding	NCER_100124		ACOL01000020	16790	G	A	SYNONYMOUS_CODING	SILENT	protein_coding	NCER_100404
ACOL01000004	22630	T	C	SYNONYMOUS_CODING	SILENT	protein_coding	NCER_100124		ACOL01000020	16806	C	T	NON_SYNONYMOUS_CODING	MISSENSE	protein_coding	NCER_100404
ACOL01000004	23777	A	G	NON_SYNONYMOUS_CODING	MISSENSE	protein_coding	NCER_100125		ACOL01000020	16854	GTACCATTCGGCC	G	CODON_CHANGE_PLUS_CODON_DELETION	NONE	protein_coding	NCER_100404
ACOL01000004	23957	A	T	NON_SYNONYMOUS_CODING	MISSENSE	protein_coding	NCER_100125		ACOL01000020	16868	TAGAGAAACAGAA	T	CODON_CHANGE_PLUS_CODON_DELETION	NONE	protein_coding	NCER_100404
ACOL01000004	24304	T	C	SYNONYMOUS_CODING	SILENT	protein_coding	NCER_100125		ACOL01000020	16883	TAAG	T	CODON_CHANGE_PLUS_CODON_DELETION	NONE	protein_coding	NCER_100404
ACOL01000004	24333	C	CT	FRAME_SHIFT	NONE	protein_coding	NCER_100125		ACOL01000020	16890	TTTAAAGATTGA	T	FRAME_SHIFT	NONE	protein_coding	NCER_100404
ACOL01000004	24340	A	G	SYNONYMOUS_CODING	SILENT	protein_coding	NCER_100125		ACOL01000020	17051	T	C	SYNONYMOUS_CODING	SILENT	protein_coding	NCER_100405
ACOL01000004	24419	G	A	NON_SYNONYMOUS_CODING	MISSENSE	protein_coding	NCER_100125		ACOL01000020	17541	G	GA	FRAME_SHIFT	NONE	protein_coding	NCER_100406
ACOL01000004	24506	A	G	NON_SYNONYMOUS_CODING	MISSENSE	protein_coding	NCER_100125		ACOL01000020	17842	T	C	SYNONYMOUS_CODING	SILENT	protein_coding	NCER_100406
ACOL01000004	24509	A	T	NON_SYNONYMOUS_CODING	MISSENSE	protein_coding	NCER_100125		ACOL01000020	18538	T	A	NON_SYNONYMOUS_CODING	MISSENSE	protein_coding	NCER_100407
ACOL01000004	24577	T	C	SYNONYMOUS_CODING	SILENT	protein_coding	NCER_100125		ACOL01000020	20550	C	CA	FRAME_SHIFT	NONE	protein_coding	NCER_100411
ACOL01000004	24643	T	C	SYNONYMOUS_CODING	SILENT	protein_coding	NCER_100125		ACOL01000020	21865	C	T	NON_SYNONYMOUS_CODING	MISSENSE	protein_coding	NCER_100412
ACOL01000004	25288	A	G	SYNONYMOUS_CODING	SILENT	protein_coding	NCER_100126		ACOL01000021	2362	C	T	NON_SYNONYMOUS_CODING	MISSENSE	protein_coding	NCER_100413
ACOL01000004	25308	CA	C	FRAME_SHIFT	NONE	protein_coding	NCER_100126		ACOL01000021	2392	G	C	NON_SYNONYMOUS_CODING	MISSENSE	protein_coding	NCER_100413
ACOL01000004	25314	CA	C	FRAME_SHIFT	NONE	protein_coding	NCER_100126		ACOL01000021	4616	T	C	SYNONYMOUS_CODING	SILENT	protein_coding	NCER_100414
ACOL01000004	25325	A	G	NON_SYNONYMOUS_CODING	MISSENSE	protein_coding	NCER_100126		ACOL01000021	4637	A	G	SYNONYMOUS_CODING	SILENT	protein_coding	NCER_100414
ACOL01000004	26030	T	TA	FRAME_SHIFT	NONE	protein_coding	NCER_100127		ACOL01000021	5033	C	T	SYNONYMOUS_CODING	SILENT	protein_coding	NCER_100414
ACOL01000004	26126	G	GT	FRAME_SHIFT	NONE	protein_coding	NCER_100127		ACOL01000021	5037	C	T	SYNONYMOUS_CODING	SILENT	protein_coding	NCER_100414
ACOL01000004	26316	T	C	SYNONYMOUS_CODING	SILENT	protein_coding	NCER_100127		ACOL01000021	5118	A	T	NON_SYNONYMOUS_CODING	MISSENSE	protein_coding	NCER_100414
ACOL01000004	26418	C	A	SYNONYMOUS_CODING	SILENT	protein_coding	NCER_100127		ACOL01000021	5345	T	A	SYNONYMOUS_CODING	SILENT	protein_coding	NCER_100414
ACOL01000004	26433	A	G	SYNONYMOUS_CODING	SILENT	protein_coding	NCER_100127		ACOL01000021	5756	T	TA	FRAME_SHIFT	NONE	protein_coding	NCER_100415
ACOL01000004	26667	T	C	SYNONYMOUS_CODING	SILENT	protein_coding	NCER_100127		ACOL01000021	6625	A	AT	FRAME_SHIFT	NONE	protein_coding	NCER_100416
ACOL01000004	27448	A	G	NON_SYNONYMOUS_CODING	MISSENSE	protein_coding	NCER_100128		ACOL01000021	10661	T	C	SYNONYMOUS_CODING	SILENT	protein_coding	NCER_100418
ACOL01000004	27465	C	T	SYNONYMOUS_CODING	SILENT	protein_coding	NCER_100128		ACOL01000021	11424	T	C	SYNONYMOUS_CODING	SILENT	protein_coding	NCER_100419
ACOL01000004	27479	A	G	NON_SYNONYMOUS_CODING	MISSENSE	protein_coding	NCER_100128		ACOL01000021	12863	G	A	SYNONYMOUS_CODING	SILENT	protein_coding	NCER_100420
ACOL01000004	27540	C	T	SYNONYMOUS_CODING	SILENT	protein_coding	NCER_100128		ACOL01000021	13956	C	T	SYNONYMOUS_CODING	SILENT	protein_coding	NCER_100422
ACOL01000004	27742	G	A	NON_SYNONYMOUS_CODING	MISSENSE	protein_coding	NCER_100128		ACOL01000021	14742	C	A	SYNONYMOUS_CODING	SILENT	protein_coding	NCER_100423
ACOL01000004	27747	A	G	SYNONYMOUS_CODING	SILENT	protein_coding	NCER_100128		ACOL01000022	331	C	T	SYNONYMOUS_CODING	SILENT	protein_coding	NCER_100427
ACOL01000004	27756	C	T	SYNONYMOUS_CODING	SILENT	protein_coding	NCER_100128		ACOL01000022	662	C	T	NON_SYNONYMOUS_CODING	MISSENSE	protein_coding	NCER_100427
ACOL01000004	27814	G	A	NON_SYNONYMOUS_CODING	MISSENSE	protein_coding	NCER_100128		ACOL01000022	664	T	C	SYNONYMOUS_CODING	SILENT	protein_coding	NCER_100427
ACOL01000004	27868	A	G	NON_SYNONYMOUS_CODING	MISSENSE	protein_coding	NCER_100128		ACOL01000022	800	C	T	NON_SYNONYMOUS_CODING	MISSENSE	protein_coding	NCER_100427
ACOL01000004	28024	C	T	SYNONYMOUS_CODING	SILENT	protein_coding	NCER_100128		ACOL01000022	811	A	G	SYNONYMOUS_CODING	SILENT	protein_coding	NCER_100427
ACOL01000004	28114	A	G	NON_SYNONYMOUS_CODING	MISSENSE	protein_coding	NCER_100128		ACOL01000022	817	C	T	SYNONYMOUS_CODING	SILENT	protein_coding	NCER_100427
ACOL01000004	28263	TA	T	FRAME_SHIFT	NONE	protein_coding	NCER_100128		ACOL01000022	2155	G	A	NON_SYNONYMOUS_CODING	MISSENSE	protein_coding	NCER_100428
ACOL01000004	28292	A	G	NON_SYNONYMOUS_CODING	MISSENSE	protein_coding	NCER_100128		ACOL01000022	2184	G	A	SYNONYMOUS_CODING	SILENT	protein_coding	NCER_100428
ACOL01000004	28307	A	G	NON_SYNONYMOUS_CODING	MISSENSE	protein_coding	NCER_100128		ACOL01000022	2592	C	CA	FRAME_SHIFT	NONE	protein_coding	NCER_100428
ACOL01000004	28494	A	G	SYNONYMOUS_CODING	SILENT	protein_coding	NCER_100128		ACOL01000022	3303	C	T	SYNONYMOUS_CODING	SILENT	protein_coding	NCER_100428
ACOL01000004	28635	C	T	SYNONYMOUS_CODING	SILENT	protein_coding	NCER_100128		ACOL01000022	4306	G	A	SYNONYMOUS_CODING	SILENT	protein_coding	NCER_100429
ACOL01000004	28863	C	T	SYNONYMOUS_CODING	SILENT	protein_coding	NCER_100129		ACOL01000022	7832	T	C	SYNONYMOUS_CODING	SILENT	protein_coding	NCER_100430
ACOL01000004	29123	A	T	NON_SYNONYMOUS_CODING	MISSENSE	protein_coding	NCER_100129		ACOL01000022	9336	G	GA	FRAME_SHIFT	NONE	protein_coding	NCER_100431
ACOL01000004	29158	CA	C	FRAME_SHIFT	NONE	protein_coding	NCER_100129		ACOL01000022	9343	G	A	NON_SYNONYMOUS_CODING	MISSENSE	protein_coding	NCER_100431
ACOL01000004	29682	T	C	SYNONYMOUS_CODING	SILENT	protein_coding	NCER_100129		ACOL01000022	11532	G	A	SYNONYMOUS_CODING	SILENT	protein_coding	NCER_100434
ACOL01000004	29763	G	A	SYNONYMOUS_CODING	SILENT	protein_coding	NCER_100129		ACOL01000022	11544	G	A	SYNONYMOUS_CODING	SILENT	protein_coding	NCER_100434
ACOL01000004	29765	C	T	NON_SYNONYMOUS_CODING	MISSENSE	protein_coding	NCER_100129		ACOL01000022	12151	T	C	SYNONYMOUS_CODING	SILENT	protein_coding	NCER_100435
ACOL01000004	29978	AT	A	FRAME_SHIFT	NONE	protein_coding	NCER_100129		ACOL01000022	12344	GAT	G	FRAME_SHIFT	NONE	protein_coding	NCER_100435
ACOL01000004	30234	G	GT	FRAME_SHIFT	NONE	protein_coding	NCER_100129		ACOL01000022	14188	C	T	SYNONYMOUS_CODING	SILENT	protein_coding	NCER_100437
ACOL01000004	30676	C	T	NON_SYNONYMOUS_CODING	MISSENSE	protein_coding	NCER_100130		ACOL01000022	18976	A	G	SYNONYMOUS_CODING	SILENT	protein_coding	NCER_100441
ACOL01000004	31063	CT	C	FRAME_SHIFT	NONE	protein_coding	NCER_100130		ACOL01000023	1229	C	T	SYNONYMOUS_CODING	SILENT	protein_coding	NCER_100445
ACOL01000004	31766	C	T	NON_SYNONYMOUS_CODING	MISSENSE	protein_coding	NCER_100130		ACOL01000023	1456	A	G	NON_SYNONYMOUS_CODING	MISSENSE	protein_coding	NCER_100446
ACOL01000004	32138	A	G	NON_SYNONYMOUS_CODING	MISSENSE	protein_coding	NCER_100131		ACOL01000023	2242	A	G	SYNONYMOUS_CODING	SILENT	protein_coding	NCER_100447
ACOL01000004	32201	A	C	NON_SYNONYMOUS_CODING	MISSENSE	protein_coding	NCER_100131		ACOL01000023	6825	C	T	SYNONYMOUS_CODING	SILENT	protein_coding	NCER_100450
ACOL01000004	32248	C	T	SYNONYMOUS_CODING	SILENT	protein_coding	NCER_100131		ACOL01000023	6929	G	A	SYNONYMOUS_CODING	SILENT	protein_coding	NCER_100450
ACOL01000004	32249	G	T	NON_SYNONYMOUS_CODING	MISSENSE	protein_coding	NCER_100131		ACOL01000023	8650	C	A	SYNONYMOUS_CODING	SILENT	protein_coding	NCER_100451
ACOL01000004	32257	C	T	SYNONYMOUS_CODING	SILENT	protein_coding	NCER_100131		ACOL01000023	8857	C	T	SYNONYMOUS_CODING	SILENT	protein_coding	NCER_100451
ACOL01000004	32309	G	A	NON_SYNONYMOUS_CODING	MISSENSE	protein_coding	NCER_100131		ACOL01000023	14345	G	A	SYNONYMOUS_CODING	SILENT	protein_coding	NCER_100455
ACOL01000004	32575	C	T	SYNONYMOUS_CODING	SILENT	protein_coding	NCER_100131		ACOL01000023	16854	G	A	SYNONYMOUS_CODING	SILENT	protein_coding	NCER_100456
ACOL01000004	32586	T	C	NON_SYNONYMOUS_CODING	MISSENSE	protein_coding	NCER_100131		ACOL01000023	20804	C	T	SYNONYMOUS_CODING	SILENT	protein_coding	NCER_100458
ACOL01000004	32733	A	T	NON_SYNONYMOUS_CODING	MISSENSE	protein_coding	NCER_100131		ACOL01000023	20855	A	G	SYNONYMOUS_CODING	SILENT	protein_coding	NCER_100458
ACOL01000004	32788	G	A	SYNONYMOUS_CODING	SILENT	protein_coding	NCER_100131		ACOL01000024	2662	A	G	NON_SYNONYMOUS_CODING	MISSENSE	protein_coding	NCER_100461
ACOL01000004	32820	G	A	NON_SYNONYMOUS_CODING	MISSENSE	protein_coding	NCER_100131		ACOL01000024	2674	G	A	NON_SYNONYMOUS_CODING	MISSENSE	protein_coding	NCER_100461
ACOL01000004	32821	T	C	SYNONYMOUS_CODING	SILENT	protein_coding	NCER_100131		ACOL01000024	2716	T	A	NON_SYNONYMOUS_CODING	MISSENSE	protein_coding	NCER_100461
ACOL01000004	32829	G	A	NON_SYNONYMOUS_CODING	MISSENSE	protein_coding	NCER_100131		ACOL01000024	3980	A	G	NON_SYNONYMOUS_CODING	MISSENSE	protein_coding	NCER_100462
ACOL01000004	32840	A	G	NON_SYNONYMOUS_CODING	MISSENSE	protein_coding	NCER_100131		ACOL01000024	3991	TC	T	FRAME_SHIFT	NONE	protein_coding	NCER_100462
ACOL01000004	32889	T	G	NON_SYNONYMOUS_CODING	MISSENSE	protein_coding	NCER_100131		ACOL01000024	4012	T	C	NON_SYNONYMOUS_CODING	MISSENSE	protein_coding	NCER_100462
ACOL01000004	32971	TA	T	FRAME_SHIFT	NONE	protein_coding	NCER_100131		ACOL01000024	7547	A	AT	FRAME_SHIFT	NONE	protein_coding	NCER_100464
ACOL01000004	33032	AT	A	FRAME_SHIFT	NONE	protein_coding	NCER_100131		ACOL01000024	10175	C	T	NON_SYNONYMOUS_CODING	MISSENSE	protein_coding	NCER_100465
ACOL01000004	33244	A	C	SYNONYMOUS_CODING	SILENT	protein_coding	NCER_100131		ACOL01000024	10289	C	A	NON_SYNONYMOUS_CODING	MISSENSE	protein_coding	NCER_100465
ACOL01000004	33271	T	A	NON_SYNONYMOUS_CODING	MISSENSE	protein_coding	NCER_100131		ACOL01000024	10356	G	A	SYNONYMOUS_CODING	SILENT	protein_coding	NCER_100465
ACOL01000004	33406	C	T	SYNONYMOUS_CODING	SILENT	protein_coding	NCER_100131		ACOL01000024	11903	T	A	SYNONYMOUS_CODING	SILENT	protein_coding	NCER_100466
ACOL01000004	33580	G	A	SYNONYMOUS_CODING	SILENT	protein_coding	NCER_100131		ACOL01000024	12967	A	G	SYNONYMOUS_CODING	SILENT	protein_coding	NCER_100467
ACOL01000004	34166	AT	A	FRAME_SHIFT	NONE	protein_coding	NCER_100131		ACOL01000024	14782	T	A	NON_SYNONYMOUS_CODING	MISSENSE	protein_coding	NCER_100468
ACOL01000005	976	A	C	SYNONYMOUS_CODING	SILENT	protein_coding	NCER_100133		ACOL01000024	14795	A	G	NON_SYNONYMOUS_CODING	MISSENSE	protein_coding	NCER_100468
ACOL01000005	1102	T	C	SYNONYMOUS_CODING	SILENT	protein_coding	NCER_100133		ACOL01000025	291	G	A	NON_SYNONYMOUS_CODING	MISSENSE	protein_coding	NCER_100471
ACOL01000005	1519	G	A	SYNONYMOUS_CODING	SILENT	protein_coding	NCER_100133		ACOL01000025	401	C	T	SYNONYMOUS_CODING	SILENT	protein_coding	NCER_100471
ACOL01000005	1707	A	G	NON_SYNONYMOUS_CODING	MISSENSE	protein_coding	NCER_100133		ACOL01000025	427	C	T	NON_SYNONYMOUS_CODING	MISSENSE	protein_coding	NCER_100471
ACOL01000005	1910	T	TA	FRAME_SHIFT	NONE	protein_coding	NCER_100133		ACOL01000025	624	T	C	SYNONYMOUS_CODING	SILENT	protein_coding	NCER_100471
ACOL01000005	2022	CA	C	FRAME_SHIFT	NONE	protein_coding	NCER_100133		ACOL01000025	629	A	G	SYNONYMOUS_CODING	SILENT	protein_coding	NCER_100471
ACOL01000005	2111	G	A	NON_SYNONYMOUS_CODING	MISSENSE	protein_coding	NCER_100133		ACOL01000025	1048	C	T	SYNONYMOUS_CODING	SILENT	protein_coding	NCER_100472
ACOL01000005	2209	T	A	NON_SYNONYMOUS_CODING	MISSENSE	protein_coding	NCER_100133		ACOL01000025	1118	C	A	NON_SYNONYMOUS_CODING	MISSENSE	protein_coding	NCER_100472
ACOL01000005	3337	A	G	NON_SYNONYMOUS_CODING	MISSENSE	protein_coding	NCER_100134		ACOL01000025	1148	A	G	NON_SYNONYMOUS_CODING	MISSENSE	protein_coding	NCER_100472
ACOL01000005	3662	A	G	SYNONYMOUS_CODING	SILENT	protein_coding	NCER_100134		ACOL01000025	1430	T	C	SYNONYMOUS_CODING	SILENT	protein_coding	NCER_100472
ACOL01000005	6431	TC	T	FRAME_SHIFT	NONE	protein_coding	NCER_100135		ACOL01000025	1966	T	C	SYNONYMOUS_CODING	SILENT	protein_coding	NCER_100473
ACOL01000005	6557	C	T	SYNONYMOUS_CODING	SILENT	protein_coding	NCER_100135		ACOL01000025	1991	G	A	NON_SYNONYMOUS_CODING	MISSENSE	protein_coding	NCER_100473
ACOL01000005	6565	C	T	NON_SYNONYMOUS_CODING	MISSENSE	protein_coding	NCER_100135		ACOL01000025	2065	A	T	SYNONYMOUS_CODING	SILENT	protein_coding	NCER_100473
ACOL01000005	6987	A	G	NON_SYNONYMOUS_CODING	MISSENSE	protein_coding	NCER_100135		ACOL01000025	2152	A	C	SYNONYMOUS_CODING	SILENT	protein_coding	NCER_100473
ACOL01000005	7318	CA	C	FRAME_SHIFT	NONE	protein_coding	NCER_100136		ACOL01000025	3184	G	A	SYNONYMOUS_CODING	SILENT	protein_coding	NCER_100474
ACOL01000005	7649	G	A	SYNONYMOUS_CODING	SILENT	protein_coding	NCER_100136		ACOL01000025	3257	C	A	NON_SYNONYMOUS_CODING	MISSENSE	protein_coding	NCER_100474
ACOL01000005	7660	C	CT	FRAME_SHIFT	NONE	protein_coding	NCER_100136		ACOL01000025	3305	G	A	NON_SYNONYMOUS_CODING	MISSENSE	protein_coding	NCER_100474
ACOL01000005	8210	TA	T	FRAME_SHIFT	NONE	protein_coding	NCER_100137		ACOL01000025	3577	C	T	SYNONYMOUS_CODING	SILENT	protein_coding	NCER_100474
ACOL01000005	8500	T	C	SYNONYMOUS_CODING	SILENT	protein_coding	NCER_100137		ACOL01000025	3660	G	GT	FRAME_SHIFT	NONE	protein_coding	NCER_100474
ACOL01000005	8697	C	CA	FRAME_SHIFT	NONE	protein_coding	NCER_100137		ACOL01000025	4012	A	G	SYNONYMOUS_CODING	SILENT	protein_coding	NCER_100475
ACOL01000005	9004	C	T	SYNONYMOUS_CODING	SILENT	protein_coding	NCER_100137		ACOL01000025	4222	A	G	SYNONYMOUS_CODING	SILENT	protein_coding	NCER_100475
ACOL01000005	9052	C	T	SYNONYMOUS_CODING	SILENT	protein_coding	NCER_100137		ACOL01000025	4258	C	T	SYNONYMOUS_CODING	SILENT	protein_coding	NCER_100475
ACOL01000005	9346	G	A	SYNONYMOUS_CODING	SILENT	protein_coding	NCER_100137		ACOL01000025	4775	C	T	SYNONYMOUS_CODING	SILENT	protein_coding	NCER_100476
ACOL01000005	9481	A	G	SYNONYMOUS_CODING	SILENT	protein_coding	NCER_100137		ACOL01000025	5129	T	C	SYNONYMOUS_CODING	SILENT	protein_coding	NCER_100476
ACOL01000005	9669	A	AT	FRAME_SHIFT	NONE	protein_coding	NCER_100137		ACOL01000025	5132	T	C	SYNONYMOUS_CODING	SILENT	protein_coding	NCER_100476
ACOL01000005	11277	CT	C	FRAME_SHIFT	NONE	protein_coding	NCER_100138		ACOL01000025	7141	A	G	SYNONYMOUS_CODING	SILENT	protein_coding	NCER_100477
ACOL01000005	11280	CA	C	FRAME_SHIFT	NONE	protein_coding	NCER_100138		ACOL01000025	7168	G	A	STOP_GAINED	NONSENSE	protein_coding	NCER_100477
ACOL01000005	11613	G	A	NON_SYNONYMOUS_CODING	MISSENSE	protein_coding	NCER_100138		ACOL01000025	10101	A	G	SYNONYMOUS_CODING	SILENT	protein_coding	NCER_100480
ACOL01000005	12013	T	TA	FRAME_SHIFT	NONE	protein_coding	NCER_100138		ACOL01000025	10201	G	A	NON_SYNONYMOUS_CODING	MISSENSE	protein_coding	NCER_100480
ACOL01000005	12026	C	A	SYNONYMOUS_CODING	SILENT	protein_coding	NCER_100138		ACOL01000025	10263	T	C	SYNONYMOUS_CODING	SILENT	protein_coding	NCER_100480
ACOL01000005	13434	G	GT	FRAME_SHIFT	NONE	protein_coding	NCER_100139		ACOL01000025	12690	G	A	SYNONYMOUS_CODING	SILENT	protein_coding	NCER_100481
ACOL01000005	14094	AT	A	FRAME_SHIFT	NONE	protein_coding	NCER_100140		ACOL01000025	12756	G	A	SYNONYMOUS_CODING	SILENT	protein_coding	NCER_100481
ACOL01000005	14095	T	A	NON_SYNONYMOUS_CODING	MISSENSE	protein_coding	NCER_100140		ACOL01000025	12771	C	T	SYNONYMOUS_CODING	SILENT	protein_coding	NCER_100481
ACOL01000005	14097	T	TA	FRAME_SHIFT	NONE	protein_coding	NCER_100140		ACOL01000025	12774	T	A	NON_SYNONYMOUS_CODING	MISSENSE	protein_coding	NCER_100481
ACOL01000005	14249	T	C	NON_SYNONYMOUS_CODING	MISSENSE	protein_coding	NCER_100140		ACOL01000025	12792	A	G	SYNONYMOUS_CODING	SILENT	protein_coding	NCER_100481
ACOL01000005	14338	C	T	NON_SYNONYMOUS_CODING	MISSENSE	protein_coding	NCER_100140		ACOL01000025	12796	T	C	NON_SYNONYMOUS_CODING	MISSENSE	protein_coding	NCER_100481
ACOL01000005	14343	T	C	SYNONYMOUS_CODING	SILENT	protein_coding	NCER_100140		ACOL01000025	12810	C	T	SYNONYMOUS_CODING	SILENT	protein_coding	NCER_100481
ACOL01000005	15287	T	C	SYNONYMOUS_CODING	SILENT	protein_coding	NCER_100142		ACOL01000025	14593	G	A	SYNONYMOUS_CODING	SILENT	protein_coding	NCER_100482
ACOL01000005	15950	T	TA	FRAME_SHIFT	NONE	protein_coding	NCER_100143		ACOL01000025	14596	G	A	SYNONYMOUS_CODING	SILENT	protein_coding	NCER_100482
ACOL01000005	15962	G	A	SYNONYMOUS_CODING	SILENT	protein_coding	NCER_100143		ACOL01000025	14824	C	T	SYNONYMOUS_CODING	SILENT	protein_coding	NCER_100482
ACOL01000005	16177	A	G	NON_SYNONYMOUS_CODING	MISSENSE	protein_coding	NCER_100143		ACOL01000025	15959	C	CA	FRAME_SHIFT	NONE	protein_coding	NCER_100483
ACOL01000005	16730	G	A	SYNONYMOUS_CODING	SILENT	protein_coding	NCER_100143		ACOL01000025	16012	G	A	NON_SYNONYMOUS_CODING	MISSENSE	protein_coding	NCER_100483
ACOL01000005	16884	T	C	SYNONYMOUS_CODING	SILENT	protein_coding	NCER_100143		ACOL01000025	18536	C	T	SYNONYMOUS_CODING	SILENT	protein_coding	NCER_100485
ACOL01000005	17703	C	T	NON_SYNONYMOUS_CODING	MISSENSE	protein_coding	NCER_100144		ACOL01000026	1053	C	G	SYNONYMOUS_CODING	SILENT	protein_coding	NCER_100486
ACOL01000005	17717	A	G	SYNONYMOUS_CODING	SILENT	protein_coding	NCER_100144		ACOL01000026	2533	A	G	SYNONYMOUS_CODING	SILENT	protein_coding	NCER_100487
ACOL01000005	18113	GA	G	FRAME_SHIFT	NONE	protein_coding	NCER_100145		ACOL01000026	2572	T	C	SYNONYMOUS_CODING	SILENT	protein_coding	NCER_100487
ACOL01000005	18122	TA	T	FRAME_SHIFT	NONE	protein_coding	NCER_100145		ACOL01000026	3340	C	T	SYNONYMOUS_CODING	SILENT	protein_coding	NCER_100487
ACOL01000005	18753	A	G	SYNONYMOUS_CODING	SILENT	protein_coding	NCER_100145		ACOL01000026	3345	C	T	NON_SYNONYMOUS_CODING	MISSENSE	protein_coding	NCER_100487
ACOL01000005	18813	C	T	SYNONYMOUS_CODING	SILENT	protein_coding	NCER_100145		ACOL01000026	3691	A	G	SYNONYMOUS_CODING	SILENT	protein_coding	NCER_100487
ACOL01000005	18822	T	A	NON_SYNONYMOUS_CODING	MISSENSE	protein_coding	NCER_100145		ACOL01000026	3853	A	C	SYNONYMOUS_CODING	SILENT	protein_coding	NCER_100487
ACOL01000005	18826	G	A	NON_SYNONYMOUS_CODING	MISSENSE	protein_coding	NCER_100145		ACOL01000026	4228	T	C	SYNONYMOUS_CODING	SILENT	protein_coding	NCER_100487
ACOL01000005	18943	T	C	SYNONYMOUS_CODING	SILENT	protein_coding	NCER_100145		ACOL01000026	4291	T	C	SYNONYMOUS_CODING	SILENT	protein_coding	NCER_100487
ACOL01000005	18976	A	G	NON_SYNONYMOUS_CODING	MISSENSE	protein_coding	NCER_100145		ACOL01000026	4318	A	G	SYNONYMOUS_CODING	SILENT	protein_coding	NCER_100487
ACOL01000005	18978	C	T	SYNONYMOUS_CODING	SILENT	protein_coding	NCER_100145		ACOL01000026	4412	G	GA	FRAME_SHIFT	NONE	protein_coding	NCER_100487
ACOL01000005	19310	T	C	NON_SYNONYMOUS_CODING	MISSENSE	protein_coding	NCER_100146		ACOL01000026	7568	G	GA	FRAME_SHIFT	NONE	protein_coding	NCER_100490
ACOL01000005	19696	C	T	NON_SYNONYMOUS_CODING	MISSENSE	protein_coding	NCER_100146		ACOL01000026	9837	C	T	NON_SYNONYMOUS_CODING	MISSENSE	protein_coding	NCER_100492
ACOL01000005	21604	GA	G	FRAME_SHIFT	NONE	protein_coding	NCER_100147		ACOL01000026	9862	C	A	SYNONYMOUS_CODING	SILENT	protein_coding	NCER_100492
ACOL01000005	21792	A	G	SYNONYMOUS_CODING	SILENT	protein_coding	NCER_100147		ACOL01000026	12847	T	C	SYNONYMOUS_CODING	SILENT	protein_coding	NCER_100494
ACOL01000005	26192	C	A	SYNONYMOUS_CODING	SILENT	protein_coding	NCER_100151		ACOL01000026	13658	T	C	SYNONYMOUS_CODING	SILENT	protein_coding	NCER_100495
ACOL01000005	26285	A	G	SYNONYMOUS_CODING	SILENT	protein_coding	NCER_100151		ACOL01000026	13838	C	T	SYNONYMOUS_CODING	SILENT	protein_coding	NCER_100495
ACOL01000005	26314	A	G	NON_SYNONYMOUS_CODING	MISSENSE	protein_coding	NCER_100151		ACOL01000027	2200	C	T	SYNONYMOUS_CODING	SILENT	protein_coding	NCER_100499
ACOL01000005	28285	G	A	SYNONYMOUS_CODING	SILENT	protein_coding	NCER_100152		ACOL01000027	3957	A	C	NON_SYNONYMOUS_CODING	MISSENSE	protein_coding	NCER_100500
ACOL01000005	28448	A	G	NON_SYNONYMOUS_CODING	MISSENSE	protein_coding	NCER_100152		ACOL01000027	3976	A	C	NON_SYNONYMOUS_CODING	MISSENSE	protein_coding	NCER_100500
ACOL01000005	28802	G	A	NON_SYNONYMOUS_CODING	MISSENSE	protein_coding	NCER_100152		ACOL01000027	4016	T	C	SYNONYMOUS_CODING	SILENT	protein_coding	NCER_100500
ACOL01000005	29922	T	C	NON_SYNONYMOUS_CODING	MISSENSE	protein_coding	NCER_100152		ACOL01000027	4462	T	C	NON_SYNONYMOUS_CODING	MISSENSE	protein_coding	NCER_100501
ACOL01000005	30145	T	C	SYNONYMOUS_CODING	SILENT	protein_coding	NCER_100152		ACOL01000027	4530	A	C	NON_SYNONYMOUS_CODING	MISSENSE	protein_coding	NCER_100501
ACOL01000005	31510	G	A	SYNONYMOUS_CODING	SILENT	protein_coding	NCER_100152		ACOL01000027	6710	C	T	NON_SYNONYMOUS_CODING	MISSENSE	protein_coding	NCER_100503
ACOL01000005	31650	G	GA	FRAME_SHIFT	NONE	protein_coding	NCER_100152		ACOL01000027	7018	G	GA	FRAME_SHIFT	NONE	protein_coding	NCER_100504
ACOL01000005	32887	T	G	SYNONYMOUS_CODING	SILENT	protein_coding	NCER_100153		ACOL01000027	8103	A	T	SYNONYMOUS_CODING	SILENT	protein_coding	NCER_100504
ACOL01000005	33049	T	C	SYNONYMOUS_CODING	SILENT	protein_coding	NCER_100153		ACOL01000027	8106	T	C	SYNONYMOUS_CODING	SILENT	protein_coding	NCER_100504
ACOL01000005	34208	G	T	SYNONYMOUS_CODING	SILENT	protein_coding	NCER_100154		ACOL01000027	8409	C	T	SYNONYMOUS_CODING	SILENT	protein_coding	NCER_100504
ACOL01000005	34472	T	TA	FRAME_SHIFT	NONE	protein_coding	NCER_100154		ACOL01000027	8462	AT	A	FRAME_SHIFT	NONE	protein_coding	NCER_100504
ACOL01000005	34874	A	G	SYNONYMOUS_CODING	SILENT	protein_coding	NCER_100154		ACOL01000027	8467	TA	T	FRAME_SHIFT	NONE	protein_coding	NCER_100504
ACOL01000005	34986	C	T	NON_SYNONYMOUS_CODING	MISSENSE	protein_coding	NCER_100154		ACOL01000027	9867	T	C	SYNONYMOUS_CODING	SILENT	protein_coding	NCER_100505
ACOL01000005	35012	C	T	SYNONYMOUS_CODING	SILENT	protein_coding	NCER_100154		ACOL01000027	10676	C	CT	FRAME_SHIFT	NONE	protein_coding	NCER_100505
ACOL01000006	643	A	G	SYNONYMOUS_CODING	SILENT	protein_coding	NCER_100155		ACOL01000027	12273	C	T	SYNONYMOUS_CODING	SILENT	protein_coding	NCER_100506
ACOL01000006	901	A	G	SYNONYMOUS_CODING	SILENT	protein_coding	NCER_100155		ACOL01000027	12327	A	G	SYNONYMOUS_CODING	SILENT	protein_coding	NCER_100506
ACOL01000006	949	A	G	SYNONYMOUS_CODING	SILENT	protein_coding	NCER_100155		ACOL01000027	12345	G	A	SYNONYMOUS_CODING	SILENT	protein_coding	NCER_100506
ACOL01000006	1177	G	A	SYNONYMOUS_CODING	SILENT	protein_coding	NCER_100155		ACOL01000027	12410	C	T	NON_SYNONYMOUS_CODING	MISSENSE	protein_coding	NCER_100506
ACOL01000006	1343	G	A	NON_SYNONYMOUS_CODING	MISSENSE	protein_coding	NCER_100155		ACOL01000027	12453	T	C	SYNONYMOUS_CODING	SILENT	protein_coding	NCER_100506
ACOL01000006	1475	T	C	NON_SYNONYMOUS_CODING	MISSENSE	protein_coding	NCER_100155		ACOL01000027	13503	C	T	NON_SYNONYMOUS_CODING	MISSENSE	protein_coding	NCER_100507
ACOL01000006	1983	GT	G	FRAME_SHIFT	NONE	protein_coding	NCER_100156		ACOL01000027	13535	G	A	SYNONYMOUS_CODING	SILENT	protein_coding	NCER_100507
ACOL01000006	2328	G	A	NON_SYNONYMOUS_CODING	MISSENSE	protein_coding	NCER_100156		ACOL01000027	13610	T	C	SYNONYMOUS_CODING	SILENT	protein_coding	NCER_100507
ACOL01000006	2883	G	A	SYNONYMOUS_CODING	SILENT	protein_coding	NCER_100157		ACOL01000027	13652	G	A	SYNONYMOUS_CODING	SILENT	protein_coding	NCER_100507
ACOL01000006	2943	T	C	SYNONYMOUS_CODING	SILENT	protein_coding	NCER_100157		ACOL01000027	13736	G	A	SYNONYMOUS_CODING	SILENT	protein_coding	NCER_100507
ACOL01000006	3167	C	T	NON_SYNONYMOUS_CODING	MISSENSE	protein_coding	NCER_100157		ACOL01000027	13771	TA	T	FRAME_SHIFT	NONE	protein_coding	NCER_100507
ACOL01000006	3176	C	T	NON_SYNONYMOUS_CODING	MISSENSE	protein_coding	NCER_100157		ACOL01000027	13772	AG	A	FRAME_SHIFT	NONE	protein_coding	NCER_100507
ACOL01000006	3269	T	C	NON_SYNONYMOUS_CODING	MISSENSE	protein_coding	NCER_100157		ACOL01000027	14969	C	CT	FRAME_SHIFT	NONE	protein_coding	NCER_100508
ACOL01000006	3413	G	GA	FRAME_SHIFT	NONE	protein_coding	NCER_100157		ACOL01000027	17829	C	A	NON_SYNONYMOUS_CODING	MISSENSE	protein_coding	NCER_100510
ACOL01000006	3933	G	GT	FRAME_SHIFT	NONE	protein_coding	NCER_100157		ACOL01000027	17882	C	T	NON_SYNONYMOUS_CODING	MISSENSE	protein_coding	NCER_100510
ACOL01000006	4089	G	A	SYNONYMOUS_CODING	SILENT	protein_coding	NCER_100157		ACOL01000027	19911	C	T	SYNONYMOUS_CODING	SILENT	protein_coding	NCER_100511
ACOL01000006	4106	T	C	NON_SYNONYMOUS_CODING	MISSENSE	protein_coding	NCER_100157		ACOL01000028	303	T	C	SYNONYMOUS_CODING	SILENT	protein_coding	NCER_100513
ACOL01000006	4113	T	C	SYNONYMOUS_CODING	SILENT	protein_coding	NCER_100157		ACOL01000028	401	A	G	SYNONYMOUS_CODING	SILENT	protein_coding	NCER_100513
ACOL01000006	4314	A	T	SYNONYMOUS_CODING	SILENT	protein_coding	NCER_100158		ACOL01000028	410	G	A	SYNONYMOUS_CODING	SILENT	protein_coding	NCER_100513
ACOL01000006	4317	T	G	SYNONYMOUS_CODING	SILENT	protein_coding	NCER_100158		ACOL01000028	476	G	A	SYNONYMOUS_CODING	SILENT	protein_coding	NCER_100513
ACOL01000006	4320	C	T	SYNONYMOUS_CODING	SILENT	protein_coding	NCER_100158		ACOL01000028	681	C	T	NON_SYNONYMOUS_CODING	MISSENSE	protein_coding	NCER_100513
ACOL01000006	4327	GA	G	FRAME_SHIFT	NONE	protein_coding	NCER_100158		ACOL01000028	756	G	A	NON_SYNONYMOUS_CODING	MISSENSE	protein_coding	NCER_100513
ACOL01000006	4674	T	TA	FRAME_SHIFT	NONE	protein_coding	NCER_100158		ACOL01000028	858	A	G	NON_SYNONYMOUS_CODING	MISSENSE	protein_coding	NCER_100513
ACOL01000006	5111	A	G	NON_SYNONYMOUS_CODING	MISSENSE	protein_coding	NCER_100158		ACOL01000028	1311	T	C	SYNONYMOUS_CODING	SILENT	protein_coding	NCER_100514
ACOL01000006	5206	A	G	NON_SYNONYMOUS_CODING	MISSENSE	protein_coding	NCER_100158		ACOL01000028	1314	G	A	SYNONYMOUS_CODING	SILENT	protein_coding	NCER_100514
ACOL01000006	5607	G	A	SYNONYMOUS_CODING	SILENT	protein_coding	NCER_100159		ACOL01000028	2031	G	A	SYNONYMOUS_CODING	SILENT	protein_coding	NCER_100514
ACOL01000006	5616	G	A	SYNONYMOUS_CODING	SILENT	protein_coding	NCER_100159		ACOL01000028	3095	T	C	SYNONYMOUS_CODING	SILENT	protein_coding	NCER_100515
ACOL01000006	5733	T	A	SYNONYMOUS_CODING	SILENT	protein_coding	NCER_100159		ACOL01000028	3158	G	A	SYNONYMOUS_CODING	SILENT	protein_coding	NCER_100515
ACOL01000006	5783	T	C	NON_SYNONYMOUS_CODING	MISSENSE	protein_coding	NCER_100159		ACOL01000028	3173	T	C	SYNONYMOUS_CODING	SILENT	protein_coding	NCER_100515
ACOL01000006	5784	C	T	SYNONYMOUS_CODING	SILENT	protein_coding	NCER_100159		ACOL01000028	6640	C	A	NON_SYNONYMOUS_CODING	MISSENSE	protein_coding	NCER_100517
ACOL01000006	6155	C	CT	FRAME_SHIFT	NONE	protein_coding	NCER_100159		ACOL01000028	6656	C	A	NON_SYNONYMOUS_CODING	MISSENSE	protein_coding	NCER_100517
ACOL01000006	8593	T	C	SYNONYMOUS_CODING	SILENT	protein_coding	NCER_100160		ACOL01000028	6788	C	A	NON_SYNONYMOUS_CODING	MISSENSE	protein_coding	NCER_100517
ACOL01000006	8609	A	G	NON_SYNONYMOUS_CODING	MISSENSE	protein_coding	NCER_100160		ACOL01000028	7570	C	T	NON_SYNONYMOUS_CODING	MISSENSE	protein_coding	NCER_100518
ACOL01000006	8615	G	A	NON_SYNONYMOUS_CODING	MISSENSE	protein_coding	NCER_100160		ACOL01000028	10747	G	C	SYNONYMOUS_CODING	SILENT	protein_coding	NCER_100520
ACOL01000006	9095	T	C	SYNONYMOUS_CODING	SILENT	protein_coding	NCER_100161		ACOL01000028	10756	G	A	SYNONYMOUS_CODING	SILENT	protein_coding	NCER_100520
ACOL01000006	9578	T	C	SYNONYMOUS_CODING	SILENT	protein_coding	NCER_100161		ACOL01000028	12065	T	C	NON_SYNONYMOUS_CODING	MISSENSE	protein_coding	NCER_100521
ACOL01000006	9695	T	C	SYNONYMOUS_CODING	SILENT	protein_coding	NCER_100161		ACOL01000028	13422	A	C	NON_SYNONYMOUS_CODING	MISSENSE	protein_coding	NCER_100522
ACOL01000006	9775	T	TA	FRAME_SHIFT	NONE	protein_coding	NCER_100161		ACOL01000030	2541	C	T	SYNONYMOUS_CODING	SILENT	protein_coding	NCER_100537
ACOL01000006	9865	G	GT	FRAME_SHIFT	NONE	protein_coding	NCER_100161		ACOL01000030	2547	G	A	SYNONYMOUS_CODING	SILENT	protein_coding	NCER_100537
ACOL01000006	10004	C	T	SYNONYMOUS_CODING	SILENT	protein_coding	NCER_100161		ACOL01000030	2991	A	G	SYNONYMOUS_CODING	SILENT	protein_coding	NCER_100537
ACOL01000006	10031	T	C	SYNONYMOUS_CODING	SILENT	protein_coding	NCER_100161		ACOL01000030	2997	C	T	SYNONYMOUS_CODING	SILENT	protein_coding	NCER_100537
ACOL01000006	10144	T	TA	FRAME_SHIFT	NONE	protein_coding	NCER_100161		ACOL01000030	4048	A	AT	FRAME_SHIFT	NONE	protein_coding	NCER_100538
ACOL01000006	10211	G	A	SYNONYMOUS_CODING	SILENT	protein_coding	NCER_100161		ACOL01000030	4156	G	A	SYNONYMOUS_CODING	SILENT	protein_coding	NCER_100538
ACOL01000006	10256	C	T	SYNONYMOUS_CODING	SILENT	protein_coding	NCER_100161		ACOL01000030	4715	A	G	SYNONYMOUS_CODING	SILENT	protein_coding	NCER_100539
ACOL01000006	10400	A	G	SYNONYMOUS_CODING	SILENT	protein_coding	NCER_100161		ACOL01000030	4774	C	T	NON_SYNONYMOUS_CODING	MISSENSE	protein_coding	NCER_100539
ACOL01000006	11023	AT	A	FRAME_SHIFT	NONE	protein_coding	NCER_100162		ACOL01000030	4837	A	G	NON_SYNONYMOUS_CODING	MISSENSE	protein_coding	NCER_100539
ACOL01000006	12214	AT	A	FRAME_SHIFT	NONE	protein_coding	NCER_100163		ACOL01000030	5617	G	A	SYNONYMOUS_CODING	SILENT	protein_coding	NCER_100540
ACOL01000006	12648	T	C	NON_SYNONYMOUS_CODING	MISSENSE	protein_coding	NCER_100164		ACOL01000030	5675	G	GT	FRAME_SHIFT	NONE	protein_coding	NCER_100540
ACOL01000006	12734	T	C	SYNONYMOUS_CODING	SILENT	protein_coding	NCER_100164		ACOL01000030	5730	A	G	NON_SYNONYMOUS_CODING	MISSENSE	protein_coding	NCER_100540
ACOL01000006	12840	G	GA	FRAME_SHIFT	NONE	protein_coding	NCER_100164		ACOL01000030	8482	A	G	SYNONYMOUS_CODING	SILENT	protein_coding	NCER_100541
ACOL01000006	14094	T	C	NON_SYNONYMOUS_CODING	MISSENSE	protein_coding	NCER_100166		ACOL01000030	8560	A	T	SYNONYMOUS_CODING	SILENT	protein_coding	NCER_100541
ACOL01000006	14605	T	A	SYNONYMOUS_CODING	SILENT	protein_coding	NCER_100167		ACOL01000030	10740	A	AT	FRAME_SHIFT	NONE	protein_coding	NCER_100542
ACOL01000006	16280	A	G	SYNONYMOUS_CODING	SILENT	protein_coding	NCER_100169		ACOL01000030	11223	T	C	SYNONYMOUS_CODING	SILENT	protein_coding	NCER_100542
ACOL01000006	16426	T	C	NON_SYNONYMOUS_CODING	MISSENSE	protein_coding	NCER_100169		ACOL01000030	11330	C	T	NON_SYNONYMOUS_CODING	MISSENSE	protein_coding	NCER_100542
ACOL01000006	16436	C	T	SYNONYMOUS_CODING	SILENT	protein_coding	NCER_100169		ACOL01000030	11331	T	C	SYNONYMOUS_CODING	SILENT	protein_coding	NCER_100542
ACOL01000006	16537	G	GA	FRAME_SHIFT	NONE	protein_coding	NCER_100169		ACOL01000030	13513	G	A	SYNONYMOUS_CODING	SILENT	protein_coding	NCER_100544
ACOL01000006	16793	AT	A	FRAME_SHIFT	NONE	protein_coding	NCER_100169		ACOL01000030	17819	C	T	SYNONYMOUS_CODING	SILENT	protein_coding	NCER_100546
ACOL01000006	16979	G	T	SYNONYMOUS_CODING	SILENT	protein_coding	NCER_100169		ACOL01000030	17916	T	C	SYNONYMOUS_CODING	SILENT	protein_coding	NCER_100546
ACOL01000006	17058	C	T	NON_SYNONYMOUS_CODING	MISSENSE	protein_coding	NCER_100169		ACOL01000030	17996	A	G	SYNONYMOUS_CODING	SILENT	protein_coding	NCER_100546
ACOL01000006	17192	G	A	SYNONYMOUS_CODING	SILENT	protein_coding	NCER_100169		ACOL01000030	19244	T	G	NON_SYNONYMOUS_CODING	MISSENSE	protein_coding	NCER_100547
ACOL01000006	17450	A	G	SYNONYMOUS_CODING	SILENT	protein_coding	NCER_100169		ACOL01000030	19265	T	C	NON_SYNONYMOUS_CODING	MISSENSE	protein_coding	NCER_100547
ACOL01000006	17487	TA	T	FRAME_SHIFT	NONE	protein_coding	NCER_100169		ACOL01000030	19344	A	G	SYNONYMOUS_CODING	SILENT	protein_coding	NCER_100547
ACOL01000006	20594	A	G	NON_SYNONYMOUS_CODING	MISSENSE	protein_coding	NCER_100170		ACOL01000031	360	T	C	SYNONYMOUS_CODING	SILENT	protein_coding	NCER_100548
ACOL01000006	20833	C	T	SYNONYMOUS_CODING	SILENT	protein_coding	NCER_100170		ACOL01000031	361	A	G	NON_SYNONYMOUS_CODING	MISSENSE	protein_coding	NCER_100548
ACOL01000006	22642	G	GT	FRAME_SHIFT	NONE	protein_coding	NCER_100172		ACOL01000031	632	T	C	NON_SYNONYMOUS_CODING	MISSENSE	protein_coding	NCER_100548
ACOL01000006	22698	G	GT	FRAME_SHIFT	NONE	protein_coding	NCER_100172		ACOL01000031	927	C	T	SYNONYMOUS_CODING	SILENT	protein_coding	NCER_100548
ACOL01000006	22756	A	G	SYNONYMOUS_CODING	SILENT	protein_coding	NCER_100172		ACOL01000031	943	A	G	NON_SYNONYMOUS_CODING	MISSENSE	protein_coding	NCER_100548
ACOL01000006	23445	A	G	NON_SYNONYMOUS_CODING	MISSENSE	protein_coding	NCER_100173		ACOL01000031	967	C	T	NON_SYNONYMOUS_CODING	MISSENSE	protein_coding	NCER_100548
ACOL01000006	23446	A	G	NON_SYNONYMOUS_CODING	MISSENSE	protein_coding	NCER_100173		ACOL01000031	2066	T	C	NON_SYNONYMOUS_CODING	MISSENSE	protein_coding	NCER_100549
ACOL01000006	23809	C	CT	FRAME_SHIFT	NONE	protein_coding	NCER_100173		ACOL01000031	2167	T	A	NON_SYNONYMOUS_CODING	MISSENSE	protein_coding	NCER_100549
ACOL01000006	23810	A	AT	FRAME_SHIFT	NONE	protein_coding	NCER_100173		ACOL01000031	2927	T	C	SYNONYMOUS_CODING	SILENT	protein_coding	NCER_100550
ACOL01000006	23817	T	A	NON_SYNONYMOUS_CODING	MISSENSE	protein_coding	NCER_100173		ACOL01000031	3035	C	T	SYNONYMOUS_CODING	SILENT	protein_coding	NCER_100550
ACOL01000006	24388	TA	T	FRAME_SHIFT	NONE	protein_coding	NCER_100174		ACOL01000031	3481	C	T	NON_SYNONYMOUS_CODING	MISSENSE	protein_coding	NCER_100550
ACOL01000006	24545	AAAT	A	CODON_DELETION	NONE	protein_coding	NCER_100174		ACOL01000031	3512	T	C	SYNONYMOUS_CODING	SILENT	protein_coding	NCER_100550
ACOL01000006	24817	GA	G	FRAME_SHIFT	NONE	protein_coding	NCER_100174		ACOL01000031	3566	G	T	NON_SYNONYMOUS_CODING	MISSENSE	protein_coding	NCER_100550
ACOL01000006	25403	TA	T	FRAME_SHIFT	NONE	protein_coding	NCER_100174		ACOL01000031	3667	C	T	NON_SYNONYMOUS_CODING	MISSENSE	protein_coding	NCER_100550
ACOL01000006	25574	A	G	SYNONYMOUS_CODING	SILENT	protein_coding	NCER_100174		ACOL01000031	4849	A	G	NON_SYNONYMOUS_CODING	MISSENSE	protein_coding	NCER_100551
ACOL01000006	25631	T	TA	FRAME_SHIFT	NONE	protein_coding	NCER_100174		ACOL01000031	4909	A	G	SYNONYMOUS_CODING	SILENT	protein_coding	NCER_100551
ACOL01000006	25639	C	CA	FRAME_SHIFT	NONE	protein_coding	NCER_100174		ACOL01000031	4912	C	T	SYNONYMOUS_CODING	SILENT	protein_coding	NCER_100551
ACOL01000006	25876	A	AT	FRAME_SHIFT	NONE	protein_coding	NCER_100174		ACOL01000031	4962	G	A	NON_SYNONYMOUS_CODING	MISSENSE	protein_coding	NCER_100551
ACOL01000006	26096	C	T	SYNONYMOUS_CODING	SILENT	protein_coding	NCER_100174		ACOL01000031	5321	G	GA	FRAME_SHIFT	NONE	protein_coding	NCER_100551
ACOL01000006	28059	A	AT	FRAME_SHIFT	NONE	protein_coding	NCER_100175		ACOL01000031	7595	A	G	NON_SYNONYMOUS_CODING	MISSENSE	protein_coding	NCER_100553
ACOL01000006	28069	C	CT	FRAME_SHIFT	NONE	protein_coding	NCER_100175		ACOL01000031	7613	C	T	SYNONYMOUS_CODING	SILENT	protein_coding	NCER_100553
ACOL01000006	28338	C	CT	FRAME_SHIFT	NONE	protein_coding	NCER_100175		ACOL01000031	7645	TA	T	FRAME_SHIFT	NONE	protein_coding	NCER_100553
ACOL01000006	28354	G	GT	FRAME_SHIFT	NONE	protein_coding	NCER_100175		ACOL01000031	8859	C	T	SYNONYMOUS_CODING	SILENT	protein_coding	NCER_100554
ACOL01000006	29916	C	T	SYNONYMOUS_CODING	SILENT	protein_coding	NCER_100176		ACOL01000031	9926	T	C	SYNONYMOUS_CODING	SILENT	protein_coding	NCER_100555
ACOL01000006	29917	A	T	NON_SYNONYMOUS_CODING	MISSENSE	protein_coding	NCER_100176		ACOL01000031	10121	C	T	SYNONYMOUS_CODING	SILENT	protein_coding	NCER_100555
ACOL01000006	30112	A	T	NON_SYNONYMOUS_CODING	MISSENSE	protein_coding	NCER_100176		ACOL01000031	10129	G	A	SYNONYMOUS_CODING	SILENT	protein_coding	NCER_100555
ACOL01000006	30113	T	A	NON_SYNONYMOUS_CODING	MISSENSE	protein_coding	NCER_100176		ACOL01000031	10370	G	GA	FRAME_SHIFT	NONE	protein_coding	NCER_100556
ACOL01000006	30293	T	C	NON_SYNONYMOUS_CODING	MISSENSE	protein_coding	NCER_100176		ACOL01000031	11133	C	T	SYNONYMOUS_CODING	SILENT	protein_coding	NCER_100556
ACOL01000006	30564	A	AT	FRAME_SHIFT	NONE	protein_coding	NCER_100176		ACOL01000031	13625	G	A	NON_SYNONYMOUS_CODING	MISSENSE	protein_coding	NCER_100558
ACOL01000006	32243	T	TA	FRAME_SHIFT	NONE	protein_coding	NCER_100177		ACOL01000031	14065	G	A	SYNONYMOUS_CODING	SILENT	protein_coding	NCER_100558
ACOL01000006	32517	G	A	SYNONYMOUS_CODING	SILENT	protein_coding	NCER_100177		ACOL01000031	14218	A	T	NON_SYNONYMOUS_CODING	MISSENSE	protein_coding	NCER_100558
ACOL01000006	33310	G	GA	FRAME_SHIFT	NONE	protein_coding	NCER_100178		ACOL01000031	14687	A	G	NON_SYNONYMOUS_CODING	MISSENSE	protein_coding	NCER_100559
ACOL01000006	33360	A	G	SYNONYMOUS_CODING	SILENT	protein_coding	NCER_100178		ACOL01000031	14715	T	C	NON_SYNONYMOUS_CODING	MISSENSE	protein_coding	NCER_100559
ACOL01000006	33389	C	G	NON_SYNONYMOUS_CODING	MISSENSE	protein_coding	NCER_100178		ACOL01000031	14745	TC	T	FRAME_SHIFT	NONE	protein_coding	NCER_100559
ACOL01000006	33410	T	G	NON_SYNONYMOUS_CODING	MISSENSE	protein_coding	NCER_100178		ACOL01000032	2102	T	C	SYNONYMOUS_CODING	SILENT	protein_coding	NCER_100563
ACOL01000006	33414	C	T	SYNONYMOUS_CODING	SILENT	protein_coding	NCER_100178		ACOL01000032	3463	G	GT	FRAME_SHIFT	NONE	protein_coding	NCER_100563
ACOL01000006	33417	C	G	SYNONYMOUS_CODING	SILENT	protein_coding	NCER_100178		ACOL01000032	3533	A	G	SYNONYMOUS_CODING	SILENT	protein_coding	NCER_100563
ACOL01000006	33568	G	A	NON_SYNONYMOUS_CODING	MISSENSE	protein_coding	NCER_100178		ACOL01000032	3830	A	G	SYNONYMOUS_CODING	SILENT	protein_coding	NCER_100563
ACOL01000006	33597	G	A	SYNONYMOUS_CODING	SILENT	protein_coding	NCER_100178		ACOL01000032	3836	G	T	SYNONYMOUS_CODING	SILENT	protein_coding	NCER_100563
ACOL01000006	34615	A	G	SYNONYMOUS_CODING	SILENT	protein_coding	NCER_100179		ACOL01000032	4074	T	C	SYNONYMOUS_CODING	SILENT	protein_coding	NCER_100563
ACOL01000006	34750	T	C	SYNONYMOUS_CODING	SILENT	protein_coding	NCER_100179		ACOL01000032	4151	C	T	SYNONYMOUS_CODING	SILENT	protein_coding	NCER_100563
ACOL01000006	35068	C	T	SYNONYMOUS_CODING	SILENT	protein_coding	NCER_100179		ACOL01000032	4442	C	T	SYNONYMOUS_CODING	SILENT	protein_coding	NCER_100563
ACOL01000006	35077	C	T	SYNONYMOUS_CODING	SILENT	protein_coding	NCER_100179		ACOL01000032	4470	T	C	NON_SYNONYMOUS_CODING	MISSENSE	protein_coding	NCER_100563
ACOL01000006	35277	GT	G	FRAME_SHIFT	NONE	protein_coding	NCER_100179		ACOL01000032	4567	A	AT	FRAME_SHIFT	NONE	protein_coding	NCER_100563
ACOL01000006	35299	AT	A	FRAME_SHIFT	NONE	protein_coding	NCER_100179		ACOL01000032	4730	T	C	SYNONYMOUS_CODING	SILENT	protein_coding	NCER_100564
ACOL01000006	35413	C	T	SYNONYMOUS_CODING	SILENT	protein_coding	NCER_100179		ACOL01000032	5480	G	A	NON_SYNONYMOUS_CODING	MISSENSE	protein_coding	NCER_100565
ACOL01000007	350	C	T	SYNONYMOUS_CODING	SILENT	protein_coding	NCER_100180		ACOL01000032	6077	T	C	SYNONYMOUS_CODING	SILENT	protein_coding	NCER_100565
ACOL01000007	418	C	G	SYNONYMOUS_CODING	SILENT	protein_coding	NCER_100180		ACOL01000032	7620	C	T	SYNONYMOUS_CODING	SILENT	protein_coding	NCER_100566
ACOL01000007	609	T	C	NON_SYNONYMOUS_CODING	MISSENSE	protein_coding	NCER_100180		ACOL01000032	7875	C	T	SYNONYMOUS_CODING	SILENT	protein_coding	NCER_100566
ACOL01000007	667	A	G	SYNONYMOUS_CODING	SILENT	protein_coding	NCER_100180		ACOL01000032	8388	T	C	SYNONYMOUS_CODING	SILENT	protein_coding	NCER_100566
ACOL01000007	823	A	G	SYNONYMOUS_CODING	SILENT	protein_coding	NCER_100180		ACOL01000032	8416	G	A	NON_SYNONYMOUS_CODING	MISSENSE	protein_coding	NCER_100566
ACOL01000007	865	C	T	SYNONYMOUS_CODING	SILENT	protein_coding	NCER_100180		ACOL01000032	8417	G	A	NON_SYNONYMOUS_CODING	MISSENSE	protein_coding	NCER_100566
ACOL01000007	1114	A	G	SYNONYMOUS_CODING	SILENT	protein_coding	NCER_100180		ACOL01000032	9475	C	A	NON_SYNONYMOUS_CODING	MISSENSE	protein_coding	NCER_100567
ACOL01000007	1538	A	G	SYNONYMOUS_CODING	SILENT	protein_coding	NCER_100181		ACOL01000032	9477	A	G	NON_SYNONYMOUS_CODING	MISSENSE	protein_coding	NCER_100567
ACOL01000007	1683	G	A	NON_SYNONYMOUS_CODING	MISSENSE	protein_coding	NCER_100181		ACOL01000032	9528	C	T	NON_SYNONYMOUS_CODING	MISSENSE	protein_coding	NCER_100567
ACOL01000007	1844	T	C	SYNONYMOUS_CODING	SILENT	protein_coding	NCER_100181		ACOL01000032	9530	A	AT	FRAME_SHIFT	NONE	protein_coding	NCER_100567
ACOL01000007	1910	G	A	SYNONYMOUS_CODING	SILENT	protein_coding	NCER_100181		ACOL01000032	10088	A	G	SYNONYMOUS_CODING	SILENT	protein_coding	NCER_100567
ACOL01000007	1913	T	A	SYNONYMOUS_CODING	SILENT	protein_coding	NCER_100181		ACOL01000032	10111	G	A	NON_SYNONYMOUS_CODING	MISSENSE	protein_coding	NCER_100567
ACOL01000007	2112	G	A	NON_SYNONYMOUS_CODING	MISSENSE	protein_coding	NCER_100181		ACOL01000032	10284	C	T	NON_SYNONYMOUS_CODING	MISSENSE	protein_coding	NCER_100567
ACOL01000007	2113	G	A	NON_SYNONYMOUS_CODING	MISSENSE	protein_coding	NCER_100181		ACOL01000032	11757	T	G	NON_SYNONYMOUS_CODING	MISSENSE	protein_coding	NCER_100567
ACOL01000007	2204	T	C	SYNONYMOUS_CODING	SILENT	protein_coding	NCER_100181		ACOL01000032	11758	G	C	NON_SYNONYMOUS_CODING	MISSENSE	protein_coding	NCER_100567
ACOL01000007	2208	G	A	NON_SYNONYMOUS_CODING	MISSENSE	protein_coding	NCER_100181		ACOL01000032	12774	C	T	NON_SYNONYMOUS_CODING	MISSENSE	protein_coding	NCER_100568
ACOL01000007	2380	A	G	NON_SYNONYMOUS_CODING	MISSENSE	protein_coding	NCER_100181		ACOL01000032	15581	G	A	SYNONYMOUS_CODING	SILENT	protein_coding	NCER_100570
ACOL01000007	2473	G	A	NON_SYNONYMOUS_CODING	MISSENSE	protein_coding	NCER_100181		ACOL01000032	17152	T	C	NON_SYNONYMOUS_CODING	MISSENSE	protein_coding	NCER_100571
ACOL01000007	2474	C	T	SYNONYMOUS_CODING	SILENT	protein_coding	NCER_100181		ACOL01000032	18496	A	T	NON_SYNONYMOUS_CODING	MISSENSE	protein_coding	NCER_100572
ACOL01000007	2479	T	G	NON_SYNONYMOUS_CODING	MISSENSE	protein_coding	NCER_100181		ACOL01000033	1638	T	C	SYNONYMOUS_CODING	SILENT	protein_coding	NCER_100574
ACOL01000007	2796	A	T	NON_SYNONYMOUS_CODING	MISSENSE	protein_coding	NCER_100182		ACOL01000033	3550	A	G	NON_SYNONYMOUS_CODING	MISSENSE	protein_coding	NCER_100575
ACOL01000007	2797	T	A	NON_SYNONYMOUS_CODING	MISSENSE	protein_coding	NCER_100182		ACOL01000033	3565	T	C	NON_SYNONYMOUS_CODING	MISSENSE	protein_coding	NCER_100575
ACOL01000007	2831	G	T	NON_SYNONYMOUS_CODING	MISSENSE	protein_coding	NCER_100182		ACOL01000033	5248	T	A	NON_SYNONYMOUS_CODING	MISSENSE	protein_coding	NCER_100576
ACOL01000007	2841	T	C	SYNONYMOUS_CODING	SILENT	protein_coding	NCER_100182		ACOL01000033	5368	G	A	SYNONYMOUS_CODING	SILENT	protein_coding	NCER_100576
ACOL01000007	2850	T	C	SYNONYMOUS_CODING	SILENT	protein_coding	NCER_100182		ACOL01000033	8202	T	C	SYNONYMOUS_CODING	SILENT	protein_coding	NCER_100578
ACOL01000007	2953	C	T	NON_SYNONYMOUS_CODING	MISSENSE	protein_coding	NCER_100182		ACOL01000033	16407	G	GA	FRAME_SHIFT	NONE	protein_coding	NCER_100582
ACOL01000007	3067	A	T	NON_SYNONYMOUS_CODING	MISSENSE	protein_coding	NCER_100182		ACOL01000033	16481	G	A	SYNONYMOUS_CODING	SILENT	protein_coding	NCER_100582
ACOL01000007	3245	A	G	SYNONYMOUS_CODING	SILENT	protein_coding	NCER_100182		ACOL01000034	915	G	T	SYNONYMOUS_CODING	SILENT	protein_coding	NCER_100583
ACOL01000007	3303	T	A	NON_SYNONYMOUS_CODING	MISSENSE	protein_coding	NCER_100182		ACOL01000034	1262	T	C	SYNONYMOUS_CODING	SILENT	protein_coding	NCER_100584
ACOL01000007	3315	T	C	SYNONYMOUS_CODING	SILENT	protein_coding	NCER_100182		ACOL01000034	1361	T	C	SYNONYMOUS_CODING	SILENT	protein_coding	NCER_100584
ACOL01000007	3631	G	A	SYNONYMOUS_CODING	SILENT	protein_coding	NCER_100183		ACOL01000034	1859	C	T	SYNONYMOUS_CODING	SILENT	protein_coding	NCER_100584
ACOL01000007	3712	A	T	SYNONYMOUS_CODING	SILENT	protein_coding	NCER_100183		ACOL01000034	2555	C	T	SYNONYMOUS_CODING	SILENT	protein_coding	NCER_100585
ACOL01000007	3795	G	T	SYNONYMOUS_CODING	SILENT	protein_coding	NCER_100183		ACOL01000034	2939	G	A	SYNONYMOUS_CODING	SILENT	protein_coding	NCER_100585
ACOL01000007	3928	C	T	SYNONYMOUS_CODING	SILENT	protein_coding	NCER_100183		ACOL01000034	5042	G	A	SYNONYMOUS_CODING	SILENT	protein_coding	NCER_100587
ACOL01000007	3985	C	T	SYNONYMOUS_CODING	SILENT	protein_coding	NCER_100183		ACOL01000034	5237	T	C	SYNONYMOUS_CODING	SILENT	protein_coding	NCER_100587
ACOL01000007	4014	C	T	NON_SYNONYMOUS_CODING	MISSENSE	protein_coding	NCER_100183		ACOL01000034	5940	C	T	SYNONYMOUS_CODING	SILENT	protein_coding	NCER_100588
ACOL01000007	4174	T	A	SYNONYMOUS_CODING	SILENT	protein_coding	NCER_100183		ACOL01000034	6399	C	T	SYNONYMOUS_CODING	SILENT	protein_coding	NCER_100588
ACOL01000007	4210	T	C	SYNONYMOUS_CODING	SILENT	protein_coding	NCER_100183		ACOL01000034	8396	G	A	NON_SYNONYMOUS_CODING	MISSENSE	protein_coding	NCER_100589
ACOL01000007	4345	A	G	SYNONYMOUS_CODING	SILENT	protein_coding	NCER_100183		ACOL01000034	10373	C	T	SYNONYMOUS_CODING	SILENT	protein_coding	NCER_100592
ACOL01000007	4361	T	C	NON_SYNONYMOUS_CODING	MISSENSE	protein_coding	NCER_100183		ACOL01000034	11181	T	A	SYNONYMOUS_CODING	SILENT	protein_coding	NCER_100593
ACOL01000007	4386	C	T	NON_SYNONYMOUS_CODING	MISSENSE	protein_coding	NCER_100183		ACOL01000034	12261	A	C	NON_SYNONYMOUS_CODING	MISSENSE	protein_coding	NCER_100594
ACOL01000007	4609	G	A	SYNONYMOUS_CODING	SILENT	protein_coding	NCER_100183		ACOL01000034	13327	T	A	SYNONYMOUS_CODING	SILENT	protein_coding	NCER_100595
ACOL01000007	4774	A	G	SYNONYMOUS_CODING	SILENT	protein_coding	NCER_100183		ACOL01000034	14743	T	C	NON_SYNONYMOUS_CODING	MISSENSE	protein_coding	NCER_100596
ACOL01000007	4792	G	A	SYNONYMOUS_CODING	SILENT	protein_coding	NCER_100183		ACOL01000034	16667	T	C	NON_SYNONYMOUS_CODING	MISSENSE	protein_coding	NCER_100598
ACOL01000007	4900	G	A	SYNONYMOUS_CODING	SILENT	protein_coding	NCER_100183		ACOL01000034	16700	G	A	NON_SYNONYMOUS_CODING	MISSENSE	protein_coding	NCER_100598
ACOL01000007	4927	G	A	SYNONYMOUS_CODING	SILENT	protein_coding	NCER_100183		ACOL01000034	16798	G	A	SYNONYMOUS_CODING	SILENT	protein_coding	NCER_100598
ACOL01000007	5179	G	A	SYNONYMOUS_CODING	SILENT	protein_coding	NCER_100183		ACOL01000035	2229	A	G	SYNONYMOUS_CODING	SILENT	protein_coding	NCER_100599
ACOL01000007	5325	C	T	NON_SYNONYMOUS_CODING	MISSENSE	protein_coding	NCER_100183		ACOL01000035	2607	C	T	SYNONYMOUS_CODING	SILENT	protein_coding	NCER_100599
ACOL01000007	5560	G	A	NON_SYNONYMOUS_CODING	MISSENSE	protein_coding	NCER_100184		ACOL01000035	2692	T	C	SYNONYMOUS_CODING	SILENT	protein_coding	NCER_100599
ACOL01000007	5641	C	T	NON_SYNONYMOUS_CODING	MISSENSE	protein_coding	NCER_100184		ACOL01000035	2706	T	C	SYNONYMOUS_CODING	SILENT	protein_coding	NCER_100599
ACOL01000007	5679	G	A	SYNONYMOUS_CODING	SILENT	protein_coding	NCER_100184		ACOL01000035	2949	A	G	SYNONYMOUS_CODING	SILENT	protein_coding	NCER_100599
ACOL01000007	5871	C	T	SYNONYMOUS_CODING	SILENT	protein_coding	NCER_100184		ACOL01000035	3447	C	T	SYNONYMOUS_CODING	SILENT	protein_coding	NCER_100599
ACOL01000007	5880	A	T	SYNONYMOUS_CODING	SILENT	protein_coding	NCER_100184		ACOL01000035	3888	T	TA	FRAME_SHIFT	NONE	protein_coding	NCER_100599
ACOL01000007	6093	A	G	SYNONYMOUS_CODING	SILENT	protein_coding	NCER_100184		ACOL01000035	4773	G	T	SYNONYMOUS_CODING	SILENT	protein_coding	NCER_100600
ACOL01000007	6541	A	AT	FRAME_SHIFT	NONE	protein_coding	NCER_100184		ACOL01000035	6534	C	T	SYNONYMOUS_CODING	SILENT	protein_coding	NCER_100600
ACOL01000007	6550	T	C	NON_SYNONYMOUS_CODING	MISSENSE	protein_coding	NCER_100184		ACOL01000035	7844	C	T	SYNONYMOUS_CODING	SILENT	protein_coding	NCER_100601
ACOL01000007	6713	A	G	NON_SYNONYMOUS_CODING	MISSENSE	protein_coding	NCER_100184		ACOL01000035	8453	T	C	SYNONYMOUS_CODING	SILENT	protein_coding	NCER_100601
ACOL01000007	6902	T	C	NON_SYNONYMOUS_CODING	MISSENSE	protein_coding	NCER_100184		ACOL01000035	9169	A	G	NON_SYNONYMOUS_CODING	MISSENSE	protein_coding	NCER_100601
ACOL01000007	7115	C	T	NON_SYNONYMOUS_CODING	MISSENSE	protein_coding	NCER_100184		ACOL01000035	9287	A	G	SYNONYMOUS_CODING	SILENT	protein_coding	NCER_100601
ACOL01000007	7196	C	T	NON_SYNONYMOUS_CODING	MISSENSE	protein_coding	NCER_100184		ACOL01000035	9309	T	A	NON_SYNONYMOUS_CODING	MISSENSE	protein_coding	NCER_100601
ACOL01000007	7206	A	G	SYNONYMOUS_CODING	SILENT	protein_coding	NCER_100184		ACOL01000035	12916	C	T	NON_SYNONYMOUS_CODING	MISSENSE	protein_coding	NCER_100603
ACOL01000007	7254	C	A	SYNONYMOUS_CODING	SILENT	protein_coding	NCER_100184		ACOL01000035	13609	G	A	NON_SYNONYMOUS_CODING	MISSENSE	protein_coding	NCER_100604
ACOL01000007	7258	C	T	NON_SYNONYMOUS_CODING	MISSENSE	protein_coding	NCER_100184		ACOL01000035	13617	G	A	SYNONYMOUS_CODING	SILENT	protein_coding	NCER_100604
ACOL01000007	7425	CT	C	FRAME_SHIFT	NONE	protein_coding	NCER_100184		ACOL01000035	13792	T	C	SYNONYMOUS_CODING	SILENT	protein_coding	NCER_100604
ACOL01000007	7619	T	C	NON_SYNONYMOUS_CODING	MISSENSE	protein_coding	NCER_100184		ACOL01000035	14773	C	T	SYNONYMOUS_CODING	SILENT	protein_coding	NCER_100605
ACOL01000007	7747	A	G	NON_SYNONYMOUS_CODING	MISSENSE	protein_coding	NCER_100184		ACOL01000035	15714	T	C	SYNONYMOUS_CODING	SILENT	protein_coding	NCER_100606
ACOL01000007	8023	T	TA	FRAME_SHIFT	NONE	protein_coding	NCER_100184		ACOL01000035	17726	G	A	SYNONYMOUS_CODING	SILENT	protein_coding	NCER_100608
ACOL01000007	8329	C	T	NON_SYNONYMOUS_CODING	MISSENSE	protein_coding	NCER_100184		ACOL01000035	17732	T	C	SYNONYMOUS_CODING	SILENT	protein_coding	NCER_100608
ACOL01000007	8361	A	T	NON_SYNONYMOUS_CODING	MISSENSE	protein_coding	NCER_100184		ACOL01000036	1460	G	A	SYNONYMOUS_CODING	SILENT	protein_coding	NCER_100610
ACOL01000007	8405	T	C	NON_SYNONYMOUS_CODING	MISSENSE	protein_coding	NCER_100184		ACOL01000036	2378	G	A	SYNONYMOUS_CODING	SILENT	protein_coding	NCER_100611
ACOL01000007	8412	C	T	SYNONYMOUS_CODING	SILENT	protein_coding	NCER_100184		ACOL01000036	2613	C	G	NON_SYNONYMOUS_CODING	MISSENSE	protein_coding	NCER_100611
ACOL01000007	8505	T	C	NON_SYNONYMOUS_CODING	MISSENSE	protein_coding	NCER_100184		ACOL01000036	2825	C	T	SYNONYMOUS_CODING	SILENT	protein_coding	NCER_100612
ACOL01000007	8515	G	A	NON_SYNONYMOUS_CODING	MISSENSE	protein_coding	NCER_100184		ACOL01000036	2869	A	G	SYNONYMOUS_CODING	SILENT	protein_coding	NCER_100612
ACOL01000007	8562	C	T	SYNONYMOUS_CODING	SILENT	protein_coding	NCER_100184		ACOL01000036	3125	G	A	SYNONYMOUS_CODING	SILENT	protein_coding	NCER_100612
ACOL01000007	8565	T	C	SYNONYMOUS_CODING	SILENT	protein_coding	NCER_100184		ACOL01000036	3128	C	T	SYNONYMOUS_CODING	SILENT	protein_coding	NCER_100612
ACOL01000007	8705	A	T	NON_SYNONYMOUS_CODING	MISSENSE	protein_coding	NCER_100184		ACOL01000036	3182	A	G	SYNONYMOUS_CODING	SILENT	protein_coding	NCER_100612
ACOL01000007	8874	G	A	SYNONYMOUS_CODING	SILENT	protein_coding	NCER_100184		ACOL01000036	4039	G	T	NON_SYNONYMOUS_CODING	MISSENSE	protein_coding	NCER_100613
ACOL01000007	9294	C	A	NON_SYNONYMOUS_CODING	MISSENSE	protein_coding	NCER_100184		ACOL01000036	4095	T	C	SYNONYMOUS_CODING	SILENT	protein_coding	NCER_100613
ACOL01000007	9369	T	C	SYNONYMOUS_CODING	SILENT	protein_coding	NCER_100184		ACOL01000036	5198	G	A	NON_SYNONYMOUS_CODING	MISSENSE	protein_coding	NCER_100614
ACOL01000007	9561	G	A	SYNONYMOUS_CODING	SILENT	protein_coding	NCER_100184		ACOL01000036	5227	G	A	SYNONYMOUS_CODING	SILENT	protein_coding	NCER_100614
ACOL01000007	9594	A	G	SYNONYMOUS_CODING	SILENT	protein_coding	NCER_100184		ACOL01000036	5293	A	T	SYNONYMOUS_CODING	SILENT	protein_coding	NCER_100614
ACOL01000007	9700	A	G	NON_SYNONYMOUS_CODING	MISSENSE	protein_coding	NCER_100184		ACOL01000036	5591	G	A	NON_SYNONYMOUS_CODING	MISSENSE	protein_coding	NCER_100614
ACOL01000007	9903	T	A	SYNONYMOUS_CODING	SILENT	protein_coding	NCER_100184		ACOL01000036	5640	A	G	NON_SYNONYMOUS_CODING	MISSENSE	protein_coding	NCER_100614
ACOL01000007	9933	A	G	SYNONYMOUS_CODING	SILENT	protein_coding	NCER_100184		ACOL01000036	5805	C	T	NON_SYNONYMOUS_CODING	MISSENSE	protein_coding	NCER_100614
ACOL01000007	10181	T	C	NON_SYNONYMOUS_CODING	MISSENSE	protein_coding	NCER_100184		ACOL01000036	5869	T	C	SYNONYMOUS_CODING	SILENT	protein_coding	NCER_100614
ACOL01000007	10544	G	A	NON_SYNONYMOUS_CODING	MISSENSE	protein_coding	NCER_100184		ACOL01000036	5965	G	A	SYNONYMOUS_CODING	SILENT	protein_coding	NCER_100614
ACOL01000007	10719	C	T	SYNONYMOUS_CODING	SILENT	protein_coding	NCER_100184		ACOL01000036	6443	G	A	NON_SYNONYMOUS_CODING	MISSENSE	protein_coding	NCER_100614
ACOL01000007	10919	TTA	T	FRAME_SHIFT	NONE	protein_coding	NCER_100185		ACOL01000036	7962	G	A	SYNONYMOUS_CODING	SILENT	protein_coding	NCER_100615
ACOL01000007	11138	GA	G	FRAME_SHIFT	NONE	protein_coding	NCER_100185		ACOL01000036	9150	A	G	SYNONYMOUS_CODING	SILENT	protein_coding	NCER_100615
ACOL01000007	12214	A	G	SYNONYMOUS_CODING	SILENT	protein_coding	NCER_100186		ACOL01000036	9228	A	G	SYNONYMOUS_CODING	SILENT	protein_coding	NCER_100615
ACOL01000007	12238	T	C	SYNONYMOUS_CODING	SILENT	protein_coding	NCER_100186		ACOL01000036	9264	G	A	SYNONYMOUS_CODING	SILENT	protein_coding	NCER_100615
ACOL01000007	12349	A	G	SYNONYMOUS_CODING	SILENT	protein_coding	NCER_100186		ACOL01000036	10355	A	G	SYNONYMOUS_CODING	SILENT	protein_coding	NCER_100616
ACOL01000007	12561	C	T	NON_SYNONYMOUS_CODING	MISSENSE	protein_coding	NCER_100186		ACOL01000036	11974	T	C	SYNONYMOUS_CODING	SILENT	protein_coding	NCER_100617
ACOL01000007	12637	A	G	SYNONYMOUS_CODING	SILENT	protein_coding	NCER_100186		ACOL01000036	13228	A	G	NON_SYNONYMOUS_CODING	MISSENSE	protein_coding	NCER_100618
ACOL01000007	13298	T	C	NON_SYNONYMOUS_CODING	MISSENSE	protein_coding	NCER_100187		ACOL01000036	13332	T	C	SYNONYMOUS_CODING	SILENT	protein_coding	NCER_100618
ACOL01000007	13464	C	T	NON_SYNONYMOUS_CODING	MISSENSE	protein_coding	NCER_100187		ACOL01000036	14370	G	A	NON_SYNONYMOUS_CODING	MISSENSE	protein_coding	NCER_100619
ACOL01000007	13468	T	C	SYNONYMOUS_CODING	SILENT	protein_coding	NCER_100187		ACOL01000036	14393	T	C	SYNONYMOUS_CODING	SILENT	protein_coding	NCER_100619
ACOL01000007	13600	C	CA	FRAME_SHIFT	NONE	protein_coding	NCER_100187		ACOL01000036	15788	T	C	SYNONYMOUS_CODING	SILENT	protein_coding	NCER_100619
ACOL01000007	13654	T	C	SYNONYMOUS_CODING	SILENT	protein_coding	NCER_100187		ACOL01000036	17763	T	C	SYNONYMOUS_CODING	SILENT	protein_coding	NCER_100620
ACOL01000007	14915	TA	T	FRAME_SHIFT	NONE	protein_coding	NCER_100188		ACOL01000036	17764	T	G	NON_SYNONYMOUS_CODING	MISSENSE	protein_coding	NCER_100620
ACOL01000007	14918	AG	A	FRAME_SHIFT	NONE	protein_coding	NCER_100188		ACOL01000036	18320	G	A	NON_SYNONYMOUS_CODING	MISSENSE	protein_coding	NCER_100621
ACOL01000007	15096	C	T	SYNONYMOUS_CODING	SILENT	protein_coding	NCER_100188		ACOL01000037	943	C	T	NON_SYNONYMOUS_CODING	MISSENSE	protein_coding	NCER_100622
ACOL01000007	15111	C	T	SYNONYMOUS_CODING	SILENT	protein_coding	NCER_100188		ACOL01000037	966	G	A	SYNONYMOUS_CODING	SILENT	protein_coding	NCER_100622
ACOL01000007	15151	T	C	NON_SYNONYMOUS_CODING	MISSENSE	protein_coding	NCER_100188		ACOL01000037	1200	C	T	SYNONYMOUS_CODING	SILENT	protein_coding	NCER_100622
ACOL01000007	15369	A	G	SYNONYMOUS_CODING	SILENT	protein_coding	NCER_100188		ACOL01000037	1317	T	G	SYNONYMOUS_CODING	SILENT	protein_coding	NCER_100622
ACOL01000007	15381	T	C	SYNONYMOUS_CODING	SILENT	protein_coding	NCER_100188		ACOL01000037	1542	C	T	SYNONYMOUS_CODING	SILENT	protein_coding	NCER_100622
ACOL01000007	15595	T	C	NON_SYNONYMOUS_CODING	MISSENSE	protein_coding	NCER_100188		ACOL01000037	1965	T	C	SYNONYMOUS_CODING	SILENT	protein_coding	NCER_100622
ACOL01000007	15630	AT	A	FRAME_SHIFT	NONE	protein_coding	NCER_100188		ACOL01000037	2202	G	A	SYNONYMOUS_CODING	SILENT	protein_coding	NCER_100622
ACOL01000007	15833	G	GT	FRAME_SHIFT	NONE	protein_coding	NCER_100188		ACOL01000037	2482	A	G	NON_SYNONYMOUS_CODING	MISSENSE	protein_coding	NCER_100622
ACOL01000007	16001	A	G	NON_SYNONYMOUS_CODING	MISSENSE	protein_coding	NCER_100188		ACOL01000037	3587	A	G	SYNONYMOUS_CODING	SILENT	protein_coding	NCER_100623
ACOL01000007	16014	C	T	SYNONYMOUS_CODING	SILENT	protein_coding	NCER_100188		ACOL01000037	7449	A	G	SYNONYMOUS_CODING	SILENT	protein_coding	NCER_100626
ACOL01000007	16035	G	A	SYNONYMOUS_CODING	SILENT	protein_coding	NCER_100188		ACOL01000037	7509	G	A	SYNONYMOUS_CODING	SILENT	protein_coding	NCER_100626
ACOL01000007	16077	G	A	SYNONYMOUS_CODING	SILENT	protein_coding	NCER_100188		ACOL01000037	7664	A	C	NON_SYNONYMOUS_CODING	MISSENSE	protein_coding	NCER_100626
ACOL01000007	16078	C	T	NON_SYNONYMOUS_CODING	MISSENSE	protein_coding	NCER_100188		ACOL01000037	7794	T	C	SYNONYMOUS_CODING	SILENT	protein_coding	NCER_100626
ACOL01000007	16305	T	TA	FRAME_SHIFT	NONE	protein_coding	NCER_100188		ACOL01000037	8530	A	G	SYNONYMOUS_CODING	SILENT	protein_coding	NCER_100627
ACOL01000007	16341	G	A	SYNONYMOUS_CODING	SILENT	protein_coding	NCER_100188		ACOL01000037	9016	T	C	SYNONYMOUS_CODING	SILENT	protein_coding	NCER_100627
ACOL01000007	16413	G	A	SYNONYMOUS_CODING	SILENT	protein_coding	NCER_100188		ACOL01000037	13563	G	A	SYNONYMOUS_CODING	SILENT	protein_coding	NCER_100628
ACOL01000007	16521	A	G	SYNONYMOUS_CODING	SILENT	protein_coding	NCER_100188		ACOL01000037	15989	G	A	SYNONYMOUS_CODING	SILENT	protein_coding	NCER_100630
ACOL01000007	16522	A	G	NON_SYNONYMOUS_CODING	MISSENSE	protein_coding	NCER_100188		ACOL01000037	15998	C	T	SYNONYMOUS_CODING	SILENT	protein_coding	NCER_100630
ACOL01000007	16527	A	G	SYNONYMOUS_CODING	SILENT	protein_coding	NCER_100188		ACOL01000037	16419	T	C	SYNONYMOUS_CODING	SILENT	protein_coding	NCER_100630
ACOL01000007	18312	T	C	SYNONYMOUS_CODING	SILENT	protein_coding	NCER_100189		ACOL01000037	16461	C	T	SYNONYMOUS_CODING	SILENT	protein_coding	NCER_100630
ACOL01000007	18334	AT	A	FRAME_SHIFT	NONE	protein_coding	NCER_100189		ACOL01000037	16556	A	C	SYNONYMOUS_CODING	SILENT	protein_coding	NCER_100630
ACOL01000007	18520	T	A	NON_SYNONYMOUS_CODING	MISSENSE	protein_coding	NCER_100189		ACOL01000038	885	G	A	SYNONYMOUS_CODING	SILENT	protein_coding	NCER_100631
ACOL01000007	18681	G	A	SYNONYMOUS_CODING	SILENT	protein_coding	NCER_100189		ACOL01000038	950	A	T	NON_SYNONYMOUS_CODING	MISSENSE	protein_coding	NCER_100631
ACOL01000007	18705	T	A	NON_SYNONYMOUS_CODING	MISSENSE	protein_coding	NCER_100189		ACOL01000038	960	G	A	SYNONYMOUS_CODING	SILENT	protein_coding	NCER_100631
ACOL01000007	18710	C	T	NON_SYNONYMOUS_CODING	MISSENSE	protein_coding	NCER_100189		ACOL01000038	1142	T	G	SYNONYMOUS_CODING	SILENT	protein_coding	NCER_100631
ACOL01000007	18884	AT	A	FRAME_SHIFT	NONE	protein_coding	NCER_100189		ACOL01000038	1527	A	G	SYNONYMOUS_CODING	SILENT	protein_coding	NCER_100631
ACOL01000007	18909	A	G	SYNONYMOUS_CODING	SILENT	protein_coding	NCER_100189		ACOL01000038	1539	A	G	SYNONYMOUS_CODING	SILENT	protein_coding	NCER_100631
ACOL01000007	19027	A	T	NON_SYNONYMOUS_CODING	MISSENSE	protein_coding	NCER_100189		ACOL01000038	1602	A	G	SYNONYMOUS_CODING	SILENT	protein_coding	NCER_100631
ACOL01000007	19918	G	A	SYNONYMOUS_CODING	SILENT	protein_coding	NCER_100191		ACOL01000038	1618	C	T	NON_SYNONYMOUS_CODING	MISSENSE	protein_coding	NCER_100631
ACOL01000007	20203	T	C	SYNONYMOUS_CODING	SILENT	protein_coding	NCER_100191		ACOL01000038	1657	G	A	NON_SYNONYMOUS_CODING	MISSENSE	protein_coding	NCER_100631
ACOL01000007	20552	G	A	NON_SYNONYMOUS_CODING	MISSENSE	protein_coding	NCER_100191		ACOL01000038	1905	T	C	SYNONYMOUS_CODING	SILENT	protein_coding	NCER_100631
ACOL01000007	21184	G	A	STOP_GAINED	NONSENSE	protein_coding	NCER_100192		ACOL01000038	1962	A	G	SYNONYMOUS_CODING	SILENT	protein_coding	NCER_100631
ACOL01000007	21200	C	CT	FRAME_SHIFT	NONE	protein_coding	NCER_100192		ACOL01000038	2304	A	G	SYNONYMOUS_CODING	SILENT	protein_coding	NCER_100631
ACOL01000007	21236	A	G	SYNONYMOUS_CODING	SILENT	protein_coding	NCER_100192		ACOL01000038	2472	A	G	SYNONYMOUS_CODING	SILENT	protein_coding	NCER_100631
ACOL01000007	21277	T	C	NON_SYNONYMOUS_CODING	MISSENSE	protein_coding	NCER_100192		ACOL01000038	2565	G	A	SYNONYMOUS_CODING	SILENT	protein_coding	NCER_100631
ACOL01000007	21279	T	C	NON_SYNONYMOUS_CODING	MISSENSE	protein_coding	NCER_100192		ACOL01000038	2773	G	A	NON_SYNONYMOUS_CODING	MISSENSE	protein_coding	NCER_100631
ACOL01000007	21329	A	T	SYNONYMOUS_CODING	SILENT	protein_coding	NCER_100192		ACOL01000038	2784	G	A	SYNONYMOUS_CODING	SILENT	protein_coding	NCER_100631
ACOL01000007	21386	G	A	SYNONYMOUS_CODING	SILENT	protein_coding	NCER_100192		ACOL01000038	2991	G	A	SYNONYMOUS_CODING	SILENT	protein_coding	NCER_100631
ACOL01000007	21986	T	C	SYNONYMOUS_CODING	SILENT	protein_coding	NCER_100192		ACOL01000038	3073	T	G	NON_SYNONYMOUS_CODING	MISSENSE	protein_coding	NCER_100631
ACOL01000007	22031	T	C	SYNONYMOUS_CODING	SILENT	protein_coding	NCER_100192		ACOL01000038	3168	G	A	SYNONYMOUS_CODING	SILENT	protein_coding	NCER_100631
ACOL01000007	22055	A	G	SYNONYMOUS_CODING	SILENT	protein_coding	NCER_100192		ACOL01000038	3207	G	A	SYNONYMOUS_CODING	SILENT	protein_coding	NCER_100631
ACOL01000007	22251	A	G	NON_SYNONYMOUS_CODING	MISSENSE	protein_coding	NCER_100192		ACOL01000038	3393	T	C	SYNONYMOUS_CODING	SILENT	protein_coding	NCER_100631
ACOL01000007	22259	A	G	SYNONYMOUS_CODING	SILENT	protein_coding	NCER_100192		ACOL01000038	3576	G	A	SYNONYMOUS_CODING	SILENT	protein_coding	NCER_100631
ACOL01000007	22710	T	C	SYNONYMOUS_CODING	SILENT	protein_coding	NCER_100193		ACOL01000038	5118	G	A	SYNONYMOUS_CODING	SILENT	protein_coding	NCER_100632
ACOL01000007	22802	A	T	NON_SYNONYMOUS_CODING	MISSENSE	protein_coding	NCER_100193		ACOL01000038	5121	C	T	SYNONYMOUS_CODING	SILENT	protein_coding	NCER_100632
ACOL01000007	22871	T	C	NON_SYNONYMOUS_CODING	MISSENSE	protein_coding	NCER_100193		ACOL01000038	5966	T	C	NON_SYNONYMOUS_CODING	MISSENSE	protein_coding	NCER_100633
ACOL01000007	22966	T	C	NON_SYNONYMOUS_CODING	MISSENSE	protein_coding	NCER_100193		ACOL01000038	6075	TA	T	FRAME_SHIFT	NONE	protein_coding	NCER_100633
ACOL01000007	23277	A	AT	FRAME_SHIFT	NONE	protein_coding	NCER_100194		ACOL01000038	6078	AG	A	FRAME_SHIFT	NONE	protein_coding	NCER_100633
ACOL01000007	23414	T	C	NON_SYNONYMOUS_CODING	MISSENSE	protein_coding	NCER_100194		ACOL01000038	6554	A	T	NON_SYNONYMOUS_CODING	MISSENSE	protein_coding	NCER_100634
ACOL01000007	23833	G	A	SYNONYMOUS_CODING	SILENT	protein_coding	NCER_100194		ACOL01000038	7333	A	G	NON_SYNONYMOUS_CODING	MISSENSE	protein_coding	NCER_100635
ACOL01000007	23854	T	C	SYNONYMOUS_CODING	SILENT	protein_coding	NCER_100194		ACOL01000038	8604	T	C	SYNONYMOUS_CODING	SILENT	protein_coding	NCER_100636
ACOL01000007	23968	A	G	SYNONYMOUS_CODING	SILENT	protein_coding	NCER_100194		ACOL01000038	9009	C	T	SYNONYMOUS_CODING	SILENT	protein_coding	NCER_100636
ACOL01000007	23996	G	T	NON_SYNONYMOUS_CODING	MISSENSE	protein_coding	NCER_100194		ACOL01000038	9018	T	A	SYNONYMOUS_CODING	SILENT	protein_coding	NCER_100636
ACOL01000007	24164	A	G	NON_SYNONYMOUS_CODING	MISSENSE	protein_coding	NCER_100194		ACOL01000038	9906	G	C	SYNONYMOUS_CODING	SILENT	protein_coding	NCER_100636
ACOL01000007	24223	C	T	SYNONYMOUS_CODING	SILENT	protein_coding	NCER_100194		ACOL01000038	9915	A	G	SYNONYMOUS_CODING	SILENT	protein_coding	NCER_100636
ACOL01000007	24777	TA	T	FRAME_SHIFT	NONE	protein_coding	NCER_100194		ACOL01000038	10461	T	C	SYNONYMOUS_CODING	SILENT	protein_coding	NCER_100636
ACOL01000007	24826	TA	T	FRAME_SHIFT	NONE	protein_coding	NCER_100194		ACOL01000038	10512	G	A	SYNONYMOUS_CODING	SILENT	protein_coding	NCER_100636
ACOL01000007	24981	G	A	SYNONYMOUS_CODING	SILENT	protein_coding	NCER_100194		ACOL01000038	10677	A	G	SYNONYMOUS_CODING	SILENT	protein_coding	NCER_100636
ACOL01000007	25049	G	A	NON_SYNONYMOUS_CODING	MISSENSE	protein_coding	NCER_100194		ACOL01000038	12759	A	G	SYNONYMOUS_CODING	SILENT	protein_coding	NCER_100637
ACOL01000007	26568	C	T	NON_SYNONYMOUS_CODING	MISSENSE	protein_coding	NCER_100195		ACOL01000038	12765	T	A	SYNONYMOUS_CODING	SILENT	protein_coding	NCER_100637
ACOL01000007	26627	A	G	SYNONYMOUS_CODING	SILENT	protein_coding	NCER_100195		ACOL01000038	12902	G	A	SYNONYMOUS_CODING	SILENT	protein_coding	NCER_100637
ACOL01000007	26963	C	T	SYNONYMOUS_CODING	SILENT	protein_coding	NCER_100195		ACOL01000038	12969	G	A	SYNONYMOUS_CODING	SILENT	protein_coding	NCER_100637
ACOL01000007	27094	G	A	NON_SYNONYMOUS_CODING	MISSENSE	protein_coding	NCER_100195		ACOL01000038	14594	C	T	NON_SYNONYMOUS_CODING	MISSENSE	protein_coding	NCER_100639
ACOL01000007	27250	C	CT	FRAME_SHIFT	NONE	protein_coding	NCER_100195		ACOL01000038	16840	T	C	SYNONYMOUS_CODING	SILENT	protein_coding	NCER_100640
ACOL01000007	27476	T	TGG	FRAME_SHIFT	NONE	protein_coding	NCER_100195		ACOL01000038	17562	C	T	NON_SYNONYMOUS_CODING	MISSENSE	protein_coding	NCER_100641
ACOL01000007	27478	ACT	A	FRAME_SHIFT	NONE	protein_coding	NCER_100195		ACOL01000038	17588	C	T	SYNONYMOUS_CODING	SILENT	protein_coding	NCER_100641
ACOL01000007	27536	C	T	SYNONYMOUS_CODING	SILENT	protein_coding	NCER_100195		ACOL01000038	17596	A	G	NON_SYNONYMOUS_CODING	MISSENSE	protein_coding	NCER_100641
ACOL01000007	27619	G	A	SYNONYMOUS_CODING	SILENT	protein_coding	NCER_100195		ACOL01000038	17674	A	G	SYNONYMOUS_CODING	SILENT	protein_coding	NCER_100641
ACOL01000007	27701	GT	G	FRAME_SHIFT	NONE	protein_coding	NCER_100195		ACOL01000038	17741	A	G	SYNONYMOUS_CODING	SILENT	protein_coding	NCER_100641
ACOL01000007	27800	A	G	SYNONYMOUS_CODING	SILENT	protein_coding	NCER_100195		ACOL01000038	17783	T	C	SYNONYMOUS_CODING	SILENT	protein_coding	NCER_100641
ACOL01000007	27912	T	C	NON_SYNONYMOUS_CODING	MISSENSE	protein_coding	NCER_100195		ACOL01000038	17801	G	A	SYNONYMOUS_CODING	SILENT	protein_coding	NCER_100641
ACOL01000007	27920	G	A	SYNONYMOUS_CODING	SILENT	protein_coding	NCER_100195		ACOL01000039	577	T	G	NON_SYNONYMOUS_CODING	MISSENSE	protein_coding	NCER_100642
ACOL01000007	27927	T	G	NON_SYNONYMOUS_CODING	MISSENSE	protein_coding	NCER_100195		ACOL01000039	681	G	A	SYNONYMOUS_CODING	SILENT	protein_coding	NCER_100642
ACOL01000007	27938	C	T	SYNONYMOUS_CODING	SILENT	protein_coding	NCER_100195		ACOL01000039	790	G	A	NON_SYNONYMOUS_CODING	MISSENSE	protein_coding	NCER_100642
ACOL01000007	28271	CT	C	FRAME_SHIFT	NONE	protein_coding	NCER_100195		ACOL01000039	819	T	A	SYNONYMOUS_CODING	SILENT	protein_coding	NCER_100642
ACOL01000007	28288	T	G	NON_SYNONYMOUS_CODING	MISSENSE	protein_coding	NCER_100195		ACOL01000039	870	C	T	SYNONYMOUS_CODING	SILENT	protein_coding	NCER_100642
ACOL01000007	28373	A	G	SYNONYMOUS_CODING	SILENT	protein_coding	NCER_100195		ACOL01000039	891	T	C	SYNONYMOUS_CODING	SILENT	protein_coding	NCER_100642
ACOL01000007	28389	A	G	NON_SYNONYMOUS_CODING	MISSENSE	protein_coding	NCER_100195		ACOL01000039	966	T	C	SYNONYMOUS_CODING	SILENT	protein_coding	NCER_100642
ACOL01000007	28519	CA	C	FRAME_SHIFT	NONE	protein_coding	NCER_100195		ACOL01000039	1170	C	T	SYNONYMOUS_CODING	SILENT	protein_coding	NCER_100642
ACOL01000007	28805	G	A	NON_SYNONYMOUS_CODING	MISSENSE	protein_coding	NCER_100196		ACOL01000039	1182	T	C	SYNONYMOUS_CODING	SILENT	protein_coding	NCER_100642
ACOL01000007	28824	T	C	SYNONYMOUS_CODING	SILENT	protein_coding	NCER_100196		ACOL01000039	1348	A	T	NON_SYNONYMOUS_CODING	MISSENSE	protein_coding	NCER_100642
ACOL01000007	28858	T	C	NON_SYNONYMOUS_CODING	MISSENSE	protein_coding	NCER_100196		ACOL01000039	1401	C	T	SYNONYMOUS_CODING	SILENT	protein_coding	NCER_100642
ACOL01000007	28862	T	G	NON_SYNONYMOUS_CODING	MISSENSE	protein_coding	NCER_100196		ACOL01000039	1871	A	G	NON_SYNONYMOUS_CODING	MISSENSE	protein_coding	NCER_100642
ACOL01000007	28917	A	G	SYNONYMOUS_CODING	SILENT	protein_coding	NCER_100196		ACOL01000039	1875	A	G	SYNONYMOUS_CODING	SILENT	protein_coding	NCER_100642
ACOL01000007	28936	T	C	NON_SYNONYMOUS_CODING	MISSENSE	protein_coding	NCER_100196		ACOL01000039	2100	T	C	SYNONYMOUS_CODING	SILENT	protein_coding	NCER_100642
ACOL01000007	28996	A	T	NON_SYNONYMOUS_CODING	MISSENSE	protein_coding	NCER_100196		ACOL01000039	2115	C	T	SYNONYMOUS_CODING	SILENT	protein_coding	NCER_100642
ACOL01000007	28999	A	C	NON_SYNONYMOUS_CODING	MISSENSE	protein_coding	NCER_100196		ACOL01000039	3255	C	T	SYNONYMOUS_CODING	SILENT	protein_coding	NCER_100643
ACOL01000007	29154	C	T	SYNONYMOUS_CODING	SILENT	protein_coding	NCER_100196		ACOL01000039	3600	C	T	SYNONYMOUS_CODING	SILENT	protein_coding	NCER_100643
ACOL01000008	782	G	A	SYNONYMOUS_CODING	SILENT	protein_coding	NCER_100197		ACOL01000039	3624	G	A	SYNONYMOUS_CODING	SILENT	protein_coding	NCER_100643
ACOL01000008	940	A	G	NON_SYNONYMOUS_CODING	MISSENSE	protein_coding	NCER_100197		ACOL01000039	3690	C	T	SYNONYMOUS_CODING	SILENT	protein_coding	NCER_100643
ACOL01000008	1100	G	A	SYNONYMOUS_CODING	SILENT	protein_coding	NCER_100197		ACOL01000039	3723	A	G	SYNONYMOUS_CODING	SILENT	protein_coding	NCER_100643
ACOL01000008	2860	CT	C	FRAME_SHIFT	NONE	protein_coding	NCER_100198		ACOL01000039	3834	G	A	SYNONYMOUS_CODING	SILENT	protein_coding	NCER_100644
ACOL01000008	3122	C	A	NON_SYNONYMOUS_CODING	MISSENSE	protein_coding	NCER_100198		ACOL01000039	4219	T	A	NON_SYNONYMOUS_CODING	MISSENSE	protein_coding	NCER_100644
ACOL01000008	3290	C	CA	FRAME_SHIFT	NONE	protein_coding	NCER_100198		ACOL01000039	8142	C	T	SYNONYMOUS_CODING	SILENT	protein_coding	NCER_100647
ACOL01000008	4158	G	GA	FRAME_SHIFT	NONE	protein_coding	NCER_100199		ACOL01000039	8254	A	G	NON_SYNONYMOUS_CODING	MISSENSE	protein_coding	NCER_100647
ACOL01000008	4164	T	TTA	FRAME_SHIFT	NONE	protein_coding	NCER_100199		ACOL01000039	11749	G	A	SYNONYMOUS_CODING	SILENT	protein_coding	NCER_100648
ACOL01000008	4314	C	T	SYNONYMOUS_CODING	SILENT	protein_coding	NCER_100199		ACOL01000039	11861	T	C	STOP_LOST	MISSENSE	protein_coding	NCER_100648
ACOL01000008	4398	T	C	SYNONYMOUS_CODING	SILENT	protein_coding	NCER_100199		ACOL01000039	15034	G	A	NON_SYNONYMOUS_CODING	MISSENSE	protein_coding	NCER_100650
ACOL01000008	4668	A	G	SYNONYMOUS_CODING	SILENT	protein_coding	NCER_100199		ACOL01000039	17927	A	T	SYNONYMOUS_CODING	SILENT	protein_coding	NCER_100651
ACOL01000008	4764	G	A	SYNONYMOUS_CODING	SILENT	protein_coding	NCER_100199		ACOL01000039	18128	C	T	SYNONYMOUS_CODING	SILENT	protein_coding	NCER_100651
ACOL01000008	4779	T	C	SYNONYMOUS_CODING	SILENT	protein_coding	NCER_100199		ACOL01000040	813	T	G	NON_SYNONYMOUS_CODING	MISSENSE	protein_coding	NCER_100652
ACOL01000008	4781	C	T	NON_SYNONYMOUS_CODING	MISSENSE	protein_coding	NCER_100199		ACOL01000040	926	A	G	SYNONYMOUS_CODING	SILENT	protein_coding	NCER_100652
ACOL01000008	4880	C	T	SYNONYMOUS_CODING	SILENT	protein_coding	NCER_100200		ACOL01000040	1502	G	A	SYNONYMOUS_CODING	SILENT	protein_coding	NCER_100652
ACOL01000008	4918	A	G	NON_SYNONYMOUS_CODING	MISSENSE	protein_coding	NCER_100200		ACOL01000040	1731	A	T	NON_SYNONYMOUS_CODING	MISSENSE	protein_coding	NCER_100652
ACOL01000008	4919	A	G	SYNONYMOUS_CODING	SILENT	protein_coding	NCER_100200		ACOL01000040	2169	T	C	SYNONYMOUS_CODING	SILENT	protein_coding	NCER_100653
ACOL01000008	4945	T	C	NON_SYNONYMOUS_CODING	MISSENSE	protein_coding	NCER_100200		ACOL01000040	2469	C	T	SYNONYMOUS_CODING	SILENT	protein_coding	NCER_100653
ACOL01000008	5026	C	T	NON_SYNONYMOUS_CODING	MISSENSE	protein_coding	NCER_100200		ACOL01000040	2615	C	CA	FRAME_SHIFT	NONE	protein_coding	NCER_100653
ACOL01000008	5442	G	A	NON_SYNONYMOUS_CODING	MISSENSE	protein_coding	NCER_100200		ACOL01000040	5107	T	C	SYNONYMOUS_STOP	SILENT	protein_coding	NCER_100655
ACOL01000008	5470	G	A	SYNONYMOUS_CODING	SILENT	protein_coding	NCER_100200		ACOL01000040	5408	T	C	NON_SYNONYMOUS_CODING	MISSENSE	protein_coding	NCER_100655
ACOL01000008	5482	A	G	SYNONYMOUS_CODING	SILENT	protein_coding	NCER_100200		ACOL01000040	5443	C	T	NON_SYNONYMOUS_CODING	MISSENSE	protein_coding	NCER_100655
ACOL01000008	5855	A	T	NON_SYNONYMOUS_CODING	MISSENSE	protein_coding	NCER_100200		ACOL01000040	5502	T	TA	FRAME_SHIFT	NONE	protein_coding	NCER_100655
ACOL01000008	5870	A	G	SYNONYMOUS_CODING	SILENT	protein_coding	NCER_100200		ACOL01000040	5537	C	T	NON_SYNONYMOUS_CODING	MISSENSE	protein_coding	NCER_100655
ACOL01000008	6005	T	A	SYNONYMOUS_CODING	SILENT	protein_coding	NCER_100200		ACOL01000040	5731	T	A	SYNONYMOUS_CODING	SILENT	protein_coding	NCER_100656
ACOL01000008	6027	G	A	NON_SYNONYMOUS_CODING	MISSENSE	protein_coding	NCER_100200		ACOL01000040	6909	C	T	NON_SYNONYMOUS_CODING	MISSENSE	protein_coding	NCER_100657
ACOL01000008	7443	G	GA	FRAME_SHIFT	NONE	protein_coding	NCER_100201		ACOL01000040	7019	G	A	SYNONYMOUS_CODING	SILENT	protein_coding	NCER_100657
ACOL01000008	7444	A	AG	FRAME_SHIFT	NONE	protein_coding	NCER_100201		ACOL01000040	7159	T	C	NON_SYNONYMOUS_CODING	MISSENSE	protein_coding	NCER_100657
ACOL01000008	7477	C	T	SYNONYMOUS_CODING	SILENT	protein_coding	NCER_100201		ACOL01000040	8641	A	G	SYNONYMOUS_CODING	SILENT	protein_coding	NCER_100658
ACOL01000008	7819	A	G	SYNONYMOUS_CODING	SILENT	protein_coding	NCER_100201		ACOL01000040	8947	A	T	STOP_GAINED	NONSENSE	protein_coding	NCER_100658
ACOL01000008	7861	A	G	SYNONYMOUS_CODING	SILENT	protein_coding	NCER_100201		ACOL01000040	8948	C	A	NON_SYNONYMOUS_CODING	MISSENSE	protein_coding	NCER_100658
ACOL01000008	8064	A	T	NON_SYNONYMOUS_CODING	MISSENSE	protein_coding	NCER_100201		ACOL01000040	13788	C	A	NON_SYNONYMOUS_CODING	MISSENSE	protein_coding	NCER_100661
ACOL01000008	8097	A	G	SYNONYMOUS_CODING	SILENT	protein_coding	NCER_100201		ACOL01000040	13810	C	T	SYNONYMOUS_CODING	SILENT	protein_coding	NCER_100661
ACOL01000008	8164	C	T	SYNONYMOUS_CODING	SILENT	protein_coding	NCER_100201		ACOL01000040	13882	C	T	SYNONYMOUS_CODING	SILENT	protein_coding	NCER_100661
ACOL01000008	8299	G	A	SYNONYMOUS_CODING	SILENT	protein_coding	NCER_100201		ACOL01000040	13945	A	T	SYNONYMOUS_CODING	SILENT	protein_coding	NCER_100661
ACOL01000008	8332	T	TA	FRAME_SHIFT	NONE	protein_coding	NCER_100201		ACOL01000040	14020	A	C	SYNONYMOUS_CODING	SILENT	protein_coding	NCER_100661
ACOL01000008	8438	G	A	NON_SYNONYMOUS_CODING	MISSENSE	protein_coding	NCER_100201		ACOL01000041	496	T	C	NON_SYNONYMOUS_CODING	MISSENSE	protein_coding	NCER_100662
ACOL01000008	9090	A	G	NON_SYNONYMOUS_CODING	MISSENSE	protein_coding	NCER_100202		ACOL01000041	536	T	A	NON_SYNONYMOUS_CODING	MISSENSE	protein_coding	NCER_100662
ACOL01000008	9132	C	CT	FRAME_SHIFT	NONE	protein_coding	NCER_100202		ACOL01000041	1894	G	A	NON_SYNONYMOUS_CODING	MISSENSE	protein_coding	NCER_100663
ACOL01000008	9142	G	GT	FRAME_SHIFT	NONE	protein_coding	NCER_100202		ACOL01000041	2057	A	G	SYNONYMOUS_CODING	SILENT	protein_coding	NCER_100663
ACOL01000008	9236	G	A	SYNONYMOUS_CODING	SILENT	protein_coding	NCER_100202		ACOL01000041	2328	G	A	NON_SYNONYMOUS_CODING	MISSENSE	protein_coding	NCER_100663
ACOL01000008	9286	G	A	NON_SYNONYMOUS_CODING	MISSENSE	protein_coding	NCER_100202		ACOL01000041	2642	G	A	SYNONYMOUS_CODING	SILENT	protein_coding	NCER_100663
ACOL01000008	9316	TA	T	FRAME_SHIFT	NONE	protein_coding	NCER_100202		ACOL01000041	2675	A	G	SYNONYMOUS_CODING	SILENT	protein_coding	NCER_100663
ACOL01000008	9553	A	T	NON_SYNONYMOUS_CODING	MISSENSE	protein_coding	NCER_100202		ACOL01000041	2783	A	G	SYNONYMOUS_CODING	SILENT	protein_coding	NCER_100663
ACOL01000008	9580	T	C	NON_SYNONYMOUS_CODING	MISSENSE	protein_coding	NCER_100202		ACOL01000041	2840	C	T	SYNONYMOUS_CODING	SILENT	protein_coding	NCER_100663
ACOL01000008	9678	G	T	NON_SYNONYMOUS_CODING	MISSENSE	protein_coding	NCER_100202		ACOL01000041	6894	T	C	SYNONYMOUS_CODING	SILENT	protein_coding	NCER_100665
ACOL01000008	9687	A	G	NON_SYNONYMOUS_CODING	MISSENSE	protein_coding	NCER_100202		ACOL01000041	7478	T	C	NON_SYNONYMOUS_CODING	MISSENSE	protein_coding	NCER_100665
ACOL01000008	9931	G	GT	FRAME_SHIFT	NONE	protein_coding	NCER_100202		ACOL01000041	15992	G	A	SYNONYMOUS_CODING	SILENT	protein_coding	NCER_100666
ACOL01000008	9957	AT	A	FRAME_SHIFT	NONE	protein_coding	NCER_100202		ACOL01000041	17430	C	T	NON_SYNONYMOUS_CODING	MISSENSE	protein_coding	NCER_100667
ACOL01000008	10789	T	C	NON_SYNONYMOUS_CODING	MISSENSE	protein_coding	NCER_100203		ACOL01000041	17461	T	G	NON_SYNONYMOUS_CODING	MISSENSE	protein_coding	NCER_100667
ACOL01000008	10921	AT	A	FRAME_SHIFT	NONE	protein_coding	NCER_100203		ACOL01000041	17506	T	C	SYNONYMOUS_CODING	SILENT	protein_coding	NCER_100667
ACOL01000008	11080	T	A	NON_SYNONYMOUS_CODING	MISSENSE	protein_coding	NCER_100203		ACOL01000041	17534	A	G	NON_SYNONYMOUS_CODING	MISSENSE	protein_coding	NCER_100667
ACOL01000008	11464	C	T	NON_SYNONYMOUS_CODING	MISSENSE	protein_coding	NCER_100204		ACOL01000041	17646	T	C	NON_SYNONYMOUS_CODING	MISSENSE	protein_coding	NCER_100667
ACOL01000008	11480	T	A	NON_SYNONYMOUS_CODING	MISSENSE	protein_coding	NCER_100204		ACOL01000042	1433	C	T	SYNONYMOUS_CODING	SILENT	protein_coding	NCER_100668
ACOL01000008	11521	T	C	NON_SYNONYMOUS_CODING	MISSENSE	protein_coding	NCER_100204		ACOL01000042	1805	A	G	SYNONYMOUS_CODING	SILENT	protein_coding	NCER_100668
ACOL01000008	11551	A	G	NON_SYNONYMOUS_CODING	MISSENSE	protein_coding	NCER_100204		ACOL01000042	1906	C	T	NON_SYNONYMOUS_CODING	MISSENSE	protein_coding	NCER_100668
ACOL01000008	12008	C	T	NON_SYNONYMOUS_CODING	MISSENSE	protein_coding	NCER_100205		ACOL01000042	1947	A	AT	FRAME_SHIFT	NONE	protein_coding	NCER_100668
ACOL01000008	12025	A	T	SYNONYMOUS_CODING	SILENT	protein_coding	NCER_100205		ACOL01000042	2291	C	T	SYNONYMOUS_CODING	SILENT	protein_coding	NCER_100668
ACOL01000008	12028	A	G	SYNONYMOUS_CODING	SILENT	protein_coding	NCER_100205		ACOL01000042	2591	T	C	SYNONYMOUS_CODING	SILENT	protein_coding	NCER_100668
ACOL01000008	12034	G	A	SYNONYMOUS_CODING	SILENT	protein_coding	NCER_100205		ACOL01000042	3730	G	A	SYNONYMOUS_CODING	SILENT	protein_coding	NCER_100669
ACOL01000008	12065	G	A	NON_SYNONYMOUS_CODING	MISSENSE	protein_coding	NCER_100205		ACOL01000042	3754	C	A	SYNONYMOUS_CODING	SILENT	protein_coding	NCER_100669
ACOL01000008	12079	A	G	SYNONYMOUS_CODING	SILENT	protein_coding	NCER_100205		ACOL01000042	4357	G	A	SYNONYMOUS_CODING	SILENT	protein_coding	NCER_100669
ACOL01000008	12265	A	G	SYNONYMOUS_CODING	SILENT	protein_coding	NCER_100205		ACOL01000042	5049	C	T	SYNONYMOUS_CODING	SILENT	protein_coding	NCER_100670
ACOL01000008	12273	A	G	NON_SYNONYMOUS_CODING	MISSENSE	protein_coding	NCER_100205		ACOL01000042	5633	G	A	SYNONYMOUS_CODING	SILENT	protein_coding	NCER_100671
ACOL01000008	12475	C	T	SYNONYMOUS_CODING	SILENT	protein_coding	NCER_100206		ACOL01000042	5759	A	G	SYNONYMOUS_CODING	SILENT	protein_coding	NCER_100671
ACOL01000008	12775	G	A	SYNONYMOUS_CODING	SILENT	protein_coding	NCER_100206		ACOL01000042	5792	A	T	NON_SYNONYMOUS_CODING	MISSENSE	protein_coding	NCER_100671
ACOL01000008	12929	T	C	NON_SYNONYMOUS_CODING	MISSENSE	protein_coding	NCER_100206		ACOL01000042	6533	C	T	NON_SYNONYMOUS_CODING	MISSENSE	protein_coding	NCER_100672
ACOL01000008	12952	C	T	SYNONYMOUS_CODING	SILENT	protein_coding	NCER_100206		ACOL01000042	6567	C	T	SYNONYMOUS_CODING	SILENT	protein_coding	NCER_100672
ACOL01000008	12970	T	C	SYNONYMOUS_CODING	SILENT	protein_coding	NCER_100206		ACOL01000042	6573	T	A	NON_SYNONYMOUS_CODING	MISSENSE	protein_coding	NCER_100672
ACOL01000008	13046	T	C	NON_SYNONYMOUS_CODING	MISSENSE	protein_coding	NCER_100206		ACOL01000042	6744	G	A	SYNONYMOUS_CODING	SILENT	protein_coding	NCER_100672
ACOL01000008	13101	G	A	NON_SYNONYMOUS_CODING	MISSENSE	protein_coding	NCER_100206		ACOL01000042	7768	A	G	NON_SYNONYMOUS_CODING	MISSENSE	protein_coding	NCER_100672
ACOL01000008	13107	A	G	NON_SYNONYMOUS_CODING	MISSENSE	protein_coding	NCER_100206		ACOL01000042	7769	T	C	NON_SYNONYMOUS_CODING	MISSENSE	protein_coding	NCER_100672
ACOL01000008	13256	CA	C	FRAME_SHIFT	NONE	protein_coding	NCER_100206		ACOL01000042	7837	G	A	NON_SYNONYMOUS_CODING	MISSENSE	protein_coding	NCER_100672
ACOL01000008	13401	A	G	NON_SYNONYMOUS_CODING	MISSENSE	protein_coding	NCER_100206		ACOL01000042	11597	G	T	NON_SYNONYMOUS_CODING	MISSENSE	protein_coding	NCER_100674
ACOL01000008	13589	T	TA	FRAME_SHIFT	NONE	protein_coding	NCER_100206		ACOL01000042	11603	T	A	SYNONYMOUS_CODING	SILENT	protein_coding	NCER_100674
ACOL01000008	13797	G	A	NON_SYNONYMOUS_CODING	MISSENSE	protein_coding	NCER_100206		ACOL01000042	12514	A	G	NON_SYNONYMOUS_CODING	MISSENSE	protein_coding	NCER_100674
ACOL01000008	13909	T	A	SYNONYMOUS_CODING	SILENT	protein_coding	NCER_100206		ACOL01000042	12570	G	A	NON_SYNONYMOUS_CODING	MISSENSE	protein_coding	NCER_100674
ACOL01000008	14558	T	C	SYNONYMOUS_CODING	SILENT	protein_coding	NCER_100207		ACOL01000042	17541	C	T	NON_SYNONYMOUS_CODING	MISSENSE	protein_coding	NCER_100678
ACOL01000008	14660	T	A	SYNONYMOUS_CODING	SILENT	protein_coding	NCER_100207		ACOL01000043	494	G	A	SYNONYMOUS_CODING	SILENT	protein_coding	NCER_100679
ACOL01000008	14870	G	A	SYNONYMOUS_CODING	SILENT	protein_coding	NCER_100207		ACOL01000043	552	G	GT	FRAME_SHIFT	NONE	protein_coding	NCER_100679
ACOL01000008	14942	C	T	SYNONYMOUS_CODING	SILENT	protein_coding	NCER_100207		ACOL01000043	2268	A	G	SYNONYMOUS_CODING	SILENT	protein_coding	NCER_100680
ACOL01000008	14972	A	G	SYNONYMOUS_CODING	SILENT	protein_coding	NCER_100207		ACOL01000043	2322	A	T	SYNONYMOUS_CODING	SILENT	protein_coding	NCER_100680
ACOL01000008	15011	G	A	SYNONYMOUS_CODING	SILENT	protein_coding	NCER_100207		ACOL01000043	2434	G	A	NON_SYNONYMOUS_CODING	MISSENSE	protein_coding	NCER_100680
ACOL01000008	15041	A	G	SYNONYMOUS_CODING	SILENT	protein_coding	NCER_100207		ACOL01000043	2527	G	A	NON_SYNONYMOUS_CODING	MISSENSE	protein_coding	NCER_100680
ACOL01000008	15140	A	T	SYNONYMOUS_CODING	SILENT	protein_coding	NCER_100207		ACOL01000043	2528	C	T	NON_SYNONYMOUS_CODING	MISSENSE	protein_coding	NCER_100680
ACOL01000008	15275	T	C	SYNONYMOUS_CODING	SILENT	protein_coding	NCER_100207		ACOL01000043	2607	T	C	SYNONYMOUS_CODING	SILENT	protein_coding	NCER_100680
ACOL01000008	15299	T	C	SYNONYMOUS_CODING	SILENT	protein_coding	NCER_100207		ACOL01000043	2678	A	T	SYNONYMOUS_CODING	SILENT	protein_coding	NCER_100681
ACOL01000008	15320	T	C	SYNONYMOUS_CODING	SILENT	protein_coding	NCER_100207		ACOL01000043	2906	C	T	SYNONYMOUS_CODING	SILENT	protein_coding	NCER_100681
ACOL01000008	15472	A	G	NON_SYNONYMOUS_CODING	MISSENSE	protein_coding	NCER_100207		ACOL01000043	2927	T	C	SYNONYMOUS_CODING	SILENT	protein_coding	NCER_100681
ACOL01000008	15593	G	A	SYNONYMOUS_CODING	SILENT	protein_coding	NCER_100207		ACOL01000043	3054	A	G	NON_SYNONYMOUS_CODING	MISSENSE	protein_coding	NCER_100681
ACOL01000008	16830	C	T	NON_SYNONYMOUS_CODING	MISSENSE	protein_coding	NCER_100209		ACOL01000043	3231	G	T	NON_SYNONYMOUS_CODING	MISSENSE	protein_coding	NCER_100681
ACOL01000008	16861	T	A	SYNONYMOUS_CODING	SILENT	protein_coding	NCER_100209		ACOL01000043	4138	G	A	SYNONYMOUS_CODING	SILENT	protein_coding	NCER_100682
ACOL01000008	17212	G	A	SYNONYMOUS_CODING	SILENT	protein_coding	NCER_100209		ACOL01000043	4349	G	A	SYNONYMOUS_CODING	SILENT	protein_coding	NCER_100682
ACOL01000008	17514	A	G	NON_SYNONYMOUS_CODING	MISSENSE	protein_coding	NCER_100209		ACOL01000043	4356	G	T	NON_SYNONYMOUS_CODING	MISSENSE	protein_coding	NCER_100682
ACOL01000008	17519	G	T	NON_SYNONYMOUS_CODING	MISSENSE	protein_coding	NCER_100209		ACOL01000043	6492	G	A	SYNONYMOUS_CODING	SILENT	protein_coding	NCER_100683
ACOL01000008	17533	T	A	SYNONYMOUS_CODING	SILENT	protein_coding	NCER_100209		ACOL01000043	9938	T	A	SYNONYMOUS_CODING	SILENT	protein_coding	NCER_100684
ACOL01000008	17638	G	A	SYNONYMOUS_CODING	SILENT	protein_coding	NCER_100209		ACOL01000043	11869	C	A	NON_SYNONYMOUS_CODING	MISSENSE	protein_coding	NCER_100685
ACOL01000008	17688	G	A	NON_SYNONYMOUS_CODING	MISSENSE	protein_coding	NCER_100209		ACOL01000043	11918	C	T	SYNONYMOUS_CODING	SILENT	protein_coding	NCER_100685
ACOL01000008	17713	A	G	SYNONYMOUS_CODING	SILENT	protein_coding	NCER_100209		ACOL01000043	13527	T	A	NON_SYNONYMOUS_CODING	MISSENSE	protein_coding	NCER_100686
ACOL01000008	17845	T	G	SYNONYMOUS_CODING	SILENT	protein_coding	NCER_100209		ACOL01000043	13610	C	T	NON_SYNONYMOUS_CODING	MISSENSE	protein_coding	NCER_100686
ACOL01000008	17953	G	A	SYNONYMOUS_CODING	SILENT	protein_coding	NCER_100209		ACOL01000043	14947	A	G	SYNONYMOUS_CODING	SILENT	protein_coding	NCER_100687
ACOL01000008	17964	T	C	NON_SYNONYMOUS_CODING	MISSENSE	protein_coding	NCER_100209		ACOL01000043	16838	C	T	SYNONYMOUS_CODING	SILENT	protein_coding	NCER_100688
ACOL01000008	18028	G	T	NON_SYNONYMOUS_CODING	MISSENSE	protein_coding	NCER_100209		ACOL01000043	16893	AT	A	FRAME_SHIFT	NONE	protein_coding	NCER_100688
ACOL01000008	18068	T	C	NON_SYNONYMOUS_CODING	MISSENSE	protein_coding	NCER_100209		ACOL01000043	16895	T	A	SYNONYMOUS_CODING	SILENT	protein_coding	NCER_100688
ACOL01000008	18290	A	C	NON_SYNONYMOUS_CODING	MISSENSE	protein_coding	NCER_100209		ACOL01000044	274	T	C	SYNONYMOUS_CODING	SILENT	protein_coding	NCER_100689
ACOL01000008	18607	T	G	NON_SYNONYMOUS_CODING	MISSENSE	protein_coding	NCER_100209		ACOL01000044	301	T	C	SYNONYMOUS_CODING	SILENT	protein_coding	NCER_100689
ACOL01000008	20149	C	T	SYNONYMOUS_CODING	SILENT	protein_coding	NCER_100211		ACOL01000044	418	T	C	SYNONYMOUS_CODING	SILENT	protein_coding	NCER_100689
ACOL01000008	20422	A	G	SYNONYMOUS_CODING	SILENT	protein_coding	NCER_100211		ACOL01000044	430	A	T	NON_SYNONYMOUS_CODING	MISSENSE	protein_coding	NCER_100689
ACOL01000008	22909	T	C	SYNONYMOUS_CODING	SILENT	protein_coding	NCER_100212		ACOL01000044	583	A	G	SYNONYMOUS_CODING	SILENT	protein_coding	NCER_100689
ACOL01000008	22948	T	C	SYNONYMOUS_CODING	SILENT	protein_coding	NCER_100212		ACOL01000044	622	G	A	SYNONYMOUS_CODING	SILENT	protein_coding	NCER_100689
ACOL01000008	23004	G	A	NON_SYNONYMOUS_CODING	MISSENSE	protein_coding	NCER_100212		ACOL01000044	834	C	T	NON_SYNONYMOUS_CODING	MISSENSE	protein_coding	NCER_100690
ACOL01000008	23020	T	C	SYNONYMOUS_CODING	SILENT	protein_coding	NCER_100212		ACOL01000044	940	A	G	SYNONYMOUS_CODING	SILENT	protein_coding	NCER_100690
ACOL01000008	23390	G	GA	FRAME_SHIFT	NONE	protein_coding	NCER_100212		ACOL01000044	949	A	G	SYNONYMOUS_CODING	SILENT	protein_coding	NCER_100690
ACOL01000008	23397	A	AG	FRAME_SHIFT	NONE	protein_coding	NCER_100212		ACOL01000044	1223	C	T	NON_SYNONYMOUS_CODING	MISSENSE	protein_coding	NCER_100690
ACOL01000008	23413	C	T	SYNONYMOUS_CODING	SILENT	protein_coding	NCER_100212		ACOL01000044	1695	C	T	NON_SYNONYMOUS_CODING	MISSENSE	protein_coding	NCER_100691
ACOL01000008	24275	C	CT	FRAME_SHIFT	NONE	protein_coding	NCER_100213		ACOL01000044	2026	A	T	NON_SYNONYMOUS_CODING	MISSENSE	protein_coding	NCER_100691
ACOL01000008	24381	A	G	SYNONYMOUS_CODING	SILENT	protein_coding	NCER_100213		ACOL01000044	2028	A	G	NON_SYNONYMOUS_CODING	MISSENSE	protein_coding	NCER_100691
ACOL01000008	24492	C	T	SYNONYMOUS_CODING	SILENT	protein_coding	NCER_100213		ACOL01000044	2108	T	C	SYNONYMOUS_CODING	SILENT	protein_coding	NCER_100691
ACOL01000008	25643	G	A	NON_SYNONYMOUS_CODING	MISSENSE	protein_coding	NCER_100214		ACOL01000044	2177	T	C	SYNONYMOUS_CODING	SILENT	protein_coding	NCER_100691
ACOL01000008	25675	G	A	NON_SYNONYMOUS_CODING	MISSENSE	protein_coding	NCER_100214		ACOL01000044	2358	T	A	NON_SYNONYMOUS_CODING	MISSENSE	protein_coding	NCER_100691
ACOL01000008	26211	C	T	SYNONYMOUS_CODING	SILENT	protein_coding	NCER_100214		ACOL01000044	3127	T	C	SYNONYMOUS_CODING	SILENT	protein_coding	NCER_100692
ACOL01000008	26301	A	T	SYNONYMOUS_CODING	SILENT	protein_coding	NCER_100214		ACOL01000044	3141	A	G	NON_SYNONYMOUS_CODING	MISSENSE	protein_coding	NCER_100692
ACOL01000009	1507	G	A	SYNONYMOUS_CODING	SILENT	protein_coding	NCER_100216		ACOL01000044	3362	G	T	NON_SYNONYMOUS_CODING	MISSENSE	protein_coding	NCER_100692
ACOL01000009	1652	GT	G	FRAME_SHIFT	NONE	protein_coding	NCER_100216		ACOL01000044	4847	T	C	SYNONYMOUS_CODING	SILENT	protein_coding	NCER_100694
ACOL01000009	1729	T	A	NON_SYNONYMOUS_CODING	MISSENSE	protein_coding	NCER_100216		ACOL01000044	4896	C	T	NON_SYNONYMOUS_CODING	MISSENSE	protein_coding	NCER_100694
ACOL01000009	1766	G	A	NON_SYNONYMOUS_CODING	MISSENSE	protein_coding	NCER_100216		ACOL01000044	4898	C	T	SYNONYMOUS_CODING	SILENT	protein_coding	NCER_100694
ACOL01000009	1796	A	G	NON_SYNONYMOUS_CODING	MISSENSE	protein_coding	NCER_100216		ACOL01000044	5187	G	GA	FRAME_SHIFT	NONE	protein_coding	NCER_100694
ACOL01000009	1894	G	A	SYNONYMOUS_CODING	SILENT	protein_coding	NCER_100216		ACOL01000044	5453	C	T	SYNONYMOUS_CODING	SILENT	protein_coding	NCER_100694
ACOL01000009	2081	G	A	NON_SYNONYMOUS_CODING	MISSENSE	protein_coding	NCER_100216		ACOL01000044	7313	A	G	SYNONYMOUS_CODING	SILENT	protein_coding	NCER_100695
ACOL01000009	2116	G	A	SYNONYMOUS_CODING	SILENT	protein_coding	NCER_100216		ACOL01000044	8451	C	T	NON_SYNONYMOUS_CODING	MISSENSE	protein_coding	NCER_100696
ACOL01000009	2141	G	A	NON_SYNONYMOUS_CODING	MISSENSE	protein_coding	NCER_100216		ACOL01000044	11161	C	T	SYNONYMOUS_CODING	SILENT	protein_coding	NCER_100697
ACOL01000009	2162	A	G	NON_SYNONYMOUS_CODING	MISSENSE	protein_coding	NCER_100216		ACOL01000044	11170	G	A	SYNONYMOUS_CODING	SILENT	protein_coding	NCER_100697
ACOL01000009	8806	C	T	NON_SYNONYMOUS_CODING	MISSENSE	protein_coding	NCER_100217		ACOL01000044	11726	C	T	SYNONYMOUS_CODING	SILENT	protein_coding	NCER_100697
ACOL01000009	8874	T	C	SYNONYMOUS_CODING	SILENT	protein_coding	NCER_100217		ACOL01000044	12277	T	C	SYNONYMOUS_CODING	SILENT	protein_coding	NCER_100698
ACOL01000009	9054	A	G	SYNONYMOUS_CODING	SILENT	protein_coding	NCER_100217		ACOL01000044	12451	A	G	SYNONYMOUS_CODING	SILENT	protein_coding	NCER_100698
ACOL01000009	9180	T	C	SYNONYMOUS_CODING	SILENT	protein_coding	NCER_100217		ACOL01000044	15568	T	C	SYNONYMOUS_CODING	SILENT	protein_coding	NCER_100701
ACOL01000009	9216	G	A	NON_SYNONYMOUS_CODING	MISSENSE	protein_coding	NCER_100217		ACOL01000044	15627	C	T	NON_SYNONYMOUS_CODING	MISSENSE	protein_coding	NCER_100701
ACOL01000009	9384	GT	G	FRAME_SHIFT	NONE	protein_coding	NCER_100217		ACOL01000044	15770	G	A	NON_SYNONYMOUS_CODING	MISSENSE	protein_coding	NCER_100701
ACOL01000009	9522	T	C	SYNONYMOUS_CODING	SILENT	protein_coding	NCER_100217		ACOL01000044	16748	G	A	SYNONYMOUS_CODING	SILENT	protein_coding	NCER_100702
ACOL01000009	9594	A	G	SYNONYMOUS_CODING	SILENT	protein_coding	NCER_100217		ACOL01000045	728	G	A	SYNONYMOUS_CODING	SILENT	protein_coding	NCER_100703
ACOL01000009	9628	GA	G	FRAME_SHIFT	NONE	protein_coding	NCER_100217		ACOL01000045	961	T	C	NON_SYNONYMOUS_CODING	MISSENSE	protein_coding	NCER_100703
ACOL01000009	9666	TA	T	FRAME_SHIFT	NONE	protein_coding	NCER_100217		ACOL01000045	962	T	C	SYNONYMOUS_CODING	SILENT	protein_coding	NCER_100703
ACOL01000009	9765	G	T	SYNONYMOUS_CODING	SILENT	protein_coding	NCER_100217		ACOL01000045	1103	G	C	NON_SYNONYMOUS_CODING	MISSENSE	protein_coding	NCER_100703
ACOL01000009	9912	A	G	SYNONYMOUS_CODING	SILENT	protein_coding	NCER_100217		ACOL01000045	1321	T	C	NON_SYNONYMOUS_CODING	MISSENSE	protein_coding	NCER_100703
ACOL01000009	9915	T	C	SYNONYMOUS_CODING	SILENT	protein_coding	NCER_100217		ACOL01000045	1433	G	A	SYNONYMOUS_CODING	SILENT	protein_coding	NCER_100703
ACOL01000009	9924	A	G	SYNONYMOUS_CODING	SILENT	protein_coding	NCER_100217		ACOL01000045	6267	A	G	NON_SYNONYMOUS_CODING	MISSENSE	protein_coding	NCER_100705
ACOL01000009	9933	C	T	SYNONYMOUS_CODING	SILENT	protein_coding	NCER_100217		ACOL01000045	6520	C	T	NON_SYNONYMOUS_CODING	MISSENSE	protein_coding	NCER_100705
ACOL01000009	10140	C	T	SYNONYMOUS_CODING	SILENT	protein_coding	NCER_100217		ACOL01000045	6521	C	T	SYNONYMOUS_CODING	SILENT	protein_coding	NCER_100705
ACOL01000009	10155	G	T	SYNONYMOUS_CODING	SILENT	protein_coding	NCER_100217		ACOL01000045	6699	A	AT	FRAME_SHIFT	NONE	protein_coding	NCER_100706
ACOL01000009	10168	C	T	SYNONYMOUS_CODING	SILENT	protein_coding	NCER_100217		ACOL01000045	6924	G	T	NON_SYNONYMOUS_CODING	MISSENSE	protein_coding	NCER_100706
ACOL01000009	10260	T	A	SYNONYMOUS_CODING	SILENT	protein_coding	NCER_100217		ACOL01000045	7005	G	A	SYNONYMOUS_CODING	SILENT	protein_coding	NCER_100706
ACOL01000009	10278	G	A	SYNONYMOUS_CODING	SILENT	protein_coding	NCER_100217		ACOL01000045	7744	A	G	SYNONYMOUS_CODING	SILENT	protein_coding	NCER_100708
ACOL01000009	10396	A	AAT	FRAME_SHIFT	NONE	protein_coding	NCER_100217		ACOL01000045	7747	C	T	SYNONYMOUS_CODING	SILENT	protein_coding	NCER_100708
ACOL01000009	10497	G	A	SYNONYMOUS_CODING	SILENT	protein_coding	NCER_100217		ACOL01000045	8328	C	T	NON_SYNONYMOUS_CODING	MISSENSE	protein_coding	NCER_100708
ACOL01000009	10611	G	A	SYNONYMOUS_CODING	SILENT	protein_coding	NCER_100217		ACOL01000045	8407	G	A	SYNONYMOUS_CODING	SILENT	protein_coding	NCER_100708
ACOL01000009	10712	A	G	NON_SYNONYMOUS_CODING	MISSENSE	protein_coding	NCER_100217		ACOL01000045	10611	C	T	SYNONYMOUS_CODING	SILENT	protein_coding	NCER_100709
ACOL01000009	10806	T	C	SYNONYMOUS_CODING	SILENT	protein_coding	NCER_100217		ACOL01000045	10860	T	C	SYNONYMOUS_CODING	SILENT	protein_coding	NCER_100709
ACOL01000009	10887	A	G	SYNONYMOUS_CODING	SILENT	protein_coding	NCER_100217		ACOL01000045	10861	A	G	NON_SYNONYMOUS_CODING	MISSENSE	protein_coding	NCER_100709
ACOL01000009	10921	G	A	NON_SYNONYMOUS_CODING	MISSENSE	protein_coding	NCER_100217		ACOL01000045	11009	C	T	NON_SYNONYMOUS_CODING	MISSENSE	protein_coding	NCER_100709
ACOL01000009	11076	T	C	SYNONYMOUS_CODING	SILENT	protein_coding	NCER_100217		ACOL01000045	11076	G	A	SYNONYMOUS_CODING	SILENT	protein_coding	NCER_100709
ACOL01000009	11227	T	C	SYNONYMOUS_CODING	SILENT	protein_coding	NCER_100217		ACOL01000045	12799	A	G	NON_SYNONYMOUS_CODING	MISSENSE	protein_coding	NCER_100710
ACOL01000009	11292	G	A	SYNONYMOUS_CODING	SILENT	protein_coding	NCER_100217		ACOL01000045	13421	C	T	SYNONYMOUS_CODING	SILENT	protein_coding	NCER_100710
ACOL01000009	11402	A	G	NON_SYNONYMOUS_CODING	MISSENSE	protein_coding	NCER_100217		ACOL01000045	13631	C	T	SYNONYMOUS_CODING	SILENT	protein_coding	NCER_100710
ACOL01000009	11461	T	C	SYNONYMOUS_CODING	SILENT	protein_coding	NCER_100217		ACOL01000045	14848	A	G	SYNONYMOUS_CODING	SILENT	protein_coding	NCER_100711
ACOL01000009	11692	G	A	NON_SYNONYMOUS_CODING	MISSENSE	protein_coding	NCER_100217		ACOL01000045	14850	A	T	NON_SYNONYMOUS_CODING	MISSENSE	protein_coding	NCER_100711
ACOL01000009	11852	T	C	NON_SYNONYMOUS_CODING	MISSENSE	protein_coding	NCER_100217		ACOL01000045	15010	G	A	SYNONYMOUS_CODING	SILENT	protein_coding	NCER_100711
ACOL01000009	11882	G	GA	FRAME_SHIFT	NONE	protein_coding	NCER_100217		ACOL01000045	15013	A	G	SYNONYMOUS_CODING	SILENT	protein_coding	NCER_100711
ACOL01000009	13162	T	C	SYNONYMOUS_CODING	SILENT	protein_coding	NCER_100218		ACOL01000046	590	A	G	NON_SYNONYMOUS_CODING	MISSENSE	protein_coding	NCER_100713
ACOL01000009	13375	A	G	SYNONYMOUS_CODING	SILENT	protein_coding	NCER_100219		ACOL01000046	1635	A	G	SYNONYMOUS_CODING	SILENT	protein_coding	NCER_100714
ACOL01000009	13491	A	G	SYNONYMOUS_CODING	SILENT	protein_coding	NCER_100219		ACOL01000046	1877	A	G	SYNONYMOUS_CODING	SILENT	protein_coding	NCER_100714
ACOL01000009	13531	A	G	SYNONYMOUS_CODING	SILENT	protein_coding	NCER_100219		ACOL01000046	2752	T	C	NON_SYNONYMOUS_CODING	MISSENSE	protein_coding	NCER_100715
ACOL01000009	13559	G	A	NON_SYNONYMOUS_CODING	MISSENSE	protein_coding	NCER_100219		ACOL01000046	2802	T	A	SYNONYMOUS_CODING	SILENT	protein_coding	NCER_100715
ACOL01000009	13639	C	T	SYNONYMOUS_CODING	SILENT	protein_coding	NCER_100219		ACOL01000046	2833	T	C	SYNONYMOUS_CODING	SILENT	protein_coding	NCER_100715
ACOL01000009	13807	C	T	SYNONYMOUS_CODING	SILENT	protein_coding	NCER_100219		ACOL01000046	2835	G	A	SYNONYMOUS_CODING	SILENT	protein_coding	NCER_100715
ACOL01000009	14046	C	T	NON_SYNONYMOUS_CODING	MISSENSE	protein_coding	NCER_100219		ACOL01000046	3057	C	T	SYNONYMOUS_CODING	SILENT	protein_coding	NCER_100715
ACOL01000009	14079	A	T	NON_SYNONYMOUS_CODING	MISSENSE	protein_coding	NCER_100219		ACOL01000046	3131	G	T	NON_SYNONYMOUS_CODING	MISSENSE	protein_coding	NCER_100715
ACOL01000009	14118	C	A	NON_SYNONYMOUS_CODING	MISSENSE	protein_coding	NCER_100219		ACOL01000046	3149	C	CA	FRAME_SHIFT	NONE	protein_coding	NCER_100715
ACOL01000009	14154	A	G	NON_SYNONYMOUS_CODING	MISSENSE	protein_coding	NCER_100219		ACOL01000046	3261	G	T	NON_SYNONYMOUS_CODING	MISSENSE	protein_coding	NCER_100715
ACOL01000009	15423	T	C	SYNONYMOUS_CODING	SILENT	protein_coding	NCER_100220		ACOL01000046	3278	G	A	NON_SYNONYMOUS_CODING	MISSENSE	protein_coding	NCER_100715
ACOL01000009	15475	G	A	NON_SYNONYMOUS_CODING	MISSENSE	protein_coding	NCER_100220		ACOL01000046	4034	A	G	SYNONYMOUS_CODING	SILENT	protein_coding	NCER_100716
ACOL01000009	15624	G	A	SYNONYMOUS_CODING	SILENT	protein_coding	NCER_100220		ACOL01000046	4128	C	T	SYNONYMOUS_CODING	SILENT	protein_coding	NCER_100716
ACOL01000009	15894	C	T	SYNONYMOUS_CODING	SILENT	protein_coding	NCER_100220		ACOL01000046	4138	T	C	NON_SYNONYMOUS_CODING	MISSENSE	protein_coding	NCER_100716
ACOL01000009	15963	T	C	SYNONYMOUS_CODING	SILENT	protein_coding	NCER_100220		ACOL01000046	4535	G	A	SYNONYMOUS_CODING	SILENT	protein_coding	NCER_100716
ACOL01000009	16221	G	A	SYNONYMOUS_CODING	SILENT	protein_coding	NCER_100220		ACOL01000046	4979	C	T	SYNONYMOUS_CODING	SILENT	protein_coding	NCER_100718
ACOL01000009	16320	T	C	SYNONYMOUS_CODING	SILENT	protein_coding	NCER_100220		ACOL01000046	5159	G	T	NON_SYNONYMOUS_CODING	MISSENSE	protein_coding	NCER_100718
ACOL01000009	16368	T	C	SYNONYMOUS_CODING	SILENT	protein_coding	NCER_100220		ACOL01000046	5170	C	T	SYNONYMOUS_CODING	SILENT	protein_coding	NCER_100718
ACOL01000009	16374	A	C	NON_SYNONYMOUS_CODING	MISSENSE	protein_coding	NCER_100220		ACOL01000046	5296	T	C	SYNONYMOUS_CODING	SILENT	protein_coding	NCER_100718
ACOL01000009	16501	G	A	NON_SYNONYMOUS_CODING	MISSENSE	protein_coding	NCER_100220		ACOL01000046	5583	A	G	SYNONYMOUS_CODING	SILENT	protein_coding	NCER_100719
ACOL01000009	16644	T	C	SYNONYMOUS_CODING	SILENT	protein_coding	NCER_100220		ACOL01000046	5640	A	G	SYNONYMOUS_CODING	SILENT	protein_coding	NCER_100719
ACOL01000009	17525	A	G	NON_SYNONYMOUS_CODING	MISSENSE	protein_coding	NCER_100221		ACOL01000046	9680	A	AT	FRAME_SHIFT	NONE	protein_coding	NCER_100721
ACOL01000009	17819	T	TA	FRAME_SHIFT	NONE	protein_coding	NCER_100221		ACOL01000046	11816	T	C	SYNONYMOUS_CODING	SILENT	protein_coding	NCER_100722
ACOL01000009	17997	G	A	SYNONYMOUS_CODING	SILENT	protein_coding	NCER_100221		ACOL01000046	13035	A	G	SYNONYMOUS_CODING	SILENT	protein_coding	NCER_100723
ACOL01000009	18234	C	A	NON_SYNONYMOUS_CODING	MISSENSE	protein_coding	NCER_100221		ACOL01000046	13117	T	C	SYNONYMOUS_CODING	SILENT	protein_coding	NCER_100723
ACOL01000009	18270	T	C	SYNONYMOUS_CODING	SILENT	protein_coding	NCER_100221		ACOL01000046	13862	G	A	SYNONYMOUS_CODING	SILENT	protein_coding	NCER_100724
ACOL01000009	18413	CA	C	FRAME_SHIFT	NONE	protein_coding	NCER_100221		ACOL01000046	14819	A	G	SYNONYMOUS_CODING	SILENT	protein_coding	NCER_100725
ACOL01000009	18648	A	G	SYNONYMOUS_CODING	SILENT	protein_coding	NCER_100222		ACOL01000046	15327	T	C	SYNONYMOUS_CODING	SILENT	protein_coding	NCER_100726
ACOL01000009	19006	C	CT	FRAME_SHIFT	NONE	protein_coding	NCER_100222		ACOL01000046	15345	A	G	SYNONYMOUS_CODING	SILENT	protein_coding	NCER_100726
ACOL01000009	19267	A	G	SYNONYMOUS_CODING	SILENT	protein_coding	NCER_100222		ACOL01000046	16543	A	T	SYNONYMOUS_CODING	SILENT	protein_coding	NCER_100727
ACOL01000009	19387	A	G	SYNONYMOUS_CODING	SILENT	protein_coding	NCER_100222		ACOL01000046	16643	T	A	NON_SYNONYMOUS_CODING	MISSENSE	protein_coding	NCER_100727
ACOL01000009	21693	A	C	SYNONYMOUS_CODING	SILENT	protein_coding	NCER_100224		ACOL01000046	16881	C	T	NON_SYNONYMOUS_CODING	MISSENSE	protein_coding	NCER_100727
ACOL01000009	22083	A	G	SYNONYMOUS_CODING	SILENT	protein_coding	NCER_100224		ACOL01000047	92	G	A	SYNONYMOUS_CODING	SILENT	protein_coding	NCER_100728
ACOL01000009	22425	A	G	SYNONYMOUS_CODING	SILENT	protein_coding	NCER_100224		ACOL01000047	103	A	G	NON_SYNONYMOUS_CODING	MISSENSE	protein_coding	NCER_100728
ACOL01000009	22428	A	G	SYNONYMOUS_CODING	SILENT	protein_coding	NCER_100224		ACOL01000047	222	A	G	NON_SYNONYMOUS_CODING	MISSENSE	protein_coding	NCER_100728
ACOL01000009	22574	G	A	SYNONYMOUS_CODING	SILENT	protein_coding	NCER_100224		ACOL01000047	287	T	C	SYNONYMOUS_CODING	SILENT	protein_coding	NCER_100728
ACOL01000009	22641	A	G	SYNONYMOUS_CODING	SILENT	protein_coding	NCER_100224		ACOL01000047	665	T	G	NON_SYNONYMOUS_CODING	MISSENSE	protein_coding	NCER_100729
ACOL01000009	22647	A	G	SYNONYMOUS_CODING	SILENT	protein_coding	NCER_100224		ACOL01000047	2502	G	A	SYNONYMOUS_CODING	SILENT	protein_coding	NCER_100730
ACOL01000009	22665	G	A	SYNONYMOUS_CODING	SILENT	protein_coding	NCER_100224		ACOL01000047	4925	T	C	SYNONYMOUS_CODING	SILENT	protein_coding	NCER_100732
ACOL01000009	22670	A	G	SYNONYMOUS_CODING	SILENT	protein_coding	NCER_100224		ACOL01000047	6537	G	A	NON_SYNONYMOUS_CODING	MISSENSE	protein_coding	NCER_100733
ACOL01000009	24006	G	C	NON_SYNONYMOUS_CODING	MISSENSE	protein_coding	NCER_100225		ACOL01000047	8099	A	G	SYNONYMOUS_CODING	SILENT	protein_coding	NCER_100735
ACOL01000009	24009	T	C	SYNONYMOUS_CODING	SILENT	protein_coding	NCER_100225		ACOL01000047	9109	A	G	SYNONYMOUS_CODING	SILENT	protein_coding	NCER_100735
ACOL01000009	24176	G	C	NON_SYNONYMOUS_CODING	MISSENSE	protein_coding	NCER_100225		ACOL01000047	9724	C	G	NON_SYNONYMOUS_CODING	MISSENSE	protein_coding	NCER_100735
ACOL01000009	24179	C	A	NON_SYNONYMOUS_CODING	MISSENSE	protein_coding	NCER_100225		ACOL01000047	11208	T	C	SYNONYMOUS_CODING	SILENT	protein_coding	NCER_100737
ACOL01000009	25574	G	A	SYNONYMOUS_CODING	SILENT	protein_coding	NCER_100227		ACOL01000047	14759	C	A	SYNONYMOUS_CODING	SILENT	protein_coding	NCER_100739
ACOL01000009	25629	A	G	SYNONYMOUS_CODING	SILENT	protein_coding	NCER_100227		ACOL01000047	14793	C	T	NON_SYNONYMOUS_CODING	MISSENSE	protein_coding	NCER_100739
ACOL01000009	25632	C	T	SYNONYMOUS_CODING	SILENT	protein_coding	NCER_100227		ACOL01000047	14839	A	T	NON_SYNONYMOUS_CODING	MISSENSE	protein_coding	NCER_100739
ACOL01000009	25650	A	T	SYNONYMOUS_CODING	SILENT	protein_coding	NCER_100227		ACOL01000047	16733	C	CA	FRAME_SHIFT	NONE	protein_coding	NCER_100741
ACOL01000009	25740	A	G	SYNONYMOUS_CODING	SILENT	protein_coding	NCER_100227		ACOL01000047	16839	G	C	NON_SYNONYMOUS_CODING	MISSENSE	protein_coding	NCER_100741
ACOL01000009	25767	T	C	SYNONYMOUS_CODING	SILENT	protein_coding	NCER_100227		ACOL01000047	16897	A	G	NON_SYNONYMOUS_CODING	MISSENSE	protein_coding	NCER_100741
ACOL01000009	25772	C	T	NON_SYNONYMOUS_CODING	MISSENSE	protein_coding	NCER_100227		ACOL01000048	2434	G	A	NON_SYNONYMOUS_CODING	MISSENSE	protein_coding	NCER_100743
ACOL01000009	25920	A	C	NON_SYNONYMOUS_CODING	MISSENSE	protein_coding	NCER_100227		ACOL01000048	3681	A	G	SYNONYMOUS_CODING	SILENT	protein_coding	NCER_100744
ACOL01000009	25926	G	A	SYNONYMOUS_CODING	SILENT	protein_coding	NCER_100227		ACOL01000048	3730	T	C	NON_SYNONYMOUS_CODING	MISSENSE	protein_coding	NCER_100744
ACOL01000009	26051	C	T	NON_SYNONYMOUS_CODING	MISSENSE	protein_coding	NCER_100227		ACOL01000048	3871	T	C	NON_SYNONYMOUS_CODING	MISSENSE	protein_coding	NCER_100744
ACOL01000009	26109	T	C	SYNONYMOUS_CODING	SILENT	protein_coding	NCER_100227		ACOL01000048	5495	T	C	NON_SYNONYMOUS_CODING	MISSENSE	protein_coding	NCER_100746
ACOL01000009	26139	G	A	SYNONYMOUS_CODING	SILENT	protein_coding	NCER_100227		ACOL01000048	6571	T	C	SYNONYMOUS_CODING	SILENT	protein_coding	NCER_100747
ACOL01000009	26309	G	A	SYNONYMOUS_CODING	SILENT	protein_coding	NCER_100227		ACOL01000048	6823	A	G	SYNONYMOUS_CODING	SILENT	protein_coding	NCER_100747
ACOL01000009	26358	C	T	SYNONYMOUS_CODING	SILENT	protein_coding	NCER_100227		ACOL01000048	7357	A	G	SYNONYMOUS_CODING	SILENT	protein_coding	NCER_100747
ACOL01000009	26477	G	A	NON_SYNONYMOUS_CODING	MISSENSE	protein_coding	NCER_100227		ACOL01000048	8710	A	G	SYNONYMOUS_CODING	SILENT	protein_coding	NCER_100748
ACOL01000009	26478	C	T	SYNONYMOUS_CODING	SILENT	protein_coding	NCER_100227		ACOL01000048	10232	T	C	SYNONYMOUS_CODING	SILENT	protein_coding	NCER_100749
ACOL01000009	26511	G	A	SYNONYMOUS_CODING	SILENT	protein_coding	NCER_100227		ACOL01000048	10319	C	T	SYNONYMOUS_CODING	SILENT	protein_coding	NCER_100749
ACOL01000009	26516	T	G	NON_SYNONYMOUS_CODING	MISSENSE	protein_coding	NCER_100227		ACOL01000048	10361	C	T	SYNONYMOUS_CODING	SILENT	protein_coding	NCER_100749
ACOL01000009	27169	C	T	NON_SYNONYMOUS_CODING	MISSENSE	protein_coding	NCER_100228		ACOL01000048	10446	A	G	START_LOST	MISSENSE	protein_coding	NCER_100749
ACOL01000009	27218	G	A	SYNONYMOUS_CODING	SILENT	protein_coding	NCER_100228		ACOL01000048	16362	C	T	SYNONYMOUS_CODING	SILENT	protein_coding	NCER_100753
ACOL01000009	27229	C	T	NON_SYNONYMOUS_CODING	MISSENSE	protein_coding	NCER_100228		ACOL01000048	16578	G	A	SYNONYMOUS_CODING	SILENT	protein_coding	NCER_100753
ACOL01000009	27247	C	T	NON_SYNONYMOUS_CODING	MISSENSE	protein_coding	NCER_100228		ACOL01000049	1296	A	G	SYNONYMOUS_CODING	SILENT	protein_coding	NCER_100755
ACOL01000009	27292	C	T	NON_SYNONYMOUS_CODING	MISSENSE	protein_coding	NCER_100228		ACOL01000049	1414	C	T	SYNONYMOUS_CODING	SILENT	protein_coding	NCER_100755
ACOL01000009	27455	G	A	SYNONYMOUS_CODING	SILENT	protein_coding	NCER_100228		ACOL01000049	1681	T	A	SYNONYMOUS_CODING	SILENT	protein_coding	NCER_100755
ACOL01000009	27542	G	A	SYNONYMOUS_CODING	SILENT	protein_coding	NCER_100228		ACOL01000049	1826	C	T	NON_SYNONYMOUS_CODING	MISSENSE	protein_coding	NCER_100755
ACOL01000009	27763	T	C	NON_SYNONYMOUS_CODING	MISSENSE	protein_coding	NCER_100228		ACOL01000049	2401	A	G	SYNONYMOUS_CODING	SILENT	protein_coding	NCER_100756
ACOL01000009	27830	G	A	SYNONYMOUS_CODING	SILENT	protein_coding	NCER_100228		ACOL01000049	2413	G	A	SYNONYMOUS_CODING	SILENT	protein_coding	NCER_100756
ACOL01000009	27928	C	T	NON_SYNONYMOUS_CODING	MISSENSE	protein_coding	NCER_100228		ACOL01000049	2608	C	T	SYNONYMOUS_CODING	SILENT	protein_coding	NCER_100756
ACOL01000009	27953	A	AT	FRAME_SHIFT	NONE	protein_coding	NCER_100228		ACOL01000049	2678	T	C	SYNONYMOUS_CODING	SILENT	protein_coding	NCER_100756
ACOL01000009	28499	T	C	NON_SYNONYMOUS_CODING	MISSENSE	protein_coding	NCER_100229		ACOL01000049	3293	C	T	SYNONYMOUS_CODING	SILENT	protein_coding	NCER_100756
ACOL01000009	28734	G	A	NON_SYNONYMOUS_CODING	MISSENSE	protein_coding	NCER_100229		ACOL01000049	3563	C	T	NON_SYNONYMOUS_CODING	MISSENSE	protein_coding	NCER_100757
ACOL01000009	28747	G	GA	FRAME_SHIFT	NONE	protein_coding	NCER_100229		ACOL01000049	4328	T	C	NON_SYNONYMOUS_CODING	MISSENSE	protein_coding	NCER_100757
ACOL01000009	28923	C	T	SYNONYMOUS_CODING	SILENT	protein_coding	NCER_100229		ACOL01000049	4485	C	T	SYNONYMOUS_CODING	SILENT	protein_coding	NCER_100757
ACOL01000009	28955	T	C	NON_SYNONYMOUS_CODING	MISSENSE	protein_coding	NCER_100229		ACOL01000049	6064	C	T	SYNONYMOUS_CODING	SILENT	protein_coding	NCER_100758
ACOL01000009	28984	C	T	SYNONYMOUS_CODING	SILENT	protein_coding	NCER_100229		ACOL01000049	6190	G	A	SYNONYMOUS_CODING	SILENT	protein_coding	NCER_100758
ACOL01000009	29034	TA	T	FRAME_SHIFT	NONE	protein_coding	NCER_100229		ACOL01000049	6289	C	T	SYNONYMOUS_CODING	SILENT	protein_coding	NCER_100758
ACOL01000009	29047	T	A	NON_SYNONYMOUS_CODING	MISSENSE	protein_coding	NCER_100229		ACOL01000049	6358	T	C	SYNONYMOUS_CODING	SILENT	protein_coding	NCER_100758
ACOL01000009	29049	T	C	SYNONYMOUS_CODING	SILENT	protein_coding	NCER_100229		ACOL01000049	7309	C	T	SYNONYMOUS_CODING	SILENT	protein_coding	NCER_100759
ACOL01000009	29134	T	G	STOP_LOST	MISSENSE	protein_coding	NCER_100229		ACOL01000049	7353	C	T	NON_SYNONYMOUS_CODING	MISSENSE	protein_coding	NCER_100759
ACOL01000010	256	A	G	SYNONYMOUS_CODING	SILENT	protein_coding	NCER_100230		ACOL01000049	11053	G	A	SYNONYMOUS_CODING	SILENT	protein_coding	NCER_100763
ACOL01000010	562	A	G	SYNONYMOUS_CODING	SILENT	protein_coding	NCER_100230		ACOL01000049	13274	G	A	NON_SYNONYMOUS_CODING	MISSENSE	protein_coding	NCER_100765
ACOL01000010	634	A	G	SYNONYMOUS_CODING	SILENT	protein_coding	NCER_100230		ACOL01000049	14954	T	C	SYNONYMOUS_CODING	SILENT	protein_coding	NCER_100767
ACOL01000010	889	TA	T	FRAME_SHIFT	NONE	protein_coding	NCER_100230		ACOL01000050	2827	G	T	SYNONYMOUS_CODING	SILENT	protein_coding	NCER_100769
ACOL01000010	1037	GA	G	FRAME_SHIFT	NONE	protein_coding	NCER_100230		ACOL01000050	3000	G	GA	FRAME_SHIFT	NONE	protein_coding	NCER_100769
ACOL01000010	1702	A	G	SYNONYMOUS_CODING	SILENT	protein_coding	NCER_100230		ACOL01000050	3150	C	T	NON_SYNONYMOUS_CODING	MISSENSE	protein_coding	NCER_100769
ACOL01000010	1716	G	A	NON_SYNONYMOUS_CODING	MISSENSE	protein_coding	NCER_100230		ACOL01000050	3239	C	T	NON_SYNONYMOUS_CODING	MISSENSE	protein_coding	NCER_100769
ACOL01000010	1764	C	T	NON_SYNONYMOUS_CODING	MISSENSE	protein_coding	NCER_100230		ACOL01000050	8548	A	G	SYNONYMOUS_CODING	SILENT	protein_coding	NCER_100770
ACOL01000010	1835	G	C	NON_SYNONYMOUS_CODING	MISSENSE	protein_coding	NCER_100230		ACOL01000050	8608	A	G	SYNONYMOUS_CODING	SILENT	protein_coding	NCER_100770
ACOL01000010	2520	G	A	SYNONYMOUS_CODING	SILENT	protein_coding	NCER_100231		ACOL01000050	8611	G	A	SYNONYMOUS_CODING	SILENT	protein_coding	NCER_100770
ACOL01000010	2846	TA	T	FRAME_SHIFT	NONE	protein_coding	NCER_100231		ACOL01000050	8766	T	C	NON_SYNONYMOUS_CODING	MISSENSE	protein_coding	NCER_100770
ACOL01000010	3060	T	C	SYNONYMOUS_CODING	SILENT	protein_coding	NCER_100232		ACOL01000050	10634	T	C	SYNONYMOUS_CODING	SILENT	protein_coding	NCER_100771
ACOL01000010	3278	G	A	NON_SYNONYMOUS_CODING	MISSENSE	protein_coding	NCER_100232		ACOL01000050	10840	C	G	NON_SYNONYMOUS_CODING	MISSENSE	protein_coding	NCER_100771
ACOL01000010	3342	G	A	SYNONYMOUS_CODING	SILENT	protein_coding	NCER_100232		ACOL01000050	10871	T	C	SYNONYMOUS_CODING	SILENT	protein_coding	NCER_100771
ACOL01000010	4087	T	C	SYNONYMOUS_CODING	SILENT	protein_coding	NCER_100233		ACOL01000050	11873	T	C	SYNONYMOUS_CODING	SILENT	protein_coding	NCER_100772
ACOL01000010	4156	T	C	SYNONYMOUS_CODING	SILENT	protein_coding	NCER_100233		ACOL01000050	14161	T	C	NON_SYNONYMOUS_CODING	MISSENSE	protein_coding	NCER_100774
ACOL01000010	4660	G	A	SYNONYMOUS_CODING	SILENT	protein_coding	NCER_100233		ACOL01000050	14275	G	A	SYNONYMOUS_CODING	SILENT	protein_coding	NCER_100774
ACOL01000010	5012	A	G	NON_SYNONYMOUS_CODING	MISSENSE	protein_coding	NCER_100233		ACOL01000050	16152	T	C	SYNONYMOUS_CODING	SILENT	protein_coding	NCER_100776
ACOL01000010	5140	C	T	SYNONYMOUS_CODING	SILENT	protein_coding	NCER_100233		ACOL01000050	16254	A	G	SYNONYMOUS_CODING	SILENT	protein_coding	NCER_100776
ACOL01000010	5418	C	A	NON_SYNONYMOUS_CODING	MISSENSE	protein_coding	NCER_100233		ACOL01000050	16287	C	T	SYNONYMOUS_CODING	SILENT	protein_coding	NCER_100776
ACOL01000010	5755	T	C	SYNONYMOUS_CODING	SILENT	protein_coding	NCER_100233		ACOL01000050	16322	T	C	NON_SYNONYMOUS_CODING	MISSENSE	protein_coding	NCER_100776
ACOL01000010	5831	T	A	NON_SYNONYMOUS_CODING	MISSENSE	protein_coding	NCER_100233		ACOL01000051	7903	G	A	SYNONYMOUS_CODING	SILENT	protein_coding	NCER_100781
ACOL01000010	5865	T	A	NON_SYNONYMOUS_CODING	MISSENSE	protein_coding	NCER_100233		ACOL01000051	9045	G	A	SYNONYMOUS_CODING	SILENT	protein_coding	NCER_100782
ACOL01000010	6369	T	TA	FRAME_SHIFT	NONE	protein_coding	NCER_100233		ACOL01000051	9345	G	A	SYNONYMOUS_CODING	SILENT	protein_coding	NCER_100782
ACOL01000010	6760	C	A	SYNONYMOUS_CODING	SILENT	protein_coding	NCER_100233		ACOL01000051	9360	C	T	SYNONYMOUS_CODING	SILENT	protein_coding	NCER_100782
ACOL01000010	6781	C	T	SYNONYMOUS_CODING	SILENT	protein_coding	NCER_100233		ACOL01000051	12512	G	A	SYNONYMOUS_CODING	SILENT	protein_coding	NCER_100784
ACOL01000010	6875	G	A	NON_SYNONYMOUS_CODING	MISSENSE	protein_coding	NCER_100233		ACOL01000051	12554	T	G	SYNONYMOUS_CODING	SILENT	protein_coding	NCER_100784
ACOL01000010	7372	G	A	SYNONYMOUS_CODING	SILENT	protein_coding	NCER_100233		ACOL01000051	12591	A	G	NON_SYNONYMOUS_CODING	MISSENSE	protein_coding	NCER_100784
ACOL01000010	8312	G	A	NON_SYNONYMOUS_CODING	MISSENSE	protein_coding	NCER_100234		ACOL01000051	12595	G	A	SYNONYMOUS_CODING	SILENT	protein_coding	NCER_100784
ACOL01000010	8379	C	T	SYNONYMOUS_CODING	SILENT	protein_coding	NCER_100234		ACOL01000051	12707	G	A	SYNONYMOUS_CODING	SILENT	protein_coding	NCER_100784
ACOL01000010	8577	A	T	NON_SYNONYMOUS_CODING	MISSENSE	protein_coding	NCER_100234		ACOL01000051	16135	G	A	SYNONYMOUS_CODING	SILENT	protein_coding	NCER_100786
ACOL01000010	8748	CA	C	FRAME_SHIFT	NONE	protein_coding	NCER_100235		ACOL01000053	2587	T	C	SYNONYMOUS_CODING	SILENT	protein_coding	NCER_100791
ACOL01000010	8919	T	C	NON_SYNONYMOUS_CODING	MISSENSE	protein_coding	NCER_100235		ACOL01000053	2929	C	T	SYNONYMOUS_CODING	SILENT	protein_coding	NCER_100791
ACOL01000010	8934	C	T	NON_SYNONYMOUS_CODING	MISSENSE	protein_coding	NCER_100235		ACOL01000053	3603	A	G	SYNONYMOUS_CODING	SILENT	protein_coding	NCER_100792
ACOL01000010	9004	A	G	SYNONYMOUS_CODING	SILENT	protein_coding	NCER_100235		ACOL01000053	3682	C	T	SYNONYMOUS_CODING	SILENT	protein_coding	NCER_100792
ACOL01000010	9019	G	A	SYNONYMOUS_CODING	SILENT	protein_coding	NCER_100235		ACOL01000053	3776	C	T	NON_SYNONYMOUS_CODING	MISSENSE	protein_coding	NCER_100792
ACOL01000010	9030	G	T	NON_SYNONYMOUS_CODING	MISSENSE	protein_coding	NCER_100235		ACOL01000053	7151	C	T	NON_SYNONYMOUS_CODING	MISSENSE	protein_coding	NCER_100793
ACOL01000010	9319	G	GA	FRAME_SHIFT	NONE	protein_coding	NCER_100235		ACOL01000053	7187	G	A	NON_SYNONYMOUS_CODING	MISSENSE	protein_coding	NCER_100793
ACOL01000010	9383	T	C	NON_SYNONYMOUS_CODING	MISSENSE	protein_coding	NCER_100235		ACOL01000053	8447	C	T	SYNONYMOUS_CODING	SILENT	protein_coding	NCER_100795
ACOL01000010	9384	C	T	NON_SYNONYMOUS_CODING	MISSENSE	protein_coding	NCER_100235		ACOL01000053	9103	G	A	SYNONYMOUS_CODING	SILENT	protein_coding	NCER_100795
ACOL01000010	9396	T	C	NON_SYNONYMOUS_CODING	MISSENSE	protein_coding	NCER_100236		ACOL01000053	12108	C	T	NON_SYNONYMOUS_CODING	MISSENSE	protein_coding	NCER_100797
ACOL01000010	10714	G	GA	FRAME_SHIFT	NONE	protein_coding	NCER_100237		ACOL01000054	880	T	A	NON_SYNONYMOUS_CODING	MISSENSE	protein_coding	NCER_100800
ACOL01000010	11131	T	C	SYNONYMOUS_CODING	SILENT	protein_coding	NCER_100238		ACOL01000054	1012	G	A	NON_SYNONYMOUS_CODING	MISSENSE	protein_coding	NCER_100800
ACOL01000010	11273	G	A	NON_SYNONYMOUS_CODING	MISSENSE	protein_coding	NCER_100238		ACOL01000054	1371	A	G	SYNONYMOUS_CODING	SILENT	protein_coding	NCER_100800
ACOL01000010	11754	C	T	SYNONYMOUS_CODING	SILENT	protein_coding	NCER_100239		ACOL01000054	1486	G	T	NON_SYNONYMOUS_CODING	MISSENSE	protein_coding	NCER_100800
ACOL01000010	11874	G	A	SYNONYMOUS_CODING	SILENT	protein_coding	NCER_100239		ACOL01000054	1578	T	C	SYNONYMOUS_CODING	SILENT	protein_coding	NCER_100800
ACOL01000010	12306	G	A	SYNONYMOUS_CODING	SILENT	protein_coding	NCER_100239		ACOL01000054	1584	T	C	SYNONYMOUS_CODING	SILENT	protein_coding	NCER_100800
ACOL01000010	12459	C	CT	FRAME_SHIFT	NONE	protein_coding	NCER_100239		ACOL01000054	1722	G	A	SYNONYMOUS_CODING	SILENT	protein_coding	NCER_100800
ACOL01000010	12718	A	G	NON_SYNONYMOUS_CODING	MISSENSE	protein_coding	NCER_100239		ACOL01000054	1767	G	A	SYNONYMOUS_CODING	SILENT	protein_coding	NCER_100800
ACOL01000010	12775	G	A	NON_SYNONYMOUS_CODING	MISSENSE	protein_coding	NCER_100239		ACOL01000054	1938	A	C	SYNONYMOUS_CODING	SILENT	protein_coding	NCER_100800
ACOL01000010	12837	C	T	SYNONYMOUS_CODING	SILENT	protein_coding	NCER_100239		ACOL01000054	2815	C	CA	FRAME_SHIFT	NONE	protein_coding	NCER_100801
ACOL01000010	12909	G	A	SYNONYMOUS_CODING	SILENT	protein_coding	NCER_100239		ACOL01000054	2847	G	A	NON_SYNONYMOUS_CODING	MISSENSE	protein_coding	NCER_100801
ACOL01000010	13023	A	T	SYNONYMOUS_CODING	SILENT	protein_coding	NCER_100239		ACOL01000054	2878	C	A	NON_SYNONYMOUS_CODING	MISSENSE	protein_coding	NCER_100801
ACOL01000010	13041	C	T	SYNONYMOUS_CODING	SILENT	protein_coding	NCER_100239		ACOL01000054	3247	T	C	SYNONYMOUS_CODING	SILENT	protein_coding	NCER_100801
ACOL01000010	13059	T	C	SYNONYMOUS_CODING	SILENT	protein_coding	NCER_100239		ACOL01000054	3346	T	C	SYNONYMOUS_CODING	SILENT	protein_coding	NCER_100801
ACOL01000010	13192	G	T	NON_SYNONYMOUS_CODING	MISSENSE	protein_coding	NCER_100239		ACOL01000054	3447	G	A	NON_SYNONYMOUS_CODING	MISSENSE	protein_coding	NCER_100801
ACOL01000010	13197	C	T	SYNONYMOUS_CODING	SILENT	protein_coding	NCER_100239		ACOL01000054	3501	G	A	SYNONYMOUS_CODING	SILENT	protein_coding	NCER_100802
ACOL01000010	13236	GA	G	FRAME_SHIFT	NONE	protein_coding	NCER_100239		ACOL01000054	3684	T	C	SYNONYMOUS_CODING	SILENT	protein_coding	NCER_100802
ACOL01000010	13340	T	TA	FRAME_SHIFT	NONE	protein_coding	NCER_100239		ACOL01000054	4007	T	TA	FRAME_SHIFT	NONE	protein_coding	NCER_100802
ACOL01000010	13504	A	G	NON_SYNONYMOUS_CODING	MISSENSE	protein_coding	NCER_100239		ACOL01000054	4324	T	G	NON_SYNONYMOUS_CODING	MISSENSE	protein_coding	NCER_100803
ACOL01000010	13912	A	G	NON_SYNONYMOUS_CODING	MISSENSE	protein_coding	NCER_100239		ACOL01000054	4548	C	T	NON_SYNONYMOUS_CODING	MISSENSE	protein_coding	NCER_100803
ACOL01000010	13935	C	T	SYNONYMOUS_CODING	SILENT	protein_coding	NCER_100239		ACOL01000054	4691	G	T	NON_SYNONYMOUS_CODING	MISSENSE	protein_coding	NCER_100803
ACOL01000010	13954	A	G	NON_SYNONYMOUS_CODING	MISSENSE	protein_coding	NCER_100239		ACOL01000054	4708	G	A	NON_SYNONYMOUS_CODING	MISSENSE	protein_coding	NCER_100803
ACOL01000010	14295	G	A	SYNONYMOUS_CODING	SILENT	protein_coding	NCER_100239		ACOL01000054	6093	T	C	NON_SYNONYMOUS_CODING	MISSENSE	protein_coding	NCER_100805
ACOL01000010	14365	C	A	NON_SYNONYMOUS_CODING	MISSENSE	protein_coding	NCER_100239		ACOL01000054	6122	G	A	SYNONYMOUS_CODING	SILENT	protein_coding	NCER_100805
ACOL01000010	14899	T	C	NON_SYNONYMOUS_CODING	MISSENSE	protein_coding	NCER_100240		ACOL01000054	6632	G	A	SYNONYMOUS_CODING	SILENT	protein_coding	NCER_100805
ACOL01000010	14933	C	T	SYNONYMOUS_CODING	SILENT	protein_coding	NCER_100240		ACOL01000054	7039	T	C	NON_SYNONYMOUS_CODING	MISSENSE	protein_coding	NCER_100806
ACOL01000010	14975	C	T	SYNONYMOUS_CODING	SILENT	protein_coding	NCER_100240		ACOL01000054	7059	A	T	SYNONYMOUS_CODING	SILENT	protein_coding	NCER_100806
ACOL01000010	15125	T	C	SYNONYMOUS_CODING	SILENT	protein_coding	NCER_100240		ACOL01000054	7061	G	A	NON_SYNONYMOUS_CODING	MISSENSE	protein_coding	NCER_100806
ACOL01000010	15149	T	C	SYNONYMOUS_CODING	SILENT	protein_coding	NCER_100240		ACOL01000054	7486	T	C	NON_SYNONYMOUS_CODING	MISSENSE	protein_coding	NCER_100806
ACOL01000010	15181	G	A	NON_SYNONYMOUS_CODING	MISSENSE	protein_coding	NCER_100240		ACOL01000054	7595	T	C	NON_SYNONYMOUS_CODING	MISSENSE	protein_coding	NCER_100806
ACOL01000010	15189	T	G	NON_SYNONYMOUS_CODING	MISSENSE	protein_coding	NCER_100240		ACOL01000054	7657	C	T	STOP_GAINED	NONSENSE	protein_coding	NCER_100806
ACOL01000010	15193	C	T	NON_SYNONYMOUS_CODING	MISSENSE	protein_coding	NCER_100240		ACOL01000054	8629	G	T	SYNONYMOUS_CODING	SILENT	protein_coding	NCER_100807
ACOL01000010	15417	A	G	SYNONYMOUS_CODING	SILENT	protein_coding	NCER_100241		ACOL01000054	8630	C	T	SYNONYMOUS_CODING	SILENT	protein_coding	NCER_100807
ACOL01000010	15485	G	A	NON_SYNONYMOUS_CODING	MISSENSE	protein_coding	NCER_100241		ACOL01000054	9205	G	A	SYNONYMOUS_STOP	SILENT	protein_coding	NCER_100807
ACOL01000010	16853	A	T	SYNONYMOUS_CODING	SILENT	protein_coding	NCER_100242		ACOL01000054	9986	G	A	SYNONYMOUS_CODING	SILENT	protein_coding	NCER_100809
ACOL01000010	17106	C	T	SYNONYMOUS_CODING	SILENT	protein_coding	NCER_100242		ACOL01000054	10742	C	T	NON_SYNONYMOUS_CODING	MISSENSE	protein_coding	NCER_100810
ACOL01000010	18582	CT	C	FRAME_SHIFT	NONE	protein_coding	NCER_100244		ACOL01000054	12209	C	T	SYNONYMOUS_CODING	SILENT	protein_coding	NCER_100811
ACOL01000010	18632	G	A	NON_SYNONYMOUS_CODING	MISSENSE	protein_coding	NCER_100244		ACOL01000054	12455	T	C	SYNONYMOUS_CODING	SILENT	protein_coding	NCER_100811
ACOL01000010	19150	C	T	SYNONYMOUS_CODING	SILENT	protein_coding	NCER_100244		ACOL01000054	12461	C	T	SYNONYMOUS_CODING	SILENT	protein_coding	NCER_100811
ACOL01000010	19281	G	A	NON_SYNONYMOUS_CODING	MISSENSE	protein_coding	NCER_100244		ACOL01000054	12473	A	T	SYNONYMOUS_CODING	SILENT	protein_coding	NCER_100811
ACOL01000010	19412	G	A	NON_SYNONYMOUS_CODING	MISSENSE	protein_coding	NCER_100244		ACOL01000054	12494	C	T	SYNONYMOUS_CODING	SILENT	protein_coding	NCER_100811
ACOL01000010	20516	TA	T	FRAME_SHIFT	NONE	protein_coding	NCER_100245		ACOL01000054	13545	G	A	SYNONYMOUS_CODING	SILENT	protein_coding	NCER_100812
ACOL01000010	22408	AG	A	FRAME_SHIFT	NONE	protein_coding	NCER_100246		ACOL01000054	13678	T	C	NON_SYNONYMOUS_CODING	MISSENSE	protein_coding	NCER_100812
ACOL01000010	22409	G	A	NON_SYNONYMOUS_CODING	MISSENSE	protein_coding	NCER_100246		ACOL01000054	13779	A	G	NON_SYNONYMOUS_CODING	MISSENSE	protein_coding	NCER_100812
ACOL01000010	22493	A	AT	FRAME_SHIFT	NONE	protein_coding	NCER_100246		ACOL01000055	3634	G	A	SYNONYMOUS_CODING	SILENT	protein_coding	NCER_100814
ACOL01000010	22526	G	A	NON_SYNONYMOUS_CODING	MISSENSE	protein_coding	NCER_100246		ACOL01000055	4479	G	A	SYNONYMOUS_CODING	SILENT	protein_coding	NCER_100815
ACOL01000010	22870	C	A	NON_SYNONYMOUS_CODING	MISSENSE	protein_coding	NCER_100246		ACOL01000055	4890	G	A	SYNONYMOUS_CODING	SILENT	protein_coding	NCER_100815
ACOL01000010	22891	A	T	NON_SYNONYMOUS_CODING	MISSENSE	protein_coding	NCER_100246		ACOL01000055	5020	A	G	NON_SYNONYMOUS_CODING	MISSENSE	protein_coding	NCER_100815
ACOL01000010	23169	CA	C	FRAME_SHIFT	NONE	protein_coding	NCER_100246		ACOL01000055	5032	G	A	NON_SYNONYMOUS_CODING	MISSENSE	protein_coding	NCER_100815
ACOL01000010	23341	AG	A	FRAME_SHIFT	NONE	protein_coding	NCER_100246		ACOL01000055	5050	G	A	NON_SYNONYMOUS_CODING	MISSENSE	protein_coding	NCER_100815
ACOL01000010	23477	GT	G	FRAME_SHIFT	NONE	protein_coding	NCER_100246		ACOL01000055	5440	C	T	SYNONYMOUS_CODING	SILENT	protein_coding	NCER_100815
ACOL01000010	23490	T	C	SYNONYMOUS_CODING	SILENT	protein_coding	NCER_100246		ACOL01000055	6444	G	A	NON_SYNONYMOUS_CODING	MISSENSE	protein_coding	NCER_100816
ACOL01000010	23622	T	C	SYNONYMOUS_CODING	SILENT	protein_coding	NCER_100246		ACOL01000055	9365	G	A	SYNONYMOUS_CODING	SILENT	protein_coding	NCER_100817
ACOL01000010	23757	G	GA	FRAME_SHIFT	NONE	protein_coding	NCER_100246		ACOL01000055	9781	T	TA	FRAME_SHIFT	NONE	protein_coding	NCER_100818
ACOL01000010	24475	AT	A	FRAME_SHIFT	NONE	protein_coding	NCER_100247		ACOL01000055	9980	T	C	NON_SYNONYMOUS_CODING	MISSENSE	protein_coding	NCER_100818
ACOL01000011	1021	G	A	SYNONYMOUS_CODING	SILENT	protein_coding	NCER_100249		ACOL01000055	10055	G	A	NON_SYNONYMOUS_CODING	MISSENSE	protein_coding	NCER_100818
ACOL01000011	1147	T	TA	FRAME_SHIFT	NONE	protein_coding	NCER_100249		ACOL01000055	11041	A	T	SYNONYMOUS_CODING	SILENT	protein_coding	NCER_100820
ACOL01000011	4393	G	A	SYNONYMOUS_CODING	SILENT	protein_coding	NCER_100253		ACOL01000055	11266	A	G	SYNONYMOUS_CODING	SILENT	protein_coding	NCER_100820
ACOL01000011	4459	C	T	SYNONYMOUS_CODING	SILENT	protein_coding	NCER_100253		ACOL01000055	11398	G	A	SYNONYMOUS_CODING	SILENT	protein_coding	NCER_100820
ACOL01000011	4555	G	T	SYNONYMOUS_CODING	SILENT	protein_coding	NCER_100253		ACOL01000055	13601	G	T	SYNONYMOUS_CODING	SILENT	protein_coding	NCER_100821
ACOL01000011	4594	C	T	SYNONYMOUS_CODING	SILENT	protein_coding	NCER_100253		ACOL01000055	14180	A	C	NON_SYNONYMOUS_CODING	MISSENSE	protein_coding	NCER_100822
ACOL01000011	4665	A	G	NON_SYNONYMOUS_CODING	MISSENSE	protein_coding	NCER_100253		ACOL01000055	14394	A	G	SYNONYMOUS_CODING	SILENT	protein_coding	NCER_100822
ACOL01000011	4740	G	A	NON_SYNONYMOUS_CODING	MISSENSE	protein_coding	NCER_100253		ACOL01000055	14462	G	A	NON_SYNONYMOUS_CODING	MISSENSE	protein_coding	NCER_100822
ACOL01000011	4793	T	C	NON_SYNONYMOUS_CODING	MISSENSE	protein_coding	NCER_100253		ACOL01000056	3700	T	G	SYNONYMOUS_CODING	SILENT	protein_coding	NCER_100826
ACOL01000011	4833	C	T	NON_SYNONYMOUS_CODING	MISSENSE	protein_coding	NCER_100253		ACOL01000056	3702	T	G	NON_SYNONYMOUS_CODING	MISSENSE	protein_coding	NCER_100826
ACOL01000011	4928	A	AATC	CODON_CHANGE_PLUS_CODON_INSERTION	NONE	protein_coding	NCER_100253		ACOL01000056	4129	C	A	NON_SYNONYMOUS_CODING	MISSENSE	protein_coding	NCER_100826
ACOL01000011	4953	T	C	NON_SYNONYMOUS_CODING	MISSENSE	protein_coding	NCER_100253		ACOL01000056	7216	AT	A	FRAME_SHIFT	NONE	protein_coding	NCER_100828
ACOL01000011	5114	GA	G	FRAME_SHIFT	NONE	protein_coding	NCER_100253		ACOL01000056	9239	G	A	SYNONYMOUS_CODING	SILENT	protein_coding	NCER_100829
ACOL01000011	5244	G	A	NON_SYNONYMOUS_CODING	MISSENSE	protein_coding	NCER_100253		ACOL01000056	10013	T	G	SYNONYMOUS_CODING	SILENT	protein_coding	NCER_100830
ACOL01000011	5392	C	T	SYNONYMOUS_CODING	SILENT	protein_coding	NCER_100253		ACOL01000056	10493	G	A	SYNONYMOUS_CODING	SILENT	protein_coding	NCER_100830
ACOL01000011	5400	A	G	NON_SYNONYMOUS_CODING	MISSENSE	protein_coding	NCER_100253		ACOL01000056	11977	C	CA,CG	FRAME_SHIFT	NONE	protein_coding	NCER_100830
ACOL01000011	5413	T	C	SYNONYMOUS_CODING	SILENT	protein_coding	NCER_100253		ACOL01000056	14415	T	C	SYNONYMOUS_CODING	SILENT	protein_coding	NCER_100831
ACOL01000011	5682	T	C	NON_SYNONYMOUS_CODING	MISSENSE	protein_coding	NCER_100253		ACOL01000056	15400	C	T	SYNONYMOUS_CODING	SILENT	protein_coding	NCER_100832
ACOL01000011	5784	T	C	NON_SYNONYMOUS_CODING	MISSENSE	protein_coding	NCER_100253		ACOL01000056	15502	A	G	SYNONYMOUS_CODING	SILENT	protein_coding	NCER_100832
ACOL01000011	5813	G	A	NON_SYNONYMOUS_CODING	MISSENSE	protein_coding	NCER_100253		ACOL01000057	1636	A	G	SYNONYMOUS_CODING	SILENT	protein_coding	NCER_100834
ACOL01000011	5982	G	A	SYNONYMOUS_CODING	SILENT	protein_coding	NCER_100254		ACOL01000057	2961	T	C	SYNONYMOUS_CODING	SILENT	protein_coding	NCER_100835
ACOL01000011	5996	G	A	NON_SYNONYMOUS_CODING	MISSENSE	protein_coding	NCER_100254		ACOL01000057	2988	C	T	SYNONYMOUS_CODING	SILENT	protein_coding	NCER_100835
ACOL01000011	6010	A	AT	FRAME_SHIFT	NONE	protein_coding	NCER_100254		ACOL01000057	3180	C	CA	FRAME_SHIFT	NONE	protein_coding	NCER_100836
ACOL01000011	6087	A	G	SYNONYMOUS_CODING	SILENT	protein_coding	NCER_100254		ACOL01000057	3223	G	A	SYNONYMOUS_CODING	SILENT	protein_coding	NCER_100836
ACOL01000011	6160	T	C	SYNONYMOUS_CODING	SILENT	protein_coding	NCER_100254		ACOL01000057	3286	G	A	SYNONYMOUS_CODING	SILENT	protein_coding	NCER_100836
ACOL01000011	6186	A	T	SYNONYMOUS_CODING	SILENT	protein_coding	NCER_100254		ACOL01000057	3390	G	A	NON_SYNONYMOUS_CODING	MISSENSE	protein_coding	NCER_100836
ACOL01000011	6192	G	A	SYNONYMOUS_CODING	SILENT	protein_coding	NCER_100254		ACOL01000057	3521	G	GA	FRAME_SHIFT	NONE	protein_coding	NCER_100836
ACOL01000011	6198	T	C	SYNONYMOUS_CODING	SILENT	protein_coding	NCER_100254		ACOL01000057	3712	C	T	SYNONYMOUS_CODING	SILENT	protein_coding	NCER_100836
ACOL01000011	6261	T	A	SYNONYMOUS_CODING	SILENT	protein_coding	NCER_100254		ACOL01000057	4068	A	C	NON_SYNONYMOUS_CODING	MISSENSE	protein_coding	NCER_100836
ACOL01000011	6262	T	C	NON_SYNONYMOUS_CODING	MISSENSE	protein_coding	NCER_100254		ACOL01000057	4475	T	A	NON_SYNONYMOUS_CODING	MISSENSE	protein_coding	NCER_100836
ACOL01000011	6339	C	T	SYNONYMOUS_CODING	SILENT	protein_coding	NCER_100254		ACOL01000057	4550	A	G	NON_SYNONYMOUS_CODING	MISSENSE	protein_coding	NCER_100836
ACOL01000011	6390	CA	C	FRAME_SHIFT	NONE	protein_coding	NCER_100254		ACOL01000057	4832	C	CA	FRAME_SHIFT	NONE	protein_coding	NCER_100836
ACOL01000011	6454	G	A	NON_SYNONYMOUS_CODING	MISSENSE	protein_coding	NCER_100254		ACOL01000057	4833	A	AG	FRAME_SHIFT	NONE	protein_coding	NCER_100836
ACOL01000011	6506	C	CT	FRAME_SHIFT	NONE	protein_coding	NCER_100254		ACOL01000057	5363	C	T	SYNONYMOUS_CODING	SILENT	protein_coding	NCER_100837
ACOL01000011	6672	T	C	SYNONYMOUS_CODING	SILENT	protein_coding	NCER_100254		ACOL01000057	10888	C	CA	FRAME_SHIFT	NONE	protein_coding	NCER_100841
ACOL01000011	6755	CT	C	FRAME_SHIFT	NONE	protein_coding	NCER_100254		ACOL01000057	11666	C	T	SYNONYMOUS_CODING	SILENT	protein_coding	NCER_100841
ACOL01000011	6939	A	G	SYNONYMOUS_CODING	SILENT	protein_coding	NCER_100254		ACOL01000057	11757	G	T	NON_SYNONYMOUS_CODING	MISSENSE	protein_coding	NCER_100841
ACOL01000011	6971	T	TA	FRAME_SHIFT	NONE	protein_coding	NCER_100254		ACOL01000057	11762	A	G	SYNONYMOUS_CODING	SILENT	protein_coding	NCER_100841
ACOL01000011	7013	TA	T	FRAME_SHIFT	NONE	protein_coding	NCER_100254		ACOL01000057	14352	T	C	NON_SYNONYMOUS_CODING	MISSENSE	protein_coding	NCER_100842
ACOL01000011	7125	G	A	SYNONYMOUS_CODING	SILENT	protein_coding	NCER_100254		ACOL01000057	14438	T	C	SYNONYMOUS_CODING	SILENT	protein_coding	NCER_100842
ACOL01000011	7163	T	C	NON_SYNONYMOUS_CODING	MISSENSE	protein_coding	NCER_100254		ACOL01000058	2204	C	T	SYNONYMOUS_CODING	SILENT	protein_coding	NCER_100845
ACOL01000011	7215	G	A	SYNONYMOUS_CODING	SILENT	protein_coding	NCER_100254		ACOL01000058	2600	G	A	SYNONYMOUS_CODING	SILENT	protein_coding	NCER_100845
ACOL01000011	7249	A	G	NON_SYNONYMOUS_CODING	MISSENSE	protein_coding	NCER_100254		ACOL01000058	2700	G	A	NON_SYNONYMOUS_CODING	MISSENSE	protein_coding	NCER_100845
ACOL01000011	7268	TA	T	FRAME_SHIFT	NONE	protein_coding	NCER_100254		ACOL01000058	2975	G	A	SYNONYMOUS_CODING	SILENT	protein_coding	NCER_100845
ACOL01000011	7393	A	G	NON_SYNONYMOUS_CODING	MISSENSE	protein_coding	NCER_100254		ACOL01000058	3074	C	T	SYNONYMOUS_CODING	SILENT	protein_coding	NCER_100845
ACOL01000011	7458	A	C	NON_SYNONYMOUS_CODING	MISSENSE	protein_coding	NCER_100254		ACOL01000058	3136	A	C	NON_SYNONYMOUS_CODING	MISSENSE	protein_coding	NCER_100845
ACOL01000011	7560	T	A	NON_SYNONYMOUS_CODING	MISSENSE	protein_coding	NCER_100254		ACOL01000058	3363	A	G	NON_SYNONYMOUS_CODING	MISSENSE	protein_coding	NCER_100845
ACOL01000011	7578	A	T	SYNONYMOUS_CODING	SILENT	protein_coding	NCER_100254		ACOL01000058	3398	T	A	SYNONYMOUS_CODING	SILENT	protein_coding	NCER_100845
ACOL01000011	7641	A	G	SYNONYMOUS_CODING	SILENT	protein_coding	NCER_100254		ACOL01000058	3401	G	A	SYNONYMOUS_CODING	SILENT	protein_coding	NCER_100845
ACOL01000011	7720	C	T	NON_SYNONYMOUS_CODING	MISSENSE	protein_coding	NCER_100254		ACOL01000058	3534	G	A	NON_SYNONYMOUS_CODING	MISSENSE	protein_coding	NCER_100845
ACOL01000011	7923	A	G	SYNONYMOUS_CODING	SILENT	protein_coding	NCER_100254		ACOL01000058	3709	G	T	NON_SYNONYMOUS_CODING	MISSENSE	protein_coding	NCER_100845
ACOL01000011	7962	G	A	SYNONYMOUS_CODING	SILENT	protein_coding	NCER_100254		ACOL01000058	3714	T	G	NON_SYNONYMOUS_CODING	MISSENSE	protein_coding	NCER_100845
ACOL01000011	8107	G	GT	FRAME_SHIFT	NONE	protein_coding	NCER_100254		ACOL01000058	3733	A	C	NON_SYNONYMOUS_CODING	MISSENSE	protein_coding	NCER_100845
ACOL01000011	8198	G	A	NON_SYNONYMOUS_CODING	MISSENSE	protein_coding	NCER_100254		ACOL01000058	3763	C	T	NON_SYNONYMOUS_CODING	MISSENSE	protein_coding	NCER_100845
ACOL01000011	8202	G	A	SYNONYMOUS_CODING	SILENT	protein_coding	NCER_100254		ACOL01000058	3816	A	C	NON_SYNONYMOUS_CODING	MISSENSE	protein_coding	NCER_100845
ACOL01000011	8254	G	A	NON_SYNONYMOUS_CODING	MISSENSE	protein_coding	NCER_100254		ACOL01000058	3901	A	G	NON_SYNONYMOUS_CODING	MISSENSE	protein_coding	NCER_100845
ACOL01000011	8288	C	T	NON_SYNONYMOUS_CODING	MISSENSE	protein_coding	NCER_100254		ACOL01000058	3911	T	C	SYNONYMOUS_CODING	SILENT	protein_coding	NCER_100845
ACOL01000011	8323	T	C	SYNONYMOUS_CODING	SILENT	protein_coding	NCER_100254		ACOL01000058	3940	A	T	NON_SYNONYMOUS_CODING	MISSENSE	protein_coding	NCER_100845
ACOL01000011	8373	T	C	SYNONYMOUS_CODING	SILENT	protein_coding	NCER_100254		ACOL01000058	3953	A	G	SYNONYMOUS_CODING	SILENT	protein_coding	NCER_100845
ACOL01000011	8421	T	A	NON_SYNONYMOUS_CODING	MISSENSE	protein_coding	NCER_100254		ACOL01000058	4004	T	A	SYNONYMOUS_CODING	SILENT	protein_coding	NCER_100845
ACOL01000011	8544	C	A	SYNONYMOUS_CODING	SILENT	protein_coding	NCER_100254		ACOL01000058	4151	G	A	SYNONYMOUS_CODING	SILENT	protein_coding	NCER_100845
ACOL01000011	8550	CA	C	FRAME_SHIFT	NONE	protein_coding	NCER_100254		ACOL01000058	4169	G	T	NON_SYNONYMOUS_CODING	MISSENSE	protein_coding	NCER_100845
ACOL01000011	8552	AT	A	FRAME_SHIFT	NONE	protein_coding	NCER_100254		ACOL01000058	4200	G	A	NON_SYNONYMOUS_CODING	MISSENSE	protein_coding	NCER_100845
ACOL01000011	9959	T	C	NON_SYNONYMOUS_CODING	MISSENSE	protein_coding	NCER_100255		ACOL01000058	4235	C	T	SYNONYMOUS_CODING	SILENT	protein_coding	NCER_100845
ACOL01000011	9972	T	A	SYNONYMOUS_CODING	SILENT	protein_coding	NCER_100255		ACOL01000058	4238	A	G	SYNONYMOUS_CODING	SILENT	protein_coding	NCER_100845
ACOL01000011	9973	T	C	SYNONYMOUS_CODING	SILENT	protein_coding	NCER_100255		ACOL01000058	4409	T	C	SYNONYMOUS_CODING	SILENT	protein_coding	NCER_100845
ACOL01000011	10126	C	A	NON_SYNONYMOUS_CODING	MISSENSE	protein_coding	NCER_100255		ACOL01000058	4521	C	T	NON_SYNONYMOUS_CODING	MISSENSE	protein_coding	NCER_100845
ACOL01000011	10168	G	A	NON_SYNONYMOUS_CODING	MISSENSE	protein_coding	NCER_100255		ACOL01000058	4615	A	C	NON_SYNONYMOUS_CODING	MISSENSE	protein_coding	NCER_100845
ACOL01000011	10240	G	A	NON_SYNONYMOUS_CODING	MISSENSE	protein_coding	NCER_100255		ACOL01000058	4724	A	C	SYNONYMOUS_CODING	SILENT	protein_coding	NCER_100845
ACOL01000011	10431	G	T	SYNONYMOUS_CODING	SILENT	protein_coding	NCER_100255		ACOL01000058	4794	C	A	NON_SYNONYMOUS_CODING	MISSENSE	protein_coding	NCER_100845
ACOL01000011	10452	A	T	NON_SYNONYMOUS_CODING	MISSENSE	protein_coding	NCER_100255		ACOL01000058	5066	T	A	NON_SYNONYMOUS_CODING	MISSENSE	protein_coding	NCER_100845
ACOL01000011	10536	T	C	SYNONYMOUS_CODING	SILENT	protein_coding	NCER_100255		ACOL01000058	5092	T	A	NON_SYNONYMOUS_CODING	MISSENSE	protein_coding	NCER_100845
ACOL01000011	10599	T	C	SYNONYMOUS_CODING	SILENT	protein_coding	NCER_100255		ACOL01000058	5128	A	G	NON_SYNONYMOUS_CODING	MISSENSE	protein_coding	NCER_100845
ACOL01000011	10686	C	T	SYNONYMOUS_CODING	SILENT	protein_coding	NCER_100255		ACOL01000058	5136	A	G	NON_SYNONYMOUS_CODING	MISSENSE	protein_coding	NCER_100845
ACOL01000011	10689	T	C	SYNONYMOUS_CODING	SILENT	protein_coding	NCER_100255		ACOL01000058	5159	C	T	SYNONYMOUS_CODING	SILENT	protein_coding	NCER_100845
ACOL01000011	10893	A	G	SYNONYMOUS_CODING	SILENT	protein_coding	NCER_100255		ACOL01000058	5320	A	G	NON_SYNONYMOUS_CODING	MISSENSE	protein_coding	NCER_100845
ACOL01000011	10935	A	G	SYNONYMOUS_CODING	SILENT	protein_coding	NCER_100255		ACOL01000058	6715	T	A	SYNONYMOUS_CODING	SILENT	protein_coding	NCER_100847
ACOL01000011	11007	G	GT	FRAME_SHIFT	NONE	protein_coding	NCER_100255		ACOL01000058	6736	C	T	SYNONYMOUS_CODING	SILENT	protein_coding	NCER_100847
ACOL01000011	11022	T	C	SYNONYMOUS_CODING	SILENT	protein_coding	NCER_100255		ACOL01000058	7662	A	G	SYNONYMOUS_CODING	SILENT	protein_coding	NCER_100848
ACOL01000011	11145	A	G	SYNONYMOUS_CODING	SILENT	protein_coding	NCER_100255		ACOL01000058	7737	C	T	SYNONYMOUS_CODING	SILENT	protein_coding	NCER_100848
ACOL01000011	11159	C	A	NON_SYNONYMOUS_CODING	MISSENSE	protein_coding	NCER_100255		ACOL01000058	7792	A	G	NON_SYNONYMOUS_CODING	MISSENSE	protein_coding	NCER_100848
ACOL01000011	11193	C	T	SYNONYMOUS_CODING	SILENT	protein_coding	NCER_100255		ACOL01000058	7982	C	T	NON_SYNONYMOUS_CODING	MISSENSE	protein_coding	NCER_100848
ACOL01000011	11380	T	C	SYNONYMOUS_CODING	SILENT	protein_coding	NCER_100255		ACOL01000058	8471	A	G	NON_SYNONYMOUS_CODING	MISSENSE	protein_coding	NCER_100848
ACOL01000011	11385	T	C	SYNONYMOUS_CODING	SILENT	protein_coding	NCER_100255		ACOL01000058	10299	G	A	SYNONYMOUS_CODING	SILENT	protein_coding	NCER_100851
ACOL01000011	11908	T	C	SYNONYMOUS_CODING	SILENT	protein_coding	NCER_100256		ACOL01000058	10682	A	G	SYNONYMOUS_CODING	SILENT	protein_coding	NCER_100851
ACOL01000011	12229	C	T	SYNONYMOUS_CODING	SILENT	protein_coding	NCER_100256		ACOL01000058	10763	C	T	NON_SYNONYMOUS_CODING	MISSENSE	protein_coding	NCER_100851
ACOL01000011	12349	T	C	SYNONYMOUS_CODING	SILENT	protein_coding	NCER_100256		ACOL01000058	10884	A	T	NON_SYNONYMOUS_CODING	MISSENSE	protein_coding	NCER_100851
ACOL01000011	12700	C	T	SYNONYMOUS_CODING	SILENT	protein_coding	NCER_100256		ACOL01000058	12512	A	G	SYNONYMOUS_CODING	SILENT	protein_coding	NCER_100852
ACOL01000011	13016	A	AT	FRAME_SHIFT	NONE	protein_coding	NCER_100256		ACOL01000058	12579	G	A	NON_SYNONYMOUS_CODING	MISSENSE	protein_coding	NCER_100852
ACOL01000011	13018	AT	A	FRAME_SHIFT	NONE	protein_coding	NCER_100256		ACOL01000059	608	A	G	NON_SYNONYMOUS_CODING	MISSENSE	protein_coding	NCER_100854
ACOL01000011	13171	A	T	SYNONYMOUS_CODING	SILENT	protein_coding	NCER_100256		ACOL01000059	630	G	A	SYNONYMOUS_CODING	SILENT	protein_coding	NCER_100854
ACOL01000011	13913	T	G	SYNONYMOUS_CODING	SILENT	protein_coding	NCER_100257		ACOL01000059	636	G	A	SYNONYMOUS_CODING	SILENT	protein_coding	NCER_100854
ACOL01000011	13985	C	T	SYNONYMOUS_CODING	SILENT	protein_coding	NCER_100257		ACOL01000059	693	A	G	SYNONYMOUS_CODING	SILENT	protein_coding	NCER_100854
ACOL01000011	14012	G	T	SYNONYMOUS_CODING	SILENT	protein_coding	NCER_100257		ACOL01000059	769	G	A	NON_SYNONYMOUS_CODING	MISSENSE	protein_coding	NCER_100854
ACOL01000011	14015	C	T	SYNONYMOUS_CODING	SILENT	protein_coding	NCER_100257		ACOL01000059	885	G	A	SYNONYMOUS_CODING	SILENT	protein_coding	NCER_100854
ACOL01000011	14054	C	T	SYNONYMOUS_CODING	SILENT	protein_coding	NCER_100257		ACOL01000059	1402	G	A	NON_SYNONYMOUS_CODING	MISSENSE	protein_coding	NCER_100854
ACOL01000011	14132	T	TA	FRAME_SHIFT	NONE	protein_coding	NCER_100257		ACOL01000059	2474	T	C	NON_SYNONYMOUS_CODING	MISSENSE	protein_coding	NCER_100855
ACOL01000011	14134	TA	T	FRAME_SHIFT	NONE	protein_coding	NCER_100257		ACOL01000059	3462	A	AT	FRAME_SHIFT	NONE	protein_coding	NCER_100856
ACOL01000011	14231	A	G	SYNONYMOUS_CODING	SILENT	protein_coding	NCER_100257		ACOL01000059	5495	A	G	SYNONYMOUS_CODING	SILENT	protein_coding	NCER_100859
ACOL01000011	14276	C	G	SYNONYMOUS_CODING	SILENT	protein_coding	NCER_100257		ACOL01000059	6702	T	A	SYNONYMOUS_CODING	SILENT	protein_coding	NCER_100860
ACOL01000011	14319	G	A	NON_SYNONYMOUS_CODING	MISSENSE	protein_coding	NCER_100257		ACOL01000059	6708	A	T	SYNONYMOUS_CODING	SILENT	protein_coding	NCER_100860
ACOL01000011	14332	G	A	NON_SYNONYMOUS_CODING	MISSENSE	protein_coding	NCER_100257		ACOL01000059	7077	G	A	SYNONYMOUS_CODING	SILENT	protein_coding	NCER_100860
ACOL01000011	14345	G	A	SYNONYMOUS_CODING	SILENT	protein_coding	NCER_100257		ACOL01000059	7386	G	A	SYNONYMOUS_CODING	SILENT	protein_coding	NCER_100860
ACOL01000011	14377	A	G	NON_SYNONYMOUS_CODING	MISSENSE	protein_coding	NCER_100257		ACOL01000059	7476	A	G	SYNONYMOUS_CODING	SILENT	protein_coding	NCER_100860
ACOL01000011	14549	C	T	SYNONYMOUS_CODING	SILENT	protein_coding	NCER_100257		ACOL01000059	7584	G	GT	FRAME_SHIFT	NONE	protein_coding	NCER_100860
ACOL01000011	14570	C	T	SYNONYMOUS_CODING	SILENT	protein_coding	NCER_100257		ACOL01000059	7617	C	T	SYNONYMOUS_CODING	SILENT	protein_coding	NCER_100860
ACOL01000011	14758	A	G	NON_SYNONYMOUS_CODING	MISSENSE	protein_coding	NCER_100257		ACOL01000059	8719	A	G	NON_SYNONYMOUS_CODING	MISSENSE	protein_coding	NCER_100861
ACOL01000011	15463	T	C	NON_SYNONYMOUS_CODING	MISSENSE	protein_coding	NCER_100259		ACOL01000059	8775	G	A	NON_SYNONYMOUS_CODING	MISSENSE	protein_coding	NCER_100861
ACOL01000011	15677	T	A	NON_SYNONYMOUS_CODING	MISSENSE	protein_coding	NCER_100259		ACOL01000059	8810	TG	T	FRAME_SHIFT	NONE	protein_coding	NCER_100861
ACOL01000011	15749	TA	T	FRAME_SHIFT	NONE	protein_coding	NCER_100259		ACOL01000059	10032	T	C	SYNONYMOUS_CODING	SILENT	protein_coding	NCER_100862
ACOL01000011	16034	T	C	SYNONYMOUS_CODING	SILENT	protein_coding	NCER_100259		ACOL01000059	10119	A	G	SYNONYMOUS_CODING	SILENT	protein_coding	NCER_100862
ACOL01000011	16393	C	T	NON_SYNONYMOUS_CODING	MISSENSE	protein_coding	NCER_100259		ACOL01000059	11289	C	CT	FRAME_SHIFT	NONE	protein_coding	NCER_100863
ACOL01000011	16538	C	T	SYNONYMOUS_CODING	SILENT	protein_coding	NCER_100259		ACOL01000059	11304	C	T	SYNONYMOUS_CODING	SILENT	protein_coding	NCER_100863
ACOL01000011	16569	CA	C	FRAME_SHIFT	NONE	protein_coding	NCER_100259		ACOL01000059	11364	T	TA	FRAME_SHIFT	NONE	protein_coding	NCER_100863
ACOL01000011	16661	T	C	SYNONYMOUS_CODING	SILENT	protein_coding	NCER_100259		ACOL01000059	11746	G	A	SYNONYMOUS_CODING	SILENT	protein_coding	NCER_100864
ACOL01000011	16867	G	A	NON_SYNONYMOUS_CODING	MISSENSE	protein_coding	NCER_100259		ACOL01000059	11767	A	G	SYNONYMOUS_CODING	SILENT	protein_coding	NCER_100864
ACOL01000011	16881	A	G	NON_SYNONYMOUS_CODING	MISSENSE	protein_coding	NCER_100259		ACOL01000059	11860	C	T	SYNONYMOUS_CODING	SILENT	protein_coding	NCER_100864
ACOL01000011	17072	A	G	SYNONYMOUS_CODING	SILENT	protein_coding	NCER_100259		ACOL01000059	11974	A	G	SYNONYMOUS_CODING	SILENT	protein_coding	NCER_100864
ACOL01000011	17088	G	A	NON_SYNONYMOUS_CODING	MISSENSE	protein_coding	NCER_100259		ACOL01000059	12092	T	A	NON_SYNONYMOUS_CODING	MISSENSE	protein_coding	NCER_100864
ACOL01000011	17310	T	A	NON_SYNONYMOUS_CODING	MISSENSE	protein_coding	NCER_100260		ACOL01000059	15063	T	C	NON_SYNONYMOUS_CODING	MISSENSE	protein_coding	NCER_100865
ACOL01000011	17385	C	T	NON_SYNONYMOUS_CODING	MISSENSE	protein_coding	NCER_100260		ACOL01000059	15122	T	C	SYNONYMOUS_CODING	SILENT	protein_coding	NCER_100865
ACOL01000011	17456	C	G	NON_SYNONYMOUS_CODING	MISSENSE	protein_coding	NCER_100260		ACOL01000060	316	G	A	SYNONYMOUS_CODING	SILENT	protein_coding	NCER_100866
ACOL01000011	17458	G	A	SYNONYMOUS_CODING	SILENT	protein_coding	NCER_100260		ACOL01000060	370	G	A	SYNONYMOUS_CODING	SILENT	protein_coding	NCER_100866
ACOL01000011	17470	T	A	SYNONYMOUS_CODING	SILENT	protein_coding	NCER_100260		ACOL01000060	371	G	A	SYNONYMOUS_CODING	SILENT	protein_coding	NCER_100866
ACOL01000011	17549	T	C	NON_SYNONYMOUS_CODING	MISSENSE	protein_coding	NCER_100260		ACOL01000060	497	G	A	SYNONYMOUS_CODING	SILENT	protein_coding	NCER_100866
ACOL01000011	17735	C	T	NON_SYNONYMOUS_CODING	MISSENSE	protein_coding	NCER_100260		ACOL01000060	562	G	A	SYNONYMOUS_CODING	SILENT	protein_coding	NCER_100866
ACOL01000011	17775	T	C	NON_SYNONYMOUS_CODING	MISSENSE	protein_coding	NCER_100260		ACOL01000060	970	A	G	SYNONYMOUS_CODING	SILENT	protein_coding	NCER_100867
ACOL01000011	17814	T	C	NON_SYNONYMOUS_CODING	MISSENSE	protein_coding	NCER_100260		ACOL01000060	996	A	G	NON_SYNONYMOUS_CODING	MISSENSE	protein_coding	NCER_100867
ACOL01000011	17944	T	C	SYNONYMOUS_CODING	SILENT	protein_coding	NCER_100260		ACOL01000060	1087	G	A	SYNONYMOUS_CODING	SILENT	protein_coding	NCER_100867
ACOL01000011	18220	T	C	SYNONYMOUS_CODING	SILENT	protein_coding	NCER_100260		ACOL01000060	1108	T	C	SYNONYMOUS_CODING	SILENT	protein_coding	NCER_100867
ACOL01000011	18412	C	T	SYNONYMOUS_CODING	SILENT	protein_coding	NCER_100260		ACOL01000060	1324	G	A	SYNONYMOUS_CODING	SILENT	protein_coding	NCER_100867
ACOL01000011	18515	G	A	NON_SYNONYMOUS_CODING	MISSENSE	protein_coding	NCER_100260		ACOL01000060	1411	C	T	SYNONYMOUS_CODING	SILENT	protein_coding	NCER_100867
ACOL01000011	18531	G	T	NON_SYNONYMOUS_CODING	MISSENSE	protein_coding	NCER_100260		ACOL01000060	1460	A	G	NON_SYNONYMOUS_CODING	MISSENSE	protein_coding	NCER_100867
ACOL01000011	18619	T	C	SYNONYMOUS_CODING	SILENT	protein_coding	NCER_100260		ACOL01000060	1599	C	T	NON_SYNONYMOUS_CODING	MISSENSE	protein_coding	NCER_100867
ACOL01000011	19264	AT	A	FRAME_SHIFT	NONE	protein_coding	NCER_100261		ACOL01000060	1622	A	C	NON_SYNONYMOUS_CODING	MISSENSE	protein_coding	NCER_100867
ACOL01000011	19351	A	G	SYNONYMOUS_CODING	SILENT	protein_coding	NCER_100261		ACOL01000060	1744	A	G	SYNONYMOUS_CODING	SILENT	protein_coding	NCER_100867
ACOL01000011	19416	CATCATCAATTGTATTTTT	C	CODON_DELETION	NONE	protein_coding	NCER_100261		ACOL01000060	1822	T	C	SYNONYMOUS_CODING	SILENT	protein_coding	NCER_100867
ACOL01000011	19596	C	T	NON_SYNONYMOUS_CODING	MISSENSE	protein_coding	NCER_100261		ACOL01000060	1846	A	G	SYNONYMOUS_CODING	SILENT	protein_coding	NCER_100867
ACOL01000011	19765	C	T	SYNONYMOUS_CODING	SILENT	protein_coding	NCER_100261		ACOL01000060	1969	T	C	SYNONYMOUS_CODING	SILENT	protein_coding	NCER_100867
ACOL01000011	19882	C	T	NON_SYNONYMOUS_CODING	MISSENSE	protein_coding	NCER_100261		ACOL01000060	2072	C	T	SYNONYMOUS_CODING	SILENT	protein_coding	NCER_100867
ACOL01000011	19889	A	T	NON_SYNONYMOUS_CODING	MISSENSE	protein_coding	NCER_100261		ACOL01000060	2261	G	T	NON_SYNONYMOUS_CODING	MISSENSE	protein_coding	NCER_100867
ACOL01000011	19990	TA	T	FRAME_SHIFT	NONE	protein_coding	NCER_100261		ACOL01000060	2300	T	C	SYNONYMOUS_CODING	SILENT	protein_coding	NCER_100867
ACOL01000011	20038	G	A	SYNONYMOUS_CODING	SILENT	protein_coding	NCER_100261		ACOL01000060	4183	C	T	SYNONYMOUS_CODING	SILENT	protein_coding	NCER_100868
ACOL01000011	20039	G	A	NON_SYNONYMOUS_CODING	MISSENSE	protein_coding	NCER_100261		ACOL01000060	5317	A	G	SYNONYMOUS_CODING	SILENT	protein_coding	NCER_100868
ACOL01000011	20116	A	G	SYNONYMOUS_CODING	SILENT	protein_coding	NCER_100261		ACOL01000060	5358	A	G	NON_SYNONYMOUS_CODING	MISSENSE	protein_coding	NCER_100868
ACOL01000011	20199	T	C	NON_SYNONYMOUS_CODING	MISSENSE	protein_coding	NCER_100261		ACOL01000060	5410	C	T	SYNONYMOUS_CODING	SILENT	protein_coding	NCER_100868
ACOL01000011	20286	G	T	SYNONYMOUS_CODING	SILENT	protein_coding	NCER_100261		ACOL01000060	5542	G	T	NON_SYNONYMOUS_CODING	MISSENSE	protein_coding	NCER_100868
ACOL01000011	20310	T	G	SYNONYMOUS_CODING	SILENT	protein_coding	NCER_100261		ACOL01000060	5545	T	C	SYNONYMOUS_CODING	SILENT	protein_coding	NCER_100868
ACOL01000011	20884	T	C	NON_SYNONYMOUS_CODING	MISSENSE	protein_coding	NCER_100263		ACOL01000060	6440	A	G	SYNONYMOUS_CODING	SILENT	protein_coding	NCER_100869
ACOL01000011	20960	A	T	SYNONYMOUS_CODING	SILENT	protein_coding	NCER_100263		ACOL01000060	6647	A	T	SYNONYMOUS_CODING	SILENT	protein_coding	NCER_100869
ACOL01000011	21038	G	A	SYNONYMOUS_CODING	SILENT	protein_coding	NCER_100263		ACOL01000060	7235	G	A	SYNONYMOUS_CODING	SILENT	protein_coding	NCER_100869
ACOL01000011	21118	A	G	NON_SYNONYMOUS_CODING	MISSENSE	protein_coding	NCER_100263		ACOL01000060	7304	T	C	SYNONYMOUS_CODING	SILENT	protein_coding	NCER_100869
ACOL01000011	21257	C	T	SYNONYMOUS_CODING	SILENT	protein_coding	NCER_100263		ACOL01000060	7409	C	T	SYNONYMOUS_CODING	SILENT	protein_coding	NCER_100869
ACOL01000011	21260	T	C	SYNONYMOUS_CODING	SILENT	protein_coding	NCER_100263		ACOL01000060	9483	T	A	SYNONYMOUS_CODING	SILENT	protein_coding	NCER_100870
ACOL01000011	21447	A	G	NON_SYNONYMOUS_CODING	MISSENSE	protein_coding	NCER_100263		ACOL01000060	9558	G	A	SYNONYMOUS_CODING	SILENT	protein_coding	NCER_100870
ACOL01000011	21527	A	G	SYNONYMOUS_CODING	SILENT	protein_coding	NCER_100263		ACOL01000060	9663	G	A	SYNONYMOUS_CODING	SILENT	protein_coding	NCER_100870
ACOL01000011	21643	CT	C	FRAME_SHIFT	NONE	protein_coding	NCER_100263		ACOL01000060	12966	C	T	SYNONYMOUS_CODING	SILENT	protein_coding	NCER_100872
ACOL01000011	23766	C	CT	FRAME_SHIFT	NONE	protein_coding	NCER_100264		ACOL01000060	13215	A	T	NON_SYNONYMOUS_CODING	MISSENSE	protein_coding	NCER_100872
ACOL01000011	23858	A	G	SYNONYMOUS_CODING	SILENT	protein_coding	NCER_100264		ACOL01000060	14031	G	A	SYNONYMOUS_CODING	SILENT	protein_coding	NCER_100873
ACOL01000011	23955	T	A	NON_SYNONYMOUS_CODING	MISSENSE	protein_coding	NCER_100264		ACOL01000060	14046	G	T	SYNONYMOUS_CODING	SILENT	protein_coding	NCER_100873
ACOL01000011	23956	A	C	NON_SYNONYMOUS_CODING	MISSENSE	protein_coding	NCER_100264		ACOL01000061	2904	G	A	SYNONYMOUS_CODING	SILENT	protein_coding	NCER_100875
ACOL01000011	23972	C	T	SYNONYMOUS_CODING	SILENT	protein_coding	NCER_100264		ACOL01000061	2982	C	A	SYNONYMOUS_CODING	SILENT	protein_coding	NCER_100875
ACOL01000011	24202	C	T	NON_SYNONYMOUS_CODING	MISSENSE	protein_coding	NCER_100264		ACOL01000061	3182	G	A	NON_SYNONYMOUS_CODING	MISSENSE	protein_coding	NCER_100875
ACOL01000011	24308	G	T	SYNONYMOUS_CODING	SILENT	protein_coding	NCER_100264		ACOL01000061	3371	A	G	SYNONYMOUS_CODING	SILENT	protein_coding	NCER_100876
ACOL01000011	25438	A	C	NON_SYNONYMOUS_CODING	MISSENSE	protein_coding	NCER_100265		ACOL01000061	4085	T	C	SYNONYMOUS_CODING	SILENT	protein_coding	NCER_100876
ACOL01000011	25531	C	T	SYNONYMOUS_CODING	SILENT	protein_coding	NCER_100265		ACOL01000061	4126	C	T	NON_SYNONYMOUS_CODING	MISSENSE	protein_coding	NCER_100876
ACOL01000011	25564	C	T	SYNONYMOUS_CODING	SILENT	protein_coding	NCER_100265		ACOL01000061	4571	C	T	SYNONYMOUS_CODING	SILENT	protein_coding	NCER_100876
ACOL01000011	25606	T	C	SYNONYMOUS_CODING	SILENT	protein_coding	NCER_100265		ACOL01000061	4724	A	G	SYNONYMOUS_CODING	SILENT	protein_coding	NCER_100876
ACOL01000011	25624	C	T	SYNONYMOUS_CODING	SILENT	protein_coding	NCER_100265		ACOL01000061	4943	C	T	SYNONYMOUS_CODING	SILENT	protein_coding	NCER_100877
ACOL01000011	25807	T	C	NON_SYNONYMOUS_CODING	MISSENSE	protein_coding	NCER_100265		ACOL01000061	4954	T	C	NON_SYNONYMOUS_CODING	MISSENSE	protein_coding	NCER_100877
ACOL01000011	25866	T	C	NON_SYNONYMOUS_CODING	MISSENSE	protein_coding	NCER_100265		ACOL01000061	5011	C	A	NON_SYNONYMOUS_CODING	MISSENSE	protein_coding	NCER_100877
ACOL01000011	26101	G	A	SYNONYMOUS_CODING	SILENT	protein_coding	NCER_100265		ACOL01000061	5056	T	C	NON_SYNONYMOUS_CODING	MISSENSE	protein_coding	NCER_100877
ACOL01000011	26416	G	A	SYNONYMOUS_CODING	SILENT	protein_coding	NCER_100265		ACOL01000061	5110	G	T	NON_SYNONYMOUS_CODING	MISSENSE	protein_coding	NCER_100877
ACOL01000011	26484	C	T	NON_SYNONYMOUS_CODING	MISSENSE	protein_coding	NCER_100265		ACOL01000061	5136	G	A	NON_SYNONYMOUS_CODING	MISSENSE	protein_coding	NCER_100877
ACOL01000011	26556	T	A	NON_SYNONYMOUS_CODING	MISSENSE	protein_coding	NCER_100265		ACOL01000061	5253	C	T	NON_SYNONYMOUS_CODING	MISSENSE	protein_coding	NCER_100877
ACOL01000011	26585	G	A	NON_SYNONYMOUS_CODING	MISSENSE	protein_coding	NCER_100265		ACOL01000061	5644	C	A	NON_SYNONYMOUS_CODING	MISSENSE	protein_coding	NCER_100877
ACOL01000011	26863	G	T	NON_SYNONYMOUS_CODING	MISSENSE	protein_coding	NCER_100265		ACOL01000061	7491	A	G	NON_SYNONYMOUS_CODING	MISSENSE	protein_coding	NCER_100879
ACOL01000011	27010	G	A	SYNONYMOUS_CODING	SILENT	protein_coding	NCER_100265		ACOL01000061	8016	T	C	SYNONYMOUS_CODING	SILENT	protein_coding	NCER_100879
ACOL01000011	27012	T	C	NON_SYNONYMOUS_CODING	MISSENSE	protein_coding	NCER_100265		ACOL01000061	8616	T	C	SYNONYMOUS_CODING	SILENT	protein_coding	NCER_100879
ACOL01000011	27268	T	C	SYNONYMOUS_CODING	SILENT	protein_coding	NCER_100265		ACOL01000061	8675	G	T	NON_SYNONYMOUS_CODING	MISSENSE	protein_coding	NCER_100879
ACOL01000011	27427	C	G	NON_SYNONYMOUS_CODING	MISSENSE	protein_coding	NCER_100265		ACOL01000061	8687	A	G	SYNONYMOUS_CODING	SILENT	protein_coding	NCER_100879
ACOL01000011	27438	T	C	NON_SYNONYMOUS_CODING	MISSENSE	protein_coding	NCER_100265		ACOL01000061	9349	A	T	SYNONYMOUS_CODING	SILENT	protein_coding	NCER_100880
ACOL01000012	853	C	T	SYNONYMOUS_CODING	SILENT	protein_coding	NCER_100266		ACOL01000061	9378	T	A	STOP_GAINED	NONSENSE	protein_coding	NCER_100880
ACOL01000012	880	A	G	SYNONYMOUS_CODING	SILENT	protein_coding	NCER_100266		ACOL01000061	13169	A	G	NON_SYNONYMOUS_CODING	MISSENSE	protein_coding	NCER_100881
ACOL01000012	924	TA	T	FRAME_SHIFT	NONE	protein_coding	NCER_100266		ACOL01000061	13191	T	C	SYNONYMOUS_CODING	SILENT	protein_coding	NCER_100881
ACOL01000012	1380	G	T	NON_SYNONYMOUS_CODING	MISSENSE	protein_coding	NCER_100267		ACOL01000061	13713	A	G	SYNONYMOUS_CODING	SILENT	protein_coding	NCER_100881
ACOL01000012	1966	T	C	SYNONYMOUS_CODING	SILENT	protein_coding	NCER_100267		ACOL01000061	13740	A	G	SYNONYMOUS_CODING	SILENT	protein_coding	NCER_100881
ACOL01000012	1975	T	C	SYNONYMOUS_CODING	SILENT	protein_coding	NCER_100267		ACOL01000061	14903	A	G	SYNONYMOUS_CODING	SILENT	protein_coding	NCER_100882
ACOL01000012	1999	C	T	SYNONYMOUS_CODING	SILENT	protein_coding	NCER_100267		ACOL01000061	15002	G	A	SYNONYMOUS_CODING	SILENT	protein_coding	NCER_100882
ACOL01000012	2002	G	A	SYNONYMOUS_CODING	SILENT	protein_coding	NCER_100267		ACOL01000062	751	A	G	SYNONYMOUS_CODING	SILENT	protein_coding	NCER_100883
ACOL01000012	2077	A	G	SYNONYMOUS_CODING	SILENT	protein_coding	NCER_100267		ACOL01000062	1015	G	A	SYNONYMOUS_CODING	SILENT	protein_coding	NCER_100883
ACOL01000012	2937	T	A	NON_SYNONYMOUS_CODING	MISSENSE	protein_coding	NCER_100268		ACOL01000062	1086	A	G	NON_SYNONYMOUS_CODING	MISSENSE	protein_coding	NCER_100883
ACOL01000012	3253	C	A	SYNONYMOUS_CODING	SILENT	protein_coding	NCER_100268		ACOL01000062	1102	G	A	SYNONYMOUS_CODING	SILENT	protein_coding	NCER_100883
ACOL01000012	3468	C	T	NON_SYNONYMOUS_CODING	MISSENSE	protein_coding	NCER_100268		ACOL01000062	1375	G	A	SYNONYMOUS_CODING	SILENT	protein_coding	NCER_100883
ACOL01000012	5209	C	T	SYNONYMOUS_CODING	SILENT	protein_coding	NCER_100269		ACOL01000062	1618	C	T	SYNONYMOUS_CODING	SILENT	protein_coding	NCER_100883
ACOL01000012	5231	A	G	NON_SYNONYMOUS_CODING	MISSENSE	protein_coding	NCER_100269		ACOL01000062	1670	A	G	NON_SYNONYMOUS_CODING	MISSENSE	protein_coding	NCER_100883
ACOL01000012	5947	A	G	SYNONYMOUS_CODING	SILENT	protein_coding	NCER_100270		ACOL01000062	1709	A	G	NON_SYNONYMOUS_CODING	MISSENSE	protein_coding	NCER_100883
ACOL01000012	6436	C	T	SYNONYMOUS_CODING	SILENT	protein_coding	NCER_100270		ACOL01000062	1933	T	C	SYNONYMOUS_CODING	SILENT	protein_coding	NCER_100883
ACOL01000012	6552	C	T	NON_SYNONYMOUS_CODING	MISSENSE	protein_coding	NCER_100270		ACOL01000062	1993	G	A	SYNONYMOUS_CODING	SILENT	protein_coding	NCER_100883
ACOL01000012	6652	TA	T	FRAME_SHIFT	NONE	protein_coding	NCER_100270		ACOL01000062	2655	G	A	NON_SYNONYMOUS_CODING	MISSENSE	protein_coding	NCER_100883
ACOL01000012	8042	G	A	SYNONYMOUS_CODING	SILENT	protein_coding	NCER_100271		ACOL01000062	2676	T	A	NON_SYNONYMOUS_CODING	MISSENSE	protein_coding	NCER_100883
ACOL01000012	8198	T	C	SYNONYMOUS_CODING	SILENT	protein_coding	NCER_100271		ACOL01000062	3385	T	C	SYNONYMOUS_CODING	SILENT	protein_coding	NCER_100883
ACOL01000012	8220	T	C	SYNONYMOUS_CODING	SILENT	protein_coding	NCER_100271		ACOL01000062	3511	C	T	SYNONYMOUS_CODING	SILENT	protein_coding	NCER_100883
ACOL01000012	8237	T	TA	FRAME_SHIFT	NONE	protein_coding	NCER_100271		ACOL01000062	9310	G	GA	FRAME_SHIFT	NONE	protein_coding	NCER_100885
ACOL01000012	9473	C	T	SYNONYMOUS_CODING	SILENT	protein_coding	NCER_100272		ACOL01000062	10567	A	G	NON_SYNONYMOUS_CODING	MISSENSE	protein_coding	NCER_100886
ACOL01000012	9568	GA	G	FRAME_SHIFT	NONE	protein_coding	NCER_100272		ACOL01000062	10667	T	A	NON_SYNONYMOUS_CODING	MISSENSE	protein_coding	NCER_100886
ACOL01000012	9794	G	T	NON_SYNONYMOUS_CODING	MISSENSE	protein_coding	NCER_100272		ACOL01000062	13875	A	G	NON_SYNONYMOUS_CODING	MISSENSE	protein_coding	NCER_100888
ACOL01000012	10281	G	GA	FRAME_SHIFT	NONE	protein_coding	NCER_100272		ACOL01000062	14171	G	A	NON_SYNONYMOUS_CODING	MISSENSE	protein_coding	NCER_100888
ACOL01000012	11007	T	TA	FRAME_SHIFT	NONE	protein_coding	NCER_100273		ACOL01000063	2738	T	C	NON_SYNONYMOUS_CODING	MISSENSE	protein_coding	NCER_100890
ACOL01000012	12086	T	C	SYNONYMOUS_CODING	SILENT	protein_coding	NCER_100274		ACOL01000063	2803	A	G	SYNONYMOUS_CODING	SILENT	protein_coding	NCER_100890
ACOL01000012	12113	C	T	SYNONYMOUS_CODING	SILENT	protein_coding	NCER_100274		ACOL01000063	2806	G	A	SYNONYMOUS_CODING	SILENT	protein_coding	NCER_100890
ACOL01000012	12604	A	C	NON_SYNONYMOUS_CODING	MISSENSE	protein_coding	NCER_100274		ACOL01000063	3459	T	C	NON_SYNONYMOUS_CODING	MISSENSE	protein_coding	NCER_100890
ACOL01000012	12683	G	A	SYNONYMOUS_CODING	SILENT	protein_coding	NCER_100274		ACOL01000063	3510	C	T	NON_SYNONYMOUS_CODING	MISSENSE	protein_coding	NCER_100890
ACOL01000012	12716	A	G	SYNONYMOUS_CODING	SILENT	protein_coding	NCER_100274		ACOL01000063	3513	T	C	NON_SYNONYMOUS_CODING	MISSENSE	protein_coding	NCER_100890
ACOL01000012	12925	A	G	NON_SYNONYMOUS_CODING	MISSENSE	protein_coding	NCER_100274		ACOL01000063	3844	A	G	SYNONYMOUS_CODING	SILENT	protein_coding	NCER_100890
ACOL01000012	12990	G	A	NON_SYNONYMOUS_CODING	MISSENSE	protein_coding	NCER_100274		ACOL01000063	3868	A	T	SYNONYMOUS_CODING	SILENT	protein_coding	NCER_100890
ACOL01000012	13080	GA	G	FRAME_SHIFT	NONE	protein_coding	NCER_100274		ACOL01000063	3952	A	G	SYNONYMOUS_CODING	SILENT	protein_coding	NCER_100890
ACOL01000012	13118	T	TA	FRAME_SHIFT	NONE	protein_coding	NCER_100274		ACOL01000063	4014	C	T	NON_SYNONYMOUS_CODING	MISSENSE	protein_coding	NCER_100890
ACOL01000012	13219	A	C	SYNONYMOUS_CODING	SILENT	protein_coding	NCER_100275		ACOL01000063	4025	G	C	NON_SYNONYMOUS_CODING	MISSENSE	protein_coding	NCER_100890
ACOL01000012	13275	T	C	NON_SYNONYMOUS_CODING	MISSENSE	protein_coding	NCER_100275		ACOL01000063	4064	C	A	NON_SYNONYMOUS_CODING	MISSENSE	protein_coding	NCER_100890
ACOL01000012	13303	C	T	SYNONYMOUS_CODING	SILENT	protein_coding	NCER_100275		ACOL01000063	4118	C	T	NON_SYNONYMOUS_CODING	MISSENSE	protein_coding	NCER_100890
ACOL01000012	13438	G	A	SYNONYMOUS_CODING	SILENT	protein_coding	NCER_100275		ACOL01000063	5625	C	T	SYNONYMOUS_CODING	SILENT	protein_coding	NCER_100891
ACOL01000012	13453	A	G	SYNONYMOUS_CODING	SILENT	protein_coding	NCER_100275		ACOL01000063	5641	G	A	NON_SYNONYMOUS_CODING	MISSENSE	protein_coding	NCER_100891
ACOL01000012	13474	C	T	SYNONYMOUS_CODING	SILENT	protein_coding	NCER_100275		ACOL01000063	5649	C	T	SYNONYMOUS_CODING	SILENT	protein_coding	NCER_100891
ACOL01000012	13505	G	GA	FRAME_SHIFT	NONE	protein_coding	NCER_100275		ACOL01000063	5722	T	C	SYNONYMOUS_CODING	SILENT	protein_coding	NCER_100891
ACOL01000012	13651	T	A	STOP_GAINED	NONSENSE	protein_coding	NCER_100275		ACOL01000063	6297	T	C	NON_SYNONYMOUS_CODING	MISSENSE	protein_coding	NCER_100892
ACOL01000012	14014	T	C	NON_SYNONYMOUS_CODING	MISSENSE	protein_coding	NCER_100276		ACOL01000063	7117	T	C	SYNONYMOUS_CODING	SILENT	protein_coding	NCER_100895
ACOL01000012	14037	G	A	NON_SYNONYMOUS_CODING	MISSENSE	protein_coding	NCER_100276		ACOL01000063	7165	A	G	SYNONYMOUS_CODING	SILENT	protein_coding	NCER_100895
ACOL01000012	14054	G	A	SYNONYMOUS_CODING	SILENT	protein_coding	NCER_100276		ACOL01000063	8368	T	C	SYNONYMOUS_CODING	SILENT	protein_coding	NCER_100895
ACOL01000012	14267	T	C	SYNONYMOUS_CODING	SILENT	protein_coding	NCER_100276		ACOL01000063	8422	T	C	SYNONYMOUS_CODING	SILENT	protein_coding	NCER_100895
ACOL01000012	14319	G	A	NON_SYNONYMOUS_CODING	MISSENSE	protein_coding	NCER_100276		ACOL01000063	8449	C	A	SYNONYMOUS_CODING	SILENT	protein_coding	NCER_100895
ACOL01000012	14480	AT	A	FRAME_SHIFT	NONE	protein_coding	NCER_100276		ACOL01000063	8503	T	C	SYNONYMOUS_CODING	SILENT	protein_coding	NCER_100895
ACOL01000012	14672	C	T	SYNONYMOUS_CODING	SILENT	protein_coding	NCER_100276		ACOL01000063	8565	G	A	NON_SYNONYMOUS_CODING	MISSENSE	protein_coding	NCER_100895
ACOL01000012	14775	A	G	NON_SYNONYMOUS_CODING	MISSENSE	protein_coding	NCER_100276		ACOL01000063	10818	C	T	SYNONYMOUS_CODING	SILENT	protein_coding	NCER_100896
ACOL01000012	16311	G	A	SYNONYMOUS_CODING	SILENT	protein_coding	NCER_100277		ACOL01000063	11779	G	A	SYNONYMOUS_CODING	SILENT	protein_coding	NCER_100897
ACOL01000012	16328	G	A	NON_SYNONYMOUS_CODING	MISSENSE	protein_coding	NCER_100277		ACOL01000063	12824	T	C	NON_SYNONYMOUS_CODING	MISSENSE	protein_coding	NCER_100897
ACOL01000012	16374	C	T	SYNONYMOUS_CODING	SILENT	protein_coding	NCER_100277		ACOL01000063	13558	G	A	SYNONYMOUS_CODING	SILENT	protein_coding	NCER_100897
ACOL01000012	16488	A	G	SYNONYMOUS_CODING	SILENT	protein_coding	NCER_100277		ACOL01000063	14445	G	A	SYNONYMOUS_CODING	SILENT	protein_coding	NCER_100898
ACOL01000012	16575	T	C	SYNONYMOUS_CODING	SILENT	protein_coding	NCER_100277		ACOL01000063	14502	A	T	SYNONYMOUS_CODING	SILENT	protein_coding	NCER_100898
ACOL01000012	16579	G	GT	FRAME_SHIFT	NONE	protein_coding	NCER_100277		ACOL01000064	459	A	G	NON_SYNONYMOUS_CODING	MISSENSE	protein_coding	NCER_100899
ACOL01000012	16590	A	G	SYNONYMOUS_CODING	SILENT	protein_coding	NCER_100277		ACOL01000064	528	C	T	SYNONYMOUS_CODING	SILENT	protein_coding	NCER_100899
ACOL01000012	16616	G	A	NON_SYNONYMOUS_CODING	MISSENSE	protein_coding	NCER_100277		ACOL01000064	560	C	T	SYNONYMOUS_CODING	SILENT	protein_coding	NCER_100899
ACOL01000012	17214	T	C	SYNONYMOUS_CODING	SILENT	protein_coding	NCER_100278		ACOL01000064	818	C	T	SYNONYMOUS_CODING	SILENT	protein_coding	NCER_100899
ACOL01000012	17826	A	G	SYNONYMOUS_CODING	SILENT	protein_coding	NCER_100278		ACOL01000064	843	G	A	NON_SYNONYMOUS_CODING	MISSENSE	protein_coding	NCER_100899
ACOL01000012	17973	C	A	SYNONYMOUS_CODING	SILENT	protein_coding	NCER_100278		ACOL01000064	915	A	T	NON_SYNONYMOUS_CODING	MISSENSE	protein_coding	NCER_100899
ACOL01000012	18064	A	G	NON_SYNONYMOUS_CODING	MISSENSE	protein_coding	NCER_100278		ACOL01000064	950	T	C	SYNONYMOUS_CODING	SILENT	protein_coding	NCER_100899
ACOL01000012	18090	T	C	SYNONYMOUS_CODING	SILENT	protein_coding	NCER_100278		ACOL01000064	1202	A	G	SYNONYMOUS_CODING	SILENT	protein_coding	NCER_100899
ACOL01000012	18167	T	TA	FRAME_SHIFT	NONE	protein_coding	NCER_100278		ACOL01000064	1243	T	A	NON_SYNONYMOUS_CODING	MISSENSE	protein_coding	NCER_100899
ACOL01000012	19201	T	C	SYNONYMOUS_CODING	SILENT	protein_coding	NCER_100279		ACOL01000064	2175	A	G	NON_SYNONYMOUS_CODING	MISSENSE	protein_coding	NCER_100900
ACOL01000012	19222	T	C	SYNONYMOUS_CODING	SILENT	protein_coding	NCER_100279		ACOL01000064	2631	C	T	NON_SYNONYMOUS_CODING	MISSENSE	protein_coding	NCER_100900
ACOL01000012	19728	C	T	NON_SYNONYMOUS_CODING	MISSENSE	protein_coding	NCER_100280		ACOL01000064	2699	A	G	SYNONYMOUS_CODING	SILENT	protein_coding	NCER_100901
ACOL01000012	19777	T	C	SYNONYMOUS_CODING	SILENT	protein_coding	NCER_100280		ACOL01000064	2764	G	A	NON_SYNONYMOUS_CODING	MISSENSE	protein_coding	NCER_100901
ACOL01000012	19794	C	T	NON_SYNONYMOUS_CODING	MISSENSE	protein_coding	NCER_100280		ACOL01000064	2843	T	C	SYNONYMOUS_CODING	SILENT	protein_coding	NCER_100901
ACOL01000012	19959	A	C	NON_SYNONYMOUS_CODING	MISSENSE	protein_coding	NCER_100280		ACOL01000064	2859	A	G	NON_SYNONYMOUS_CODING	MISSENSE	protein_coding	NCER_100901
ACOL01000012	20465	GT	G	FRAME_SHIFT	NONE	protein_coding	NCER_100281		ACOL01000064	2950	G	A	NON_SYNONYMOUS_CODING	MISSENSE	protein_coding	NCER_100901
ACOL01000012	20513	T	C	SYNONYMOUS_CODING	SILENT	protein_coding	NCER_100281		ACOL01000064	2951	T	C	SYNONYMOUS_CODING	SILENT	protein_coding	NCER_100901
ACOL01000012	20569	A	G	SYNONYMOUS_CODING	SILENT	protein_coding	NCER_100281		ACOL01000064	3192	C	T	SYNONYMOUS_CODING	SILENT	protein_coding	NCER_100901
ACOL01000012	20606	T	C	SYNONYMOUS_CODING	SILENT	protein_coding	NCER_100281		ACOL01000064	3282	A	T	NON_SYNONYMOUS_CODING	MISSENSE	protein_coding	NCER_100901
ACOL01000012	20699	C	T	SYNONYMOUS_CODING	SILENT	protein_coding	NCER_100281		ACOL01000064	3353	T	C	SYNONYMOUS_CODING	SILENT	protein_coding	NCER_100901
ACOL01000012	20736	T	G	NON_SYNONYMOUS_CODING	MISSENSE	protein_coding	NCER_100281		ACOL01000064	3487	G	A	NON_SYNONYMOUS_CODING	MISSENSE	protein_coding	NCER_100901
ACOL01000012	20761	G	A	SYNONYMOUS_CODING	SILENT	protein_coding	NCER_100281		ACOL01000064	3501	A	G	NON_SYNONYMOUS_CODING	MISSENSE	protein_coding	NCER_100901
ACOL01000012	20866	G	A	SYNONYMOUS_CODING	SILENT	protein_coding	NCER_100281		ACOL01000064	3752	C	T	SYNONYMOUS_CODING	SILENT	protein_coding	NCER_100901
ACOL01000012	20872	A	G	SYNONYMOUS_CODING	SILENT	protein_coding	NCER_100281		ACOL01000064	4565	C	T	SYNONYMOUS_CODING	SILENT	protein_coding	NCER_100901
ACOL01000012	21048	G	T	NON_SYNONYMOUS_CODING	MISSENSE	protein_coding	NCER_100281		ACOL01000064	4666	C	G	NON_SYNONYMOUS_CODING	MISSENSE	protein_coding	NCER_100901
ACOL01000012	21107	AT	A	FRAME_SHIFT	NONE	protein_coding	NCER_100281		ACOL01000064	4745	T	C	SYNONYMOUS_CODING	SILENT	protein_coding	NCER_100901
ACOL01000012	21824	G	A	NON_SYNONYMOUS_CODING	MISSENSE	protein_coding	NCER_100282		ACOL01000064	4947	T	A	NON_SYNONYMOUS_CODING	MISSENSE	protein_coding	NCER_100901
ACOL01000012	21827	G	T	NON_SYNONYMOUS_CODING	MISSENSE	protein_coding	NCER_100282		ACOL01000064	5927	G	A	SYNONYMOUS_CODING	SILENT	protein_coding	NCER_100902
ACOL01000012	21828	C	G	NON_SYNONYMOUS_CODING	MISSENSE	protein_coding	NCER_100282		ACOL01000064	5931	C	T	SYNONYMOUS_CODING	SILENT	protein_coding	NCER_100902
ACOL01000012	21847	T	C	SYNONYMOUS_CODING	SILENT	protein_coding	NCER_100282		ACOL01000064	6647	T	C	NON_SYNONYMOUS_CODING	MISSENSE	protein_coding	NCER_100902
ACOL01000012	21914	G	A	NON_SYNONYMOUS_CODING	MISSENSE	protein_coding	NCER_100282		ACOL01000064	6675	A	G	SYNONYMOUS_CODING	SILENT	protein_coding	NCER_100902
ACOL01000012	21918	A	G	NON_SYNONYMOUS_CODING	MISSENSE	protein_coding	NCER_100282		ACOL01000064	9941	C	T	STOP_GAINED	NONSENSE	protein_coding	NCER_100905
ACOL01000012	21921	C	G	NON_SYNONYMOUS_CODING	MISSENSE	protein_coding	NCER_100282		ACOL01000064	10606	T	C	SYNONYMOUS_CODING	SILENT	protein_coding	NCER_100905
ACOL01000012	21961	T	C	SYNONYMOUS_CODING	SILENT	protein_coding	NCER_100282		ACOL01000064	10655	A	G	NON_SYNONYMOUS_CODING	MISSENSE	protein_coding	NCER_100905
ACOL01000012	22037	G	A	NON_SYNONYMOUS_CODING	MISSENSE	protein_coding	NCER_100282		ACOL01000065	1124	G	T	NON_SYNONYMOUS_CODING	MISSENSE	protein_coding	NCER_100907
ACOL01000012	22202	T	C	NON_SYNONYMOUS_CODING	MISSENSE	protein_coding	NCER_100282		ACOL01000065	1231	G	A	NON_SYNONYMOUS_CODING	MISSENSE	protein_coding	NCER_100907
ACOL01000012	22226	G	A	NON_SYNONYMOUS_CODING	MISSENSE	protein_coding	NCER_100282		ACOL01000065	1232	G	A	NON_SYNONYMOUS_CODING	MISSENSE	protein_coding	NCER_100907
ACOL01000012	22436	G	A	NON_SYNONYMOUS_CODING	MISSENSE	protein_coding	NCER_100282		ACOL01000065	1521	G	A	SYNONYMOUS_CODING	SILENT	protein_coding	NCER_100907
ACOL01000012	22455	T	TA	FRAME_SHIFT	NONE	protein_coding	NCER_100282		ACOL01000065	1637	G	A	NON_SYNONYMOUS_CODING	MISSENSE	protein_coding	NCER_100907
ACOL01000012	22465	T	TA	FRAME_SHIFT	NONE	protein_coding	NCER_100282		ACOL01000065	4106	A	G	NON_SYNONYMOUS_CODING	MISSENSE	protein_coding	NCER_100909
ACOL01000012	22538	G	A	NON_SYNONYMOUS_CODING	MISSENSE	protein_coding	NCER_100282		ACOL01000065	5035	G	A	SYNONYMOUS_CODING	SILENT	protein_coding	NCER_100909
ACOL01000012	22619	T	C	NON_SYNONYMOUS_CODING	MISSENSE	protein_coding	NCER_100282		ACOL01000065	5080	T	C	SYNONYMOUS_CODING	SILENT	protein_coding	NCER_100909
ACOL01000012	22690	AT	A	FRAME_SHIFT	NONE	protein_coding	NCER_100282		ACOL01000065	5146	T	A	SYNONYMOUS_CODING	SILENT	protein_coding	NCER_100909
ACOL01000012	23070	A	G	NON_SYNONYMOUS_CODING	MISSENSE	protein_coding	NCER_100283		ACOL01000065	5149	G	A	SYNONYMOUS_CODING	SILENT	protein_coding	NCER_100909
ACOL01000012	23094	A	G	NON_SYNONYMOUS_CODING	MISSENSE	protein_coding	NCER_100283		ACOL01000065	9645	G	A	NON_SYNONYMOUS_CODING	MISSENSE	protein_coding	NCER_100912
ACOL01000012	23098	C	CT	FRAME_SHIFT	NONE	protein_coding	NCER_100283		ACOL01000065	13120	T	C	NON_SYNONYMOUS_CODING	MISSENSE	protein_coding	NCER_100914
ACOL01000012	23107	C	CT	FRAME_SHIFT	NONE	protein_coding	NCER_100283		ACOL01000066	1333	C	CA	FRAME_SHIFT	NONE	protein_coding	NCER_100915
ACOL01000012	23423	T	C	SYNONYMOUS_CODING	SILENT	protein_coding	NCER_100283		ACOL01000066	1360	A	G	SYNONYMOUS_CODING	SILENT	protein_coding	NCER_100915
ACOL01000012	23460	A	G	NON_SYNONYMOUS_CODING	MISSENSE	protein_coding	NCER_100283		ACOL01000066	1378	T	C	NON_SYNONYMOUS_CODING	MISSENSE	protein_coding	NCER_100915
ACOL01000012	23487	T	C	NON_SYNONYMOUS_CODING	MISSENSE	protein_coding	NCER_100283		ACOL01000066	1407	C	A	NON_SYNONYMOUS_CODING	MISSENSE	protein_coding	NCER_100915
ACOL01000012	23609	A	G	SYNONYMOUS_CODING	SILENT	protein_coding	NCER_100283		ACOL01000066	1411	G	A	SYNONYMOUS_CODING	SILENT	protein_coding	NCER_100915
ACOL01000012	23662	T	G	NON_SYNONYMOUS_CODING	MISSENSE	protein_coding	NCER_100283		ACOL01000066	1627	T	C	SYNONYMOUS_CODING	SILENT	protein_coding	NCER_100915
ACOL01000012	23828	A	G	SYNONYMOUS_CODING	SILENT	protein_coding	NCER_100283		ACOL01000066	1669	C	T	SYNONYMOUS_CODING	SILENT	protein_coding	NCER_100915
ACOL01000012	23850	G	A	NON_SYNONYMOUS_CODING	MISSENSE	protein_coding	NCER_100283		ACOL01000066	1900	C	T	SYNONYMOUS_CODING	SILENT	protein_coding	NCER_100915
ACOL01000012	24033	A	G	NON_SYNONYMOUS_CODING	MISSENSE	protein_coding	NCER_100283		ACOL01000066	2121	G	T	NON_SYNONYMOUS_CODING	MISSENSE	protein_coding	NCER_100915
ACOL01000012	24096	T	C	NON_SYNONYMOUS_CODING	MISSENSE	protein_coding	NCER_100283		ACOL01000066	2136	A	T	NON_SYNONYMOUS_CODING	MISSENSE	protein_coding	NCER_100915
ACOL01000012	24232	A	G	SYNONYMOUS_CODING	SILENT	protein_coding	NCER_100283		ACOL01000066	4044	T	G	SYNONYMOUS_CODING	SILENT	protein_coding	NCER_100916
ACOL01000012	24333	C	T	NON_SYNONYMOUS_CODING	MISSENSE	protein_coding	NCER_100283		ACOL01000066	4224	A	G	SYNONYMOUS_CODING	SILENT	protein_coding	NCER_100916
ACOL01000012	24646	C	T	NON_SYNONYMOUS_CODING	MISSENSE	protein_coding	NCER_100283		ACOL01000066	4365	A	G	SYNONYMOUS_CODING	SILENT	protein_coding	NCER_100916
ACOL01000012	24718	G	A	NON_SYNONYMOUS_CODING	MISSENSE	protein_coding	NCER_100283		ACOL01000066	5074	C	T	SYNONYMOUS_CODING	SILENT	protein_coding	NCER_100917
ACOL01000012	25588	T	A	SYNONYMOUS_CODING	SILENT	protein_coding	NCER_100285		ACOL01000066	5530	A	G	SYNONYMOUS_CODING	SILENT	protein_coding	NCER_100917
ACOL01000012	25753	T	C	SYNONYMOUS_CODING	SILENT	protein_coding	NCER_100285		ACOL01000066	5554	T	A	NON_SYNONYMOUS_CODING	MISSENSE	protein_coding	NCER_100917
ACOL01000012	25794	T	C	NON_SYNONYMOUS_CODING	MISSENSE	protein_coding	NCER_100285		ACOL01000066	5607	A	G	NON_SYNONYMOUS_CODING	MISSENSE	protein_coding	NCER_100917
ACOL01000012	25843	G	A	SYNONYMOUS_CODING	SILENT	protein_coding	NCER_100285		ACOL01000066	6006	G	A	NON_SYNONYMOUS_CODING	MISSENSE	protein_coding	NCER_100918
ACOL01000012	25865	G	A	NON_SYNONYMOUS_CODING	MISSENSE	protein_coding	NCER_100285		ACOL01000066	6011	T	C	NON_SYNONYMOUS_CODING	MISSENSE	protein_coding	NCER_100918
ACOL01000012	25866	G	A	NON_SYNONYMOUS_CODING	MISSENSE	protein_coding	NCER_100285		ACOL01000066	6150	A	G	NON_SYNONYMOUS_CODING	MISSENSE	protein_coding	NCER_100918
ACOL01000012	25937	T	C	NON_SYNONYMOUS_CODING	MISSENSE	protein_coding	NCER_100285		ACOL01000066	6206	T	C	NON_SYNONYMOUS_CODING	MISSENSE	protein_coding	NCER_100918
ACOL01000012	26068	A	G	SYNONYMOUS_CODING	SILENT	protein_coding	NCER_100285		ACOL01000066	7458	A	G	START_LOST	MISSENSE	protein_coding	NCER_100919
ACOL01000012	26122	G	A	SYNONYMOUS_CODING	SILENT	protein_coding	NCER_100285		ACOL01000066	9406	C	A	NON_SYNONYMOUS_CODING	MISSENSE	protein_coding	NCER_100921
ACOL01000012	26177	C	A	NON_SYNONYMOUS_CODING	MISSENSE	protein_coding	NCER_100285		ACOL01000066	9436	C	T	SYNONYMOUS_CODING	SILENT	protein_coding	NCER_100921
ACOL01000012	26181	A	G	NON_SYNONYMOUS_CODING	MISSENSE	protein_coding	NCER_100285		ACOL01000066	10901	C	T	SYNONYMOUS_CODING	SILENT	protein_coding	NCER_100922
ACOL01000012	26185	G	A	SYNONYMOUS_CODING	SILENT	protein_coding	NCER_100285		ACOL01000066	10916	G	A	SYNONYMOUS_CODING	SILENT	protein_coding	NCER_100922
ACOL01000013	1090	C	T	SYNONYMOUS_CODING	SILENT	protein_coding	NCER_100286		ACOL01000066	10952	A	G	SYNONYMOUS_CODING	SILENT	protein_coding	NCER_100922
ACOL01000013	1246	C	T	SYNONYMOUS_CODING	SILENT	protein_coding	NCER_100286		ACOL01000066	10962	G	A	NON_SYNONYMOUS_CODING	MISSENSE	protein_coding	NCER_100922
ACOL01000013	1363	T	TA	FRAME_SHIFT	NONE	protein_coding	NCER_100286		ACOL01000066	11804	A	G	SYNONYMOUS_CODING	SILENT	protein_coding	NCER_100922
ACOL01000013	1591	T	C	SYNONYMOUS_CODING	SILENT	protein_coding	NCER_100286		ACOL01000066	12224	C	T	SYNONYMOUS_CODING	SILENT	protein_coding	NCER_100923
ACOL01000013	1643	C	T	SYNONYMOUS_CODING	SILENT	protein_coding	NCER_100286		ACOL01000066	12266	C	T	SYNONYMOUS_CODING	SILENT	protein_coding	NCER_100923
ACOL01000013	1657	T	TA	FRAME_SHIFT	NONE	protein_coding	NCER_100286		ACOL01000066	13575	A	G	SYNONYMOUS_CODING	SILENT	protein_coding	NCER_100925
ACOL01000013	2051	A	G	SYNONYMOUS_CODING	SILENT	protein_coding	NCER_100287		ACOL01000066	13641	C	T	SYNONYMOUS_CODING	SILENT	protein_coding	NCER_100925
ACOL01000013	2168	A	G	SYNONYMOUS_CODING	SILENT	protein_coding	NCER_100287		ACOL01000066	13755	A	T	SYNONYMOUS_CODING	SILENT	protein_coding	NCER_100925
ACOL01000013	3329	A	T	NON_SYNONYMOUS_CODING	MISSENSE	protein_coding	NCER_100288		ACOL01000067	1659	A	C	SYNONYMOUS_CODING	SILENT	protein_coding	NCER_100927
ACOL01000013	3394	A	T	SYNONYMOUS_CODING	SILENT	protein_coding	NCER_100288		ACOL01000067	2188	C	T	SYNONYMOUS_CODING	SILENT	protein_coding	NCER_100928
ACOL01000013	3596	A	G	NON_SYNONYMOUS_CODING	MISSENSE	protein_coding	NCER_100288		ACOL01000067	2490	C	T	NON_SYNONYMOUS_CODING	MISSENSE	protein_coding	NCER_100928
ACOL01000013	3598	G	A	SYNONYMOUS_CODING	SILENT	protein_coding	NCER_100288		ACOL01000067	2496	G	A	STOP_GAINED	NONSENSE	protein_coding	NCER_100928
ACOL01000013	3725	T	A	NON_SYNONYMOUS_CODING	MISSENSE	protein_coding	NCER_100288		ACOL01000067	3386	G	A	SYNONYMOUS_CODING	SILENT	protein_coding	NCER_100929
ACOL01000013	3745	T	C	SYNONYMOUS_CODING	SILENT	protein_coding	NCER_100288		ACOL01000067	4333	C	T	NON_SYNONYMOUS_CODING	MISSENSE	protein_coding	NCER_100929
ACOL01000013	3916	A	G	SYNONYMOUS_CODING	SILENT	protein_coding	NCER_100288		ACOL01000067	4343	T	G	SYNONYMOUS_CODING	SILENT	protein_coding	NCER_100929
ACOL01000013	5433	A	G	SYNONYMOUS_CODING	SILENT	protein_coding	NCER_100289		ACOL01000067	4463	G	A	SYNONYMOUS_CODING	SILENT	protein_coding	NCER_100929
ACOL01000013	5448	G	A	SYNONYMOUS_CODING	SILENT	protein_coding	NCER_100289		ACOL01000067	4581	A	G	NON_SYNONYMOUS_CODING	MISSENSE	protein_coding	NCER_100929
ACOL01000013	5481	G	A	SYNONYMOUS_CODING	SILENT	protein_coding	NCER_100289		ACOL01000067	4628	C	T	SYNONYMOUS_CODING	SILENT	protein_coding	NCER_100929
ACOL01000013	5623	G	GT	FRAME_SHIFT	NONE	protein_coding	NCER_100289		ACOL01000067	5118	T	A	NON_SYNONYMOUS_CODING	MISSENSE	protein_coding	NCER_100930
ACOL01000013	5881	A	C	SYNONYMOUS_CODING	SILENT	protein_coding	NCER_100289		ACOL01000067	8304	G	A	NON_SYNONYMOUS_CODING	MISSENSE	protein_coding	NCER_100933
ACOL01000013	6189	C	T	SYNONYMOUS_CODING	SILENT	protein_coding	NCER_100289		ACOL01000067	9512	A	T	SYNONYMOUS_CODING	SILENT	protein_coding	NCER_100934
ACOL01000013	6396	A	G	SYNONYMOUS_CODING	SILENT	protein_coding	NCER_100289		ACOL01000067	9632	A	G	SYNONYMOUS_CODING	SILENT	protein_coding	NCER_100934
ACOL01000013	6447	T	C	SYNONYMOUS_CODING	SILENT	protein_coding	NCER_100289		ACOL01000067	9678	A	G	NON_SYNONYMOUS_CODING	MISSENSE	protein_coding	NCER_100934
ACOL01000013	6491	C	T	NON_SYNONYMOUS_CODING	MISSENSE	protein_coding	NCER_100289		ACOL01000067	12066	A	G	NON_SYNONYMOUS_CODING	MISSENSE	protein_coding	NCER_100936
ACOL01000013	6750	A	G	SYNONYMOUS_CODING	SILENT	protein_coding	NCER_100289		ACOL01000067	12127	A	T	SYNONYMOUS_CODING	SILENT	protein_coding	NCER_100936
ACOL01000013	6828	T	TA	FRAME_SHIFT	NONE	protein_coding	NCER_100289		ACOL01000067	12163	A	G	SYNONYMOUS_CODING	SILENT	protein_coding	NCER_100936
ACOL01000013	6903	C	T	SYNONYMOUS_CODING	SILENT	protein_coding	NCER_100289		ACOL01000067	12988	A	G	NON_SYNONYMOUS_CODING	MISSENSE	protein_coding	NCER_100937
ACOL01000013	7015	GT	G	FRAME_SHIFT	NONE	protein_coding	NCER_100289		ACOL01000067	12990	A	G	SYNONYMOUS_CODING	SILENT	protein_coding	NCER_100937
ACOL01000013	7110	A	G	SYNONYMOUS_CODING	SILENT	protein_coding	NCER_100289		ACOL01000067	13038	C	T	SYNONYMOUS_CODING	SILENT	protein_coding	NCER_100937
ACOL01000013	7392	C	T	SYNONYMOUS_CODING	SILENT	protein_coding	NCER_100289		ACOL01000067	13092	C	T	SYNONYMOUS_CODING	SILENT	protein_coding	NCER_100937
ACOL01000013	7411	C	T	SYNONYMOUS_CODING	SILENT	protein_coding	NCER_100289		ACOL01000067	14469	C	T	SYNONYMOUS_CODING	SILENT	protein_coding	NCER_100938
ACOL01000013	7468	G	A	NON_SYNONYMOUS_CODING	MISSENSE	protein_coding	NCER_100289		ACOL01000067	14652	T	C	SYNONYMOUS_CODING	SILENT	protein_coding	NCER_100938
ACOL01000013	8093	A	T	NON_SYNONYMOUS_CODING	MISSENSE	protein_coding	NCER_100290		ACOL01000068	1728	C	A	SYNONYMOUS_CODING	SILENT	protein_coding	NCER_100939
ACOL01000013	8094	C	A	NON_SYNONYMOUS_CODING	MISSENSE	protein_coding	NCER_100290		ACOL01000068	1755	A	T	SYNONYMOUS_CODING	SILENT	protein_coding	NCER_100939
ACOL01000013	8204	G	A	SYNONYMOUS_CODING	SILENT	protein_coding	NCER_100290		ACOL01000068	1776	C	T	SYNONYMOUS_CODING	SILENT	protein_coding	NCER_100939
ACOL01000013	8228	G	A	SYNONYMOUS_CODING	SILENT	protein_coding	NCER_100290		ACOL01000068	1857	A	G	SYNONYMOUS_CODING	SILENT	protein_coding	NCER_100939
ACOL01000013	8420	A	G	SYNONYMOUS_CODING	SILENT	protein_coding	NCER_100290		ACOL01000068	1863	A	G	SYNONYMOUS_CODING	SILENT	protein_coding	NCER_100939
ACOL01000013	8496	G	A	NON_SYNONYMOUS_CODING	MISSENSE	protein_coding	NCER_100290		ACOL01000068	1980	G	A	SYNONYMOUS_CODING	SILENT	protein_coding	NCER_100939
ACOL01000013	8504	C	T	SYNONYMOUS_CODING	SILENT	protein_coding	NCER_100290		ACOL01000068	2049	T	C	SYNONYMOUS_CODING	SILENT	protein_coding	NCER_100939
ACOL01000013	8508	C	T	SYNONYMOUS_CODING	SILENT	protein_coding	NCER_100290		ACOL01000068	2060	C	T	NON_SYNONYMOUS_CODING	MISSENSE	protein_coding	NCER_100939
ACOL01000013	10584	A	G	NON_SYNONYMOUS_CODING	MISSENSE	protein_coding	NCER_100291		ACOL01000068	2091	G	A	SYNONYMOUS_CODING	SILENT	protein_coding	NCER_100939
ACOL01000013	10668	G	A	NON_SYNONYMOUS_CODING	MISSENSE	protein_coding	NCER_100291		ACOL01000068	2118	G	A	SYNONYMOUS_CODING	SILENT	protein_coding	NCER_100939
ACOL01000013	11283	T	TA	FRAME_SHIFT	NONE	protein_coding	NCER_100291		ACOL01000068	2478	A	G	SYNONYMOUS_CODING	SILENT	protein_coding	NCER_100939
ACOL01000013	12665	C	A	NON_SYNONYMOUS_CODING	MISSENSE	protein_coding	NCER_100293		ACOL01000068	2865	G	A	NON_SYNONYMOUS_CODING	MISSENSE	protein_coding	NCER_100940
ACOL01000013	12698	T	A	NON_SYNONYMOUS_CODING	MISSENSE	protein_coding	NCER_100293		ACOL01000068	2892	T	A	NON_SYNONYMOUS_CODING	MISSENSE	protein_coding	NCER_100940
ACOL01000013	12912	C	A	NON_SYNONYMOUS_CODING	MISSENSE	protein_coding	NCER_100293		ACOL01000068	2931	T	A	NON_SYNONYMOUS_CODING	MISSENSE	protein_coding	NCER_100940
ACOL01000013	13170	TA	T	FRAME_SHIFT	NONE	protein_coding	NCER_100293		ACOL01000068	3311	T	C	SYNONYMOUS_CODING	SILENT	protein_coding	NCER_100940
ACOL01000013	13179	CT	C	FRAME_SHIFT	NONE	protein_coding	NCER_100293		ACOL01000068	3342	A	G	NON_SYNONYMOUS_CODING	MISSENSE	protein_coding	NCER_100940
ACOL01000013	13188	C	T	NON_SYNONYMOUS_CODING	MISSENSE	protein_coding	NCER_100293		ACOL01000068	3644	T	A	SYNONYMOUS_CODING	SILENT	protein_coding	NCER_100940
ACOL01000013	14412	C	T	SYNONYMOUS_CODING	SILENT	protein_coding	NCER_100295		ACOL01000068	3683	C	T	SYNONYMOUS_CODING	SILENT	protein_coding	NCER_100940
ACOL01000013	14829	G	A	SYNONYMOUS_CODING	SILENT	protein_coding	NCER_100295		ACOL01000068	3767	G	A	SYNONYMOUS_CODING	SILENT	protein_coding	NCER_100940
ACOL01000013	15055	C	T	SYNONYMOUS_CODING	SILENT	protein_coding	NCER_100296		ACOL01000068	3785	C	T	SYNONYMOUS_CODING	SILENT	protein_coding	NCER_100940
ACOL01000013	15261	C	T	NON_SYNONYMOUS_CODING	MISSENSE	protein_coding	NCER_100296		ACOL01000068	3920	G	A	SYNONYMOUS_CODING	SILENT	protein_coding	NCER_100940
ACOL01000013	15362	T	TA	FRAME_SHIFT	NONE	protein_coding	NCER_100296		ACOL01000068	4073	T	G	SYNONYMOUS_CODING	SILENT	protein_coding	NCER_100940
ACOL01000013	16083	AT	A	FRAME_SHIFT	NONE	protein_coding	NCER_100296		ACOL01000068	4265	T	C	SYNONYMOUS_CODING	SILENT	protein_coding	NCER_100940
ACOL01000013	16098	TA	T	FRAME_SHIFT	NONE	protein_coding	NCER_100296		ACOL01000068	4278	C	T	NON_SYNONYMOUS_CODING	MISSENSE	protein_coding	NCER_100940
ACOL01000013	16310	AT	A	FRAME_SHIFT	NONE	protein_coding	NCER_100296		ACOL01000068	4298	A	G	SYNONYMOUS_CODING	SILENT	protein_coding	NCER_100940
ACOL01000013	16447	AT	A	FRAME_SHIFT	NONE	protein_coding	NCER_100296		ACOL01000068	4357	A	G	NON_SYNONYMOUS_CODING	MISSENSE	protein_coding	NCER_100940
ACOL01000013	16480	A	G	SYNONYMOUS_CODING	SILENT	protein_coding	NCER_100296		ACOL01000068	4676	G	A	SYNONYMOUS_CODING	SILENT	protein_coding	NCER_100940
ACOL01000013	16483	G	A	SYNONYMOUS_CODING	SILENT	protein_coding	NCER_100296		ACOL01000068	4805	A	G	SYNONYMOUS_CODING	SILENT	protein_coding	NCER_100940
ACOL01000013	17562	A	G	NON_SYNONYMOUS_CODING	MISSENSE	protein_coding	NCER_100297		ACOL01000068	4854	C	T	SYNONYMOUS_CODING	SILENT	protein_coding	NCER_100940
ACOL01000013	17708	T	C	SYNONYMOUS_CODING	SILENT	protein_coding	NCER_100297		ACOL01000068	4994	C	T	SYNONYMOUS_CODING	SILENT	protein_coding	NCER_100940
ACOL01000013	17710	C	T	NON_SYNONYMOUS_CODING	MISSENSE	protein_coding	NCER_100297		ACOL01000068	5009	T	C	SYNONYMOUS_CODING	SILENT	protein_coding	NCER_100940
ACOL01000013	17766	C	CA	FRAME_SHIFT	NONE	protein_coding	NCER_100297		ACOL01000068	5102	T	C	SYNONYMOUS_CODING	SILENT	protein_coding	NCER_100940
ACOL01000013	18452	AT	A	FRAME_SHIFT	NONE	protein_coding	NCER_100298		ACOL01000068	5117	G	T	NON_SYNONYMOUS_CODING	MISSENSE	protein_coding	NCER_100940
ACOL01000013	18486	G	A	SYNONYMOUS_CODING	SILENT	protein_coding	NCER_100298		ACOL01000068	5710	T	C	NON_SYNONYMOUS_CODING	MISSENSE	protein_coding	NCER_100941
ACOL01000013	18783	T	C	SYNONYMOUS_CODING	SILENT	protein_coding	NCER_100298		ACOL01000068	5745	A	G	SYNONYMOUS_CODING	SILENT	protein_coding	NCER_100941
ACOL01000013	18831	C	T	SYNONYMOUS_CODING	SILENT	protein_coding	NCER_100298		ACOL01000068	5747	A	G	NON_SYNONYMOUS_CODING	MISSENSE	protein_coding	NCER_100941
ACOL01000013	18843	G	A	SYNONYMOUS_CODING	SILENT	protein_coding	NCER_100298		ACOL01000068	5991	A	G	SYNONYMOUS_CODING	SILENT	protein_coding	NCER_100941
ACOL01000013	18860	C	CT	FRAME_SHIFT	NONE	protein_coding	NCER_100298		ACOL01000068	5992	A	G	NON_SYNONYMOUS_CODING	MISSENSE	protein_coding	NCER_100941
ACOL01000013	19045	T	C	SYNONYMOUS_CODING	SILENT	protein_coding	NCER_100299		ACOL01000068	6190	A	G	NON_SYNONYMOUS_CODING	MISSENSE	protein_coding	NCER_100941
ACOL01000013	19108	CT	C	FRAME_SHIFT	NONE	protein_coding	NCER_100299		ACOL01000068	6554	T	A	SYNONYMOUS_CODING	SILENT	protein_coding	NCER_100942
ACOL01000013	19628	A	G	NON_SYNONYMOUS_CODING	MISSENSE	protein_coding	NCER_100299		ACOL01000068	7064	A	G	SYNONYMOUS_CODING	SILENT	protein_coding	NCER_100942
ACOL01000013	20172	G	A	SYNONYMOUS_CODING	SILENT	protein_coding	NCER_100300		ACOL01000068	7109	T	C	SYNONYMOUS_CODING	SILENT	protein_coding	NCER_100942
ACOL01000013	20173	G	A	NON_SYNONYMOUS_CODING	MISSENSE	protein_coding	NCER_100300		ACOL01000068	7294	C	T	NON_SYNONYMOUS_CODING	MISSENSE	protein_coding	NCER_100942
ACOL01000013	21050	C	CT	FRAME_SHIFT	NONE	protein_coding	NCER_100301		ACOL01000068	7364	C	A	NON_SYNONYMOUS_CODING	MISSENSE	protein_coding	NCER_100942
ACOL01000013	21102	A	G	NON_SYNONYMOUS_CODING	MISSENSE	protein_coding	NCER_100301		ACOL01000068	8402	C	T	SYNONYMOUS_CODING	SILENT	protein_coding	NCER_100943
ACOL01000013	21136	A	G	NON_SYNONYMOUS_CODING	MISSENSE	protein_coding	NCER_100301		ACOL01000068	8476	A	G	NON_SYNONYMOUS_CODING	MISSENSE	protein_coding	NCER_100943
ACOL01000013	21141	A	G	NON_SYNONYMOUS_CODING	MISSENSE	protein_coding	NCER_100301		ACOL01000068	8492	C	T	NON_SYNONYMOUS_CODING	MISSENSE	protein_coding	NCER_100943
ACOL01000013	21531	T	C	NON_SYNONYMOUS_CODING	MISSENSE	protein_coding	NCER_100301		ACOL01000068	8527	A	G	SYNONYMOUS_CODING	SILENT	protein_coding	NCER_100943
ACOL01000013	21628	T	C	NON_SYNONYMOUS_CODING	MISSENSE	protein_coding	NCER_100301		ACOL01000068	10033	A	G	SYNONYMOUS_CODING	SILENT	protein_coding	NCER_100944
ACOL01000013	22010	T	C	SYNONYMOUS_CODING	SILENT	protein_coding	NCER_100301		ACOL01000068	12711	A	G	NON_SYNONYMOUS_CODING	MISSENSE	protein_coding	NCER_100945
ACOL01000013	22058	G	A	SYNONYMOUS_CODING	SILENT	protein_coding	NCER_100301		ACOL01000068	12728	G	C	NON_SYNONYMOUS_CODING	MISSENSE	protein_coding	NCER_100945
ACOL01000013	22088	T	C	SYNONYMOUS_CODING	SILENT	protein_coding	NCER_100301		ACOL01000068	12765	T	G	NON_SYNONYMOUS_CODING	MISSENSE	protein_coding	NCER_100945
ACOL01000013	24395	A	G	SYNONYMOUS_CODING	SILENT	protein_coding	NCER_100302		ACOL01000068	12773	C	T	SYNONYMOUS_CODING	SILENT	protein_coding	NCER_100945
ACOL01000013	24417	T	A	NON_SYNONYMOUS_CODING	MISSENSE	protein_coding	NCER_100302		ACOL01000068	12796	T	C	NON_SYNONYMOUS_CODING	MISSENSE	protein_coding	NCER_100945
ACOL01000013	24422	A	G	SYNONYMOUS_CODING	SILENT	protein_coding	NCER_100302		ACOL01000069	4164	A	G	SYNONYMOUS_CODING	SILENT	protein_coding	NCER_100948
ACOL01000013	24467	A	C	SYNONYMOUS_CODING	SILENT	protein_coding	NCER_100302		ACOL01000069	4221	G	A	SYNONYMOUS_CODING	SILENT	protein_coding	NCER_100948
ACOL01000013	24561	C	T	NON_SYNONYMOUS_CODING	MISSENSE	protein_coding	NCER_100302		ACOL01000069	7320	A	G	NON_SYNONYMOUS_CODING	MISSENSE	protein_coding	NCER_100949
ACOL01000013	24598	G	A	SYNONYMOUS_CODING	SILENT	protein_coding	NCER_100302		ACOL01000069	9839	C	T	SYNONYMOUS_CODING	SILENT	protein_coding	NCER_100951
ACOL01000013	24629	T	C	SYNONYMOUS_CODING	SILENT	protein_coding	NCER_100302		ACOL01000069	9890	A	G	SYNONYMOUS_CODING	SILENT	protein_coding	NCER_100951
ACOL01000013	24636	T	A	NON_SYNONYMOUS_CODING	MISSENSE	protein_coding	NCER_100302		ACOL01000069	12024	G	A	SYNONYMOUS_CODING	SILENT	protein_coding	NCER_100953
ACOL01000013	24773	A	G	SYNONYMOUS_CODING	SILENT	protein_coding	NCER_100302		ACOL01000069	12138	C	T	SYNONYMOUS_CODING	SILENT	protein_coding	NCER_100953
ACOL01000013	24986	G	GT	FRAME_SHIFT	NONE	protein_coding	NCER_100302		ACOL01000070	198	T	C	NON_SYNONYMOUS_CODING	MISSENSE	protein_coding	NCER_100955
ACOL01000013	25041	T	G	NON_SYNONYMOUS_CODING	MISSENSE	protein_coding	NCER_100302		ACOL01000070	283	G	A	SYNONYMOUS_CODING	SILENT	protein_coding	NCER_100955
ACOL01000013	25087	T	C	NON_SYNONYMOUS_CODING	MISSENSE	protein_coding	NCER_100302		ACOL01000070	367	A	T	SYNONYMOUS_CODING	SILENT	protein_coding	NCER_100955
ACOL01000013	25186	C	T	NON_SYNONYMOUS_CODING	MISSENSE	protein_coding	NCER_100302		ACOL01000070	418	G	A	SYNONYMOUS_CODING	SILENT	protein_coding	NCER_100955
ACOL01000013	25258	C	T	NON_SYNONYMOUS_CODING	MISSENSE	protein_coding	NCER_100302		ACOL01000070	494	G	A	NON_SYNONYMOUS_CODING	MISSENSE	protein_coding	NCER_100955
ACOL01000013	25283	C	T	SYNONYMOUS_CODING	SILENT	protein_coding	NCER_100302		ACOL01000070	600	T	A	NON_SYNONYMOUS_CODING	MISSENSE	protein_coding	NCER_100955
ACOL01000013	25300	T	C	NON_SYNONYMOUS_CODING	MISSENSE	protein_coding	NCER_100302		ACOL01000070	814	C	G	SYNONYMOUS_CODING	SILENT	protein_coding	NCER_100955
ACOL01000013	25354	T	C	NON_SYNONYMOUS_CODING	MISSENSE	protein_coding	NCER_100302		ACOL01000070	876	C	T	NON_SYNONYMOUS_CODING	MISSENSE	protein_coding	NCER_100955
ACOL01000013	25445	A	G	SYNONYMOUS_CODING	SILENT	protein_coding	NCER_100302		ACOL01000070	938	T	C	SYNONYMOUS_CODING	SILENT	protein_coding	NCER_100955
ACOL01000013	25532	T	C	SYNONYMOUS_CODING	SILENT	protein_coding	NCER_100302		ACOL01000070	941	C	T	SYNONYMOUS_CODING	SILENT	protein_coding	NCER_100955
ACOL01000014	608	T	C	SYNONYMOUS_CODING	SILENT	protein_coding	NCER_100303		ACOL01000070	2366	AT	A	FRAME_SHIFT	NONE	protein_coding	NCER_100956
ACOL01000014	659	C	T	SYNONYMOUS_CODING	SILENT	protein_coding	NCER_100303		ACOL01000070	3593	A	G	NON_SYNONYMOUS_CODING	MISSENSE	protein_coding	NCER_100957
ACOL01000014	668	A	G	SYNONYMOUS_CODING	SILENT	protein_coding	NCER_100303		ACOL01000070	3887	T	C	SYNONYMOUS_CODING	SILENT	protein_coding	NCER_100958
ACOL01000014	699	T	C	SYNONYMOUS_CODING	SILENT	protein_coding	NCER_100303		ACOL01000070	3962	A	T	SYNONYMOUS_CODING	SILENT	protein_coding	NCER_100958
ACOL01000014	798	T	C	NON_SYNONYMOUS_CODING	MISSENSE	protein_coding	NCER_100303		ACOL01000070	4112	T	C	SYNONYMOUS_CODING	SILENT	protein_coding	NCER_100958
ACOL01000014	881	A	T	SYNONYMOUS_CODING	SILENT	protein_coding	NCER_100303		ACOL01000070	4118	G	A	SYNONYMOUS_CODING	SILENT	protein_coding	NCER_100958
ACOL01000014	910	C	T	NON_SYNONYMOUS_CODING	MISSENSE	protein_coding	NCER_100303		ACOL01000070	5156	A	T	SYNONYMOUS_CODING	SILENT	protein_coding	NCER_100958
[truncated: 52,725 more rows]
