# Supplementary material for: Host-Parasite Interactions and Purifying Selection in a Microsporidian Parasite of Honey Bees
Source: PLoS One. 2016 Feb 3;11(2):e0147549. doi: 10.1371/journal.pone.0147549 (PMC4739525; doi:10.1371/journal.pone.0147549)
Supplement: S3 File — (XLSX) [file pone.0147549.s003.xlsx]

## Sheet: Sheet1
LOC409189	p value for expression leve between infected and control bees (justified for the multiple test)						gene expression value normalized for the library size (counts per million reads)													Log2 fold change after the infection
gene	day_1	day_2	day_3	day_4	day_5	day_6	control_day_1	control_day_2	control_day_3	control_day_4	control_day_5	control_day_6	infection_day_1	infection_day_2	infection_day_3	infection_day_4	infection_day_5	infection_day_6		day1	day2	day3	day4	day5	day6
14-3-3epsilon_1	1	1	1	1	1	1	370.505	359.163	372.19	373.896	424.323	471.236	403.19	352.568	370.554	390.334	411.605	466.287		0.12197	-0.0267405	-0.00635662	0.0620737	-0.0439026	-0.0152328
18-w_1	1	1	1	1	1	0.773209	229.992	258.314	282.36	212.499	245.173	253.609	203.472	197.301	214.652	224.069	238.019	182.993		-0.176749	-0.388723	-0.395536	0.0764921	-0.0427207	-0.470821
2-Sep_1	1	1	1	1	1	1	62.1953	48.3531	43.7536	42.3848	47.3462	48.4385	55.7876	45.935	46.0121	47.9469	44.0477	50.1948		-0.156862	-0.0740138	0.072612	0.177889	-0.104181	0.0513831
4EHP_1	1	1	1	1	1	1	16.4731	17.3285	19.0563	19.1069	18.3043	18.1356	15.7469	18.7615	19.4677	17.0071	16.9208	15.6472		-0.0650487	0.114623	0.0308151	-0.167955	-0.113386	-0.212917
5-HT1_1	0.472567	1	0.852535	1	1	0.349477	1.63795	1.93735	2.91533	4.04617	3.54277	3.9082	2.89318	2.98246	4.86025	4.19688	4.91508	6.40033		0.820765	0.622417	0.737372	0.0527613	0.47234	0.711642
5-HT2alpha_1	1	1	1	1	1	1	4.42247	4.52049	4.21893	3.04711	3.69585	2.6183	3.71034	3.7217	3.4182	2.68405	3.65274	2.63439		-0.2533	-0.280515	-0.303642	-0.183031	-0.0169265	0.00883789
5-HT2beta_1	1	1	0.184146	1	0.2775	0.0259472	21.4338	16.7366	16.4965	9.96556	9.60046	8.00891	16.8953	16.0594	8.73242	10.0042	5.53283	3.78362		-0.343263	-0.0595852	-0.917705	0.00558174	-0.795087	-1.08184
5-ht7_1_1	1	1	1	1	1	1	0.233993	0.215261	0.37923	0.399621	0.306165	0.385044	0.242939	0.254911	0.453979	0.219604	0.16115	0.265207		0.0541282	0.243906	0.259555	-0.863728	-0.925902	-0.537905
5-ht7_2_1	1	1	0.0257393	1	1	0.213568	0.0467986	0.107631	0	0.324692	0.218689	0.0385044	0.132512	0.254911	0.347161	0.219604	0.214867	0.229846		1.50159	1.24391	#DIV/0!	-0.564168	-0.025438	2.57757
5-ht7_3_1	1	1	1	1	1	0.833121	0.0233993	0.0269077	0	0.074929	0.0218689	0	0	0	0	0.0488009	0	0.0707218		#NUM!	#NUM!	#DIV/0!	-0.618616	#NUM!	#DIV/0!
A4_1	1	1	1	1.25678e-10	1	1	7.04319	2.34097	2.15687	0.199811	2.12129	1.69419	5.21214	2.52362	2.43012	2.68405	1.45035	2.19238		-0.434352	0.108391	0.172092	3.74771	-0.548535	0.371897
Aats-arg_1	1	1	1	1	1	1	38.1175	43.0523	45.6024	44.6577	43.6722	45.3582	45.2529	44.533	48.4156	49.3377	46.3307	53.3773		0.247558	0.0487853	0.086362	0.143783	0.0852521	0.234863
Aats-asp_1	1	1	1	1	1	1	51.9698	55.9141	56.3393	57.7203	60.5988	61.5685	60.4476	56.3099	59.1775	68.9313	63.4126	79.1554		0.218011	0.0101753	0.0709078	0.25608	0.0654814	0.362495
Aats-gln_1	1	1	1	1	1	1	75.7201	77.4133	78.8324	72.0567	61.6922	63.9558	74.1847	81.699	75.0935	71.1517	64.5138	66.1072		-0.0295552	0.0777367	-0.0700997	-0.018234	0.0645195	0.0477326
Aats-glupro_1	1	1	1	1	1	1	75.6265	81.6917	87.6258	87.7169	84.7639	83.8626	84.4986	87.2816	92.1845	91.5993	81.0854	94.7849		0.160034	0.0954885	0.0731693	0.0624824	-0.0640078	0.17663
Aats-gly_1	1	1	1	1	1	1	83.0207	91.7013	92.4846	87.0925	83.6924	83.8626	94.3486	97.0447	93.9737	90.3061	90.0024	99.152		0.18453	0.0817068	0.0230436	0.0522753	0.104868	0.241615
Aats-ile_1	1	1	1	1	1	1	53.7014	65.8161	71.0345	64.7636	67.3782	70.155	63.8708	69.5398	66.5747	76.715	57.5844	87.1293		0.250198	0.0793968	-0.0935444	0.244326	-0.226604	0.312612
Aats-lys_1	1	1	1	1	1	1	132.042	124.125	111.849	111.744	100.794	111.335	121.933	120.471	120.358	108.192	106.386	105.853		-0.114908	-0.0431081	0.105778	-0.0466099	0.077901	-0.0728526
Aats-met_1	1	1	1	1	1	1	25.4116	25.5623	28.0393	25.4009	24.6025	22.4866	24.846	24.8029	30.203	27.4261	25.0857	23.0376		-0.0324745	-0.0435101	0.107241	0.110669	0.0280595	0.034929
Aats-phe_1	1	1	1	1	1	1	21.7145	23.0599	27.589	28.8227	25.8491	23.5454	22.0412	21.5655	26.9984	25.8401	24.7634	25.6897		0.0215396	-0.09666	-0.0312162	-0.157594	-0.0619013	0.125743
Aats-ser_1	1	1	1	1	1	1	6.29441	7.15744	7.58459	9.01646	8.76944	7.0463	7.53111	7.87676	9.1864	7.95455	6.39229	8.85791		0.25879	0.138158	0.276428	-0.18078	-0.456151	0.330099
Aats-trp_1	1	1	1	1	1	1	17.1985	17.8398	20.2177	19.8312	20.9942	19.0212	21.3124	21.3616	19.6546	20.3012	20.1438	21.5348		0.309409	0.259919	-0.0407481	0.0337911	-0.0596537	0.179063
Aats-tyr_1	1	1	1	1	1	1	83.0207	83.0909	86.014	90.0397	89.8375	81.6293	82.7759	90.9268	94.6947	90.8185	85.9468	99.3465		-0.00426042	0.130016	0.138712	0.0124254	-0.0638742	0.283381
Aats-val_1	1	1	1	1	1	0.908583	72.4676	87.127	84.3075	82.0972	82.2053	73.8707	88.9156	89.0405	86.1759	100.457	79.6082	98.2326		0.2951	0.0313412	0.0316244	0.291169	-0.0463134	0.4112
aay_1	1	1	1	1	1	1	15.5137	15.4181	16.6387	16.6592	16.5548	18.0201	15.5481	16.0084	16.2898	14.6647	17.2968	15.6295		0.0031912	0.054207	-0.03057	-0.183975	0.0632575	-0.20533
ABC10_1	1	1	1	1	1	1	96.3817	92.5085	86.7014	99.4807	95.4141	99.8419	93.8848	95.4642	90.0481	90.0133	94.9981	95.3507		-0.0378672	0.0453738	0.0546413	-0.144279	-0.00630419	-0.066402
ABCB7_1	1	1	1	1	1	1	21.2466	26.7462	27.2334	26.425	25.9365	26.6065	22.6596	25.5676	29.2416	25.9377	24.9783	25.0002		0.0928912	-0.0650186	0.102644	-0.0268515	-0.0543113	-0.0898433
ABCC5_1	1	1	1	1	1	0.205564	454.672	508.044	482.38	489.711	494.719	586.095	380.177	526.748	485.464	449.652	465.321	351.77		-0.258153	0.052162	0.0091941	-0.123123	-0.0883811	-0.7365
ABCG4_1	1	1	1	1	1	1	80.9382	69.3679	80.61	114.616	155.925	158.619	65.726	82.5912	69.7793	129.249	148.5	167.346		-0.300356	0.251719	-0.20816	0.173342	-0.0703934	0.0772655
Abd-A_1	1	1	1	1	1	1	0.32759	0.484338	0.165913	0.224787	0.306165	0.404296	0.375451	0.22942	0.160228	0.366007	0.510309	0.37129		0.196733	-1.07802	-0.0503006	0.703312	0.737063	-0.122868
Abd-B_1	1	1	1	1	0.00475345	1	2.10594	2.63695	1.65913	1.44863	2.97417	1.79045	3.15821	1.68241	1.30853	1.80563	0.99376	1.60892		0.584643	-0.648338	-0.342481	0.317819	-1.58152	-0.154232
Abi_1	1	1	1	1	1	1	53.8652	47.3844	51.7648	51.5262	51.72	54.6955	51.6576	53.2764	47.294	42.9204	51.7561	53.1121		-0.0603713	0.169086	-0.130317	-0.263642	0.00100645	-0.0423818
abo_1	1	1	1	1	1	1	14.9522	16.2253	15.5247	16.6342	15.7456	17.4617	17.0057	14.7084	17.7319	16.1287	15.9002	17.2915		0.185667	-0.141609	0.19178	-0.0445253	0.0140903	-0.0141359
abs_1	1	1	1	1	1	0.994627	19.6554	20.5036	20.2414	20.3807	20.6224	21.986	21.7982	20.6988	21.2836	27.0113	22.4805	28.6423		0.149285	0.0136663	0.0724355	0.406361	0.12446	0.381563
Abscam_1	1	1	1	1	1	1	0.0701979	0.161446	0.0711056	0.0499527	0.0656068	0.0192522	0.0441707	0.0509822	0	0.0488009	0.107434	0.0884023		-0.668338	-1.66298	#NUM!	-0.0336534	0.711528	2.19906
Ac3_1	1	1	1	1	1	1	0.865774	0.484338	0.450335	0.47455	0.634199	0.577566	0.750902	0.637278	0.907959	0.561211	0.671459	0.742579		-0.205366	0.395909	1.01163	0.241981	0.0823653	0.362559
Acf1_1	1	1	1	1	1	1	42.5165	54.2728	55.6994	53.4993	52.5729	55.9469	50.4871	50.8548	55.4923	58.0731	57.7724	66.9205		0.247892	-0.0938448	-0.00537327	0.11835	0.136061	0.258391
AChE-1_1	1	1	1	1	1	0.040946	138.29	141.723	148.255	148.434	120.673	120.191	152.256	141.935	138.09	118.83	106.95	62.0407		0.138808	0.00215534	-0.102475	-0.320923	-0.174162	-0.954047
AChE-2_1	1	1	1	1	1	0.353257	8.77474	8.31447	12.0168	6.6437	7.85094	7.23883	7.61945	8.66698	11.8836	7.41774	6.12371	4.45547		-0.20367	0.0599055	-0.0160886	0.158992	-0.35846	-0.700177
acj6_1	1	1	1	1	1	1	0.0233993	0	0	0	0	0	0	0	0	0	0	0		#NUM!	#DIV/0!	#DIV/0!	#DIV/0!	#DIV/0!	#DIV/0!
Ack_1	1	1	1	1	1	0.125687	99.798	96.5985	104.122	93.5613	88.2192	93.9315	95.4971	94.3936	90.2618	80.7655	81.5689	53.4303		-0.0635546	-0.0333117	-0.206091	-0.212173	-0.113074	-0.81395
Acph-1_1	4.74767e-05	1	1	1	0.123621	0.833121	79.698	66.8924	81.6055	52.75	87.3007	52.4622	226.375	87.6385	56.7474	61.0255	48.4525	71.5882		1.5061	0.389721	-0.524112	0.210242	-0.849422	0.448442
Actn_1	1	1	1	1	1	1	135.833	112.259	98.9789	105.475	114.353	98.6098	110.515	115.169	97.0982	103.946	106.037	113.455		-0.29759	0.0369227	-0.0276777	-0.0210682	-0.108923	0.202324
Ada_1	1	1	1	1	1	1	4.00128	3.76707	4.90628	4.221	5.33602	6.06444	4.6821	4.40996	6.43582	4.75809	5.85513	5.39254		0.226693	0.227323	0.391494	0.172797	0.133937	-0.16941
Adam_1	1	1	1	1	1	1	129.305	106.07	90.8729	105.525	93.1835	100.939	104.883	122.332	99.3948	97.8702	108.562	117.204		-0.301987	0.205784	0.12932	-0.108643	0.220367	0.215531
Adar_1	1	1	1	1	1	1	116.669	175.572	191.037	169.09	177.51	176.081	144.571	157.561	179.883	205.989	167.865	151.522		0.309355	-0.15616	-0.0867959	0.284776	-0.0806004	-0.216714
adat_1	1	1	1	1	1	1	19.4682	20.0462	24.3892	23.5277	20.5568	20.6576	18.1983	20.3164	22.6723	22.18	17.0819	18.3346		-0.0973146	0.0193169	-0.105315	-0.0851002	-0.267144	-0.172102
ade2_1	1	1	1	1	1	1	16.5667	21.8759	23.3937	26.7247	27.5986	28.9553	20.9811	21.9479	23.2865	23.3024	26.6435	28.8191		0.340803	0.00473547	-0.00663011	-0.197692	-0.0508098	-0.00680039
ade5_1	1	1	1	1	1	1	16.2859	15.7948	18.7008	20.3058	18.1731	14.7087	17.0057	17.0281	18.5597	18.5443	18.8814	18.423		0.0623958	0.108465	-0.0109205	-0.130909	0.0551663	0.324843
Adk1_1	0.668943	1	0.645357	0.976068	1	0.434711	2.94831	1.91044	1.77764	2.07304	1.9682	1.7712	1.78891	2.16674	3.17785	3.24526	2.12181	2.93496		-0.720805	0.181621	0.838091	0.64659	0.108418	0.72861
Adk2_1	1	1	1	1	1	1	66.922	59.7081	65.1327	65.5129	55.0003	58.2957	62.6782	65.0788	65.5065	61.2695	58.3633	60.3964		-0.0945159	0.124261	0.00825707	-0.0966092	0.0856198	0.051075
Adk3_1	1	1	1	1	1	1	21.2232	21.8759	17.9897	23.9523	23.5747	22.9486	24.6031	23.8087	21.791	21.9848	22.0239	21.5525		0.213199	0.122145	0.276561	-0.123657	-0.0981713	-0.0905539
AdoR_1	1	1	1	1	1	0.0190139	2.26973	2.98675	2.72571	2.04806	3.28034	4.65903	2.09811	2.5746	2.61706	1.53723	3.24986	2.05093		-0.113433	-0.214227	-0.0586884	-0.413926	-0.0134654	-1.18375
AGLU2_1	1	1	1	1	1	1	7900.26	14625.5	21783.3	24903.2	25562.3	29475.1	13570.6	13484.8	20527.7	24134.6	25372.3	19040.5		0.780512	-0.117152	-0.0856553	-0.0452274	-0.010764	-0.630427
AGLU3_1	0.00110743	1	0.620387	1	0.131249	8.14543e-05	0.818975	0.430523	0.521441	0.599432	0.765412	0.693079	0.861329	0.91768	0.80114	0.366007	0.859468	0.654177		0.0727438	1.0919	0.619551	-0.711725	0.167207	-0.0833394
AGLU-like2_1	0.211777	1	1	1	1	0.38475	52.9292	39.5812	35.2447	35.0917	41.2229	40.0638	47.2847	38.9504	40.1638	36.4787	40.8247	47.914		-0.162689	-0.0231751	0.188492	0.0559219	-0.0140031	0.258148
AGLU-like2_2	1	1	1	1	1	1	5.24144	3.44418	1.68283	1.69839	1.29027	1.23214	1.83308	3.03344	3.07104	2.29364	2.76641	4.17259		-1.51569	-0.183205	0.867835	0.433473	1.10035	1.75978
ago_1	1	1	1	1	1	1	47.1496	49.6715	50.0346	51.6511	46.209	48.5155	50.7301	53.4294	52.7417	48.1665	45.4175	46.9062		0.105596	0.105214	0.0760179	-0.100768	-0.024926	-0.0486668
AGO1_1	1	1	1	1	1	1	28.126	32.4775	34.0122	33.1935	35.7557	38.3889	27.695	30.3089	34.8229	32.2086	36.9571	33.5221		-0.0222749	-0.0996994	0.033985	-0.0434566	0.0476799	-0.195574
AGO2_1	0.000262782	1	1	1	1	1	160.192	181.115	227.135	178.381	258.25	199.183	420.351	204.388	207.308	215.724	237.804	190.666		1.39179	0.174399	-0.131771	0.274228	-0.118995	-0.0630485
Ago3_1	1	1	1	1	1	1	4.25867	4.14378	4.05302	2.99716	3.98014	3.67717	3.20238	3.56876	4.24604	3.53807	3.16929	3.09408		-0.411261	-0.215526	0.0671223	0.239365	-0.328662	-0.249086
AIF_1	1	1	1	1	1	1	35.7307	41.5454	47.4511	48.0045	50.4079	49.5937	41.41	44.9153	48.8695	47.7029	49.5806	60.0959		0.212815	0.112519	0.0424935	-0.00909315	-0.0238741	0.27711
Ak6_1	1	1	1	1	1	1	16.7305	15.9024	15.5721	16.2096	17.189	15.6328	14.9739	15.1672	19.3876	17.1291	15.9539	18.1225		-0.160033	-0.0682909	0.316168	0.0795991	-0.107576	0.213204
Akhr_1	1	1	1	1	1	0.698277	0.32759	0.645784	0.308124	0.349669	0.437378	0.404296	0.198768	0.433349	0.213637	0.244005	0.429734	0.194485		-0.720805	-0.575522	-0.528348	-0.51908	-0.025438	-1.05575
akirin_1	1	1	0.408541	1	0.860803	0.0034243	0.584982	0.861045	0.711056	0.674361	0.0656068	1.02037	0.772987	0.433349	0.213637	0.463609	0.268584	0.247526		0.402051	-0.99056	-1.7348	-0.540613	2.03346	-2.04343
akirin_2	1	1	1	1	1	1	85.4776	88.6607	88.9768	86.1184	82.3584	85.268	88.7831	89.6777	91.864	85.06	89.2504	95.3684		0.0547384	0.0164546	0.0460718	-0.0178406	0.115943	0.161507
Akt1_1	1	1	1	1	1	1	100.243	109.353	104.952	94.1608	89.9031	92.4683	92.8247	98.88	111.572	97.0894	100.585	92.8224		-0.110914	-0.145238	0.0882491	0.044188	0.161966	0.00551382
alc_1	1	1	1	1	1	1	38.913	41.2225	38.3733	41.7604	41.4416	43.1249	47.2185	41.0917	35.0365	39.5287	39.6698	47.1361		0.279098	-0.00458697	-0.131243	-0.0792345	-0.063038	0.12831
Aldh_1	1	1	1	1	1	0.707286	317.107	218.06	199.167	225.836	187.111	189.846	240.399	247.85	192.007	175.22	191.473	134.831		-0.39954	0.184745	-0.0528209	-0.366111	0.0332533	-0.493675
ALDH1L2_1	1	1	1	1	1	1	476.457	436.119	369.63	426.571	373.827	366.812	618.5	433.808	366.121	348.048	471.069	351.823		0.37643	-0.007667	-0.0137631	-0.293498	0.333567	-0.06019
Aldh-III_1	1	1	1	1	1	1	248.524	259.148	234.743	238.224	193.693	238.766	216.989	232.836	232.037	214.944	205.681	201.38		-0.195766	-0.154461	-0.0167293	-0.148362	0.0866396	-0.245673
ALiX_1	1	1	1	1	1	1	300.868	313.797	309.878	290.25	279.244	297.081	299.919	320.092	298.985	318.841	287.734	297.863		-0.00455814	0.0286542	-0.0516254	0.13554	0.0432071	0.00379236
AlkB_1	1	1	1	1	1	1	29.1789	31.2936	33.7988	33.4433	29.1075	29.2441	34.8949	33.4443	36.5587	28.6461	29.7322	24.788		0.258088	0.0958942	0.11324	-0.223377	0.0306347	-0.238503
alpha-Adaptin_1	1	1	1	1	1	1	47.6644	47.6804	45.3653	50.2774	50.8234	53.0013	49.0295	47.4135	42.7542	50.0697	49.6074	52.8822		0.0407383	-0.0080984	-0.0855257	-0.00596987	-0.0349361	-0.00324449
alpha-Cat_1	1	1	1	1	1	1	214.899	205.655	198.859	191.069	190.85	194.755	224.895	198.754	189.657	227.485	202.673	233.93		0.0655927	-0.0492423	-0.0683536	0.251681	0.0867164	0.264415
alphaCop_1	1	1	1	1	1	1	189.441	187.385	177.977	167.266	165.045	162.315	174.342	193.962	182.446	177.757	158.25	171.394		-0.119828	0.0497682	0.035779	0.0877606	-0.0606558	0.0785205
alpha-Man-I_1	1	1	1	1	1	1	66.22	74.1844	72.6462	55.0229	46.7995	49.0354	60.0059	67.0416	54.798	54.3154	48.5868	46.8002		-0.142163	-0.146059	-0.406765	-0.0186693	0.0540717	-0.0673086
alpha-Man-II_1	1	1	1	1	1	1	29.9979	27.096	29.7221	31.7699	31.8849	33.9609	30.9858	28.805	31.3513	33.0138	32.4986	35.8029		0.0467434	0.0882367	0.0769869	0.0554097	0.0275064	0.0762036
alpha-Man-IIb_1	1	1	1	1	1	1	5.40524	4.1976	3.8397	4.82043	5.86087	5.06333	5.38883	4.51193	4.43297	3.44046	4.48535	4.03114		-0.00438707	0.104181	0.207281	-0.486559	-0.385895	-0.328897
Alr_1	0.00766903	0.019348	0.0203402	0.000297494	1	1	0.233993	1.13012	1.37471	0.249763	1.85886	1.36691	1.01593	3.08443	0.373865	1.43963	1.79951	1.78573		2.11826	1.44852	-1.87853	2.52706	-0.0468117	0.385597
Alr_2	1	1	1	1	1	1	21.0594	20.3153	22.0901	22.6286	26.3521	25.7979	21.9087	23.5793	24.3814	21.7652	25.6498	32.921		0.0570398	0.214954	0.142377	-0.0561208	-0.0389704	0.351752
Alr_3	0.20851	0.74865	0.749225	0.0600348	1	0.0979975	0.397788	0.80723	0.308124	0.574456	0.743543	0.731584	1.03801	0.331385	0.747731	1.58603	0.805751	0.247526		1.38375	-1.28447	1.27901	1.46515	0.115918	-1.56344
alt_1	1	1	1	1	1	1	260.575	279.893	277.62	263.875	257.747	255.246	274.366	277.624	271.106	277.092	252.899	272.969		0.0744071	-0.0117469	-0.0342548	0.0705086	-0.0273979	0.0968484
Amci_1	1	1	0.563862	1	1	0.0655385	175.635	189.591	166.055	229.083	235.485	127.161	133.153	233.142	270.118	194.667	207.024	236.388		-0.399501	0.298314	0.701925	-0.234863	-0.185832	0.894501
Amih_1	1	1	1	0.651782	0.824007	0.400543	10.1085	8.0723	9.29113	9.2912	14.7834	9.70311	7.39859	8.43756	8.19833	14.6647	10.045	15.2229		-0.450246	0.0638463	-0.180523	0.658409	-0.557495	0.649722
amon_1	1	1	1	1	1	1	4.56286	6.61928	6.3521	5.5947	6.42946	7.25808	4.83669	5.76099	4.91366	6.49052	7.78893	8.20373		0.0840814	-0.200358	-0.370435	0.214274	0.276727	0.176692
Amph_1	1	1	1	1	1	1	55.8775	39.7695	39.5584	52.4753	56.9029	54.734	47.881	44.1506	42.8076	49.0449	56.3757	55.7818		-0.222813	0.15077	0.113882	-0.0975341	-0.0134287	0.0273581
amx_1	1	1	1	1	1	1	8.00256	10.7092	8.72228	9.16631	9.53485	10.4732	7.50902	7.97872	11.4296	9.32097	8.72897	9.68889		-0.0918369	-0.424628	0.389997	0.0241392	-0.127398	-0.112299
ANAPC1_1	1	1	1	1	1	1	66.103	69.9061	72.0299	68.0355	67.072	70.9251	73.1025	73.9497	75.0134	70.9809	67.3071	74.9651		0.145205	0.0811264	0.0585518	0.0611432	0.00504831	0.0799234
Ank_1	1	1	1	1	0.808419	1	912.268	849.017	862.463	747.317	1221.86	930.613	805.254	754.308	694.134	780.619	844.213	809.128		-0.180014	-0.170641	-0.313248	0.0628994	-0.533401	-0.201812
Ank-1_1	1	1	1	1	1	1	1.68475	1.37229	1.44581	1.39867	1.99007	1.63644	2.18645	1.37652	1.84262	1.63483	1.6115	1.85645		0.376056	0.00443975	0.349879	0.225081	-0.304414	0.181987
ANKRD50_1	1	1	1	1	1	1	300.728	273.705	250.86	221.965	189.953	187.998	265.93	276.604	212.542	248.494	203.506	215.949		-0.177413	0.0152022	-0.239134	0.162883	0.0994249	0.199976
Ant_1	1	1	1	1	1	1	1588.51	1370.97	1242.45	1472.33	1405.95	1492.3	1297.87	1494.9	1344.26	1243.84	1378.94	1270.96		-0.291529	0.124851	0.113622	-0.243303	-0.0279929	-0.231615
Antp_1	1	1	1	1	1	1	0.374389	0.215261	0.284422	0.149858	0.634199	0.327287	0.353366	0.178438	0.133523	0.341606	0.752035	0.37129		-0.0833754	-0.270667	-1.09094	1.18874	0.245864	0.181987
Aos1_1	1	1	1	1	1	1	9.85111	9.87511	11.4006	9.01646	10.4533	11.0893	11.5948	11.9298	10.3881	11.9562	10.7165	14.3035		0.235122	0.272706	-0.134175	0.407129	0.0358682	0.367203
ap_1	1	1	1	1	1	1	0.491385	0.941768	1.06658	0.774266	0.896626	1.36691	0.397536	0.815716	0.747731	1.04922	1.47721	1.34371		-0.305768	-0.207305	-0.512406	0.438415	0.720298	-0.0246874
AP-1sigma_1	1	1	1	1	1	1	6.6922	6.64619	9.36223	8.26717	5.72966	6.35323	6.95689	7.7493	7.90458	8.02775	6.12371	5.76383		0.0559613	0.221538	-0.244164	-0.0423971	0.0959571	-0.140462
AP-2_1	1	1	1	1	0.97923	1	2.59732	1.88354	2.67831	3.92128	5.02985	3.61941	2.4073	2.52362	3.09774	4.46528	3.41101	4.5262		-0.109607	0.422051	0.209894	0.187426	-0.560315	0.322543
AP-50_1	1	1	1	1	1	0.986202	92.4506	76.9828	73.9735	76.3526	76.8474	76.6238	81.76	84.4011	76.0282	77.8131	83.5833	99.6824		-0.177288	0.132725	0.039526	0.0273341	0.121218	0.379547
Apamin_1	1	1	0.00722755	1.83294e-40	5.03162e-74	1.73014e-24	173.014	92.374	25.2662	1.14891	76.7599	0.250279	219.374	125.799	57.9491	44.0916	0.0537168	6.84234		0.342499	0.445558	1.19758	5.26217	-10.4808	4.77288
APC7_1	1	1	1	1	1	1	28.6875	29.1141	29.4614	33.2435	33.9187	34.4422	31.1183	31.6345	30.8706	31.2814	32.7941	36.9698		0.117337	0.11978	0.0674069	-0.0877677	-0.0486454	0.102172
Apd-1_1	0.0032237	1	1	1	8.69294e-06	0.624086	5.28824	0.699599	0.426633	0.149858	0.568592	0.0770088	1.98768	0.994154	0.213637	0.244005	2.82013	0.229846		-1.4117	0.50694	-0.997833	0.703312	2.3103	1.57757
Apd-2_1	1	1	1	1	4.09788e-10	0.000619479	3.53329	2.36787	1.2562	1.12393	2.49306	0.596818	3.09195	2.65108	1.60228	1.53723	12.9457	2.13934		-0.192497	0.162986	0.351062	0.451773	2.37649	1.8418
Apd-3_1	0.813475	0.0103844	1	1	1	0.847989	0.842375	0.376707	0.189615	0	0.306165	0.0192522	0.441707	0.45884	0.080114	0.0732014	0.268584	0.106083		-0.931372	0.284548	-1.24295	#DIV/0!	-0.188937	2.46209
apd-3_1	1	1	1	1	1	1	0	0	0.0237019	0.0499527	0.0437378	0	0	0.407858	0	0.0488009	0.0268584	0		#DIV/0!	#DIV/0!	#NUM!	-0.0336534	-0.70351	#DIV/0!
Apf_1	1	1	1	1	1	1	20.3808	20.2346	20.194	21.155	21.2566	18.4821	19.3247	23.6303	19.9217	19.3496	17.0014	20.3679		-0.0767651	0.223814	-0.019586	-0.128695	-0.322261	0.140167
aph-1_1	1	1	1	1	1	1	69.0045	71.0093	68.6169	67.586	65.8473	68.4993	69.3259	71.834	68.0702	69.0777	66.5819	67.1681		0.00670384	0.0166578	-0.0115401	0.0314965	0.0160056	-0.0283146
Apid1_1	5.14775e-66	8.73329e-06	1.83408e-25	1.09168e-21	1	2.10641e-42	0.795576	30.89	5.87806	0.674361	5.31415	1.17438	115.882	98.6506	75.4674	11.0046	5.9357	45.6863		7.18644	1.67519	3.68244	4.02844	0.15958	5.28179
Apid73_1	7.20414e-69	6.28793e-05	4.68362e-24	1.09168e-21	1	8.79039e-36	0.233993	19.3735	2.91533	0.224787	3.12726	0.635323	75.0902	57.2276	37.3865	6.46612	3.70646	21.4287		8.32602	1.56262	3.68079	4.84627	0.245143	5.07591
aPKC_1	1	1	1	1	1	1	141.589	151.625	155.911	149.508	144.882	152.477	139.027	148.333	141.882	145.622	146.486	127.547		-0.0263426	-0.0316668	-0.13603	-0.0379982	0.0158843	-0.257569
Aplip1_1	0.166117	1	1	1	1	1	1.12317	0.887953	1.20879	1.24882	1.20279	1.11663	2.4073	1.19808	1.7091	2.00084	1.10119	1.34371		1.09985	0.432172	0.499666	0.680042	-0.127318	0.267079
APP-BP1_1	1	1	1	1	1	1	68.092	67.323	72.2432	72.0817	74.4418	76.8933	73.9197	71.5026	74.3191	73.5186	70.4495	67.0796		0.118474	0.0868966	0.0408698	0.0284759	-0.0795232	-0.196982
Appl_1	1	1	1	1	1	1	182.421	186.04	161.576	171.213	175.301	170.324	169.748	193.478	150.16	155.773	179.226	167.841		-0.103876	0.0565569	-0.105705	-0.136349	0.0319431	-0.021192
Aprt_1	1	1	1	1	1	0.883803	100.43	91.0555	91.7973	96.5335	91.2153	91.9485	100.886	98.2683	92.9322	85.8408	84.8456	68.7416		0.00653721	0.109979	0.0177276	-0.169366	-0.104435	-0.419642
Aps_1	1	1	1	1	1	1	27.2368	28.845	29.9117	28.7228	27.4455	28.3777	27.2975	29.3148	28.8677	27.6701	29.2219	28.1473		0.00321232	0.0233065	-0.0512536	-0.0538666	0.0904813	-0.011764
AQR_1	1	1	1	1	1	1	60.417	51.5013	50.6983	53.5493	56.4218	54.3297	49.3387	51.7215	52.1008	52.949	51.1921	49.6644		-0.292235	0.00615562	0.0393691	-0.0162633	-0.140333	-0.129529
aralar1_1	1	1	1	1	1	0.894365	408.692	284.253	269.206	237.225	236.928	239.44	330.817	290.344	227.924	211.698	227.464	179.757		-0.304983	0.0305891	-0.240154	-0.164247	-0.0588124	-0.413612
Arc42_1	1	0.925042	1	0.628253	1	1	33.9758	34.2535	32.7323	37.0149	32.1692	32.0357	31.8471	36.4523	35.0632	31.9402	33.5998	31.6834		-0.0933457	0.0897603	0.0992454	-0.212734	0.0627746	-0.0159526
Arc-p34_1	1	1	1	1	1	1	0.538184	1.02249	0.402932	0.549479	0.41551	0.288783	0.507963	0.509822	0.614207	1.12242	0.564026	0.353609		-0.0833754	-1.00402	0.608191	1.03048	0.44088	0.29217
Arc-p34_2	1	1	1	1	1	1	81.3828	81.4226	77.2443	72.0817	74.8792	80.2624	88.0322	78.0793	77.4435	77.1542	67.8174	72.5783		0.113308	-0.060489	0.00371538	0.0981126	-0.142909	-0.145187
Ard1_1	1	0.14932	1	0.203931	0.994309	0.86833	0.280792	1.34538	0.37923	1.07398	0.174951	0.423548	0.397536	0.484331	0.40057	0.390407	0.429734	0.229846		0.501587	-1.47395	0.0789824	-1.45992	1.29649	-0.88186
Ard1_2	1	1	1	1	0.198861	1	0.491385	0.780322	0.308124	0.27474	1.04971	0.269531	0.441707	0.45884	0.320456	0.292805	0.402876	0.212165		-0.153765	-0.766078	0.0566146	0.0918775	-1.38158	-0.34526
Ard1_3	1	1	1	1	1	1	198.73	197.045	199.712	205.805	184.88	181.048	174.96	196.052	202.715	177.391	184.248	164.428		-0.183785	-0.00728602	0.0215339	-0.214342	-0.00493547	-0.138912
Ard1_4	1	1	1	1	1	1	29.3661	29.8406	28.6318	26.1252	30.2229	30.7458	25.354	27.301	27.1853	28.5973	25.032	26.6621		-0.21194	-0.128323	-0.0747911	0.130436	-0.271866	-0.205596
Ard1_5	1	0.399723	1	1	0.378592	0.0463368	11.5827	7.96467	9.26742	10.4901	7.63225	4.90931	8.19367	13.7907	13.0853	12.981	12.5697	9.81265		-0.499385	0.792009	0.497705	0.307383	0.719772	0.999123
Ard1_6	1	1	0.653551	1	1	0.0679721	0.397788	1.64137	2.5124	1.94815	0.371772	1.55943	0.574219	1.17259	1.36194	1.29322	0.402876	0.654177		0.529602	-0.485198	-0.883403	-0.591135	0.115918	-1.25326
Ard1_7	1	1	1	1	1	0.76908	13.5716	13.4269	14.3159	19.7563	14.4116	20.3496	15.1726	12.5926	15.4086	14.2987	16.7596	14.5333		0.160882	-0.0925512	0.106115	-0.46643	0.217758	-0.485633
Argk_1	1	1	1	1	1	1	1886.76	1575.26	1292.11	1346.67	1240.01	1248.18	1520.4	1825.34	1295.04	1090.9	1291.03	1131.27		-0.311457	0.212582	0.0032746	-0.303887	0.0581672	-0.141885
arm_1	1	1	1	1	1	1	264.599	265.121	264.323	279.885	282.503	296.08	256.036	267.172	261.439	264.721	286.283	296.59		-0.0474652	0.011119	-0.0158299	-0.0803628	0.0191794	0.00248328
armi_1	1	1	1	1	1	1	2.64412	2.0988	2.41759	2.69744	3.38968	2.94559	2.49565	2.11576	3.20456	2.48885	2.73955	2.58135		-0.0833754	0.0116148	0.406557	-0.116116	-0.307209	-0.190431
Arp1_1	1	1	1	1	1	1	2245.44	2225.51	2314.34	2277.87	2260.26	2453.64	2034.68	2262.21	2097.44	2399.57	2381.94	2485.04		-0.142199	0.0235991	-0.141975	0.07509	0.0756439	0.018349
Arp1_2	1	1	1	1	1	1	3901.72	4343.38	4075.46	3746.5	3475.45	3530.26	3577.58	4253.42	3245.95	3804.5	3351.5	3150		-0.125123	-0.0301944	-0.328322	0.0221616	-0.0523958	-0.16442
Arp11_1	1	1	1	1	1	1	17.2687	19.6157	16.8994	17.5833	18.3262	17.5965	19.8547	18.0222	17.8387	16.9827	15.7927	20.7215		0.201325	-0.122231	0.0780379	-0.0501415	-0.214644	0.235839
Arp5_1	1	1	1	1	1	1	15.7243	16.898	15.2403	16.7591	17.2764	17.5388	15.3935	16.4928	15.5154	19.496	15.7122	19.5192		-0.0306779	-0.0350213	0.0258113	0.218229	-0.136926	0.154349
Arp8_1	1	1	1	1	1	1	7.53457	6.53856	6.96834	7.74266	7.63225	9.08704	6.38267	8.59051	8.94606	6.83213	8.94384	11.1387		-0.239367	0.39377	0.360437	-0.180495	0.228785	0.293697
Arpc3A_1	1	1	1	1	1	1	38.7024	44.6398	47.8303	42.8844	49.6862	46.9946	40.8579	46.6487	45.8252	48.5081	47.1365	47.5958		0.0781907	0.0635073	-0.0617848	0.177774	-0.0760017	0.0183383
Arpc3A_2	0.00077329	1	0.362515	1	0.242969	1	0.187194	0.538153	0.355528	0.124882	0.677937	0.250279	1.08218	0.382367	0.961368	0.268405	0.214867	0.282887		2.53133	-0.49306	1.43513	1.10385	-1.65771	0.176692
Arpc3A_3	1	0.0348421	0.00921196	0.250773	0.338025	1	1.61455	0.753415	0.805863	0.399621	0.371772	1.15513	2.18645	2.16674	2.51024	1.02482	0.913185	1.11387		0.437457	1.52401	1.63922	1.35866	1.29649	-0.0524785
Arpc4_1	1	1	1	1	1	1	107.145	96.6523	90.0196	88.3413	85.7043	100.439	98.059	100.002	92.6652	90.9161	89.4921	87.9426		-0.127848	0.0491476	0.0417876	0.041448	0.0623929	-0.191682
Arr1_1	1	1	1	1	0.888013	1	0.374389	0.188354	0.521441	0.374645	0.393641	0.231026	0.463792	0.382367	0.373865	0.341606	0.134292	0.229846		0.308942	1.02151	-0.479985	-0.133189	-1.55151	-0.00739057
Arr1_2	1	1	1	0.687839	1	1	0.65518	0.834137	0.616248	0.349669	0.940364	0.750836	0.552134	0.45884	0.534093	0.780815	0.698318	0.654177		-0.246874	-0.862294	-0.20642	1.15899	-0.429335	-0.198817
Arr2_1	1	1	1	1	0.054485	1	1.61455	1.37229	1.56432	2.22289	4.04575	1.63644	1.36929	1.78438	1.36194	1.39083	1.82637	1.25531		-0.237704	0.378835	-0.199877	-0.676497	-1.14743	-0.382512
Arr2_2	0.472567	1	1	1	0.16036	1	0.187194	0.699599	0.37923	0.249763	0.0874757	0.269531	0.530049	0.866698	0.320456	0.146403	0.429734	0.247526		1.50159	0.309001	-0.242946	-0.770619	2.29649	-0.122868
Arr3_1	1	1	1	1	1	1	98.3707	124.475	130.005	155.228	159.293	167.898	118.201	110.733	118.355	133.983	148.151	131.719		0.26494	-0.168764	-0.135442	-0.212339	-0.104618	-0.350121
ArrL1_1	1	1	1	1	1	1	184.035	161.015	143.396	134.872	121.482	112.24	172.266	157	129.331	131.03	128.114	96.8005		-0.095348	-0.0364365	-0.148942	-0.0416907	0.0766924	-0.213505
ArrL2_1	1	1	1	1	1	0.426753	2.78452	1.96426	2.34648	2.82233	3.71772	2.40652	3.04778	3.13541	2.18978	3.07446	2.73955	3.92506		0.130331	0.674668	-0.0997128	0.123448	-0.440476	0.705764
ArrL3_1	1	1	1	1	1	1	33.9758	30.9438	30.291	29.8467	34.6622	33.9994	29.9257	32.858	32.553	31.6962	36.8228	35.7852		-0.183124	0.086596	0.103902	0.0867374	0.0872358	0.0738562
ArrL4_1	1	1	1	1	1	1	0.0467986	0	0	0	0	0.0192522	0	0	0	0	0	0.0176805		#NUM!	#DIV/0!	#DIV/0!	#DIV/0!	#DIV/0!	-0.122868
Art1_1	0.270219	1	1	1	0.702144	0.593501	4.11828	4.14378	3.7923	3.17199	4.00201	4.52427	2.23062	2.70206	2.77729	2.31804	2.49783	2.95264		-0.884595	-0.616889	-0.449397	-0.452483	-0.680051	-0.61568
Art3_1	1	1	1	1	1	1	16.3795	15.8486	17.6342	19.1818	21.2785	20.7924	14.9297	19.3478	17.6251	21.2528	20.2244	22.6487		-0.133707	0.28781	-0.000744761	0.147913	-0.0732999	0.123371
Art8_1	1	1	1	1	1	1	4.49267	4.46667	5.28551	6.06925	5.29228	5.98743	4.57167	4.63938	5.26082	4.73369	5.15681	5.5163		0.0251491	0.0547328	-0.00675624	-0.358553	-0.0374107	-0.118236
As_1	1	1	1	1	1	1	151.581	167.312	167.88	157.501	150.502	150.34	145.631	159.498	160.121	152.259	148.473	135.91		-0.0577699	-0.0690019	-0.0682683	-0.0488326	-0.0195802	-0.145585
asf1_1	1	1	1	1	1	1	23.3291	23.2213	21.5687	22.4787	18.9604	21.1774	21.9749	24.0126	21.1768	20.5452	22.2656	22.8255		-0.0862723	0.0483441	-0.0264538	-0.129758	0.23183	0.108118
ash1_1	1	1	1	1	1	1	90.3915	96.0334	91.181	97.058	92.6149	101.478	86.9942	84.7835	94.2942	97.8702	104.452	92.8931		-0.0552676	-0.179754	0.0484348	0.0120226	0.173527	-0.127528
ash2_1	1	1	1	1	1	1	37.4155	39.8772	38.5629	39.3877	39.2547	39.7558	34.6519	42.3662	36.2115	40.0656	36.5811	38.1014		-0.1107	0.0873525	-0.0907652	0.024618	-0.101767	-0.0613217
asparagine-synthetase_1	1	1	1	1	1	1	9.17253	10.7631	10.4999	11.0895	12.1373	10.762	9.6513	8.53952	11.6165	10.175	9.99132	13.1543		0.0734043	-0.333861	0.145801	-0.124166	-0.280695	0.289587
asrij_1	1	1	1	1	1	1	48.8343	43.9671	45.6024	55.1977	52.2667	52.4815	40.0628	49.1979	49.5639	52.217	47.7005	47.8256		-0.285632	0.16217	0.12018	-0.080089	-0.131889	-0.134025
AST_1	1	1	1	1	1	1	17.6197	25.939	26.8542	32.9188	25.8053	27.2996	17.0941	22.2792	31.0041	27.3773	32.2032	34.3531		-0.0436917	-0.219422	0.207312	-0.265931	0.319535	0.331561
Ate1_1	1	1	1	1	1	1	30.6999	35.6796	34.8417	38.7383	35.5807	38.8124	32.7526	32.4502	36.7723	34.8683	33.4655	34.4415		0.0933755	-0.136871	0.0778042	-0.151846	-0.0884201	-0.17237
ATF-3-like_1	1	1	1	1	1	1	260.387	216.445	223.177	241.097	266.538	256.574	236.048	230.338	232.891	239.417	259.667	254.811		-0.141578	0.0897488	0.0614711	-0.0100836	-0.037682	-0.00994929
ATF-3-like_2	0.15185	1	1	0.804868	1	1	16.9177	11.8394	12.9412	23.178	17.3421	13.13	9.25376	14.6319	12.4711	15.3723	17.4311	16.5135		-0.870421	0.305525	-0.0533866	-0.592426	0.00738768	0.330783
Atf6_1	1	1	1	1	1	1	42.5165	44.5322	48.2096	48.3542	43.3661	40.9302	45.8271	45.7056	46.7599	44.36	42.678	45.1736		0.108178	0.0375219	-0.0440488	-0.12438	-0.0230755	0.142314
Atg1_1	1	1	1	1	1	1	215.718	210.848	210.449	219.067	212.391	227.58	199.961	215.043	200.953	205.818	230.284	210.875		-0.10943	0.0284193	-0.0666138	-0.0900067	0.11669	-0.109989
Atg13_1	1	1	1	1	1	1	18.8364	20.6113	21.0709	17.1338	17.7357	16.0756	18.1762	20.6733	19.0137	18.5687	17.4042	18.7943		-0.0514717	0.00433511	-0.148214	0.116034	-0.027218	0.225426
Atg2_1	1	1	1	1	1	1	147.018	154.934	165.249	162.596	159.14	151.746	134.544	154.043	167.171	148.428	154.516	123.091		-0.127913	-0.00832526	0.0166819	-0.131528	-0.0425393	-0.301928
Atg4_1	1	1	1	1	1	1	22.8143	21.7414	23.0619	22.8783	22.35	22.8331	21.3345	21.2596	25.2626	19.862	22.9102	23.1614		-0.0967544	-0.0323303	0.131492	-0.203972	0.0357125	0.020595
Atg5_1	1	1	1	1	1	1	22.3463	24.2976	24.721	25.5258	22.0876	23.2952	23.5651	24.2675	23.6603	22.7412	24.1994	21.4287		0.0766122	-0.00178683	-0.0632687	-0.166647	0.131734	-0.120485
Atg6_1	1	1	1	1	1	1	13.5482	12.9426	13.5338	15.0358	13.3619	14.7472	11.8157	11.3945	11.6699	13.1518	13.8052	11.9697		-0.1974	-0.183784	-0.213766	-0.193132	0.047086	-0.301056
Atg8a_1	1	1	1	1	1	1	427.622	441.447	453.701	457.317	472.85	470.774	412.532	427.461	467.438	453.995	467.685	413.21		-0.0518295	-0.0464493	0.0430349	-0.0105173	-0.0158451	-0.18816
Atg9_1	1	1	1	1	1	0.965987	136.044	154.154	190.753	194.89	182.78	160.602	135.383	161.129	179.936	186.566	160.774	122.861		-0.00701936	0.0638471	-0.084218	-0.0629771	-0.185075	-0.386456
atl_1	1	1	1	1	1	1	228.752	226.401	222.442	220.316	220.504	227.58	226.772	238.393	237.805	214.26	243.095	225.567		-0.0125364	0.0744607	0.0963507	-0.0402104	0.140714	-0.0128177
ATM_1	1	1	1	1	1	1	18.93	22.3065	26.6409	29.3722	23.5966	20.2148	23.0129	23.8852	27.3189	22.6436	22.5073	22.8431		0.281768	0.0986545	0.0362559	-0.375345	-0.0681827	0.176349
atms_1	1	1	1	1	1	1	20.2872	19.7771	19.2459	21.3797	20.4256	20.4843	19.5455	20.2399	20.3222	20.716	20.869	23.1614		-0.0537299	0.0333723	0.0785086	-0.0454997	0.0309821	0.177201
ATP11B_1	1	1	1	1	1	1	68.1154	73.6194	71.3663	72.5313	69.1933	84.1706	65.2401	71.7575	70.4736	67.7601	69.4558	73.038		-0.0622204	-0.0369557	-0.0181595	-0.0981677	0.00546274	-0.20467
Atp5a1_1	1	1	1	1	1	1	972.896	866.427	823.284	971.28	908.479	912.188	846.465	942.381	852.119	879.515	859.978	890.9		-0.200835	0.121233	0.0496651	-0.143179	-0.0791524	-0.0340676
Atp5b_1	1	1	1	1	1	1	647.599	624.85	602.288	660.899	654.624	643.12	624.022	665.114	599.199	606.961	619.032	622.405		-0.0535046	0.0900929	-0.00741723	-0.122824	-0.0806534	-0.0472335
Atp5c1_1	1	1	1	1	1	1	236.356	234.07	228.036	240.322	236.862	246.197	240.156	225.443	235.161	226.412	214.572	193.018		0.0230092	-0.054173	0.0443918	-0.0860209	-0.14259	-0.351082
Atp5d_1	1	1	1	1	1	1	34.5374	31.0514	31.6183	35.1167	33.2845	34.3844	28.4901	36.9621	31.4314	36.0151	32.0958	38.844		-0.277697	0.251387	-0.00855251	0.0364427	-0.0524677	0.175935
Atp5d_2	1	1	1	0.977978	1	0.982187	3.65029	3.65944	5.1196	5.74456	6.29825	4.3895	4.19622	4.61389	5.52787	3.80647	4.6465	5.86991		0.201078	0.334361	0.110691	-0.593741	-0.438807	0.419282
Atp5d_3	1	1	1	1	0.896441	0.974759	0.397788	0.242169	0.26072	0.324692	0.0437378	0.269531	0.419622	0.433349	0.133523	0.366007	0.214867	0.477372		0.0770893	0.839515	-0.965412	0.172797	2.29649	0.824665
Atp5i_1	1	1	1	1	1	1	66.805	56.9097	58.2829	70.0586	65.6942	60.914	61.4635	73.1595	63.0764	62.5384	67.5488	61.8462		-0.120225	0.362371	0.114029	-0.163821	0.0401637	0.0219129
ATP7_1	1	1	1	1	1	1	177.25	170.272	163.021	168.141	157.85	162.72	156.298	176.883	159.32	157.237	166.227	163.668		-0.181483	0.0549558	-0.0331333	-0.0967321	0.0745972	0.00838416
ATPCL_1	1	1	1	1	1	1	606.557	632.438	593.708	606.151	560.785	603.595	576.406	639.419	550.009	542.642	573.829	546.609		-0.0735579	0.0158387	-0.110297	-0.159676	0.0331743	-0.143072
ATPsyn-Cf6_1	1	1	1	1	1	1	62.2421	59.7619	59.065	63.2151	64.2509	62.2231	61.2206	63.9572	60.6196	63.2948	65.5882	64.5867		-0.0238744	0.0978807	0.0374801	0.00181755	0.0297189	0.0537868
ATPsyn-d_1	1	1	1	0.0253261	1	0.786967	44.4821	14.6916	29.6273	42.4098	53.2946	34.5384	40.372	17.8183	31.9655	20.3744	45.9278	47.8433		-0.139868	0.278369	0.109587	-1.05764	-0.21462	0.470114
ATPsyn-d_2	0.751532	1	1	1	1	1	22.0655	26.0466	15.264	21.6545	18.2387	17.6928	14.8855	19.5772	17.812	21.9604	15.6047	15.6472		-0.567885	-0.411923	0.222718	0.0202396	-0.225019	-0.177255
ATPsyn-d_3	1	1	0.154931	1	0.45953	1	11.8868	14.2611	29.5088	22.129	9.29429	17.6928	14.7088	18.9399	15.6756	20.594	14.9064	15.6295		0.307318	0.409347	-0.912621	-0.103717	0.681515	-0.178886
ATPsyn-d_4	1	1	1	0.0542726	1	1	10.9041	27.6611	13.8893	11.1145	18.3918	16.4799	13.5383	20.3164	17.545	22.1068	15.6584	16.3721		0.312182	-0.445211	0.337085	0.992052	-0.23212	-0.0094664
ATPsyn-d_5	1	1	1	0.0732199	0.208204	1	11.1381	14.1803	14.387	10.8897	9.25055	17.9623	14.1346	20.4439	17.4381	21.1796	16.2493	16.5843		0.343735	0.527777	0.277478	0.959713	0.812768	-0.115157
Atu_1	1	1	1	1	1	1	22.1357	23.7056	23.1804	23.6276	22.5469	22.8331	25.1331	24.3695	25.1024	25.6937	25.1126	29.049		0.183213	0.0398462	0.114918	0.12094	0.155484	0.347361
aub_1_1	1	1	1	1	1	1	6.22421	6.00041	4.59816	5.89441	5.86087	5.89117	5.36674	4.18054	5.66139	5.1729	6.28486	6.29424		-0.213845	-0.52137	0.300099	-0.188376	0.100766	0.0954778
aub_2_1	1	1	1	1	0.922301	1	0.32759	0.322892	0.308124	0.299716	0.19682	0.308035	0.419622	0.535313	0.240342	0.366007	0.456592	0.194485		0.357197	0.729333	-0.358423	0.288275	1.21403	-0.663436
Aut1_1	1	1	1	1	1	1	49.0449	48.3262	47.5222	51.1266	50.3423	50.0365	46.7989	50.6254	51.5133	50.6798	50.0103	55.4105		-0.0676305	0.0670559	0.116343	-0.0126633	-0.0095447	0.147181
ave_1	1	0.984247	1	1	1	1	4.07148	2.52932	3.38937	3.19697	3.21473	3.15736	3.84285	4.07858	5.23411	3.24526	3.78703	3.04104		-0.0833754	0.689317	0.62693	0.021629	0.236369	-0.054155
awd_1	0.939303	1	1	1	1	1	450.483	382.573	295.775	306.56	279.266	268.433	320.348	372.706	305.982	260.28	272.29	245.688		-0.491833	-0.037699	0.0489448	-0.236104	-0.0364954	-0.127739
Awh_1	1	1	1	1	1	1	0.116996	0.161446	0.0948074	0.224787	0.262427	0.211774	0.0441707	0.127456	0.0534093	0.292805	0.268584	0.141444		-1.4053	-0.341057	-0.827908	0.381384	0.0334557	-0.582299
Axin_1	1	1	1	1	1	1	35.6371	38.1012	38.8236	39.9621	41.2229	42.1431	37.766	39.9191	37.0928	41.554	44.2089	48.4798		0.083705	0.0672405	-0.0657969	0.0563531	0.10089	0.202089
axo_1	1	0.182632	1	1	1.83529e-22	1	3.3227	3.25583	3.7923	3.3718	32.9783	3.31138	3.18029	6.42376	3.01763	2.83045	2.82013	2.79351		-0.0631975	0.980394	-0.329657	-0.252488	-3.54769	-0.245352
B52_1	1	1	1	1	1	1	746.578	736.059	748.552	745.494	760.82	725.866	655.648	702.969	687.245	647.466	691.469	564.908		-0.187372	-0.0663615	-0.123279	-0.203391	-0.13789	-0.361686
babo_1	1	1	1	0.652123	1	1	99.4938	86.535	76.4385	74.2546	78.8593	78.9148	77.6079	76.7283	76.9361	70.8345	76.7612	74.1872		-0.358403	-0.173526	0.00936234	-0.0680283	-0.0389034	-0.0891251
baf_1	1	1	1	1	1	1	13.8056	14.7454	15.7854	12.4132	11.3937	12.6294	13.7813	13.6632	15.1682	14.5915	13.7246	15.382		-0.00254429	-0.109965	-0.0575394	0.233246	0.26853	0.284452
bai_1	1	1	1	1	1	1	93.41	95.0379	99.9033	102.303	92.768	88.6756	92.2726	109.51	114.296	102.36	95.4278	99.205		-0.0176746	0.204486	0.19417	0.000801672	0.0407831	0.161876
Baiap3_1	1	1	1	1	1	1	133.961	94.9033	81.2974	68.6599	79.7341	65.3612	99.4945	100.002	72.156	78.9111	68.7843	70.8456		-0.429124	0.0754933	-0.172089	0.200759	-0.213117	0.116243
Bap55_1	1	1	1	1	1	1	21.1998	19.9655	21.6872	19.8062	19.9226	22.7754	22.1074	22.2792	20.616	19.7888	22.3193	24.3106		0.0604837	0.158192	-0.0730791	-0.00127238	0.163887	0.0941138
BaxI1_1	1	1	1	1	1	1	1507.06	1632.57	1612.27	1581.68	1460.06	1457.56	1420.24	1718.31	1564.68	1530.76	1578.01	1432.28		-0.0855947	0.0738428	-0.0432271	-0.0472036	0.112082	-0.0252504
bbg_1	1	1	1	1	1	1	399.169	600.983	553.012	506.495	363.636	337.241	387.73	530.674	357.656	416.174	399.035	245.016		-0.0419443	-0.179497	-0.628739	-0.283361	0.134018	-0.460904
BBIP1_1	1	1	1	1	1	1	48.4833	53.2234	55.8653	54.898	56.4218	51.4996	46.9093	53.047	56.961	58.6099	54.8448	52.1927		-0.0476156	-0.00478788	0.028024	0.0943913	-0.0408981	0.019286
bbx_1	1	1	0.847018	1	1	0.797414	117.698	102.733	109.668	117.239	105.015	112.991	101.659	102.117	120.091	110.241	112.859	90.2057		-0.211359	-0.0086771	0.130978	-0.088787	0.103931	-0.32492
Bcas2_1	1	1	1	1	1	1	9.19592	8.71808	9.07781	10.4651	11.6343	11.9749	10.3139	9.38073	10.7353	10.7362	8.3261	12.0227		0.165518	0.10569	0.241943	0.0368999	-0.482668	0.00575238
bel_1	1	1	1	1	1	1	164.123	179.393	184.163	186.748	198.635	194.216	168.953	182.211	165.996	201.084	172.162	187.377		0.041847	0.0224795	-0.149836	0.106706	-0.206354	-0.0517159
Best2_1	1	1	1	1	1	1	10.7403	10.79	11.7324	13.0876	23.356	14.0734	14.9297	10.4259	9.23981	15.0551	12.6234	19.1126		0.475154	-0.0495238	-0.344565	0.20205	-0.887689	0.441555
Bet3_1	1	1	1	1	1	1	22.6037	23.2751	25.4558	26.8496	27.5111	27.1071	23.8522	25.0323	27.3723	25.3765	24.9246	22.9846		0.0775609	0.105	0.104722	-0.0814066	-0.142445	-0.238004
beta4GalNAcTA_1	1	1	1	1	0.112789	0.855404	177.016	254.197	225.808	249.763	200.538	162.97	197.377	257.69	232.945	212.064	184.598	130.376		0.157075	0.0196897	0.0448942	-0.236059	-0.119492	-0.32193
beta4GalNAcTB_1	1	1	1	1	1	1	13.7588	13.1848	13.913	13.1126	14.4991	15.344	10.6451	13.0769	14.0467	13.2738	14.5035	13.9145		-0.370158	-0.0118453	0.0137941	0.0176358	0.000440601	-0.141084
beta4GalT7_1	1	1	1	1	1	1	17.7367	19.4004	19.4355	19.3317	20.9504	20.7539	18.1542	18.583	19.0137	18.764	19.9558	19.3955		0.0335652	-0.0621029	-0.0316548	-0.0430034	-0.0701734	-0.0976614
betaCop_1	1	1	1	1	1	1	218.666	196.776	183.618	181.928	182.54	186.15	198.834	214.125	191.339	189.738	189.271	214.499		-0.137164	0.121904	0.0594208	0.0606439	0.0522415	0.204511
beta'Cop_1	1	1	1	1	1	1	223.089	224.275	202.793	205.305	198.264	192.156	205.659	233.04	197.08	199.815	202.324	206.083		-0.117366	0.0553052	-0.0412238	-0.0391045	0.0292484	0.100949
betaggt-I_1	1	1	1	1	1	1	7.20698	8.12611	8.9593	7.09328	6.99806	7.8934	8.32618	8.15716	7.98469	8.66216	7.06375	9.21152		0.208259	0.00550094	-0.166149	0.288275	0.013481	0.222792
betaggt-II_1	1	1	1	1	1	1	22.7207	22.7101	22.6827	24.2021	24.4932	23.9305	23.1896	23.5283	22.5654	24.7909	25.6498	29.4203		0.0294708	0.0510652	-0.00747575	0.0346784	0.066564	0.297961
beta-Spec_1	1	1	1	1	1	1	1615	1631.38	1811.22	1708.68	1848.32	1916	1683.57	1408.84	1567.62	1691.73	1729.2	1764.7		0.0599899	-0.211586	-0.208392	-0.0143815	-0.0961112	-0.11867
Bgb_1	1	1	1	1	1	1	0.514785	0.322892	0.213317	0.149858	0.984102	0.308035	0.684646	0.611787	0.106819	0.219604	0.241725	0.353609		0.411389	0.921978	-0.997833	0.551309	-2.02544	0.19906
B-gluc1_1	1	1	1	1	1	1	21.4572	17.3554	19.3881	13.4622	15.0458	15.652	18.7726	15.83	14.4739	17.3243	12.892	17.8396		-0.192834	-0.132728	-0.421716	0.36388	-0.222884	0.188731
B-gluc2_1	1	1	1	1	0.0190634	1	0.701979	0.322892	0.142211	0.224787	0.743543	1.02037	0.728817	0.152947	0.293751	0.585611	0.456592	0.884023		0.0541282	-1.07802	1.04656	1.38138	-0.70351	-0.206932
bgm_1	1	1	1	1	1	1	28.36	18.2703	18.6297	17.0588	23.2467	19.1944	24.4264	17.9457	20.616	20.2524	17.646	17.6981		-0.215414	-0.0258586	0.146163	0.247572	-0.397686	-0.117091
BHD_1	1	1	1	1	1	1	29.7171	30.9169	33.6566	36.4654	38.7955	38.8702	29.3956	32.8835	34.8229	34.6487	40.2339	38.95		-0.0156933	0.0889699	0.0491448	-0.0737309	0.0525217	0.00296079
bib_1	0.305062	1	1	0.0234277	1	1	3.90768	2.77149	2.32278	2.7474	2.58053	2.50279	2.14228	2.31969	2.05626	1.04922	1.90694	2.45758		-0.867167	-0.256728	-0.175831	-1.38875	-0.436406	-0.0262945
BicC_1	1	1	1	1	1	1	76.5625	78.5435	68.8539	74.1048	71.1177	74.044	72.0424	73.8733	62.302	58.8295	68.274	63.9502		-0.0877913	-0.088439	-0.14426	-0.333027	-0.0588732	-0.211433
BicD_1	1	1	1	1	1	1	61.2594	64.8475	61.1982	61.4168	64.6883	65.3227	70.8498	67.8064	57.148	66.7597	70.6375	80.4284		0.209834	0.0643707	-0.0987864	0.120343	0.126931	0.30012
bif_1	0.136459	1	1	0.000220984	1	0.507605	0.187194	0.80723	0.284422	1.97313	1.44335	0.635323	0.662561	0.968662	0.293751	0.414808	1.50407	0.300568		1.82352	0.263015	0.046561	-2.24997	0.0594509	-1.0798
bif_2	1	1	1	1	1	1	316.265	295.554	352.257	375.619	459.882	476.415	256.102	336.738	324.809	421.567	437.738	380.625		-0.304416	0.188205	-0.117037	0.166491	-0.0711952	-0.323849
Bili_1	1	1	1	1	1	0.135726	5.47544	4.89719	5.38032	4.87038	4.41752	6.48799	5.63177	5.40412	5.98184	5.2705	4.59278	3.53609		0.0406134	0.142103	0.152898	0.113904	0.0561311	-0.875616
Bka_1	1	1	1	1	1	1	7.11339	6.70001	5.1196	6.16915	7.87281	7.29658	5.85262	7.11202	6.40912	5.85611	6.84889	6.54177		-0.281454	0.086097	0.324095	-0.0751301	-0.20101	-0.15754
bl_1	1	1	1	1	1	1	204.861	181.95	172.597	173.036	162.705	163.336	153.869	175.124	160.922	156.749	159.27	132.763		-0.412945	-0.0551623	-0.101042	-0.14262	-0.0307805	-0.298992
Blimp-1_1	1	1	1	1	1	1	0.163795	0.161446	0.331826	0.199811	0.240558	0.34654	0.0441707	0.22942	0.133523	0.268405	0.295442	0.229846		-1.89073	0.50694	-1.31333	0.425778	0.29649	-0.592353
Blop_1	1	1	1	1	1	0.0576977	0.491385	0.269077	0.26072	0.224787	0.109345	0.0770088	0.265024	0.178438	0.213637	0.170803	0.134292	0.40665		-0.89073	-0.592596	-0.28734	-0.396224	0.29649	2.40069
blow_1	0.875809	1	1	1	1	1	7.65157	8.87953	8.12974	7.79262	8.22272	7.39284	11.1752	7.29046	8.78583	7.75935	8.91698	8.75183		0.546471	-0.284473	0.111971	-0.00617269	0.116941	0.243454
blue_1	1	1	1	1	1	1	28.9683	27.7149	27.2808	25.7756	26.855	31.7469	28.468	26.0519	27.6393	27.5481	29.1951	28.8722		-0.0251344	-0.0892716	0.0188348	0.0959491	0.120531	-0.136934
BM-40-SPARC_1	0.354203	1	1	1	1	1	258.001	177.375	131.332	114.816	129.705	112.818	158.197	148.69	137.395	114.17	107.299	109.141		-0.705649	-0.254501	0.0651165	-0.00814586	-0.27359	-0.0477967
BMS1_1	1	1	1	1	1	1	36.1987	41.2225	40.3406	37.6893	42.4038	40.5066	41.3659	42.1878	40.8314	43.5792	42.1677	46.4642		0.192502	0.0333925	0.0174492	0.209486	-0.00805818	0.197963
boca_1	1	1	1	1	1	0.960902	22.2059	21.3916	20.8339	18.3326	17.2764	16.4029	18.8388	22.9675	21.3103	23.7172	21.997	21.6055		-0.237238	0.10255	0.0326174	0.371523	0.348501	0.397451
bor_1	1	1	1	1	1	0.808857	19.5384	21.3378	21.1895	19.1069	25.521	22.9871	23.5872	23.3244	20.4024	22.912	19.6335	31.7187		0.271688	0.128428	-0.0546104	0.262012	-0.378371	0.464509
bora_1	1	1	1	1	1	1	0.608382	0.565061	1.11399	0.599432	0.852888	0.981862	0.9055	0.968662	0.587503	1.00042	0.83261	1.07851		0.573737	0.777588	-0.923065	0.738936	-0.0347158	0.135444
brat_1	1	0.787783	1	1	1	0.0233307	2.05914	2.01807	2.41759	1.77332	1.94633	2.79157	3.42323	2.03929	1.44205	2.44005	2.22925	3.55377		0.733317	0.015087	-0.745446	0.460456	0.195796	0.348275
Br-c_1	0.601262	1	1	1	1	1	7.62817	11.0321	13.7471	13.4872	15.7456	21.3507	6.22807	6.93358	9.40004	10.1506	15.3899	10.3961		-0.292552	-0.67004	-0.548386	-0.410029	-0.0329717	-1.03824
Brd8_1	1	1	1	1	1	1	41.9081	39.931	42.7107	43.7086	42.2508	42.3741	37.6114	38.721	41.4189	39.6019	41.3888	40.0286		-0.156062	-0.0443916	-0.0443085	-0.142345	-0.0297382	-0.082153
Bre1_1	1	1	1	1	1	1	75.5797	72.9198	68.3798	67.6609	65.7817	69.0576	70.8056	77.7734	73.9719	71.9081	77.5401	81.6837		-0.0941351	0.0929669	0.113406	0.0878332	0.237257	0.242247
brm_1	1	1	1	1	1	1	225.359	213.593	210.52	209.751	209.767	220.534	206.255	214.304	206.427	202.28	223.945	226.168		-0.127793	0.0047931	-0.0283243	-0.0523271	0.0943598	0.0363966
BRWD3_1	1	1	1	1	1	1	72.7952	70.9017	71.1293	70.683	76.9349	77.9907	72.4179	77.3655	71.5151	71.8105	80.038	81.7191		-0.00749786	0.125871	0.00780448	0.0228321	0.0570469	0.0673714
bs_1	1	1	1	1	1	1	14.531	17.5438	16.7572	14.0617	19.1572	21.0427	17.7787	15.1927	13.0052	18.3979	16.6791	19.6076		0.29102	-0.207582	-0.365697	0.387776	-0.199848	-0.101902
Bsg_1	1	1	1	1	1	1	810.411	696.72	696.597	707.555	773.351	811.288	798.032	696.264	637.547	684.457	706.913	685.259		-0.0222074	-0.000943938	-0.127793	-0.0478809	-0.129591	-0.243564
bsk_1	1	1	1	1	1	1	117.113	144.898	136.546	138.019	124.872	127.719	105.988	141.807	124.177	127.81	125.348	145.492		-0.144012	-0.0311057	-0.136997	-0.110873	0.00549479	0.18797
BTBD9_1	1	1	1	1	1	1	57.2113	55.2683	55.4386	51.3513	51.3045	50.1135	53.8441	53.5823	58.6167	55.1206	54.0659	53.2889		-0.0875117	-0.0446959	0.0804209	0.102191	0.0756342	0.0886363
btsz_1	1	1	1	1	1	0.243143	1711.33	1930.25	1990.2	1980.85	2043.34	2326.03	1656.36	1661.23	1639.03	1749.95	2083.11	1423.77		-0.047105	-0.216534	-0.280073	-0.178803	0.0278058	-0.708153
btv_1	0.314441	1	1	1	1	1	0.842375	0.45743	0.592546	0.549479	0.349903	0.500557	1.72266	0.407858	0.694321	0.756414	0.590884	0.37129		1.0321	-0.165485	0.228675	0.461111	0.755922	-0.43099
Bub3_1	1	1	1	1	1	1	9.54691	9.31005	11.0688	11.8388	12.7496	12.4562	9.055	11.573	10.308	10.5166	12.0326	14.2858		-0.0763206	0.313898	-0.10273	-0.170853	-0.0835071	0.197722
bun_1	1	1	1	1	1	1	88.6131	82.5527	76.5807	81.8724	75.3603	83.0732	83.3501	87.6894	70.5537	75.251	78.131	85.3259		-0.0883364	0.0870877	-0.118258	-0.121667	0.0520907	0.0385996
bur_1	1	1	1	1	1	1	87.3964	86.4812	82.5536	82.347	85.6824	82.3994	88.7831	90.5954	89.1135	87.0852	90.1904	98.6746		0.0227119	0.0670513	0.110313	0.0807126	0.0739749	0.260045
Burs_1	1	1	1	0.959624	1	1	0.0233993	0.107631	0.142211	0	0.174951	0.0192522	0.0883414	0.127456	0.0534093	0.122002	0.0805751	0.0530414		1.91662	0.243906	-1.41287	#DIV/0!	-1.11855	1.46209
bw_1	1	0.185097	1	0.0164345	0.686784	0.624493	40.7382	43.5904	49.0154	29.3222	48.9208	57.9106	51.3484	79.3793	68.1503	62.5384	72.8668	40.0286		0.333939	0.864753	0.475484	1.09275	0.574814	-0.532798
bwa_1	1	1	1	1	1	1	15.2563	15.3374	15.5958	16.2846	14.5647	15.4595	16.4315	14.7339	16.2631	15.3479	14.5035	15.6826		0.107055	-0.0579148	0.0604465	-0.0854654	-0.00607271	0.0206663
Bx42_1	1	1	1	1	1	1	74.6204	69.0451	69.3753	73.0058	72.3861	75.1028	71.424	71.63	74.8532	72.1034	79.2054	79.6858		-0.0631598	0.0530265	0.109641	-0.0179451	0.129885	0.0854557
by_1	1	1	1	1	1	1	385.995	404.045	415.28	459.465	581.167	509.471	387.421	358.711	351.807	459.217	496.692	504.229		0.00532164	-0.171696	-0.2393	-0.000778899	-0.2266	-0.014921
bys_1	1	1	1	1	1	1	15.5839	17.5976	19.9807	16.2846	20.4037	20.1571	20.5173	18.9909	21.8177	23.3024	18.5054	22.8608		0.396781	0.109927	0.126895	0.516975	-0.140883	0.181593
Bzd_1	1	1	1	1	1	0.611025	13.361	13.6153	16.1884	18.7073	20.5131	26.9146	15.4597	14.4535	13.9665	17.2023	20.1438	18.4054		0.210489	0.0861889	-0.212983	-0.120996	-0.0262073	-0.548262
C1q-VP_1	1	1	1	1	1	1	27.0496	16.306	18.3215	25.7506	34.4654	29.0323	18.9271	26.9441	16.37	24.9617	32.6329	22.5603		-0.51515	0.724563	-0.16249	-0.0448916	-0.0788212	-0.363876
Ca3_1	0.89443	0.517964	1	1	1	1	0	0	0.0237019	0.124882	0	0.0770088	0.0441707	0	0	0.0244005	0.0537168	0.0176805		#DIV/0!	#DIV/0!	#NUM!	-2.35558	#DIV/0!	-2.12287
Ca-beta_1	1	1	1	1	1	1	8.77474	10.8169	10.1207	10.2902	11.0657	10.7812	6.55935	9.12582	8.49208	8.34496	9.293	8.36286		-0.419803	-0.245258	-0.253117	-0.302301	-0.251875	-0.366454
Cac_1	1	1	1	1	1	1	3.3227	2.93294	2.63091	3.32185	3.06165	2.54129	2.73858	2.0138	2.80399	2.70845	3.08871	3.1648		-0.278926	-0.542426	0.0919215	-0.29452	0.0126971	0.316554
cact1_1	1	1	1	1	1	1	17.9005	18.1627	16.8283	18.3326	15.4176	16.3451	16.4978	17.5889	18.0791	16.3971	15.739	16.4428		-0.117727	-0.0463136	0.103429	-0.160972	0.0297675	0.00859837
cact2_1	1	1	1	1	1	1	13.2908	13.5884	13.3204	12.4132	19.026	13.3995	12.7212	11.7004	14.3137	14.7623	14.2081	15.771		-0.0631975	-0.215812	0.103755	0.250036	-0.421258	0.235089
cact3_1	1	1	1	1	1	1	12.1676	12.3237	13.4152	12.8378	11.5249	10.4924	11.4623	12.1338	12.6313	11.883	12.9457	12.6062		-0.0861524	-0.0224084	-0.08687	-0.1115	0.16772	0.264778
cactin_1	1	1	1	1	1	1	32.876	31.4012	31.9027	32.0696	30.4197	32.8443	34.0777	30.7678	30.3899	31.4278	30.0277	38.0483		0.0517926	-0.0294013	-0.070086	-0.029166	-0.0187122	0.212193
Cad_1	1	1	1	1	1	1	181.462	178.075	156.883	155.278	155.75	158.195	177.39	161.129	165.622	151.307	123.898	109.955		-0.0327429	-0.144265	0.0782121	-0.0373711	-0.330087	-0.524797
cad_1	1	1	1	1	1	0.636785	50.4957	54.192	53.7084	57.8202	56.6624	51.8847	41.4321	49.6312	54.0769	46.0925	53.4213	49.629		-0.28541	-0.126833	0.00986588	-0.327043	-0.0849757	-0.064124
Cad99C-like_1	1	1	1	1	1	1	17.9473	15.2297	13.6049	10.4401	15.352	11.2818	12.5445	14.4025	12.7381	14.4939	12.2743	14.4449		-0.516711	-0.0805736	-0.0949696	0.473307	-0.322787	0.356568
CadN_1	0.92788	1	1	1	1	1	4.91385	4.54739	4.14782	3.72147	5.22667	4.37025	3.68825	3.59425	3.47161	3.51367	4.99566	4.64996		-0.413917	-0.33935	-0.256751	-0.0828969	-0.0652179	0.0895027
Caf1_1	1	1	1	1	1	1	61.7742	53.0081	57.477	56.0469	54.8254	57.3908	57.2452	63.167	55.8127	54.4618	58.0141	64.3922		-0.109848	0.252958	-0.04239	-0.0413891	0.0815594	0.166067
Caf1-105_1	1	1	1	1	1	1	14.6246	16.1715	19.9333	16.7092	17.5826	17.4617	16.5198	16.4163	17.8387	16.5679	15.3093	20.2972		0.175807	0.0216733	-0.160166	-0.0122481	-0.199744	0.21708
CAH1_1	1	1	1	1	1	1	86.671	100.554	122.61	141.965	153.76	118.748	109.035	124.626	125.779	150.282	106.869	139.923		0.331175	0.309636	0.0368177	0.0821361	-0.524834	0.236737
Calpb_1	1	1	1	1	0.844431	1	297.873	409.239	401.13	330.837	250.793	234.877	309.592	390.549	344.811	317.377	214.786	147.596		0.0556727	-0.0674372	-0.218266	-0.0599219	-0.223593	-0.670246
CalpC_1	1	1	1	1	1	0.305337	9.66391	9.17551	6.25729	7.64276	11.3281	6.50724	9.71756	10.6808	8.67902	8.97937	10.9314	11.8105		0.00798638	0.219156	0.471994	0.232521	-0.0514332	0.859957
Calx_1	1	1	1	1	1	0.121981	6.7624	5.94659	5.80695	4.72053	4.70182	2.88783	6.97897	6.90809	4.0057	4.41648	4.13619	4.91517		0.0454797	0.216224	-0.535727	-0.09605	-0.184916	0.767255
CaMKI_1	1	1	1	1	1	0.286067	35.3563	37.7784	36.1216	40.2369	36.2368	35.9054	32.9293	35.4836	37.6536	35.3563	38.5418	34.9896		-0.102599	-0.0904061	0.0599241	-0.186552	0.0889672	-0.0372718
Camkii_1	1	1	1	1	1	1	10.8573	12.3506	10.0022	9.51598	13.1651	11.5513	11.4181	10.4768	9.53356	10.3702	9.77645	11.4569		0.0726641	-0.237378	-0.0692271	0.124018	-0.429335	-0.0118365
Camta_1	1	1	1	1	1	1	197.186	246.932	275.013	269.545	286.68	285.298	208.221	238.52	234.173	268.478	247.124	187.537		0.0785573	-0.049999	-0.231922	-0.00571875	-0.214205	-0.605299
Cap_1	1	1	1	1	1	0.433064	72.4208	69.8523	68.4984	64.0893	67.4656	69.5197	74.4718	67.1691	70.6872	70.4685	70.5032	70.1914		0.0402898	-0.0565098	0.0453805	0.136896	0.063537	0.0138728
CAP-D2_1	1	1	1	1	1	1	18.8364	20.7996	22.5168	23.253	23.9465	22.8716	20.5173	21.8459	23.687	21.0088	21.4867	23.904		0.123314	0.0708044	0.0730984	-0.146421	-0.156369	0.0636925
CAPN7_1	1	1	1	1	1	1	26.1838	30.1366	30.8835	28.3232	31.7974	29.8217	26.4362	27.3775	28.2001	33.1846	29.2756	35.078		0.0138378	-0.138527	-0.131135	0.228533	-0.119209	0.234207
Caps_1	1	1	1	1	1	1	67.6942	61.8607	57.5481	56.0719	47.2369	52.0965	62.5678	55.6726	52.0741	49.1913	59.5987	57.1079		-0.113611	-0.152056	-0.144202	-0.188873	0.335368	0.132505
capu_1	1	1	1	1	1	1	144.42	208.077	230.192	199.661	202.288	220.014	146.691	178.438	215.827	181.93	225.772	192.805		0.0225043	-0.221696	-0.0929642	-0.134169	0.158456	-0.190451
car_1	1	1	1	1	1	1	20.0298	22.8177	23.2041	22.2539	21.6721	21.2544	23.6092	21.4125	25.6632	25.5961	22.3462	23.3912		0.237204	-0.0916974	0.145319	0.201864	0.0441885	0.138205
Cas_1	1	1	1	1	1	1	10.8105	10.0904	10.8554	10.9646	9.66606	11.7631	12.4561	10.9357	11.216	10.4922	10.6896	13.9499		0.204427	0.116065	0.0471336	-0.0635377	0.145212	0.245985
casp_1	1	1	1	1	1	1	55.4329	55.4298	57.7851	57.6204	55.1097	57.3523	55.6109	56.8707	58.8037	58.6831	59.2764	66.3017		0.00462472	0.0370238	0.0252082	0.0263655	0.105153	0.209195
Cat_1_1	1	1	1	1	1	1	189.347	196.534	188.927	197.638	200.276	198.317	186.599	182.109	193.342	192.593	191.581	179.934		-0.0210911	-0.109977	0.0333208	-0.0373044	-0.0640335	-0.14034
Cat_2_1	1	1	1	1	1	1	474.819	451.08	369.749	385.31	336.038	413.499	450.607	514.258	419.103	407.805	432.662	409.303		-0.0755051	0.189108	0.180759	0.0818598	0.364615	-0.0147153
cathD_1	1	1	1	1	1	1	13158	9227.82	4559.31	2332.04	1412.4	1151.92	8043.97	9268.39	4587.65	1235.4	1441.33	599.226		-0.709964	0.00632899	0.00893836	-0.91662	0.0292455	-0.942864
Catsup_1	0.341234	1	1	0.0758233	1	0.0432243	92.1698	98.0246	98.3627	92.4124	76.9349	75.1221	92.9573	100.945	95.4692	87.0364	80.5751	79.509		0.0122727	0.042351	-0.0430763	-0.0864675	0.0666971	0.0818813
cbc_1	1	1	1	1	1	1	36.4327	31.482	34.3203	35.4914	33.1752	34.0379	35.8445	38.67	33.7547	35.0147	30.8603	31.7718		-0.0234813	0.29669	-0.0239733	-0.0195092	-0.104352	-0.0993957
CBP_1	1	1	1	1	1	1	0.701979	0.618876	0.876969	1.22384	1.31214	1.44391	0.463792	1.4275	0.587503	0.878416	0.564026	0.477372		-0.597949	1.20577	-0.57793	-0.478438	-1.21808	-1.5968
Cbp80_1	1	0.395279	1	1	0.250049	0.0130912	32.6654	34.5494	37.5674	33.6181	32.2785	32.0742	33.3268	37.6759	34.5825	34.9903	32.6598	36.6339		0.0289185	0.124979	-0.119439	0.0577132	0.0169406	0.191768
Cbs_1	1	1	1	1	1	1	47.6176	39.9848	44.8676	46.6808	46.2965	44.6266	39.5549	42.5957	42.2201	50.0453	45.0684	52.3518		-0.267639	0.0912552	-0.0877452	0.100407	-0.0387885	0.230336
Ccap_1	1	1	1	1	1	1	0	0	0	0	0	0	0	0	0	0	0	0		#DIV/0!	#DIV/0!	#DIV/0!	#DIV/0!	#DIV/0!	#DIV/0!
CCAPR_1	1	1	1	1	1	1	2.59732	2.74458	2.48869	3.14702	4.61434	3.98521	1.72266	2.70206	2.61706	3.80647	3.94818	2.89959		-0.592389	-0.0225273	0.0725562	0.274469	-0.224937	-0.458803
Ccar1_1	1	1	1	1	1	0.927584	51.3381	54.9724	58.4251	51.2764	52.8135	53.1746	54.1975	51.0077	55.4389	51.6558	56.7518	54.5265		0.0781964	-0.10799	-0.0756894	0.0106342	0.10376	0.0362217
CCE-I1_1	1	1	1	1	1	1	93.7844	86.8848	83.8809	90.3644	82.4677	97.9937	89.4678	89.1679	82.2771	94.2102	95.6158	99.3111		-0.0679798	0.0374204	-0.0278512	0.0601287	0.21342	0.0192664
CCS_1	1	1	1	1	1	1	27.892	27.9571	29.8643	31.9447	30.4197	32.3822	29.5502	29.3403	29.9092	30.3054	31.5855	33.4691		0.0833185	0.0696698	0.00216684	-0.0760045	0.0542557	0.0476289
Cct5_1	1	1	1	1	1	1	125.303	131.471	124.672	135.122	139.852	142.409	137.857	138.238	132.081	136.301	129.296	143.919		0.137746	0.0724149	0.0832913	0.0125336	-0.113218	0.0152207
Cctgamma_1	1	1	1	1	1	1	125.327	115.38	115.831	109.946	120.87	117.073	124.871	125.748	118.969	118.757	123.065	131.613		-0.00525944	0.124138	0.0385682	0.11122	0.0259709	0.168902
Cda4_1	1	1	1	1	1	1	2.22293	1.50683	1.09029	1.59849	1.77138	1.75195	1.47972	1.91183	0.934663	1.02482	1.9338	1.29067		-0.587142	0.343441	-0.222187	-0.641336	0.126565	-0.440838
Cda5_1	1	1	1	1	1	1	63.6929	65.5471	57.3585	56.1718	55.9844	54.6377	57.0465	56.1824	53.3025	54.2422	57.4501	56.4007		-0.158995	-0.222412	-0.105803	-0.0504291	0.0372827	0.045814
CDase_1	1	1	1	1	1	1	1744.91	1759.49	2341.39	2340.53	2164.78	2228.88	1476.98	1807.24	2113.51	2036.02	2006.37	938.832		-0.240501	0.0386321	-0.14772	-0.201083	-0.109631	-1.24738
cdc14_1	1	1	1	1	1	0.00160374	28.6173	32.047	34.6995	33.743	33.875	35.8476	30.4999	29.6462	34.0484	31.5742	31.8003	32.3729		0.0919136	-0.112345	-0.0273265	-0.0958435	-0.091178	-0.147089
Cdc27_1	1	1	1	1	1	1	20.1702	16.8173	18.5111	18.8571	18.6542	20.0608	18.2425	15.6006	14.3404	19.6668	20.0632	19.3247		-0.144921	-0.108347	-0.368309	0.0606498	0.105053	-0.0539297
cdc2c_1	1	1	1	1	1	1	0.116996	0.591969	0.142211	0.0249763	0.109345	0.115513	0.0662561	0.152947	0.106819	0.195204	0.617743	0		-0.820341	-1.95249	-0.412871	2.96635	2.49812	#NUM!
cdc2c_2	1	0.319446	1	0.801723	0.0273873	0.422793	31.7528	27.1229	30.1962	30.1714	28.4733	32.2667	29.5502	30.5893	29.6422	28.4021	29.8128	29.933		-0.103718	0.173516	-0.0267138	-0.0871828	0.0663203	-0.108308
cdc2rk_1	1	1	1	1	1	1	38.8662	43.7788	42.9478	42.8844	42.0758	42.5089	41.0125	46.4193	42.3536	41.8468	41.7111	44.5901		0.0775464	0.0844943	-0.0200983	-0.0353349	-0.0125609	0.0689603
Cdc42_1	1	1	1	1	1	1	46.1434	46.6579	46.6452	52.9248	43.1693	47.6107	43.8173	47.388	45.2644	47.2637	44.6655	52.3518		-0.0746229	0.0224005	-0.0433531	-0.163213	0.0491562	0.136954
CDC45L_1	1	1	1	1	1	1	19.0938	20.1807	20.5495	18.6823	20.7536	26.9916	19.8989	19.6791	21.7109	22.2776	22.3193	26.0256		0.0595826	-0.0363122	0.0793152	0.253923	0.10493	-0.0525765
Cdc6_1	1	1	1	1	1	1	5.87322	6.99599	6.49431	6.81854	6.21077	7.79714	6.75812	6.19434	8.5989	6.95413	5.64026	6.29424		0.202469	-0.175578	0.404977	0.0284075	-0.139012	-0.308912
Cdk4_1	1	1	1	1	1	1	64.1609	60.4884	55.4623	58.045	60.6425	51.6151	55.633	65.8181	62.1418	58.2927	59.5719	64.6221		-0.205753	0.121825	0.164055	0.00614336	-0.0256982	0.324232
Cdk5_1	1	1	1	1	1	1	15.9115	12.1354	13.5338	14.786	14.521	15.8446	12.9199	15.5751	16.5569	13.4935	16.6253	20.527		-0.300473	0.360023	0.290869	-0.131971	0.195246	0.373536
Cdk5alpha_1	1	1	1	1	1	1	1.45076	2.4486	3.08124	2.82233	1.22466	0.847097	3.82077	1.40201	2.59035	2.12284	2.2561	1.85645		1.39706	-0.804457	-0.250363	-0.410889	0.881453	1.13195
Cdk7_1	0.00836896	0.826949	1	1	0.417516	0.0970755	11.8634	13.7498	15.6669	16.6592	14.7397	15.9408	12.0144	14.8103	15.0347	13.6399	13.8858	15.1875		0.0182455	0.107192	-0.0594235	-0.288492	-0.0860942	-0.0698404
Cdk9_1	1	1	1	1	1	1	14.8352	16.0101	16.852	15.4603	12.5965	15.1515	16.034	15.677	14.5273	15.6163	14.2887	14.8339		0.112111	-0.0303257	-0.214151	0.0144791	0.181847	-0.0305606
cdm_1	1	1	1	1	1	1	14.4374	15.5795	15.4536	18.4575	16.8391	17.5388	13.7371	17.1045	15.7825	16.9827	16.0345	17.6805		-0.0717313	0.134727	0.030378	-0.12014	-0.0706375	0.0116092
CdsA_1	1	1	1	1	1	1	11.3253	14.4763	14.0078	14.761	13.6243	12.8412	12.6107	13.1279	14.9546	13.3715	13.1337	16.0008		0.155108	-0.141056	0.0943605	-0.142636	-0.0529076	0.317363
Ced-12_1	1	1	1	1	1	1	33.8588	34.1189	33.3248	32.8689	33.0002	34.1341	36.0654	33.6993	35.6774	35.4051	33.949	37.7478		0.0910845	-0.017855	0.0984152	0.107235	0.0408937	0.145176
ced-6_1	1	1	1	1	1	1	135.295	113.497	119.955	143.564	172.655	134.477	119.946	145.095	151.843	135.886	159.566	177.353		-0.173726	0.354354	0.340083	-0.0792952	-0.113743	0.399266
cenB1A_1	1	1	1	1	1	0.93654	16.8241	16.2791	15.6669	14.5112	15.352	16.9804	14.5542	14.1476	14.9813	14.4939	17.3505	19.1656		-0.209089	-0.20247	-0.0645577	-0.00172866	0.176553	0.174646
cenG1A_1	1	1	1	1	1	1	34.6076	37.1057	35.8846	33.9179	37.4833	42.5859	34.4752	35.3052	36.1047	39.8215	38.5955	45.5449		-0.00552688	-0.0717589	0.00882178	0.231504	0.042183	0.0969134
Cep97_1	1	1	1	1	1	1	14.4608	14.3956	14.9322	16.2596	16.4454	17.4617	14.9076	13.026	15.462	16.7875	17.2431	20.3856		0.0439053	-0.144238	0.0503034	0.0460976	0.0683307	0.22335
Cetn2_1	1	1	1	1	1	1	6.27101	4.84338	4.76407	5.29498	3.54277	4.00446	4.81461	4.74135	4.94036	4.56289	4.67336	4.80908		-0.38128	-0.0307167	0.0524216	-0.214679	0.399584	0.264155
Chaf1a_1	1	1	1	1	1	1	10.6701	9.28314	9.19632	9.59091	10.1034	10.2614	9.98258	10.4768	10.1745	9.78458	9.85703	11.4216		-0.0960864	0.17452	0.145826	0.0288425	-0.0356227	0.154531
chb_1	1	1	1	1	1	1	100.594	93.3965	92.4135	92.0628	103.09	108.428	96.2259	95.1583	94.1339	90.0865	103.834	107.091		-0.0640414	0.0269617	0.0266109	-0.0313069	0.0103799	-0.0179117
chb_2	1	1	1	1	1	1	7.69837	7.10362	8.10603	7.54285	8.28832	5.46762	10.601	8.8964	6.78298	6.63692	5.2911	6.80698		0.461571	0.324667	-0.257076	-0.184595	-0.647512	0.3161
Chd1_1	1	1	1	1	0.629032	1	175.869	166.558	156.598	169.34	153.17	156.771	168.6	160.9	157.905	154.235	164.346	139.216		-0.0609012	-0.0498646	0.0119868	-0.134786	0.101607	-0.171331
Chd64_1	1	1	1	1	1	1	311.538	276.745	268.566	237.4	185.142	179.084	255.483	288.942	247.472	268.112	209.28	239.27		-0.28618	0.0622202	-0.118009	0.175517	0.176803	0.418001
chif_1	1	1	1	1	1	0.883803	55.2457	58.0667	61.6959	59.7184	62.7857	63.4552	61.9052	54.4235	57.1747	61.4648	63.7349	66.3548		0.164198	-0.0934812	-0.109799	0.0415836	0.0216488	0.0644603
chm_1	1	1	1	1	1	1	72.2102	62.8832	68.1428	70.8329	66.8314	74.7948	62.7445	61.714	64.3849	61.9772	72.8399	72.2954		-0.202715	-0.0270771	-0.0818385	-0.192682	0.124203	-0.0490343
CHORD_1	1	1	1	1	1	1	27.2368	29.2486	32.116	29.9216	31.0976	34.0379	32.9955	31.507	33.2473	35.6735	29.2488	38.3666		0.276714	0.107304	0.0499447	0.253662	-0.0884274	0.172709
chp_1	1	1	1	1	1	1	4.42247	2.36787	3.17605	3.94626	4.24257	3.15736	4.06371	4.07858	3.73865	2.97686	3.27672	3.76594		-0.122056	0.784474	0.235286	-0.406697	-0.372685	0.25429
Chro_1	1	0.708257	1	1	1	1	122.519	118.77	115.712	116.914	113.828	128.662	123.082	120.318	115.07	111.388	127.04	137.289		0.00661369	0.0186778	-0.00802736	-0.0698553	0.158432	0.0936223
Cht11_1	1	1	1	1	1	1	148.609	126.574	123.676	119.362	117.786	128.624	129.442	120.598	126.286	121.026	114.685	122.826		-0.199212	-0.0697653	0.03013	0.0199779	-0.0384881	-0.0665418
Cht3_1	1	1	1	1	1	1	16.0051	15.8217	11.211	7.9175	11.2406	8.83676	13.185	13.5103	11.4563	9.00377	8.99756	11.51		-0.279641	-0.227846	0.0312293	0.185485	-0.321117	0.381296
Cht5_1	1	1	1	1	1	1	259.077	270.126	248.49	130.002	129.945	64.7451	206.498	315.937	213.397	208.77	332.883	918.252		-0.327253	0.226004	-0.219649	0.683385	1.35711	3.82605
Ci_1	1	1	1	0.473833	0.000407542	5.02579e-29	86.2966	55.4567	44.1803	42.4598	29.4793	36.6754	57.2232	53.047	40.8848	28.9389	37.7092	19.5369		-0.592705	-0.06409	-0.111836	-0.553084	0.355213	-0.908612
Ciao1_1	0.636065	1	1	0.92373	1	0.0650764	19.0938	18.4856	17.0653	16.0098	15.4395	15.267	18.0658	18.8889	15.5421	15.3723	17.5922	16.9379		-0.0798437	0.031141	-0.134886	-0.058626	0.188317	0.149837
cib_1	1	1	1	1	1	1	3.3227	3.04057	1.46951	1.94815	2.14315	0.34654	2.38522	1.60594	0.827845	2.24484	0.510309	1.3614		-0.478235	-0.920921	-0.827908	0.204506	-2.07029	1.97399
cib_2	1	0.470774	1	1	0.00046916	0.00162152	171.259	139.812	118.414	106.874	108.404	120.384	156.232	145.07	120.705	136.228	154.704	155.447		-0.132496	0.0532583	0.0276411	0.350113	0.513092	0.368775
cib_3	1	1	1	1	0.887237	1	5.80303	3.60563	5.92546	6.14418	4.61434	7.33509	4.74835	5.68452	5.58127	6.73453	9.6153	9.33528		-0.289379	0.656788	-0.0863333	0.132357	1.05921	0.347879
cin_1	1	0.984247	1	1	0.0414705	1	226.295	219.217	184.732	163.645	143.504	138.269	199.85	214.712	191.286	158.774	156.934	116.55		-0.179282	-0.0299572	0.0502918	-0.0435962	0.129064	-0.246537
Cka_1	1	1	1	1	1	1	102.255	102.653	103.387	106.424	113.828	112.741	99.8258	104.692	97.6055	105.703	112.617	109.76		-0.0346859	0.0283795	-0.0830265	-0.00981223	-0.0154253	-0.0386548
CkIIalpha_1	1	1	1	1	1	1	126.356	140.404	136.452	129.402	131.935	138.154	137.216	134.772	133.497	135.837	129.672	132.267		0.118955	-0.05907	-0.0315858	0.0700161	-0.0249598	-0.0628166
CkIIbeta_1	1	1	1	1	1	1	96.0775	96.7869	94.9733	96.4586	87.8912	88.2713	88.9819	101.964	97.5788	94.1858	95.589	105.057		-0.110687	0.0751834	0.039046	-0.0344007	0.121125	0.251159
cl_1	1	1	1	1	1	1	75.5797	74.7226	74.1631	67.7858	57.1872	54.0794	73.2792	81.2912	73.6248	66.1008	59.0616	53.6602		-0.0445956	0.121555	-0.0105106	-0.0363138	0.0465267	-0.0112279
Clc_1	1	1	1	1	1	1	60.5106	56.1025	54.5854	59.2938	57.6684	57.5063	53.6232	58.3237	57.7889	55.4134	61.7743	64.7812		-0.174329	0.0560173	0.0822779	-0.0976457	0.0992264	0.171854
CLCN7_1	1	1	1	1	1	1	81.3126	73.4579	72.7173	72.1067	69.1058	71.5027	67.4928	75.6321	69.352	74.2018	69.4826	63.1192		-0.268744	0.0420816	-0.0683606	0.0413213	0.00784556	-0.179918
Clic_1	1	1	1	1	1	1	527.022	581.313	593.755	532.271	554.268	618.361	538.75	551.22	546.431	522.316	495.537	367.064		0.031752	-0.0766875	-0.119829	-0.0272365	-0.16159	-0.752419
Clk_1	1	1	1	1	1	0.187338	78.5748	71.2246	72.0773	74.6792	80.9369	82.3224	65.7702	74.6635	71.8088	68.1017	80.1723	70.4566		-0.256634	0.0680276	-0.00538422	-0.133017	-0.0136941	-0.22455
cln3_1	1	1	1	1	1	1	120.155	127.946	129.128	125.856	128.021	153.363	118.885	115.041	135.179	115.707	148.983	127.458		-0.0153292	-0.153381	0.0660726	-0.121295	0.218775	-0.266924
Clp_1	1	1	1	1	1	1	35.7541	32.7197	35.9083	43.9334	35.2308	37.5995	34.0556	40.6583	37.4132	36.2103	38.7029	37.7831		-0.0702171	0.313391	0.059231	-0.278918	0.135604	0.00702717
c-mos_1	1	1	1	1	1	1	1.31036	1.34538	1.89615	2.17294	1.70578	1.88672	1.89934	1.68241	1.94944	1.80563	2.12181	1.78573		0.535534	0.322516	0.0399883	-0.267144	0.314869	-0.0793662
cn_1	1	1	1	1	1	1	0.163795	0.161446	0.0711056	0.199811	0.109345	0.134765	0.132512	0.0509822	0.0267047	0.170803	0.16115	0.141444		-0.305768	-1.66298	-1.41287	-0.226298	0.559524	0.0697773
cnir_1	1	1	1	1	1	1	19.6554	23.1675	22.4931	18.8571	17.5607	19.618	21.7541	22.5341	22.2984	24.1321	18.3174	24.5051		0.146359	-0.0399893	-0.0125401	0.35584	0.0608618	0.320905
cnk_1	1	1	1	1	1	1	63.8099	67.3768	70.513	70.3084	63.7479	68.172	67.8462	68.877	68.4173	63.5144	64.7018	63.6496		0.0884882	0.0317707	-0.0435274	-0.146613	0.0214286	-0.0990277
cnn_1	1	1	1	1	1	1	43.8503	37.6976	35.1973	40.0121	49.3582	40.7762	37.523	34.2856	36.986	37.7475	40.9053	41.8143		-0.22481	-0.136873	0.0715149	-0.0840544	-0.271	0.0362698
cno_1	1	1	1	1	1	1	262.119	231.487	221.778	244.393	234.763	276.712	231.72	214.61	218.097	214.163	264.797	257.71		-0.177842	-0.109213	-0.024148	-0.190497	0.173681	-0.102634
CNOT1_1	1	1	1	1	1	1	161.268	162.146	165.866	160.698	146.325	157.541	158.816	153.023	147.944	161.921	149.816	154.775		-0.0221057	-0.0835394	-0.164965	0.0109445	0.0340162	-0.0255553
CNOT1_2	1	1	1	1	1	1	38.5152	43.698	44.4173	43.4838	56.8155	47.5722	44.4357	44.7369	62.9963	48.8009	45.6861	38.6318		0.206291	0.033897	0.504146	0.16643	-0.314528	-0.30033
Cog3_1	1	1	1	1	1	1	36.2455	36.8904	38.634	37.3896	33.1752	37.8883	39.2898	37.9818	38.5615	39.7239	35.0233	32.4967		0.116354	0.0420613	-0.00270939	0.0873731	0.0782128	-0.221461
Cog7_1	1	1	1	1	1	1	48.6939	43.0253	45.8631	45.3071	43.213	47.8225	45.8713	45.5016	44.1695	45.1896	47.1633	43.7768		-0.0861511	0.0807317	-0.0542825	-0.00374378	0.1262	-0.127522
collier_1	1	1	1	1	1	0.0796154	0	0	0.0474037	0	0	0.192522	0	0	0	0	0	0		#DIV/0!	#DIV/0!	#NUM!	#DIV/0!	#DIV/0!	#NUM!
Con_1	0.589434	1	1	1	1	1	5.52223	5.03173	4.52705	4.24598	6.23264	6.06444	3.44532	3.67072	4.08581	4.09928	4.6465	4.82676		-0.680616	-0.454992	-0.147949	-0.0507269	-0.4237	-0.329319
cope_1	1	1	1	1	1	1	87.2092	82.8756	82.3639	81.6476	81.2431	83.516	79.2423	90.9523	83.0248	87.4024	83.7176	85.9093		-0.13821	0.134163	0.0115295	0.0982625	0.043286	0.0407616
Coq2_1	1	1	1	1	1	1	17.7835	21.3647	20.4547	24.1022	23.4654	27.1841	21.2461	19.5517	21.2302	25.0593	21.1375	25.619		0.256662	-0.127935	0.0536861	0.0561819	-0.150724	-0.0855503
Coq7_1	1	1	1	1	1	1	7.86216	10.1442	10.4051	10.4901	11.2625	10.8775	9.4967	10.7318	10.8421	11.1998	10.5016	13.0659		0.2725	0.0812333	0.0593506	0.0944514	-0.100914	0.264456
CoRest_1	1	0.630845	0.10073	1	0.739942	1	4.25867	6.45784	7.91642	5.0702	4.96425	6.43023	5.36674	3.82367	3.84547	6.61252	7.57406	6.63017		0.333643	-0.756094	-1.04169	0.38316	0.609493	0.0441747
CoRest_2	1	1	1	1	0.242969	1	15.8413	13.4	10.0022	15.5353	14.346	14.2081	14.1567	14.5554	12.9785	12.0538	8.24552	13.9145		-0.162207	0.119323	0.375805	-0.366057	-0.798967	-0.030125
corn_1	1	1	1	1	1	0.82816	49.7937	41.949	45.8868	56.4215	59.068	61.7033	51.3705	41.3721	48.9229	48.7765	55.1134	45.0675		0.0449776	-0.0199803	0.0924324	-0.210059	-0.0999728	-0.453261
cort_1	0.614494	1	1	1	1	1	0.421187	0.215261	0.497739	0.0999053	0.349903	0.250279	0.132512	0.22942	0.320456	0.292805	0.590884	0.247526		-1.66834	0.0919026	-0.635263	1.55131	0.755922	-0.0159526
Cox10_1	1	1	1	1	1	1	61.1424	63.1523	64.1609	72.2066	68.909	65.65	61.7065	65.5632	61.1537	64.5392	63.4126	67.2741		0.0132495	0.0540504	-0.0692555	-0.161954	-0.119922	0.0352569
Cox4I1_1	1	1	1	1	1	1	118.517	113.523	117.111	125.881	125.418	125.775	107.158	116.724	112.507	114.951	120.943	122.225		-0.145358	0.0401091	-0.0578633	-0.131044	-0.0524169	-0.0413015
Cox5a_1	1	1	1	1	1	1	134.616	132.305	133.584	149.433	128.086	123.541	137.349	142.801	136.034	130.323	121.695	114.552		0.0289928	0.110141	0.0262192	-0.197413	-0.0738423	-0.108996
Cox5b_1	1	1	1	1	1	1	99.3768	84.2479	82.0558	95.9091	87.432	76.7008	83.306	92.4818	86.8703	86.3776	86.5914	92.6633		-0.25449	0.134529	0.0822569	-0.15101	-0.0139367	0.272757
Cox6a1_1	1	1	1	1	1	1	73.661	77.817	73.7839	80.4488	84.7202	83.9973	75.0902	74.2811	77.31	76.1782	79.9305	87.5713		0.0277238	-0.0670891	0.0673496	-0.0786915	-0.0839594	0.0601144
Cox6b1_1	1	1	1	1	1	1	92.1464	86.2391	84.189	95.8092	88.3286	83.8626	80.7441	92.0229	90.5555	82.864	86.4034	86.9878		-0.190572	0.0936521	0.105171	-0.20942	-0.0317921	0.0527866
Cox6c_1	1	1	1	1	1	1	87.1156	87.5844	80.7996	82.322	70.9647	64.1483	86.4421	91.5131	85.7487	78.4231	79.2591	72.8258		-0.0111972	0.0633039	0.0857659	-0.0699997	0.159476	0.183038
Cp190_1	1	1	1	1	1	1	49.8405	50.8555	51.836	51.2265	49.9486	52.5778	50.8405	54.1176	52.0741	50.5333	53.7168	57.7974		0.028659	0.0896957	0.00661274	-0.0196534	0.104927	0.136552
Cpap3-a_1	1	1	1	1	1	1	0.304191	0.161446	0.450335	0.27474	0.240558	0.134765	0.154597	0.305893	0.373865	0.268405	0.456592	0.123763		-0.97646	0.921978	-0.268481	-0.0336534	0.924521	-0.122868
Cpap3-b_1	1	1	1	1	1	1	13.595	13.8574	14.5292	16.5843	22.6562	16.1911	12.5666	12.6436	13.1921	15.7871	18.2906	16.6727		-0.113485	-0.132255	-0.139284	-0.071071	-0.308807	0.0422842
Cpap3-c_1	1	1	1	0.101211	0.757782	1	3.60349	1.85663	1.82504	1.32375	3.28034	2.02148	2.78275	2.0138	1.97615	2.95246	2.04124	2.59903		-0.372882	0.117234	0.114759	1.15729	-0.684401	0.362559
Cpap3-d_1	1	1	1	1	1	1	63.7397	54.9185	50.4612	44.7826	51.895	46.2823	52.6294	49.1724	54.8247	56.3163	49.7149	59.0881		-0.276323	-0.159445	0.11965	0.330614	-0.0619171	0.352407
Cpap3-e_1	0.114332	0.687122	1	1	1	1	1.05297	0.403615	0.805863	0.649385	1.18092	0.847097	0.375451	0.91768	1.04148	1.14682	0.886327	0.901703		-1.48777	1.18501	0.370031	0.820496	-0.414003	0.0901259
CPF1_1	0.668943	1	1	1	1	1	4.18847	5.05864	5.33292	6.41892	6.27638	6.9693	6.51518	4.23153	5.26082	6.75893	8.70211	9.05239		0.63738	-0.257572	-0.0196375	0.0744642	0.471433	0.377286
CPF2_1	0.0363614	1	1	1	1	1	3.93108	3.79398	4.81148	5.84446	9.20682	8.83676	8.41452	4.25702	4.78013	7.56414	7.3592	9.2292		1.09795	0.166131	-0.0094283	0.372106	-0.323154	0.0626879
CPR12_1	1	1	1	1	1	0.298637	3.72049	3.44418	3.22345	4.87038	4.89864	8.02817	3.7766	3.08443	2.61706	3.56247	4.9688	4.86213		0.0215942	-0.159159	-0.300661	-0.451159	0.0205166	-0.723484
CPR13_1	1	0.224365	1	1	0.27736	1	1.26356	0.91486	1.68283	3.04711	6.42946	4.23548	1.47972	2.09027	2.43012	3.05006	3.62588	4.57924		0.227826	1.19207	0.530139	0.00139352	-0.826367	0.112581
CPR14_1	1	0.512738	1	1.8829e-10	1.66722e-08	1	4.14168	2.15261	5.61734	1.8982	14.1929	13.6883	3.11403	3.90014	5.79491	10.7118	3.19615	10.5729		-0.41143	0.857437	0.0448998	2.4965	-2.15077	-0.372572
CPR15_1	1	1	1	0.687839	1	1	0	0.0538153	0.0948074	0.149858	0.109345	0.154018	0.0883414	0	0.0534093	0	0.214867	0.176805		#DIV/0!	#NUM!	-0.827908	#NUM!	0.974562	0.19906
CPR17_1	1	1	1	2.25838e-06	1	0.0901055	22.6505	12.7542	14.1263	4.37086	12.0498	5.58314	17.8229	10.8082	11.483	15.6651	10.0719	10.4668		-0.345814	-0.238845	-0.298884	1.84156	-0.258672	0.906676
CPR19_1	0.0573314	1	1	0.753391	1	1	1.24016	0.80723	0.331826	0.699337	0.437378	0.308035	0.419622	0.662769	0.106819	0.292805	0.698318	0.335929		-1.56337	-0.284473	-1.63526	-1.25605	0.675002	0.12506
CPR2_1	1	1	1	1	1	1	0.0467986	0	0	0	0	0	0.0441707	0	0	0.0976018	0	0		-0.0833754	#DIV/0!	#DIV/0!	#DIV/0!	#DIV/0!	#DIV/0!
CPR20_1	1	1	1	1	1	1	0.32759	0.484338	0.497739	0.449574	0.349903	0.558314	0.441707	0.764733	0.507389	0.488009	0.456592	0.636496		0.431198	0.658943	0.0277019	0.11835	0.383953	0.189076
CPR21_1	1	1	1	0.000866513	0.294788	0.199757	71.906	28.7643	45.0572	17.4085	57.2966	35.0968	57.952	35.2797	33.3007	44.3356	34.5667	58.9643		-0.311255	0.29456	-0.436205	1.34867	-0.729065	0.748504
CPR22_1	1	1	1	1	1	1	0.163795	0.161446	0.118509	0.074929	0.19682	0.0385044	0.132512	0.152947	0.080114	0	0.0805751	0.0707218		-0.305768	-0.0780224	-0.564874	#NUM!	-1.28847	0.877132
CPR23_1	1	1	1	1	0.00283546	1	0.514785	0.538153	0.355528	0.249763	1.53082	0.539062	0.265024	0.45884	0.747731	0.53681	0.376017	0.636496		-0.957844	-0.230026	1.07256	1.10385	-2.02544	0.239702
CPR24_1	1	1	1	1	1	0.520213	1.02957	0.834137	0.616248	0.374645	0.262427	0.231026	1.34721	0.841207	0.453979	0.439208	0.214867	0.0530414		0.38793	0.0121754	-0.440885	0.229381	-0.288472	-2.12287
CPR25_1	1	1	1	1	0.157996	1	0	0	0	0	0.218689	0	0.0220854	0	0.0267047	0.0488009	0	0		#DIV/0!	#DIV/0!	#DIV/0!	#DIV/0!	#NUM!	#DIV/0!
CPR26_1	1	1	1	1	1	1	0.0701979	0.107631	0.0474037	0	0.0218689	0.096261	0.0441707	0.101964	0	0.0732014	0.0268584	0.106083		-0.668338	-0.0780224	#NUM!	#DIV/0!	0.29649	0.140167
CPR27_1	1	1	1	1	1	1	2.66752	4.87029	4.66927	3.44673	3.71772	4.13922	3.88702	3.92563	5.20741	3.22086	3.06186	3.60681		0.543166	-0.311082	0.15737	-0.0977838	-0.280011	-0.198635
CPR28_1	0.571822	1	0.64516	0.000125309	0.0228068	1	11.1849	6.51165	7.32387	2.37275	10.5846	8.14368	7.11148	6.16885	4.35286	7.49094	4.88823	7.92084		-0.653325	-0.0780224	-0.750643	1.65859	-1.11458	-0.0400267
CPR3_1	1	1	0.415073	1	1	0.833121	0.0701979	0.0538153	0.189615	0.124882	0.131214	0	0.0883414	0.203929	0	0.0488009	0.134292	0.0707218		0.331662	1.92198	#NUM!	-1.35558	0.0334557	#DIV/0!
CPR4_1	1	1	1	1	1	1	9.57031	7.21125	7.60829	8.84162	7.54478	9.08704	8.06115	6.98457	7.07674	6.31972	8.37981	7.62028		-0.24758	-0.0460795	-0.104489	-0.484451	0.15144	-0.253967
CPR5_1	1	0.981209	1	1	1	0.665893	0.0935972	0.0538153	0.142211	0.199811	0.131214	0.288783	0.220854	0.254911	0.0534093	0.146403	0.16115	0.106083		1.23855	2.24391	-1.41287	-0.448691	0.29649	-1.4448
CPR7_1	1	1	1	1	1	0.965987	5.03085	2.95984	2.79682	3.32185	4.43939	5.2366	4.5275	4.43545	3.79206	3.78207	4.29734	3.8897		-0.152088	0.583561	0.439196	0.187189	-0.0469178	-0.428971
CPR9_1	1	1	1	1	1	1	0	0	0	0.0499527	0.0437378	0.0192522	0	0.0509822	0	0.0244005	0	0		#DIV/0!	#DIV/0!	#DIV/0!	-1.03365	#NUM!	#NUM!
Cpsf100_1	1	1	1	1	1	0.927584	31.0977	30.594	34.0596	33.4183	34.1593	29.7639	36.3746	31.8384	33.8615	36.7959	33.1432	39.4628		0.226124	0.0575188	-0.00841348	0.138905	-0.043562	0.406929
Cpsf160_1	1	1	1	1	1	1	44.8799	46.8193	45.1046	48.4291	44.2846	46.7251	42.0726	44.7114	48.736	47.9469	47.2707	47.9494		-0.0931871	-0.066461	0.111713	-0.0144369	0.0941436	0.0373153
CPTI_1	1	1	1	1	1	1	71.6955	65.7892	68.5932	77.5765	85.9886	70.5593	65.6818	68.9025	67.3759	69.9561	83.1804	80.5522		-0.126387	0.0667046	-0.0258329	-0.149169	-0.0479019	0.191087
cpx_1	1	1	1	0.715193	1	0.624086	2.12934	2.12571	2.5598	4.44579	5.46723	5.25585	2.47356	2.95697	2.48353	2.70845	4.02876	3.48305		0.216185	0.476178	-0.0436369	-0.714971	-0.440476	-0.593573
Cralbp_1	1	1	1	1	1	1	36.0115	36.9173	31.4998	39.2378	33.4376	27.0493	30.544	32.2208	37.3064	27.5481	34.2444	27.8998		-0.237567	-0.196306	0.244083	-0.510291	0.0343989	0.0446593
crb_1	1	1	1	1	1	1	243.025	259.148	272.69	311.755	321.276	350.275	255.528	257.231	243.493	293.879	329.875	338.404		0.0723734	-0.0107108	-0.16338	-0.0851879	0.038103	-0.0497397
Crc_1	1	0.171042	0.247214	1	0.0110545	0.0574252	705.489	707.833	679.508	633.999	568.198	535.442	628.196	837.715	666.201	685.799	575.629	677.657		-0.167409	0.24305	-0.0285334	0.113305	0.0187441	0.339823
crc_1	1	1	1	1	1	1	0.561583	0.941768	0.474037	0.699337	1.31214	0.885601	0.640475	0.280402	1.25512	0.53681	0.349159	0.300568		0.189643	-1.74787	1.40475	-0.381577	-1.90996	-1.55897
crc_2	1	1	1	1	1	1	1024.42	1030.43	969.358	921.627	842.26	825.862	942.713	1049.04	957.896	930.585	859.549	795.461		-0.119918	0.0258192	-0.0171607	0.0139549	0.0293142	-0.0541081
crc_3	1	1	1	1	1	1	85.8286	98.0515	90.0196	108.972	93.4459	88.6756	79.5956	98.4977	90.0214	87.0608	103.485	100.337		-0.10877	0.00654972	2.85582e-05	-0.323858	0.147223	0.178238
Creb_1	1	1	1	1	1	1	49.7937	48.3531	44.7728	48.579	46.2528	41.7965	43.4198	49.0449	43.582	41.4076	44.8266	41.5491		-0.19761	0.020496	-0.0388898	-0.230437	-0.0451836	-0.00856676
Creb_2	1	1	1	1	1	1	44.4587	38.2089	41.0753	38.9881	39.4297	42.8554	35.7783	41.8054	43.5286	37.0887	38.3806	34.3885		-0.313381	0.129782	0.0836921	-0.0720526	-0.0389034	-0.317551
Creb_3	1	1	1	1	1	1	46.9858	47.1422	47.7829	53.2246	36.2368	35.6166	44.2811	50.7783	45.5315	40.6756	45.1758	33.8581		-0.0855324	0.107192	-0.0696321	-0.38793	0.318094	-0.0730487
CREG_1	1	1	1	1	1	1	589.92	578.622	506.509	409.362	383.625	324.111	508.14	606.128	471.871	411.855	392.374	268.319		-0.215293	0.0669999	-0.102193	0.00876016	0.0325342	-0.27254
crh-BP_1	1	1	1	1	1	1	10.0617	10.7092	10.334	13.2375	10.8907	11.224	9.055	9.4572	11.7768	11.3706	14.0738	10.0955		-0.152088	-0.179372	0.188542	-0.219316	0.369911	-0.152873
Cript_1	1	1	1	1	1	1	5.21804	4.5743	5.73585	5.02024	5.66405	6.27622	4.57167	5.4551	6.38241	6.00251	4.75393	6.89538		-0.190788	0.254054	0.154095	0.257809	-0.252713	0.135734
crl_1	1	1	1	1	1	1	33.7418	35.8679	33.4196	32.4443	35.1871	34.4037	30.1907	37.268	32.2592	31.6474	36.3931	36.5455		-0.160433	0.0552441	-0.0509829	-0.0358764	0.0486186	0.087131
crn_1	1	1	1	1	1	1	20.8722	22.4948	20.2414	22.7285	21.7814	21.7742	20.694	18.583	22.699	24.8641	25.6229	22.7547		-0.01237	-0.275607	0.165319	0.129562	0.234334	0.0635453
croc_1	1	0.351382	1	1	0.937737	1	2.50373	3.79398	2.6072	2.72242	4.59247	3.77343	3.09195	1.96282	2.56365	2.34244	3.06186	3.21784		0.304441	-0.950787	-0.0243054	-0.216875	-0.584865	-0.229783
crp_1	1	1	1	1	1	1	11.5125	13.4	13.3204	12.9877	15.2645	16.0371	11.1089	10.9867	11.1625	16.6655	12.9189	18.1755		-0.0514753	-0.28648	-0.254975	0.359721	-0.2407	0.180584
Cry2_1	0.745773	1	1	1	1	0.458466	54.6608	36.5406	39.5584	39.013	26.3083	21.9283	37.1255	32.0678	35.1967	37.5279	26.5629	33.363		-0.558096	-0.188374	-0.168542	-0.0559924	0.0138958	0.605459
Cryl1_1	1	1	1	1	1	1	762.349	779.649	816.221	758.656	695.454	712.274	984.057	797.719	790.431	835.398	780.773	781.777		0.36829	0.033055	-0.0463192	0.139018	0.166949	0.134325
Crz_1	1	1	1	1	1	1	0	0	0	0	0	0	0	0	0	0	0	0.0353609		#DIV/0!	#DIV/0!	#DIV/0!	#DIV/0!	#DIV/0!	#DIV/0!
Crzr_1	1	1	0.852535	0.24729	0.000935359	1	0.397788	0.161446	0.284422	0.0499527	0.896626	0.539062	0.176683	0.127456	0.0534093	0.341606	0.107434	0.724899		-1.17084	-0.341057	-2.41287	2.7737	-3.06106	0.427329
Csat_1	1	1	1	1	1	0.994627	6.92619	8.44901	8.29565	6.81854	5.75153	4.40875	8.65746	7.97872	7.26367	7.68614	6.258	5.86991		0.321881	-0.0826243	-0.191656	0.172797	0.121757	0.412968
Csd_1	1	1	1	1	1	0.957308	7.01979	7.56105	7.58459	8.54191	9.25055	10.3577	5.94096	8.15716	6.54264	6.27092	7.60092	7.7794		-0.240732	0.109479	-0.213198	-0.445881	-0.283366	-0.41297
Csk_1	1	1	1	1	1	1	52.4144	52.0663	49.9872	53.2995	47.8929	51.6537	48.3448	52.6646	47.6411	51.0458	58.8736	52.7585		-0.116602	0.0164843	-0.0693516	-0.0623307	0.297807	0.0305327
CSN3_1	1	1	1	1	1	1	28.243	24.9703	23.7967	27.6488	27.3143	27.7424	25.8178	28.2187	26.8649	27.1821	25.9452	30.8878		-0.129526	0.176436	0.174963	-0.0245594	-0.0741883	0.154941
CSN4_1	1	1	1	1	1	1	41.9081	42.5948	44.204	42.7595	39.3422	38.8509	41.7634	44.8899	45.7985	43.0668	38.1389	39.6926		-0.00499134	0.0757112	0.0511248	0.0103321	-0.0448142	0.0309215
CSN5_1	1	1	1	1	1	1	24.0077	24.9165	20.6917	28.2732	24.4495	26.106	22.1074	24.4205	24.5149	22.7412	26.4824	30.1452		-0.118964	-0.029009	0.244604	-0.314126	0.115229	0.207547
Csnk1a1_1	1	1	1	1	1	1	173.623	184.398	194.26	200.235	198.264	204.535	179.951	181.573	185.197	193.3	188.197	198.216		0.0516514	-0.0222731	-0.0689323	-0.0508512	-0.0751792	-0.0452799
Csp_1	1	1	1	1	1	1	33.8354	34.9261	29.7695	35.6163	33.0439	30.6495	29.8152	31.1501	31.7518	30.5494	29.1682	32.3906		-0.182484	-0.165069	0.0930041	-0.221393	-0.179989	0.0797114
CSP1_1	1	1	1	1	0.245573	0.553405	0.210594	0.242169	0.37923	0.149858	0.131214	0.500557	0.353366	0.22942	0.133523	0.219604	0.483451	0.229846		0.7467	-0.0780224	-1.50598	0.551309	1.88145	-1.12287
CSP2_1	0.405043	1	1	1	1	1	14.4842	7.88394	6.25729	5.04522	5.72966	4.96707	8.83414	9.89055	6.8631	4.61169	4.91508	5.02125		-0.713315	0.327134	0.133322	-0.129622	-0.221233	0.0156521
CSP3_1	1	1	1	0.925747	1	0.426118	3390.28	2663.8	2414.39	4139.75	3728.98	2602.3	2681.87	3580.69	3458.36	2846.22	3024.04	3964.82		-0.338165	0.426748	0.51843	-0.540499	-0.302304	0.607469
CSP4_1	1	1	0.0325913	1	0.749799	0.19551	1.09977	0.699599	0.331826	1.02403	1.2684	0.635323	0.883414	0.815716	1.22841	0.829616	0.698318	1.3614		-0.316036	0.221538	1.8883	-0.303743	-0.861051	1.09952
CSP6_1	0.712193	1	1	1	1	1	0.631781	0.941768	0.805863	0.724314	0.524854	1.38616	1.17052	1.01964	1.30853	0.805215	0.725176	1.34371		0.889658	0.114623	0.699339	0.15276	0.466415	-0.0448653
CstF-64_1	1	1	1	1	1	1	28.1728	25.1048	23.3937	25.2511	23.2248	26.8183	21.9528	22.993	22.1649	24.3761	22.2925	28.8191		-0.359893	-0.126772	-0.0778469	-0.0508798	-0.0591105	0.103809
csul_1	0.523849	1	1	1	1	1	11.0913	14.288	14.3159	13.9368	15.0021	15.3248	17.4916	12.1593	15.3819	14.4451	16.0613	19.3778		0.657238	-0.232745	0.103612	0.0516786	0.098427	0.33854
csw_1	1	1	1	1	1	1	81.3126	80.3194	80.3019	78.0011	74.0044	75.2183	74.3172	89.5503	83.2384	85.0844	77.1641	84.1767		-0.129782	0.15695	0.0518161	0.1254	0.0603185	0.162336
ct_1	1	0.677147	1	1	1	1	17.8069	29.4101	30.5517	35.4414	35.6245	32.5747	24.4927	18.4811	20.7495	29.3049	33.6535	28.8722		0.459916	-0.670263	-0.558174	-0.274292	-0.0821101	-0.174073
CtBP_1	1	1	1	1	1	1	71.7891	71.7358	71.8403	64.1142	74.7917	77.9522	70.8277	69.7692	66.1742	69.8341	72.1685	76.3972		-0.0194495	-0.0401038	-0.118526	0.123287	-0.0515099	-0.0290682
CTL1_1	1	1	1	1	1	1	8.84494	7.50724	5.35662	5.0702	5.57658	3.21512	11.9261	5.68452	3.17785	5.5877	4.59278	2.68743		0.431198	-0.401244	-0.753269	0.140214	-0.280011	-0.258645
CTL11_1	1	1	0.771105	1	1	1	0.491385	0.107631	0.0474037	0.299716	0.240558	0.231026	0.132512	0.152947	0.240342	0.170803	0.16115	0.212165		-1.89073	0.50694	2.34202	-0.811261	-0.577979	-0.122868
CTL12_1	0.262514	1	1	1	1	1	2.03574	2.36787	1.80134	3.12204	8.4414	3.42689	2.58399	2.44715	2.48353	3.19646	3.84075	3.85434		0.344046	0.0475085	0.463323	0.0339853	-1.1361	0.169583
CTL2_1	1	1	1	1	0.0236947	1	51.2211	43.6711	45.4839	66.9615	76.9567	74.1402	51.746	40.6073	46.8934	64.3928	67.1728	66.62		0.0147096	-0.104939	0.04403	-0.0564333	-0.19617	-0.154302
CTL3_1	1	1	1	1	1	1	0.935972	1.42611	1.01918	1.34872	0.984102	0.558314	0.927585	1.24906	1.36194	1.17122	1.12805	1.07851		-0.012986	-0.191233	0.418252	-0.203578	0.196954	0.949889
CTL4_1	1	1	1	1	1	0.376208	26.2072	15.5795	18.0845	13.762	25.6085	14.4391	21.9308	14.9888	15.5154	19.5448	15.9539	19.2363		-0.257008	-0.0557696	-0.221053	0.506096	-0.682716	0.413848
CTL5_1	1	1	1	1	0.422752	0.927584	0.772177	0.618876	0.758459	0.399621	0.568592	0.654575	0.772987	0.586296	0.854549	0.463609	0.510309	0.459692		0.00151354	-0.0780224	0.172092	0.214274	-0.156022	-0.509891
CTL6_1	1	1	1	1	1	1	20.568	19.804	18.7956	23.3279	25.368	26.414	21.1357	21.5145	18.9603	19.4472	22.5342	21.8884		0.0392804	0.119515	0.01259	-0.262496	-0.170892	-0.271137
CTL7_1	1	1	1	1	1	1	28.4535	17.9743	11.7561	11.7139	13.5587	7.95116	17.1824	19.0674	13.6461	11.7122	9.50787	10.6436		-0.727677	0.0851678	0.215075	-0.000206941	-0.512029	0.420754
CTL8_1	0.347019	1	1	1	0.994862	0.93654	74.8778	72.57	70.8685	74.7791	81.9429	78.2217	67.5812	71.3241	69.6725	72.811	71.1747	71.4114		-0.147916	-0.024982	-0.0245567	-0.0384801	-0.203254	-0.131415
CTR9_1	1	1	1	1	1	1	108.245	121.946	120.548	115.066	111.663	118.247	111.597	122.485	111.198	116.732	122.313	113.968		0.0439996	0.00636615	-0.11647	0.0207364	0.131431	-0.0531721
CT-SOD_1	1	1	1	1	1	1	4.44587	3.30964	4.05302	3.59659	5.4891	5.15959	4.19622	3.64523	3.52502	4.61169	5.42539	5.85223		-0.0833754	0.139334	-0.201367	0.358664	-0.016842	0.18173
CUBN_1	1	1	0.362515	1	0.00481611	2.60691e-05	6.90279	4.62812	11.0925	4.49574	12.4872	19.4447	6.58144	4.40996	6.22219	5.3437	5.21053	6.34728		-0.068778	-0.0696589	-0.834087	0.249281	-1.26094	-1.61517
cul-2_1	1	1	1	1	1	1	124.157	117.748	115.31	118.163	115.446	120.769	119.416	123.199	117.928	115.268	116.861	118.459		-0.0561717	0.0652838	0.0323922	-0.0357896	0.0175724	-0.0278623
cul-3_1	1	1	1	1	1	1	103.355	100.258	101.752	105.875	105.102	107.389	101.924	98.7781	107.673	106.386	107.192	105.057		-0.0201115	-0.0214538	0.0816013	0.00695074	0.0284037	-0.0316671
cul-5_1	1	1	1	1	1	1	21.9251	21.553	22.3034	22.7035	22.2407	22.8716	21.9749	22.4832	22.7524	23.1316	21.9433	22.5779		0.00327212	0.060954	0.0287505	0.0269533	-0.0194216	-0.0186441
cv_1	1	1	1	1	1	0.567223	14.18	12.1354	14.4818	14.5112	16.6204	11.9171	13.5162	13.9436	16.5302	15.8359	12.0057	17.7158		-0.0691615	0.200391	0.190859	0.126027	-0.469235	0.572003
cv-2_1	0.992042	1	1	1	1	1	63.1547	54.3535	38.3496	41.3858	44.8313	39.1205	45.2529	49.2998	42.407	36.6983	43.5106	43.2641		-0.48088	-0.14079	0.145091	-0.173422	-0.04314	0.145246
cv-2_2	1	1	0.847018	0.803183	0.856546	1	10.9041	9.63294	7.03945	5.34494	6.58255	8.18218	11.1089	6.83162	4.32616	8.29616	9.69588	7.08986		0.0268531	-0.495749	-0.702377	0.634271	0.558725	-0.206728
Cwc25_1	1	1	1	1	1	1	13.712	15.9293	14.9796	17.0339	13.9524	14.1504	14.9076	14.1221	15.3018	13.9083	13.6709	13.1719		0.120611	-0.173734	0.0307024	-0.292463	-0.0294007	-0.103372
Cyc_1	1	1	1	1	1	0.983408	206.499	212.974	244.129	280.085	290.682	269.704	182.823	201.405	224.266	241.321	285.505	207.303		-0.175689	-0.0805765	-0.122435	-0.214912	-0.0259265	-0.379634
Cyc1_1	1	1	1	1	1	1	91.4211	81.4226	81.4633	93.1867	90.7779	91.8522	89.8874	94.1387	87.8049	87.3292	85.4902	104.898		-0.0244078	0.209359	0.108152	-0.0936592	-0.0865817	0.191602
CycB3_1	1	1	1	1	1	1	8.51734	7.80322	8.31935	8.442	8.33206	9.45283	8.45869	7.59635	9.7472	8.78416	8.54096	8.80487		-0.00996942	-0.038763	0.228517	0.0573202	0.0357258	-0.102445
CycC_1	1	1	1	1	1	1	19.7022	23.4635	19.1748	19.4566	17.7138	18.2896	18.2204	20.9282	21.337	20.6916	18.8546	20.2972		-0.112801	-0.164968	0.154148	0.0887875	0.0900392	0.150255
CycD_1	1	1	1	1	1	1	16.3795	19.8848	15.9513	15.4354	15.68	15.8446	16.3652	17.6653	17.7052	14.6159	18.6129	19.2187		-0.00125674	-0.170741	0.150494	-0.0787043	0.247372	0.27852
CycE_1	1	1	1	1	1	1	5.10105	6.43093	6.54171	6.21911	5.90461	7.12331	5.72011	4.91979	5.44775	6.02691	4.88823	5.72847		0.165249	-0.386432	-0.264007	-0.0452881	-0.272531	-0.314399
CycG_1	1	1	1	1	1	1	84.5651	99.9351	109.194	107.523	96.3545	98.0322	83.9243	100.333	105.564	111.071	99.2417	90.0642		-0.0109725	0.00573399	-0.0487878	0.0468339	0.0425949	-0.122301
CycH_1	1	1	1	1	1	1	9.61711	8.87953	10.1681	12.1385	13.7774	14.5354	9.76173	9.1768	11.6432	12.0782	13.3486	13.6847		0.0215326	0.0475085	0.195442	-0.00718121	-0.0456159	-0.0870109
CycK_1	1	1	1	1	1	1	18.7896	20.8534	19.5066	19.8562	20.2506	23.0449	20.186	21.2851	20.616	21.5944	21.7284	22.1183		0.103419	0.0295575	0.0798003	0.121069	0.101618	-0.0592092
CycT_1	1	1	1	1	1	1	76.7029	81.5302	80.847	86.7178	79.2092	88.8489	77.5417	80.297	83.6657	84.3036	93.0911	78.4835		0.0156908	-0.0219884	0.0494419	-0.0407347	0.232975	-0.178964
CYLD_1	1	1	1	1	1	0.592563	20.685	21.4454	19.3407	20.1309	18.6323	20.5999	21.5553	22.3557	22.4853	22.6192	23.904	30.2513		0.0594594	0.0599747	0.217343	0.168136	0.359442	0.554361
CYP15A1_1	1	1	0.415073	1	1	1	0.233993	0.0538153	0.189615	0.0999053	0.218689	0.0770088	0.132512	0.152947	0	0.0488009	0.268584	0.0353609		-0.820341	1.50694	#NUM!	-1.03365	0.29649	-1.12287
CYP18A1_1	1	1	1	1	1	1	0.0467986	0.0538153	0.0474037	0.074929	0.0437378	0.115513	0.132512	0.0254911	0.106819	0.0976018	0.16115	0.0707218		1.50159	-1.07802	1.17209	0.381384	1.88145	-0.70783
CYP301A1_1	1	1	1	1	1	1	0.65518	1.18394	0.924372	0.449574	0.699806	0.596818	0.861329	0.713751	0.587503	0.53681	0.456592	0.671857		0.394672	-0.730099	-0.653879	0.255853	-0.616047	0.170863
CYP302A1_1	1	1	1	1	1	1	28.7109	28.3069	32.0212	38.7633	35.2964	35.1738	27.8938	27.403	32.3393	30.891	34.7547	32.0193		-0.041656	-0.0468205	0.014263	-0.327505	-0.0223129	-0.135558
CYP303A1_1	1	0.620553	1	1	1	1	0.748778	0.699599	0.37923	0.674361	0.590461	0.577566	0.507963	0.254911	0.480684	0.53681	0.483451	0.512733		-0.559813	-1.45653	0.342017	-0.329109	-0.288472	-0.171777
CYP305D1_1	0.398072	1	1	1	0.393858	1	0	0.0538153	0.0474037	0.0499527	0.371772	0.269531	0.154597	0.101964	0.0534093	0.146403	0.0805751	0.265207		#DIV/0!	0.921978	0.172092	1.55131	-2.20601	-0.0233321
CYP306A1_1	1	1	1	1	1	1	5.89662	6.26949	6.3758	6.36896	5.4891	5.94893	5.56551	5.71001	5.92844	5.73411	5.82827	5.53398		-0.0833754	-0.134854	-0.104955	-0.15149	0.0864977	-0.104312
CYP307B1_1	1	1	1	1	1	1	0.725378	0.726507	0.63995	0.74929	0.962233	0.750836	0.684646	0.662769	0.774435	0.610011	0.698318	0.565775		-0.0833754	-0.13247	0.275185	-0.296688	-0.462502	-0.40827
Cyp314a1_1	1	1	0.801018	1	1	1	13.8992	8.71808	7.98752	7.64276	8.24458	6.79603	11.2856	9.89055	12.7915	6.90533	11.3074	7.53187		-0.300515	0.18204	0.679369	-0.146383	0.455746	0.148317
CYP315A1_1	0.187796	1	1	1	1	1	0.935972	0.269077	0.402932	0.349669	0.459247	0.192522	0.353366	0.203929	0.694321	0.122002	0.268584	0.335929		-1.4053	-0.399951	0.785069	-1.51908	-0.773899	0.803132
CYP315A1_2	1	1	0.620387	1	1	1	0.32759	0.376707	0.308124	0.0999053	0.174951	0.17327	0.220854	0.305893	0.0534093	0.170803	0.16115	0.123763		-0.568802	-0.300415	-2.52835	0.773702	-0.118547	-0.485438
CYP334A1_1	0.550576	1	1	1	1	1	1.42736	1.77591	1.3273	1.27379	1.68391	1.34765	0.750902	1.35103	1.89603	1.34203	1.12805	1.27299		-0.92665	-0.394496	0.514484	0.0752809	-0.577979	-0.0822258
CYP336A1_1	1	1	1	1	1	0.609709	5.12445	3.8478	3.15235	2.52261	2.23063	1.92522	3.95328	3.41581	3.23126	2.02524	2.44411	1.18459		-0.374347	-0.171805	0.0356726	-0.316825	0.131859	-0.700635
CYP342A1_1	1	1	1	1	1	1	2.87811	2.34097	2.34648	2.27285	1.88073	2.05999	3.622	2.77853	2.45683	2.29364	2.49783	2.2631		0.331662	0.247218	0.0662972	0.0131408	0.409384	0.135665
CYP343A1_1	1	1	1	1	1	1	0.0467986	0	0.0474037	0	0	0	0	0.0509822	0.080114	0	0.0537168	0		#NUM!	#DIV/0!	0.757054	#DIV/0!	#DIV/0!	#DIV/0!
CYP49A1_1	1	1	1	1	1	1	1.33376	1.50683	2.34648	1.7983	2.16502	1.59793	1.45763	1.52947	2.24319	2.22044	1.88009	1.80341		0.128129	0.0215133	-0.0649474	0.304216	-0.203584	0.174518
CYP4AV1_1	1	0.998657	1	0.724349	0.433272	0.185871	43.3823	32.1277	37.8756	58.6694	98.5414	59.7781	41.3659	47.7704	42.8076	89.0861	62.3114	101.132		-0.0686657	0.572296	0.176599	0.602592	-0.661232	0.758554
CYP4AZ1_1	1	1	1	1	1	0.869213	77.6857	88.4186	65.9623	65.8376	62.3046	47.5529	68.0008	75.7341	82.1168	61.782	61.8548	63.8795		-0.192097	-0.223406	0.316037	-0.0917264	-0.0104511	0.425818
Cyp4g11_1	1	0.129991	0.1445	0.459011	2.991e-05	1	12.5888	10.3056	2.37019	2.47266	1.79325	2.13699	12.412	5.20019	4.94036	1.31762	6.258	1.83877		-0.0204114	-0.986798	1.05962	-0.908123	1.80312	-0.216844
CYP6AQ1_1	6.31718e-20	1	0.852535	2.33898e-10	1	0.294342	36.2689	50.6671	40.6724	27.399	27.6642	42.1238	306.059	57.2021	26.1439	124.857	30.5648	26.2024		3.077	0.175017	-0.637577	2.18808	0.143853	-0.684935
CYP6AR1_1	1	1	1	1	1	1	0.0467986	0.215261	0.0948074	0.0499527	0.0874757	0.0385044	0.0441707	0.152947	0	0.0488009	0.107434	0		-0.0833754	-0.49306	#NUM!	-0.0336534	0.29649	#NUM!
CYP6AS1_1	1	1	1	1	1	1	96.3817	94.8764	90.3752	76.4026	73.9607	84.1321	104.243	104.131	78.9924	90.1841	82.2404	72.8612		0.113117	0.134281	-0.194213	0.239251	0.153088	-0.207507
CYP6AS10_1	1	1	1	1	1	0.0532886	426.967	697.151	618.239	531.621	515.079	503.31	554.563	841.003	532.357	524.097	490.783	266.321		0.377227	0.27064	-0.21577	-0.0205637	-0.0697073	-0.918283
CYP6AS11_1	0.558891	1	1	0.0558149	0.82332	1	62.2889	61.4033	46.3845	43.7835	20.8411	22.5251	40.3941	55.6726	48.469	22.3508	30.35	18.1578		-0.624831	-0.141348	0.0634176	-0.97006	0.542265	-0.31094
CYP6AS12_1	0.00630228	1	0.131816	0.0043075	1	0.000271688	0.374389	0.242169	0.355528	0.699337	0.437378	0.827845	0	0.484331	0.0267047	0.0732014	0.376017	0.106083		#NUM!	0.99998	-3.7348	-3.25605	-0.218083	-2.96417
CYP6AS13_1	1	1	1	1	1	0.10046	52.7654	48.7298	63.6158	69.0346	65.8692	99.1681	70.0327	54.0412	52.9019	84.3524	65.239	55.2691		0.408435	0.149255	-0.266064	0.28911	-0.0138692	-0.843403
CYP6AS15_1	0.431639	1	1	1	0.785615	0.252272	726.829	597.404	379.798	347.246	208.695	404.412	458.227	606.102	403.134	307.763	303.5	248.198		-0.665554	0.0208546	0.0860238	-0.174138	0.540298	-0.704332
CYP6AS16P_1	1	1	1	1	1	1	1.38056	2.4486	1.37471	2.44768	1.72764	2.1755	1.56806	1.58045	1.84262	2.41565	1.6115	1.83877		0.183729	-0.631621	0.422635	-0.0190066	-0.1004	-0.242607
CYP6AS17_1	1	1	1	1	0.749652	1	2.71432	1.99117	2.46499	1.54853	1.15905	1.63644	1.9656	2.06478	1.62898	1.48843	1.96066	1.39676		-0.465623	0.0523742	-0.597611	-0.0571124	0.758394	-0.228478
CYP6AS2_1	1	1	1	1	1	1	167.633	172.72	160.864	140.492	121.023	141.946	171.559	186.111	152.804	138.668	136.817	120.793		0.0334025	0.107723	-0.0741627	-0.0188538	0.176966	-0.232812
CYP6AS3_1	1	1	1	1	1	1	328.573	317.887	291.699	300.24	224.331	255.149	291.24	321.57	268.596	257.547	258.002	207.516		-0.174007	0.0166203	-0.119044	-0.221284	0.201748	-0.298123
CYP6AS4_1	1	1	1	0.731853	1	1	121.653	97.5134	88.242	107.173	161.852	133.572	158.904	133.828	122.361	162.165	134.883	149.029		0.385385	0.456712	0.471604	0.597519	-0.262968	0.157974
Cyp6as5_1	1.01024e-08	1	0.502536	0.110528	1	0.00298903	61.0722	68.6953	80.5626	93.0119	126.84	90.6008	242.033	82.9226	132.882	171.413	137.595	208.011		1.98662	0.271555	0.721968	0.881992	0.117426	1.19906
CYP6AS7_1	1	1	1	1	1	1	135.576	134.484	133.773	146.386	148.818	160.409	130.944	135.715	139.024	143.499	148.527	145.104		-0.0501463	0.0131373	0.0555492	-0.0287388	-0.00282562	-0.144676
CYP6AS8_1	3.38636e-05	0.00215893	2.70055e-12	0.498788	0.0571761	0.330161	3.11211	1.99117	3.8634	1.02403	1.07158	0.462053	0.750902	0.509822	0.293751	0.439208	0.322301	0.159124		-2.05119	-1.96555	-3.7172	-1.22128	-1.73326	-1.53791
CYP6AS8_2	7.47865e-12	2.98395e-06	1	1.41572e-10	0.0421979	7.51483e-05	5.82643	7.23816	1.82504	4.07114	2.99604	4.27399	0.750902	1.75889	1.54887	0.463609	1.23549	1.25531		-2.95591	-2.04096	-0.236714	-3.13445	-1.27798	-1.76754
CYP6BC1_1	1	1	1	1	1	1	18.1345	23.3828	24.2707	31.4952	29.5012	28.2237	19.8989	24.5734	29.2683	26.5233	29.8397	22.3658		0.133955	0.0716546	0.270124	-0.24787	0.0164585	-0.335616
CYP6BD1_1	0.000412807	1	1	1	1	0.00101182	25.9966	27.0422	35.2921	72.2815	67.0064	148.069	67.4487	24.344	40.778	84.7672	75.284	60.6263		1.37547	-0.151645	0.208448	0.229879	0.168046	-1.28825
CYP6BE1_1	1	0.602739	1	1	1	1	0.280792	0.376707	0.0948074	0.0499527	0	0.0770088	0.397536	0.0764733	0	0.0488009	0	0.0707218		0.501587	-2.30041	#NUM!	-0.0336534	#DIV/0!	-0.122868
CYP9Q1_1	0.618947	1	1	1	1	0.000944958	12983.4	10169.3	7626.5	6877.36	5266.91	5602.33	8602.49	9967.28	7568.07	5197.47	5400.82	2294.5		-0.593845	-0.028955	-0.0110944	-0.404045	0.0362205	-1.28785
CYP9Q2_1	1	1	1	1	1	1	5915.34	6425.79	4421.41	4822.03	3560.35	4128.94	5025.15	6736.89	5382.62	3746.18	4178.2	3408.07		-0.235296	0.0682095	0.2838	-0.364221	0.230862	-0.276819
CYP9Q3_1	0.592037	0.748878	1	5.12863e-07	0.117212	1	8.98533	9.76748	7.7031	7.39299	15.9862	12.2829	5.72011	6.06689	8.33186	27.1577	8.59468	15.8594		-0.65153	-0.68703	0.113198	1.87713	-0.895309	0.368684
CYP9Q3_2	0.0386926	1	1	1	6.82383e-09	0.0701175	77.7793	58.7663	53.9217	65.2881	103.965	127.738	38.8923	60.0826	49.0031	52.2414	25.5692	69.0599		-0.999901	0.0319565	-0.137995	-0.321628	-2.02362	-0.887272
CYP9Q3_3	0.000109206	0.0122237	8.00171e-05	0.137446	1	0.00229476	1.40396	2.42169	2.27538	6.94342	5.16107	3.0611	4.77044	6.11787	7.58412	13.0298	7.33234	7.72636		1.76462	1.33702	1.73688	0.908101	0.506604	1.33574
CYP9Q3_4	0.444953	0.261332	3.53645e-05	2.7649e-07	1	0.908547	2.90151	2.87912	2.44129	3.52166	9.51298	5.73716	4.92503	5.55706	8.35856	14.0547	8.29924	7.7794		0.763328	0.948695	1.77561	1.99672	-0.196918	0.439323
CYP9R1_1	1	1	1	1	1	1	7666.41	7851.6	7523.92	5197.28	4615	3769.29	7017.67	6853.95	7275.18	5820.97	4753.05	3851.97		-0.127559	-0.196051	-0.0485012	0.163505	0.0425223	0.031303
CYP9S1_1	1	1	1	1	1	0.86883	219.813	181.465	166.814	190.594	148.359	168.957	176.727	190.087	193.796	176.44	156.799	125.938		-0.314754	0.0669684	0.2163	-0.11133	0.0798281	-0.423946
CytC_1	1	1	1	1	1	0.69361	83.4653	98.9126	109.55	119.537	162.574	122.81	107.335	109.816	101.344	152.112	120.057	173.64		0.36287	0.150859	-0.112326	0.347684	-0.437374	0.499672
da_1	1	1	1	1	1	1	106.982	130.421	138.94	116.465	117.786	105.81	132.358	96.229	111.679	106.386	110.63	98.9575		0.307078	-0.438638	-0.315108	-0.130584	-0.09043	-0.096596
DAAM_1	1	1	1	1	1	1	209.564	265.875	249.225	231.106	244.976	234.588	265.356	301.789	299.787	224.387	289.05	257.728		0.340535	0.182796	0.266487	-0.0425681	0.23868	0.13572
Dab_1	1	1	1	1	1	1	1.73155	1.58755	1.80134	1.59849	2.20876	2.71456	1.52389	1.93732	1.46876	2.12284	1.98752	2.45758		-0.184304	0.287262	-0.294476	0.40929	-0.152268	-0.143478
Dad_1	1	1	1	1	1	1	53.4206	49.241	44.5595	48.7538	39.8889	44.8384	43.5523	45.5271	50.4184	51.8998	54.6299	73.8689		-0.294647	-0.113134	0.178218	0.0902136	0.453704	0.720234
dally_1	1	1	1	1	1	0.233816	37.1581	34.7916	28.774	25.276	31.2507	29.2633	36.9488	31.8129	30.0695	29.2317	28.3624	29.7739		-0.00814883	-0.129127	0.0635302	0.209765	-0.139906	0.024953
Dap160_1	1	1	1	1	1	1	78.5748	87.9073	86.8199	96.4086	87.4757	91.5057	79.1981	82.6422	92.3447	95.0642	94.0312	91.7969		0.0113979	-0.0891048	0.089004	-0.0202606	0.104257	0.00458419
Dat_1_1	1	1	1	1	1	1	0.584982	0.134538	0.521441	0.424598	1.44335	1.05887	0.574219	0.611787	0.293751	0.585611	0.564026	0.618816		-0.0267918	2.18501	-0.827908	0.463846	-1.35559	-0.774944
Dat_2_1	1	0.178195	1	1	0.125474	0.659692	81.8507	155.768	110.522	97.8323	75.404	75.9114	123.347	153.406	121.907	108.484	90.0293	108.912		0.591652	-0.0220525	0.141448	0.149105	0.255752	0.520769
dbo_1	0.634606	1	1	1	1	0.650074	34.4906	34.7378	36.4535	33.8679	35.6682	34.4229	34.6078	33.6483	32.7132	34.1362	32.3106	33.805		0.00489329	-0.0459735	-0.156182	0.0113854	-0.14263	-0.026132
Dbp80_1	1	1	1	1	1	1	26.0434	26.9346	28.7503	28.448	27.8829	28.551	29.2852	28.2187	25.6899	29.5978	27.7716	31.0999		0.169252	0.0671908	-0.162379	0.0571584	-0.005771	0.123369
Dcp1_1	1	1	1	1	1	1	31.94	32.6121	31.1679	28.6728	29.7855	33.0175	31.56	34.7189	31.3246	34.185	31.854	37.1466		-0.0172704	0.0903146	0.00723205	0.253681	0.0968674	0.17
Dcp2_1	1	1	1	1	1	1	24.2651	19.6964	23.5596	22.1041	20.7755	23.6224	20.7823	22.6871	21.3637	23.4488	20.2781	23.0553		-0.223525	0.203939	-0.141154	0.0852056	-0.0349608	-0.0350592
Dcr-1_1	1	1	1	1	1	1	34.748	36.2177	39.9376	39.8123	35.9088	38.5237	39.2236	33.5463	41.2053	40.4316	35.5874	37.2527		0.174793	-0.110541	0.0450813	0.0222685	-0.0129717	-0.0483986
Dctn1_1	1	1	1	1	1	1	86.2732	84.4901	91.2521	100.43	99.8754	97.9359	89.4015	91.7425	87.4845	95.6254	96.6633	105.305		0.0513865	0.118809	-0.0608313	-0.0707222	-0.0471606	0.104661
Dctn2_1	1	1	1	1	1	1	26.1136	27.2036	26.0009	25.0013	27.0737	28.6665	27.3196	26.4343	27.6927	30.769	28.2013	33.6636		0.0651331	-0.0413895	0.0909442	0.299473	0.0588681	0.231822
Dctn3_1	1	1	1	1	1	1	0.631781	0.834137	1.16139	1.07398	0.940364	0.866349	1.01593	0.892189	0.934663	0.854016	0.83261	0.990106		0.685299	0.0970643	-0.313335	-0.330635	-0.175578	0.192634
Dctn4_1	1	1	1	1	1	1	25.0606	21.3916	23.8678	22.129	25.3023	23.2567	26.3257	22.84	26.7848	26.3525	23.2056	22.7371		0.0710504	0.0945215	0.16635	0.251999	-0.124796	-0.0325976
Dctn5_1	1	1	1	1	1	1	8.49395	7.85704	5.61734	6.69366	5.4891	6.21846	5.85262	9.04935	6.94321	6.02691	6.12371	7.70868		-0.537353	0.203828	0.305716	-0.151375	0.157837	0.309926
Dctn6_1	0.915644	1	1	1	1	1	10.1085	10.8976	10.4051	11.0395	9.51298	11.0508	9.76173	11.471	10.575	10.663	10.6628	12.4117		-0.0503603	0.0739807	0.0233713	-0.0500665	0.164614	0.167553
Ddc_1	1	1	1	1	1	1	52.3208	43.8864	35.0076	23.4028	19.7039	11.9941	78.3809	39.0524	32.8734	19.3008	23.2056	15.4881		0.583117	-0.168363	-0.0907472	-0.278025	0.235994	0.368831
Ddx1_1	0.666052	1	1	1	1	1	27.7516	24.2976	28.2763	30.2463	31.8193	33.3256	31.5821	29.3403	30.8973	32.6234	31.5586	45.5802		0.186536	0.272068	0.127887	0.109147	-0.0118683	0.451779
DDX17_1	1	1	1	1	1	0.833121	24.7331	30.1366	31.3339	31.8198	29.1513	29.3018	28.6668	29.0344	31.9922	29.8662	25.8915	29.0136		0.21294	-0.0537534	0.0299976	-0.0914151	-0.171082	-0.0142609
Deaf1_1	1	1	1	1	1	1	35.6137	36.2446	34.2018	30.646	29.9386	32.3437	34.3427	34.6679	32.0456	31.013	33.6804	37.8008		-0.0524291	-0.0641656	-0.0939451	0.0171754	0.169905	0.224933
DebB_1	1	1	1	1	1	1	19.9596	22.9253	22.9908	21.0301	24.7775	23.3914	21.1357	22.942	23.4734	23.8148	20.6541	25.7781		0.0825978	0.00104916	0.0299703	0.179407	-0.262602	0.140167
DebB_2	1	1	1	1	1	1	2.15274	1.72209	0.711056	1.49858	0.634199	1.80971	1.0601	2.31969	1.62898	1.31762	3.035	2.4399		-1.02197	0.429772	1.19594	-0.185657	2.25869	0.431068
Def1_1	0.229704	1	0.341245	1	5.90118e-06	1	4.35227	2.26024	3.15235	2.77237	10.519	4.89006	31.5379	6.65318	6.59605	4.56289	4.13619	5.4279		2.85725	1.55757	1.06518	0.718825	-1.34662	0.150542
Def2_1	7.75781e-16	0.00115404	0.0975457	0.684955	0.00235315	1	0	0	0	0	0.0437378	0	0	0	0	0	0	0		#DIV/0!	#DIV/0!	#DIV/0!	#DIV/0!	#NUM!	#DIV/0!
DEG2_1	1	1	1	1	1	1	0.187194	0.134538	0.0474037	0.0999053	0.0874757	0.096261	0.154597	0.0764733	0.186933	0.0488009	0.107434	0.159124		-0.27602	-0.814988	1.97945	-1.03365	0.29649	0.725129
DEG4_1	1	1	1	1	1	1	2.01234	0.645784	0.308124	0.374645	0.459247	0.539062	1.5018	0.586296	0.587503	0.366007	0.268584	0.318248		-0.422177	-0.139423	0.931084	-0.0336534	-0.773899	-0.760298
DEG5_1	1	1	1	1	1	0.953458	7.76857	6.94218	5.85436	8.46698	12.5965	12.2059	6.3385	6.52573	7.02333	7.49094	9.9376	10.29		-0.293508	-0.0892497	0.262644	-0.1767	-0.342053	-0.246331
DEG6_1	1	1	1	1	1	1	1.12317	0.834137	0.734757	0.649385	0.743543	0.904853	0.9055	0.484331	0.640912	0.780815	0.402876	0.724899		-0.310786	-0.784291	-0.197142	0.265907	-0.884082	-0.319905
deltaCOP_1	1	1	1	1	1	1	117.886	110.698	106.706	103.427	96.9887	95.5294	107.71	118.712	107.887	105.288	105.795	110.308		-0.130233	0.100837	0.0158811	0.0257279	0.125385	0.207525
DEPDC5_1	1	1	1	1	1	1	81.7806	70.9017	76.8177	76.8522	80.0184	87.4627	70.2756	79.0989	78.2981	74.9094	78.4533	72.3307		-0.218734	0.157838	0.0275379	-0.0369392	-0.028497	-0.27406
Det_1	1	1	1	1	1	1	39.9894	47.8956	45.4602	41.111	38.9267	36.1364	36.4408	44.1251	46.5195	39.2359	34.325	30.5165		-0.134062	-0.118294	0.0332337	-0.0673504	-0.181499	-0.243864
Dfd_1	1	1	1	1	1	1	0.0467986	0	0.189615	0.149858	0.0874757	0.134765	0	0	0	0.0976018	0.429734	0.0884023		#NUM!	#DIV/0!	#NUM!	-0.618616	2.29649	-0.608295
Dg_1	1	1	0.415073	1	0.16036	1	172.71	163.895	153.683	151.082	178.888	172.711	150.71	158.147	135.526	155.504	157.417	168.831		-0.196574	-0.0515028	-0.181384	0.0416226	-0.184464	-0.0327869
Dgk_1	1	1	1	1	1	1	12.4484	10.0635	10.0022	10.4651	15.024	13.6883	11.9923	8.0297	10.041	11.7854	11.4685	12.447		-0.0538494	-0.325709	0.0055815	0.17142	-0.389584	-0.137142
Dgk-epsilon_1	1	1	1	1	1	1	16.8943	18.7277	19.0563	17.2337	18.6542	20.5999	16.034	17.6144	18.9336	18.4467	20.0095	19.9259		-0.0754047	-0.088424	-0.00931804	0.0981364	0.101185	-0.0479911
dgt1_1	1	1	1	1	1	1	70.4787	70.1752	71.5559	69.4842	74.8573	71.8685	71.9762	68.3417	68.631	69.6389	64.9973	64.1093		0.0303322	-0.0381951	-0.0602106	0.00320949	-0.203764	-0.164824
Dh31-R1_1	1	1	1	1	1	1	14.414	15.6603	11.2584	13.4373	12.9901	12.6102	12.7212	10.9867	11.5364	10.3702	13.0532	11.7221		-0.180237	-0.511354	0.0351956	-0.373797	0.00698345	-0.105354
Dhap-at_1	1	1	1	1	1	1	9.9915	11.1936	11.3058	10.9646	10.0378	8.14368	11.2194	11.0886	10.6819	9.88219	9.69588	9.01703		0.167217	-0.0135905	-0.0818974	-0.149952	-0.0500053	0.146972
Dhc64C-like_1	1	1	1	1	1	1	474.678	473.817	445.642	463.736	448.379	460.84	482.985	446.783	452.35	475.589	465.026	439.819		0.0250275	-0.0847563	0.0215544	0.036414	0.0525941	-0.0673556
Dhfr_1	1	1	1	1	1	1	2.05914	3.44418	2.93903	4.17105	2.86483	2.67606	2.29688	2.5746	3.4449	3.61127	2.9007	2.82887		0.157633	-0.419811	0.229123	-0.207904	0.0179546	0.0801192
Dhpr_1	1	1	1	1	1	1	75.8371	78.4358	68.285	65.7627	60.1833	57.2175	78.911	69.7692	77.1765	69.2241	62.1503	66.284		0.0573215	-0.168923	0.176592	0.0740052	0.0463985	0.212204
DHX35_1	1	1	1	1	1	1	34.4906	39.4466	38.8947	40.1869	39.3422	42.2971	35.0495	37.0896	38.1076	36.7227	39.5087	39.3037		0.0231902	-0.0888884	-0.0294981	-0.130054	0.00609212	-0.105895
dia_1	1	1	1	1	1	1	104.127	101.388	105.568	113.867	101.384	98.1092	105.016	107.292	111.278	106.41	108.857	102.67		0.0122646	0.0816561	0.0759994	-0.0977118	0.1026	0.06556
Dic_1	1	1	1	1	1	1	121.513	106.85	111.944	102.803	105.824	107.293	110.073	105.457	105.537	101.823	105.929	108.364		-0.14264	-0.0189398	-0.0850288	-0.0138115	0.00144068	0.0143298
DIP2_1	1	1	1	1	1	1	93.6908	91.9166	91.8447	96.8582	99.766	98.86	87.723	84.9364	85.2146	89.4521	101.202	91.3372		-0.0949517	-0.113942	-0.108096	-0.114759	0.0206226	-0.114184
Dip-C_1	1	1	1	1	1	1	87.3496	74.8033	75.3482	70.6331	64.0541	64.9762	64.688	83.7128	73.3844	67.4917	66.7162	52.5817		-0.433303	0.162347	-0.0380992	-0.0656344	0.058747	-0.305351
disp_1	1	1	1	1	1	1	13.5716	14.2072	15.5958	15.4354	19.0916	20.003	15.2389	15.7025	16.637	19.252	15.2287	20.6861		0.167168	0.14437	0.0932364	0.318765	-0.326143	0.0484451
Dl_1_1	1	1	1	1	1	1	3.01851	3.60563	3.74489	3.67152	4.8549	5.2751	3.18029	2.5746	2.43012	3.44046	3.41101	4.33171		0.0753224	-0.4859	-0.623894	-0.0937744	-0.509241	-0.284262
Dl_2_1	1	1	1	1	1	1	56.6263	52.3354	47.8777	47.7048	48.5053	52.4815	58.8796	47.4135	46.9201	51.7534	47.3245	53.6248		0.0562944	-0.14249	-0.0291493	0.117519	-0.0355554	0.0310921
Dl_2_2	1	1	1	1	1	1	35.5435	24.19	23.7019	30.4212	29.0201	30.4762	33.128	26.4853	25.4762	27.4261	27.879	28.4125		-0.101535	0.13078	0.104153	-0.149526	-0.0578719	-0.101159
Dl-2_1	1	1	1	1	1	1	0.140396	0.0538153	0	0.074929	0	0.0770088	0	0.101964	0.133523	0	0.0537168	0.0176805		#NUM!	0.921978	#DIV/0!	#NUM!	#DIV/0!	-2.12287
DLC-A_1	0.571822	1	1	1	1	1	0.233993	0.430523	0.37923	0.349669	0.284296	0.385044	0.33128	0.45884	0.347161	0.195204	0.349159	0.282887		0.501587	0.0919026	-0.127468	-0.841008	0.29649	-0.444796
DLC-B_1	1	1	1	1	1	1	0.65518	0.645784	0.63995	0.774266	0.546723	0.519809	0.485878	0.713751	0.427275	0.561211	0.429734	0.636496		-0.431299	0.14437	-0.582796	-0.464288	-0.347366	0.29217
DLC-D_1	1	1	1	1	1	1	376.167	426.756	433.27	411.26	369.497	384.986	398.398	454.43	407.486	401.607	357.807	355.236		0.0828355	0.0906488	-0.0885138	-0.0342669	-0.046381	-0.11603
DLC-D_2	1	1	1	1	1	1	0.32759	0.699599	0.853267	0.574456	0.546723	0.808592	1.41346	0.305893	0.320456	0.414808	0.188009	0.0176805		2.10927	-1.1935	-1.41287	-0.469753	-1.54001	-5.51519
DLC-D_3	0.00270855	1	0.521018	1	0.448981	5.57728e-07	0.982771	0.511246	0.616248	0.824219	0.721674	0.943358	0.375451	0.305893	0.881254	0.732014	0.778893	0.636496		-1.38823	-0.740987	0.516046	-0.171157	0.110077	-0.567653
Dlic_1	0.185016	1	1	1	1	0.998749	62.6867	55.8872	56.2682	55.8721	57.3622	57.4871	55.5005	58.1452	56.2934	62.4408	57.2621	64.6928		-0.175659	0.0571428	0.000646768	0.160361	-0.00252031	0.170367
Dll_1	1	1	1	1	1	1	0.0467986	0.0538153	0.142211	0.074929	0.0874757	0.0385044	0.353366	0.305893	0	0.0732014	0.134292	0.0707218		2.91662	2.50694	#NUM!	-0.0336534	0.618418	0.877132
dlp_1	0.114055	0.576942	0.889051	1	1	1	9.05553	10.5478	11.211	10.3902	12.5965	12.0904	9.40836	11.8789	10.575	11.5414	11.6834	10.4491		0.0551445	0.171454	-0.0842479	0.151603	-0.108563	-0.210474
DMAP1_1	1	1	1	1	1	1	15.3967	15.6064	13.3204	12.1135	13.2088	13.6498	14.5101	14.326	14.0199	12.3222	12.6234	13.8084		-0.0855696	-0.123505	0.0738391	0.0246452	-0.0653977	0.0166691
DNAH1_1	1	1	1	1	1	1	0.748778	0.430523	0.545143	0.74929	1.02784	1.03962	0.772987	1.07063	0.854549	1.14682	0.617743	0.601135		0.0459077	1.3143	0.64853	0.614045	-0.734537	-0.790292
DNAH2_1	1	0.488284	1	1	1	0.638412	1.12317	1.13012	1.68283	1.67341	0.787281	1.25139	0.839243	0.841207	2.75058	0.732014	1.34292	1.80341		-0.42041	-0.425946	0.708845	-1.19285	0.770421	0.52719
DNAH3_1	1	1	1	0.226777	0.908009	0.927584	22.9313	17.7321	13.1308	18.957	15.177	14.5354	18.883	12.7456	13.4592	13.7131	17.1894	15.7356		-0.280233	-0.476373	0.0356296	-0.467183	0.179626	0.114461
DNAH5_1	1	1	1	1	1	1	7.67497	12.7542	20.8576	16.5593	13.515	11.147	12.0586	9.58466	17.2779	16.5923	8.19181	19.201		0.65183	-0.412177	-0.271646	0.00287245	-0.722308	0.784521
DNAH7_1	0.571742	1	1	1	0.378592	0.179832	0.67858	0.215261	0.90067	0.724314	0.80915	0.539062	0.485878	0.254911	0.480684	0.634412	0.698318	0.707218		-0.481925	0.243906	-0.905911	-0.191195	-0.212524	0.391705
DNApol-alpha50_1	1	1	1	1	1	1	5.14785	3.55181	5.167	5.12015	4.17696	4.65903	4.6821	4.56291	4.43297	3.87967	4.78079	4.40243		-0.136815	0.361399	-0.221053	-0.400251	0.194795	-0.0817291
DNApol-alpha60_1	1	1	1	1	1	1	8.25995	8.20684	6.77873	8.91655	7.82907	8.3362	7.11148	7.69832	6.3023	7.88135	8.37981	8.22141		-0.215983	-0.0922831	-0.105136	-0.178043	0.0980765	-0.0200041
DNApol-alpha73_1	1	1	1	1	1	1	16.0987	14.4225	15.1218	17.0838	17.5826	19.4447	14.9739	14.9633	15.2751	13.2494	16.4373	18.9181		-0.104499	0.0531051	0.0145506	-0.366698	-0.0971738	-0.0396123
DNApol-delta_1	1	1	1	1	1	1	57.0943	57.6631	60.1316	62.5407	54.8473	64.1868	53.0932	57.253	59.8184	61.3916	61.0491	56.7012		-0.10482	-0.0102963	-0.00753295	-0.0267561	0.15455	-0.178898
DNApol-epsilon_1	1	1	1	1	1	1	9.52351	9.44459	9.26742	9.76575	10.0378	11.3973	9.93841	9.71212	9.45345	11.761	10.5553	12.3233		0.0615208	0.0402976	0.0286726	0.268211	0.0725252	0.112694
DNApol-eta_1	1	1	1	1	1	1	5.38184	4.81647	5.21441	5.22005	5.64218	4.85155	6.13973	4.94528	4.51309	6.22212	4.83451	6.13512		0.190076	0.0380746	-0.208388	0.253341	-0.222884	0.338644
DNApol-iota_1	1	1	1	1	1	1	14.18	15.0683	12.7042	12.3133	13.4931	15.6328	14.0463	12.6181	15.5421	14.8599	15.1213	13.3664		-0.0136664	-0.256021	0.290878	0.271201	0.164354	-0.225961
DNaseII_1	1	1	1	1	1	1	6.38801	5.59679	3.91081	3.12204	6.91058	1.88672	5.94096	5.60805	3.68524	3.31846	3.14243	2.66975		-0.10467	0.00289758	-0.0857059	0.0880251	-1.13693	0.500827
dnc_1	1	1	1	1	0.0287497	0.883803	192.459	216.122	246.452	272.467	280.032	238.65	217.474	217.975	271.667	252.813	252.281	248.251		0.176293	0.0123115	0.140531	-0.108009	-0.150559	0.0569032
dnk_1	1	1	1	1	1	1	2.26973	2.31406	3.50787	2.62251	3.38968	2.81082	2.76067	2.98246	2.67047	2.61085	3.035	2.89959		0.282496	0.366078	-0.393505	-0.00643196	-0.159455	0.0448597
Dnmt1.1_1	1	1	1	1	1	1	100.664	100.043	104.454	89.0156	88.1099	89.8885	105.833	97.1212	96.6175	98.407	88.0149	94.8733		0.072245	-0.0427582	-0.112513	0.144703	-0.00155607	0.0778657
Dnmt1a_1	1	1	1	1	1	1	3.55669	4.60121	3.69749	5.89441	5.42349	5.83342	4.15205	4.38447	3.89888	4.78249	4.45849	5.97599		0.223286	-0.0696102	0.0765142	-0.301587	-0.282667	0.0348377
Dnmt2_1	1	1	1	1	1	1	8.04936	8.69117	8.81709	8.91655	7.76347	8.20144	7.46485	8.94738	8.41197	8.05215	9.07813	9.77729		-0.108761	0.0419145	-0.067859	-0.147111	0.225694	0.253558
Dnmt3_1	1	1	1	1	1	1	11.3253	11.355	10.4525	12.4382	14.2148	15.9023	9.71756	9.1768	10.2012	10.6142	11.9788	12.2172		-0.220879	-0.307269	-0.0351142	-0.228784	-0.246906	-0.380324
dnr1_1	1	1	1	1	1	1	120.179	117.99	93.883	99.7804	84.589	95.9337	102.366	103.112	106.498	92.7949	110.737	104.615		-0.231451	-0.19446	0.181893	-0.104711	0.388597	0.124984
Dnt_1	1	1	1	1	1	1	5.24144	6.72692	7.84531	6.86849	9.97223	8.14368	5.10172	7.01006	6.06196	8.02775	9.64216	7.6026		-0.0389812	0.0594811	-0.372047	0.225003	-0.0485599	-0.0991888
dock_1	1	1	1	1	1	1	113.019	117.048	113.105	107.173	109.038	122.059	99.1853	115.781	112.747	108.924	109.716	104.173		-0.188362	-0.0157101	-0.00457563	0.0233697	0.00894326	-0.228593
Dop1_1	1	1	1	1	1	1	3.74389	2.69077	3.43677	2.07304	2.84296	2.15625	3.18029	2.5746	2.83069	2.95246	2.5784	2.86423		-0.235378	-0.0636671	-0.279897	0.51017	-0.140915	0.409627
Dop3_1	1	1	1	1	1	1	0	0	0.0948074	0	0.19682	0	0.0220854	0	0	0	0.0537168	0		#DIV/0!	#DIV/0!	#NUM!	#DIV/0!	-1.87343	#DIV/0!
DopEcR_1	1	1	1	1	1	1	0.0935972	0.0538153	0	0.0499527	0.0437378	0	0.0883414	0.152947	0	0.122002	0.107434	0.141444		-0.0833754	1.50694	#DIV/0!	1.28827	1.29649	#DIV/0!
DopR2_1	1	1	1	1	1	0.189538	1.56775	1.66827	2.25168	2.8473	3.01791	2.44503	1.56806	1.17259	2.69717	2.63525	1.69208	2.12165		0.000282566	-0.508657	0.260448	-0.111656	-0.834754	-0.204662
dor_1	1	1	1	1	0.418994	1	23.3525	25.0241	24.7447	24.3769	24.3401	23.3529	24.581	23.5538	27.5592	31.9158	33.5461	43.8299		0.0739665	-0.0873603	0.155413	0.388756	0.46281	0.908311
dos_1	1	1	1	1	1	0.0640239	39.6384	37.8322	36.6431	40.8113	35.4495	37.561	38.0972	38.4151	39.2292	34.1606	41.3082	35.1134		-0.0572129	0.0220604	0.0983859	-0.256635	0.220661	-0.0972159
Dp_1	1	1	1	1	1	1	63.4589	62.4796	63.9239	58.3197	61.3205	65.419	61.9715	62.0199	61.7412	65.9544	58.1753	74.4701		-0.0342175	-0.0106541	-0.0501223	0.177486	-0.075963	0.186952
Dpck_1	1	1	1	1	1	1	19.5852	21.3378	23.7019	23.7275	24.7994	23.738	21.489	24.3185	25.7967	23.5464	21.6747	23.5504		0.133837	0.188646	0.122187	-0.011052	-0.19429	-0.0114465
Dph5_1	1	1	1	1	1	1	18.6024	17.7591	20.3125	20.6554	26.2864	25.4322	20.8927	21.6929	22.8058	24.1565	25.8378	27.4224		0.16751	0.288671	0.167033	0.225888	-0.024838	0.1087
D-PIAS_1	1	1	1	1	1	1	35.0288	34.2535	34.3914	33.0687	33.372	36.791	34.0998	35.866	36.4252	33.2334	32.0152	32.2845		-0.0387768	0.0663675	0.082888	0.00717016	-0.0598807	-0.188509
Dpit47_1	1	1	1	1	1	1	9.8979	14.288	12.9886	12.3383	13.2307	13.284	10.8439	11.1141	12.7648	11.2974	11.3074	13.8438		0.13169	-0.362406	-0.0250734	-0.127152	-0.226625	0.0595482
dpp_1	1	1	1	1	1	1	71.7657	64.0671	62.7388	62.1161	64.6883	61.0295	60.6685	67.2201	58.8571	64.9784	67.4951	69.3251		-0.242347	0.0693075	-0.0921421	0.0649925	0.0612787	0.183871
dre4_1	1	1	1	1	1	1	62.2655	65.1434	69.8257	73.9799	71.3583	67.5752	68.31	64.8749	71.4083	73.6162	71.2553	84.8308		0.133663	-0.00595984	0.0323339	-0.00711037	-0.00208425	0.328094
Drep-1_1	1	1	1	1	1	1	31.7061	37.6169	35.7187	42.6846	43.3442	41.1227	30.6766	32.2463	38.7485	32.5746	39.267	36.2096		-0.0476216	-0.222249	0.11746	-0.389966	-0.142524	-0.183564
Drep-2_1	0.571822	1	0.00177882	1	1	1	0.725378	0.591969	0.142211	0.399621	0.328034	0.385044	0.309195	0.560805	0.961368	0.146403	0.537168	0.229846		-1.23022	-0.0780224	2.75705	-1.44869	0.711528	-0.744356
Drep-2_2	1	1	1	0.00483415	0.00100794	1	0.514785	0.80723	1.20879	0.674361	1.9682	1.34765	0.795073	1.04514	0.881254	2.19604	0.483451	1.80341		0.627118	0.372639	-0.455939	1.70331	-2.02544	0.420275
drk_1	1	1	1	1	1	1	147.299	150.817	164.515	163.72	158.44	160.313	146.846	160.033	160.522	154.626	158.733	154.121		-0.00444436	0.0855682	-0.0354467	-0.0824492	0.0026625	-0.0568329
Drl2_1	0.127535	0.169318	1	1	1	0.650074	2.36333	3.92852	2.91533	3.57162	3.63024	1.75195	4.72627	1.86085	2.2966	3.56247	3.46473	2.70511		0.99988	-1.07802	-0.344158	-0.0037002	-0.0673221	0.626725
Droj2_1	1	1	1	1	1	1	340.366	401.032	409.355	424.223	453.43	432.019	395.195	429.372	433.47	450.457	445.581	523.536		0.215478	0.0985128	0.082581	0.0865661	-0.0251945	0.277193
drongo_1	1	1	1	1	1	1	29.5767	31.6434	27.826	31.0706	33.6563	33.4796	29.3956	29.5442	29.9359	30.8422	32.6061	34.7951		-0.00886125	-0.0990299	0.105446	-0.0106434	-0.0457347	0.0556045
drosha_1	1	1	1	1	1	1	25.2478	21.6069	24.2707	27.1742	27.3362	27.8579	24.3381	22.7636	24.7552	27.7433	29.5979	35.52		-0.052946	0.0752378	0.0285174	0.0299003	0.114686	0.350545
Drp1_1	1	1	1	1	1	1	34.982	33.8767	41.336	37.1148	37.9207	39.1012	39.2236	39.2308	38.6684	43.9696	38.3806	39.286		0.165111	0.211693	-0.0962466	0.244511	0.0173921	0.00680079
drpr_1	1	1	1	0.938685	1	0.753263	106.443	113.927	112.679	102.303	110.416	124.562	96.4909	125.493	102.252	148.794	118.902	173.428		-0.141622	0.139494	-0.140082	0.540467	0.106822	0.477473
Dscam_1	1	1	1	1	1	0.805024	42.7739	55.8065	62.1937	68.2603	70.0899	69.3849	40.372	42.6211	52.3411	58.0243	68.8649	50.407		-0.0833754	-0.388863	-0.248822	-0.23439	-0.025438	-0.460999
dsd_1	1	1	1	1	1	1	115.803	109.272	105.734	95.6843	78.0064	82.1299	100.842	108.49	89.247	89.5253	88.7669	63.5612		-0.199582	-0.0103593	-0.244564	-0.0959875	0.186429	-0.36976
dsh_1	1	1	1	1	1	1	98.9556	100.258	93.6697	95.6344	96.2233	104.77	101.858	93.0936	92.051	92.6973	103.727	101.503		0.0417006	-0.106963	-0.0251498	-0.0450014	0.108335	-0.0457027
Dsor1_1	1	1	1	1	1	1	13.2674	16.7904	15.1455	16.4344	15.1114	14.7664	14.6647	15.3457	15.195	14.5671	13.268	14.7985		0.144459	-0.129805	0.00470456	-0.17401	-0.187685	0.00313325
Dsp1_1	1	1	1	1	1	1	88.7301	75.4222	69.9442	78.5006	77.5691	78.2217	74.1626	80.9598	71.6753	67.3209	80.9512	80.4284		-0.258732	0.102217	0.0352726	-0.22165	0.0615702	0.0401363
Dspp_1	1	1	1	1	1	1	35.5201	21.0956	19.8622	31.2953	40.7199	34.2882	25.8399	30.7168	21.2836	29.9638	30.6454	35.0957		-0.459039	0.542085	0.0997213	-0.0627293	-0.410064	0.0335837
Dsx_1	0.837774	1	1	1	1	0.833121	12.659	15.445	17.1838	20.9052	21.3003	25.3551	18.4634	14.9633	15.5421	23.9612	20.0901	18.5998		0.544499	-0.0457126	-0.14487	0.196842	-0.0843934	-0.446988
Dsx_2	0.726603	1	1	1	0.670991	0.431433	2.85471	2.95984	4.55076	5.66963	5.70779	7.33509	1.74474	2.11576	4.0324	3.80647	3.62588	4.64996		-0.710332	-0.484343	-0.174466	-0.5748	-0.6546	-0.657596
Dsx_3	0.827645	0.334193	1	1	1	1	0.421187	0.376707	0.308124	0.499527	0.349903	0.442801	0.154597	0.0509822	0.534093	0.292805	0.510309	0.601135		-1.44595	-2.88538	0.79358	-0.770619	0.544418	0.441033
Duox_1	1	0.496555	1	1	1	1	12.893	17.0056	18.203	21.9042	13.4057	11.7823	16.2769	10.1455	18.72	15.7871	16.4373	14.2151		0.336237	-0.745179	0.0404	-0.472465	0.294135	0.270796
dup_1	1	1	1	1	1	1	26.5816	23.0599	26.712	23.9273	23.1811	27.8387	25.5528	22.942	26.8382	25.0593	25.7303	26.061		-0.0569493	-0.00739262	0.00679982	0.0666852	0.150523	-0.0951988
dx_1	1	1	1	1	1	1	24.0311	27.5804	26.9253	26.7247	26.6582	26.1252	26.5024	26.6892	27.8263	27.2309	25.9452	30.5341		0.141223	-0.0473849	0.0474843	0.0270728	-0.039113	0.22498
dy_1	1	1	1	1	1	0.148475	0.514785	0.80723	0.592546	0.299716	0.590461	0.17327	0.375451	0.382367	0.347161	0.53681	0.564026	0.565775		-0.455344	-1.07802	-0.771325	0.840816	-0.06608	1.70721
Dyb_1	1	1	1	1	1	0.333834	38.0005	38.182	38.9895	47.7797	40.545	33.3641	38.0089	35.5856	42.9945	41.9444	47.2707	52.8469		0.000320103	-0.101598	0.141065	-0.187921	0.221424	0.663523
dyl_1	1	1	1	1	1	1	2.52712	2.50241	2.44129	2.3228	2.55866	2.11774	2.14228	2.21773	2.00285	1.83003	2.52469	1.82109		-0.23835	-0.174238	-0.28559	-0.343994	-0.0192858	-0.217727
dys_1	1	1	1	1	0.945771	1	14.5544	10.7631	10.8317	10.7898	16.183	11.2048	12.5445	12.7201	11.8035	12.3954	11.2805	14.2681		-0.214399	0.241017	0.123944	0.200144	-0.520646	0.348682
E(Pc)_1	1	1	1	1	1	1	37.7665	37.5631	41.9286	38.8632	37.8114	40.8917	39.8861	38.3386	36.9058	41.0172	42.7317	44.4487		0.078782	0.0294832	-0.184085	0.0778242	0.176486	0.120333
e(r)_1	1	1	1	1	1	1	42.7505	44.8013	46.7401	44.6327	39.714	37.253	41.6971	47.6429	44.6502	42.0908	41.7111	43.3171		-0.0359932	0.088722	-0.0659929	-0.0845967	0.0707837	0.21758
e(y)2_1	1	1	1	1	1	0.94916	50.5659	46.335	46.5978	50.0526	49.2707	48.6503	43.9278	42.2133	49.4036	46.8977	46.7336	36.9522		-0.203031	-0.134405	0.0843538	-0.0939276	-0.0762699	-0.396791
E(z)_1	1	1	1	1	1	1	20.4978	11.355	19.8859	22.204	19.7039	22.5828	19.7001	13.6377	15.729	21.0576	21.5404	18.4584		-0.0572625	0.264273	-0.338311	-0.0764763	0.128565	-0.290949
E(z)_2	1	1	1	1	1	1	21.4338	22.5755	18.9141	20.1809	18.3262	19.695	18.3308	24.1656	28.0399	18.7152	20.8421	17.9633		-0.225612	0.0981938	0.568021	-0.108782	0.185596	-0.132774
E(z)_3	1	1	1	1	1	1	20.2404	23.0868	18.2267	19.3317	18.5448	20.8886	18.2867	24.8538	14.5006	19.74	18.774	18.0517		-0.146445	0.106402	-0.32994	0.0301527	0.0177183	-0.21058
E2f2_1	1	1	1	1	1	1	5.42864	5.59679	7.51349	7.31807	7.08553	8.10518	6.86855	7.31595	8.06481	7.61294	6.44601	7.62028		0.339414	0.386445	0.102158	0.0569919	-0.136469	-0.0890002
E74_1	1	1	1	1	1	1	12.9632	11.0052	11.211	16.4095	19.2447	17.1537	11.9482	13.2299	10.2012	14.1767	20.1975	15.9655		-0.117633	0.265611	-0.136176	-0.211009	0.0697192	-0.103567
E75_1	0.476363	0.01636	0.179466	1	1	0.254319	154.365	258.932	275.984	308.508	329.346	395.941	242.254	119.579	150.668	302.175	298.531	243.389		0.650175	-1.11461	-0.873216	-0.0299207	-0.141724	-0.70202
Eaat-2_1	0.684851	1	1	0.607924	1	1	0.0467986	0.107631	0.142211	0.0249763	0.109345	0.250279	0.220854	0.101964	0.320456	0.219604	0.16115	0.247526		2.23855	-0.0780224	1.17209	3.13627	0.559524	-0.0159526
Eaat-3_1	1	1	1	1	1	1	57.0943	76.8483	73.8076	79.6495	95.5235	89.9848	53.1153	76.3204	69.085	74.519	84.9531	74.8767		-0.10422	-0.00994417	-0.0953971	-0.0960575	-0.169189	-0.265164
Eaat-4_1	1	1	1	1	1	1	7.58137	7.58796	6.77873	8.14228	5.79526	7.35434	6.86855	6.70416	6.46253	7.39334	7.81579	6.2412		-0.142455	-0.178655	-0.0689163	-0.139208	0.431517	-0.236772
Eaat-5_1	1	1	1	1	1	1	25.9264	27.6611	27.7075	26.7996	26.7894	20.8886	22.8142	28.2951	24.2745	27.1089	22.1044	17.7865		-0.184493	0.032697	-0.190831	0.0165553	-0.277327	-0.231933
ebi_1	0.492852	1	1	1	0.0150779	0.439898	0.631781	0.430523	0.331826	0.974077	1.18092	0.78934	0.242939	0.203929	0.40057	0.53681	0.295442	0.38897		-1.37883	-1.07802	0.271628	-0.859624	-1.99897	-1.02099
ebi_2	1	1	0.023416	1	0.0236947	0.146832	0.65518	0.3498	0.995478	0.399621	0.677937	0.61607	0.772987	0.560805	0.213637	0.219604	0.107434	0.212165		0.238553	0.680969	-2.22023	-0.863728	-2.65771	-1.53791
ebi_3	1	1	1	1	1	1	47.4772	43.5366	41.1938	45.5818	44.1096	47.1679	44.8333	49.9116	41.6593	44.97	46.9484	52.4402		-0.0826645	0.197147	0.0162098	-0.0194938	0.0899842	0.152869
ebony_1	1	1	1	0.016025	1	0.182813	193.419	146.324	164.301	93.0119	133.335	147.145	186.908	170.816	113.495	197.424	151.804	249.012		-0.0493956	0.223278	-0.533717	1.08581	0.187152	0.758978
ec_1	1	1	1	1	1	1	10.8807	8.44901	7.25277	7.24314	10.9782	8.83676	11.131	8.48854	7.66424	8.34496	9.77645	9.70657		0.0328177	0.0067352	0.0796109	0.20429	-0.167259	0.135444
ecd_1	1	1	1	1	1	1	31.0509	31.186	31.6894	34.0677	33.3282	32.5747	29.3735	27.3775	30.3632	31.135	33.8147	34.194		-0.0801175	-0.187909	-0.0616754	-0.129869	0.0209054	0.0699904
Echs1_1	1	1	1	1	1	1	177.507	182.434	171.436	164.794	141.186	139.829	170.808	187.36	175.904	152.918	144.74	141.444		-0.0555	0.0384366	0.0371192	-0.107907	0.0358671	0.0165666
eco_1	1	1	1	1	1	1	2.62072	3.57872	3.27086	3.77143	2.99604	3.86969	3.18029	3.10992	2.75058	3.34286	3.41101	3.9781		0.279195	-0.202568	-0.249932	-0.174026	0.187143	0.0398617
Ecr_1	0.26435	0.0822114	0.0504485	1	1	1	23.1419	46.1197	41.099	34.1676	43.2786	51.7307	39.2457	23.4773	20.1887	46.9953	35.5336	63.3844		0.762026	-0.974116	-1.02555	0.459886	-0.284468	0.293109
Ecr_2	1	1	1	1	1	1	31.4253	19.8579	25.7876	25.1512	31.7755	24.1423	22.7037	26.7912	32.4996	24.8397	32.042	26.4676		-0.468994	0.432048	0.333742	-0.0179795	0.0120494	0.132669
Ect4_1	1	1	1	1	1	1	204.814	250.941	207.605	225.911	216.174	237.976	254.247	250.527	192.167	309.081	193.219	268.531		0.311914	-0.00238299	-0.111479	0.452229	-0.161957	0.174269
Edem1_1	1	1	1	1	1	1	19.5384	19.8309	21.0946	21.7794	19.4852	21.0234	20.2744	22.2028	20.5626	17.6415	21.0301	20.2795		0.0533426	0.162986	-0.0368551	-0.303986	0.110077	-0.0519753
Edem2_1	1	1	1	1	1	1	150.808	146.082	132.849	127.105	107.573	109.43	133.837	146.192	132.669	120.001	116.78	110.485		-0.172238	0.00108459	-0.00195736	-0.0829639	0.118477	0.013851
EDTP_1	1	1	1	1	1	1	28.5237	27.6342	28.2526	30.5461	29.6543	33.3448	27.2312	28.4991	26.7047	27.8653	27.4493	33.4337		-0.0669007	0.0444616	-0.0812924	-0.132515	-0.111472	0.00384264
eEF1delta_1	1	1	1	1	1	0.927584	89.0811	84.3555	81.8662	84.7197	76.4975	75.8537	97.9265	100.155	94.3476	87.9637	81.542	100.337		0.136579	0.247674	0.204718	0.0542097	0.0921316	0.403557
Ef-1a-f1_1	1	1	1	1	1	1	27.9388	20.4767	18.1556	17.4335	20.6661	21.7935	22.1295	19.5517	19.0137	17.6415	15.4167	19.0065		-0.336296	-0.0666923	0.0666247	0.0171152	-0.422774	-0.197405
EF1-alpha_1	1	1	1	1	1	1	2687.71	1963.37	1626.8	1767.05	1536.44	1586.55	1973.72	2187.6	1713.75	1613.07	1845.76	1853.07		-0.445459	0.156014	0.0751153	-0.131538	0.26462	0.224021
Ef1beta_1	1	1	1	1	1	1	117.535	111.909	102.439	111.17	107.048	112.067	112.768	133.421	114.029	118.391	115.357	123.321		-0.0597311	0.253655	0.154629	0.0907966	0.107839	0.138058
Eg_1	1	1	1	0.148019	0.144812	0.994627	10.2957	6.96908	7.15796	6.06925	13.6243	9.1833	11.8819	6.09238	5.1807	11.395	7.41291	12.0581		0.206727	-0.193964	-0.4664	0.908813	-0.878074	0.392915
egg_1	1	1	1	1	1	1	22.9313	24.3783	24.01	24.7266	26.0459	29.9564	26.127	23.1459	26.3575	25.5473	27.4761	30.6049		0.188221	-0.0748412	0.13458	0.0471076	0.0771228	0.0308959
egl_1	1	1	1	1	1	1	46.3774	42.0567	39.2266	39.3627	38.7299	40.4874	45.9817	41.627	38.7485	40.5048	39.9653	42.9281		-0.0123623	-0.0148154	-0.0176919	0.0412623	0.0453004	0.0844518
Eh_1	1	1	1	1	1	1	0.163795	0.161446	0.26072	0.199811	0.218689	0.211774	0.33128	0.0509822	0.186933	0.195204	0.456592	0.318248		1.01616	-1.66298	-0.479985	-0.0336534	1.06202	0.587626
eIF-1A_1	1	1	1	1	1	1	62.8505	72.3816	72.0299	78.1759	76.0382	74.2557	69.7897	72.7771	77.8975	74.4458	72.8131	79.7035		0.15109	0.00786216	0.112981	-0.0705339	-0.0625279	0.102141
EIF2AK4_1	1	1	1	1	1	1	55.7371	63.233	67.2659	67.511	65.5193	71.6567	62.0157	59.5982	64.5452	65.3444	70.8255	69.2543		0.153994	-0.0854082	-0.0595653	-0.047059	0.11235	-0.0491967
eIF2B-alpha_1	1	1	1	1	1	1	13.244	13.6691	14.7426	16.4594	15.2426	16.2489	13.4721	14.5299	14.4205	15.4699	15.6316	17.3976		0.0246318	0.088111	-0.0318633	-0.089449	0.0363506	0.0985475
eIF2B-beta_1	1	1	1	1	1	1	14.2034	15.9832	15.7617	15.5103	17.8888	17.3847	15.2168	15.4986	18.6666	16.0067	15.7659	19.9082		0.0994321	-0.044414	0.24403	0.0454491	-0.18225	0.195541
eIF2B-gamma_1	1	1	1	1	1	1	20.2872	20.1	22.8486	22.179	23.1592	23.3337	20.0093	23.7322	23.0194	21.4724	23.0982	21.4818		-0.0198963	0.239651	0.0107466	-0.0467096	-0.00380396	-0.119301
eIF-3p66_1	1	1	1	1	1	1	170.09	157.544	140.836	148.384	152.12	152.593	165.861	169.465	146.609	149.599	151.535	158.806		-0.0363194	0.105229	0.0579494	0.0117632	-0.0055612	0.057576
eIF3-S10_1	1	1	1	1	1	1	219.977	216.58	205.708	198.662	188.598	198.471	215.222	220.83	199.324	199.401	192.145	209.213		-0.0315274	0.0280347	-0.045488	0.00535522	0.026883	0.0760437
eIF3-S8_1	1	1	1	1	1	1	159.607	166.289	164.396	170.863	164.848	169.554	168.865	173.722	166.744	172.096	170.819	163.916		0.0813466	0.0630844	0.0204585	0.0103764	0.051335	-0.0487935
eIF3-S9_1	1	1	1	1	1	1	162.719	160.719	160.556	158.974	169.484	164.626	165.132	175.736	162.845	172.072	164.508	176.557		0.0212411	0.128863	0.02042	0.114219	-0.0429964	0.100946
eIF-4E_1	1	1	1	1	1	1	41.1126	38.5049	36.572	37.4145	40.7418	39.6018	46.4897	42.1113	41.0451	41.9688	39.1058	39.3037		0.177331	0.129168	0.166471	0.165718	-0.0591273	-0.0109016
eIF5_1	1	1	1	1	1	1	363.602	312.694	281.791	290.974	281.278	282.507	322.093	334.494	285.58	292.732	299.874	279.652		-0.174883	0.097231	0.019266	0.00869031	0.0923583	-0.014654
eIF5B_1	1	1	1	1	1	1	60.6276	51.1784	53.9928	55.5973	53.5133	53.7714	58.5483	59.0884	52.5815	54.169	56.2414	60.697		-0.0503477	0.207341	-0.0382128	-0.0375473	0.0717374	0.174786
eIF6_1	1	1	1	1	1	1	97.8325	93.5579	85.9666	82.1222	76.9349	83.7278	101.217	101.149	89.4072	86.6948	86.0005	91.8146		0.0490689	0.112547	0.0566146	0.078174	0.160708	0.133017
Elf_1	1	1	1	1	1	1	160.168	164.621	157.357	168.415	158.921	164.433	161.841	183.383	168.133	173.024	165.394	185.079		0.0149936	0.155712	0.0955614	0.0389451	0.057592	0.170641
elgi_1	1	1	1	1	1	1	10.4829	13.9651	13.1308	11.7639	10.6064	12.5332	14.0905	14.3515	12.3376	13.3959	10.2062	13.5432		0.426682	0.039378	-0.0899013	0.187426	-0.0554953	0.111819
elgi_2	0.00364828	1	1	0.191558	1	1	8.33015	4.60121	6.63652	5.36991	6.84497	5.02482	3.33489	5.86296	4.51309	2.78165	4.75393	5.64007		-1.3207	0.349615	-0.556312	-0.948956	-0.525923	0.166639
elk_1	1	1	1	1	1	1	22.9781	27.7149	23.2989	22.4287	20.0757	19.1174	22.1074	22.9165	26.1439	23.1072	22.6953	23.7802		-0.0557283	-0.274274	0.166209	0.0429956	0.176947	0.314873
elm_1	1	1	1	1	1	1	20.2638	24.0285	22.0427	24.0272	22.5906	22.8716	22.4608	22.7891	24.2745	25.9621	25.22	26.3969		0.148505	-0.0764078	0.139141	0.111736	0.158847	0.206812
EloA_1	0.376572	1	1	1	1	1	0.210594	0.403615	0.237019	0.324692	0.371772	0.269531	0.596305	0.331385	0.160228	0.268405	0.268584	0.229846		1.50159	-0.284473	-0.564874	-0.274662	-0.469045	-0.229783
EloA_2	1	1	1	1	1	1	12.0038	13.5884	16.3306	16.859	15.8112	15.344	14.5984	15.9065	15.4086	16.9827	14.9064	16.1246		0.282316	0.22724	-0.0838408	0.0105464	-0.0850178	0.0715863
Elongin-B_1	1	1	1	1	1	1	32.5484	33.9306	33.4196	33.0936	34.9465	33.056	32.5538	37.0896	35.0365	35.7223	30.5917	34.3708		0.000238742	0.128428	0.0681644	0.11027	-0.19201	0.0562704
Elongin-C_1	1	1	0.0352615	1	0.270021	1	0.982771	0.430523	1.51692	0.849195	0.306165	0.192522	0.795073	0.484331	0.480684	0.463609	0.805751	0.282887		-0.305768	0.169905	-1.65798	-0.873189	1.39603	0.555204
Elongin-C_2	1	1	1	1	0.557282	1	16.9879	22.5217	19.4829	19.3317	25.9803	18.6361	15.9235	19.1183	17.9455	20.7404	16.8402	23.3559		-0.0933457	-0.236359	-0.118585	0.101476	-0.625507	0.325684
Elongin-C_3	1	1	1	1	0.898039	1	59.9724	57.5824	54.6328	55.2976	44.5251	46.5133	50.708	62.5042	57.9491	61.294	63.5469	55.6758		-0.242086	0.118326	0.0850201	0.148528	0.513203	0.259406
Elongin-C_4	9.35686e-07	1	0.00398326	0.8107	0.856546	0.260553	0.280792	0.887953	1.09029	1.39867	0.984102	1.02037	2.05394	1.04514	0.186933	0.756414	0.537168	1.90949		2.87082	0.235135	-2.54412	-0.886812	-0.873435	0.904099
Elongin-C_5	0.367132	1	1	1	1	0.663597	5.77963	6.40402	6.82613	8.94153	8.20085	13.4188	9.71756	6.47474	8.62561	7.19814	7.57406	9.26456		0.749617	0.0158445	0.337557	-0.312898	-0.114705	-0.53446
emb_1	1	1	1	1	1	1	89.8299	97.5941	99.216	101.953	99.5911	105.406	93.664	97.1976	104.549	103.995	97.1468	109.442		0.0602986	-0.00587263	0.0755318	0.028601	-0.0358506	0.0542127
Emc_1	1	1	1	1	1	1	627.125	563.689	742.958	920.128	1094.21	1237.01	588.442	602.839	614.768	855.407	977.269	993.005		-0.0918515	0.0968754	-0.273239	-0.105224	-0.163064	-0.316986
ems_1	1	0.00826207	1	1	1	1	0.444587	0.941768	0.474037	0.549479	0.590461	0.462053	0.463792	0.152947	0.320456	0.390407	0.564026	0.459692		0.0610145	-2.62234	-0.564874	-0.493085	-0.06608	-0.00739057
En_1	0.571822	1	1	1	1	1	0.140396	0	0	0.0999053	0.131214	0.192522	0	0.0509822	0.106819	0.0732014	0.107434	0.106083		#NUM!	#DIV/0!	#DIV/0!	-0.448691	-0.288472	-0.859833
enc_1	1	1	1	1	1	1	55.5733	53.8153	55.2016	56.7962	62.3702	61.8381	53.9545	49.4783	52.5815	54.6814	61.5057	59.4063		-0.042649	-0.121222	-0.0701557	-0.054743	-0.0201363	-0.0578785
endoA_1	1	1	1	1	1	1	49.5363	55.7258	49.9161	43.1841	38.38	37.0412	41.6309	48.892	43.7689	38.6259	38.7566	36.5101		-0.250832	-0.188747	-0.189598	-0.16093	0.0140903	-0.0208348
endoB_1	1	1	1	1	1	1	15.6541	16.5482	16.4017	17.2836	15.9862	16.5954	17.337	19.6791	16.9308	19.5692	18.1831	20.4032		0.147311	0.249992	0.0458026	0.179177	0.185774	0.298016
ens_1	1	1	1	1	1	1	776.178	846.354	783.441	840.553	749.492	849.773	781.822	898.485	750.027	846.305	871.125	936.834		0.0104515	0.0862346	-0.0628819	0.00983888	0.216967	0.140717
Ent1_1	1	1	1	1	1	1	21.5508	22.8715	23.8204	23.178	21.5846	20.6576	21.0915	22.2283	22.7791	19.9352	20.3049	17.8042		-0.0310758	-0.0411571	-0.064486	-0.217442	-0.0881738	-0.214454
Ent2_1	1	1	1	1	1	1	53.1164	65.4932	64.3979	64.1642	59.9209	57.3138	56.6489	54.4745	58.9105	55.633	53.7973	48.0555		0.0928912	-0.265765	-0.12849	-0.205826	-0.155523	-0.254182
Ent3_1	1	0.382491	1	1	1	0.401303	0.467986	0.780322	0.711056	0.924124	0.721674	0.481305	0.397536	0.254911	0.721026	0.707613	0.671459	0.954745		-0.235378	-1.61408	0.0200887	-0.385126	-0.104048	0.988164
EphR_1	1	1	1	0.959624	1	0.456476	41.9549	52.1201	47.4511	31.9947	40.545	29.0323	41.5426	41.8054	35.8644	46.5073	32.2838	44.1127		-0.014251	-0.318151	-0.403891	0.539624	-0.328714	0.603536
Eps-15_1	1	1	1	1	1	1	115.78	122.699	121.638	117.713	121.044	124.369	116.412	116.01	115.578	122.051	115.169	123.887		0.00785583	-0.0808727	-0.0737288	0.052206	-0.0717883	-0.00560506
Ercc1_1	1	1	1	1	1	1	13.1738	14.3418	13.4627	13.7869	14.0398	13.7076	14.6647	14.275	13.2722	12.3222	15.6316	13.7908		0.154673	-0.00673112	-0.0205532	-0.162038	0.154936	0.00872909
Ero1L_1	1	1	1	1	1	1	56.0647	63.0985	59.7761	50.8019	47.2369	42.5474	58.9679	68.4691	59.1775	59.6591	45.6055	50.9197		0.0728365	0.117849	-0.0145186	0.231861	-0.0507048	0.259155
ERp60_1	1	1	1	1	1	1	309.549	331.045	327.702	297.168	273.427	259.712	304.822	360.546	332.5	333.701	290.742	332.923		-0.022202	0.123158	0.0209696	0.167274	0.0885828	0.358275
Err_1	1	1	1	1	1	1	31.5189	31.6434	28.1578	29.522	30.0698	31.5159	29.8594	29.0854	29.028	28.1581	29.6785	27.8467		-0.0780301	-0.121612	0.0439089	-0.0682402	-0.0188952	-0.17857
Est-6_1	0.719829	1	0.0153882	7.28414e-15	8.53531e-35	0.0201202	37.7431	16.7366	6.54171	0.449574	14.4772	0.17327	55.8539	22.2537	14.9279	5.5633	0.241725	0.742579		0.565445	0.411045	1.19027	3.62931	-5.90427	2.09952
Esyt2_1	1	1	1	1	1	1	40.8552	37.5631	38.2785	40.1869	50.8015	45.2812	40.0628	39.2563	43.128	43.0668	43.0271	46.7294		-0.0282545	0.063609	0.172092	0.0998504	-0.239625	0.0454206
Etfdh_1	1	1	1	1	1	1	55.6669	53.2234	48.968	44.2331	47.1931	43.587	49.2062	55.9785	49.19	48.5081	49.2314	44.484		-0.177981	0.0728132	0.00652464	0.1331	0.061002	0.0293902
Eth_1	1	1	1	1	1	0.282737	0.233993	0.107631	0	0.0499527	0.0874757	0	0.0883414	0.101964	0.106819	0.122002	0.0537168	0.123763		-1.4053	-0.0780224	#DIV/0!	1.28827	-0.70351	#DIV/0!
Ethr_1	1	1	1	1	1	1	1.05297	1.07631	1.01918	1.3737	0.852888	1.09738	0.750902	0.892189	1.17501	0.951618	0.752035	0.884023		-0.487766	-0.270667	0.205259	-0.529611	-0.181557	-0.311902
Ets97D-like_1	0.272181	1	1	1	1	1	4.98405	5.70442	6.84984	6.66868	6.01395	5.98743	8.72371	5.63354	6.08866	7.00293	5.39853	5.99367		0.807624	-0.0180403	-0.169944	0.0705576	-0.155746	0.0015029
eve_1	1	1	1	1	0.0245976	1	0	0	0	0	0.306165	0	0	0	0	0	0	0.0176805		#DIV/0!	#DIV/0!	#DIV/0!	#DIV/0!	#NUM!	#DIV/0!
eve_2	1	1	1	1	0.547502	1	0	0	0	0	0.131214	0.0192522	0	0	0.0267047	0	0	0.0176805		#DIV/0!	#DIV/0!	#DIV/0!	#DIV/0!	#NUM!	-0.122868
eve_3	1	1	1	1	1	1	0	0	0	0	0.0218689	0	0	0	0	0	0	0		#DIV/0!	#DIV/0!	#DIV/0!	#DIV/0!	#NUM!	#DIV/0!
ewg_1	1	1	1	1	1	1	86.32	91.8628	84.9237	85.3691	87.9131	94.6631	78.4251	76.7028	73.8651	77.0322	84.3085	74.4878		-0.13838	-0.260201	-0.201275	-0.148252	-0.0604004	-0.345798
exba_1	1	1	1	1	1	1	210.336	190.56	197.271	184.7	192.687	184.186	201.352	207.6	192.995	196.643	186.881	191.921		-0.0629768	0.123558	-0.0316149	0.0903973	-0.044143	0.0593534
exd_1	1	1	1	1	1	1	31.6827	35.1145	34.7706	32.8189	38.7736	38.1386	33.7464	35.1522	30.3899	35.0391	35.1039	36.5455		0.0910414	0.00155023	-0.194276	0.094437	-0.143443	-0.0615583
Exn_1	1	1	1	1	1	1	90.8361	90.8941	94.0253	102.403	124.325	110.854	96.4247	95.8466	105.457	111.437	112.563	114.605		0.0861366	0.0765409	0.165531	0.121969	-0.143376	0.0480034
exo84_1	1	1	1	1	1	1	23.6567	24.0016	27.186	26.6248	25.6522	29.0901	25.7736	26.2049	27.7729	24.4981	27.4761	27.7053		0.123646	0.126702	0.03081	-0.120102	0.0990932	-0.0703663
Exp6_1	1	1	1	1	1	1	37.5325	34.8185	34.6284	33.0437	36.6742	39.2937	36.0212	35.815	35.8911	35.4539	34.5667	36.8284		-0.0592927	0.0407101	0.0516688	0.101568	-0.0853806	-0.0934811
Ext2_1	1	1	1	1	1	1	32.5952	32.047	31.5235	32.719	33.8531	32.0742	30.1907	31.507	30.7905	32.8918	33.1701	32.037		-0.110557	-0.0245171	-0.0339419	0.00760026	-0.0294044	-0.00167324
exu_1	1	1	1	1	1	1	166.626	180.201	198.385	202.733	235.31	221.131	169.063	180.808	182.526	218.848	182.127	173.746		0.0209472	0.00485856	-0.120194	0.110347	-0.369618	-0.347921
eya_1	1	1	1	1	1	0.763193	8.58754	8.4221	8.34305	11.614	6.84497	6.1607	7.57528	6.95907	9.45345	9.10137	7.49349	8.73415		-0.180947	-0.275284	0.180266	-0.351709	0.130593	0.503571
Eyg_1	1	1	1	1	1	1	0.0701979	0	0.0237019	0.0999053	0.0656068	0.0577566	0.0441707	0	0	0	0.0268584	0.0353609		-0.668338	#DIV/0!	#NUM!	#NUM!	-1.28847	-0.70783
f_1	1	1	1	0.651782	1	1	0.912573	0.376707	0.284422	0.524503	0.502985	0.34654	0.662561	0.790225	0.507389	1.07362	0.564026	0.40665		-0.461887	1.06882	0.835057	1.03346	0.165246	0.230769
Faa_1	0.867083	1	1	0.922234	1	0.0351059	16.2859	9.20242	6.96834	7.0683	7.69786	6.85378	11.2194	10.6298	8.73242	10.5898	9.13185	13.8615		-0.537634	0.208029	0.325566	0.58324	0.246449	1.01611
fab1_1	1	1	1	1	1	1	134.593	121.73	116.803	115.84	106.655	119.229	117.715	119.757	125.218	105.8	121.454	102.794		-0.193304	-0.0235746	0.10037	-0.130791	0.187457	-0.213975
Fabp_1_1	0.166117	1	1	1	0.135726	0.0529148	606.884	550.504	288.191	262.227	136.353	174.829	344.267	779.009	278.182	257.132	242.88	331.049		-0.817896	0.500886	-0.0509929	-0.0283043	0.832902	0.921098
Fabp_2_1	1	1	1	1	1	1	36.8071	23.0868	22.0427	23.8274	32.3879	33.0368	32.6642	26.9696	29.4285	30.4762	31.8003	40.4529		-0.172272	0.224268	0.416913	0.355059	-0.0264125	0.29217
Faf_1	1	1	1	1	1	1	101.974	100.715	88.479	89.9148	74.9667	82.8615	88.8494	92.9916	89.4072	80.3019	86.3497	84.7424		-0.19877	-0.115112	0.0150559	-0.163124	0.203942	0.0323831
faf_1	1	1	1	1	1	1	237.175	258.367	252.638	256.907	250.902	254.11	236.137	235.105	252.172	246.079	255.477	242.187		-0.00633205	-0.136121	-0.00266308	-0.0621244	0.026068	-0.0693312
FAR1_1	1	1	1	1	0.101524	1	110.608	72.6238	69.4701	67.1614	150.546	101.055	93.2002	71.4516	71.6753	94.2102	82.2941	113.137		-0.247057	-0.0234756	0.0450835	0.488251	-0.871341	0.162936
Fas1_1	1	1	1	1	1	1	2.87811	2.4755	2.86792	2.39773	3.93641	3.40764	2.14228	2.11576	1.78921	2.78165	3.14243	2.68743		-0.425977	-0.226545	-0.680682	0.214274	-0.324998	-0.342546
Fas3_1	1	1	1	1	1	1	77.5453	88.7953	84.426	79.2749	72.8016	69.8662	73.1025	84.0442	75.1202	76.2026	74.3171	65.4354		-0.0851177	-0.0793346	-0.168486	-0.057023	0.0297238	-0.0945247
FATP_1	0.884959	1	1	1	1	0.185394	38.7258	34.2804	32.3293	35.866	38.9267	44.4533	43.1548	31.6345	33.0604	39.8215	38.6223	49.5937		0.156224	-0.115885	0.0322595	0.150932	-0.0113235	0.157865
fat-spondin_1	1	1	1	1	1	1	82.6463	84.9475	97.865	109.796	168.784	178.699	57.9741	81.5461	104.949	128.273	133.164	105.676		-0.511543	-0.0589557	0.100829	0.224395	-0.341979	-0.757882
fax_1	0.283408	1	1	0.160386	1	1	2.03574	1.47992	0.711056	1.3737	0.852888	0.577566	0.993841	1.35103	1.06819	0.53681	1.26234	0.37129		-1.03447	-0.131462	0.587129	-1.35558	0.565677	-0.637441
fax_2	1	1	1	1	1	1	47.9218	46.1735	42.4263	36.965	35.1434	38.6969	42.6026	43.8702	41.9797	32.965	40.207	41.3369		-0.169738	-0.0738249	-0.0152665	-0.165223	0.194194	0.0952116
fbl_1	1	1	1	0.757667	1	1	1.35716	1.15703	1.20879	1.02403	2.2525	1.67494	1.12635	1.04514	0.988073	1.85443	1.58464	1.37908		-0.268931	-0.146735	-0.29088	0.856722	-0.507367	-0.280409
FBN2_1	1	1	1	1	1	1	2.38673	1.749	1.44581	1.44863	2.07755	2.214	2.69441	2.03929	1.04148	1.92764	1.71894	1.87413		0.174937	0.221538	-0.473243	0.412146	-0.273366	-0.240437
Fbxl4_1	1	1	1	1	1	1	20.802	24.1631	25.4084	23.4778	24.7994	22.7561	23.9405	24.1911	26.1172	22.546	21.9702	19.8198		0.202734	0.00167023	0.0396933	-0.0584213	-0.174758	-0.199312
Fdh_1	1	1	1	1	1	1	113.276	97.4865	92.935	92.2126	90.3843	87.4627	94.0394	111.728	106.311	91.6481	101.498	91.3196		-0.268505	0.196711	0.194001	-0.00885891	0.167305	0.0622553
Fdxh_1	1	1	1	1	1	1	12.5654	17.49	17.3972	15.3854	13.4713	13.4958	12.3457	15.2182	15.9694	14.5671	14.6915	13.8261		-0.0254492	-0.200731	-0.123543	-0.0788528	0.125101	0.0348864
Fem_1	1	1	1	1	1	1	77.0773	87.7997	87.768	86.3682	78.0939	86.6541	69.8781	85.2168	96.6175	82.4979	85.9737	75.8315		-0.141466	-0.043078	0.13859	-0.0661413	0.138685	-0.192472
Fem-1_1	1	1	1	1	1	1	9.68731	11.7586	11.8509	11.2643	12.6402	11.5706	11.5506	11.1396	12.4711	11.029	12.5429	12.8537		0.253805	-0.0780224	0.0735863	-0.0304581	-0.0111569	0.151723
Fer1HCH_1	1	1	1	1	1	0.786967	1499.22	1468.08	1351.01	1326.92	1162.46	1246.91	1186.05	1320.03	1299.1	1234.66	1017.88	903.595		-0.338044	-0.15336	-0.0565192	-0.103961	-0.191621	-0.464606
Fer2LCH_1	1	1	1	1	1	1	2553.87	2366.74	2301.5	2126.73	1844.88	1790.61	2175.25	2329.96	2333.69	2057.81	1849.09	1414.45		-0.231502	-0.0225957	0.0200425	-0.0475285	0.0032867	-0.340205
Fer3HCH_1	1	1	1	1	1	1	0.467986	0.591969	0.331826	0.674361	0.831019	0.596818	0.33128	0.254911	0.320456	0.463609	0.537168	0.636496		-0.498413	-1.21553	-0.0503006	-0.540613	-0.629509	0.0928609
ferrochelatase_1	1	1	1	1	1	1	17.7601	17.9743	19.3407	22.5786	23.5528	25.0856	18.1983	19.0674	18.7734	20.0328	21.5941	23.1968		0.0351691	0.0851678	-0.0429526	-0.172594	-0.125261	-0.112937
fh_1	1	1	1	1	1	1	5.61583	5.83896	6.92094	7.51788	6.36386	5.66015	4.81461	5.37863	5.7415	6.36852	5.18367	5.37486		-0.222082	-0.118474	-0.26954	-0.239367	-0.295928	-0.0746126
Fib_1	1	1	1	1	1	1	40.2702	43.8595	36.1453	35.3915	36.1931	37.0605	39.069	45.7566	44.6235	39.9191	35.2919	44.5371		-0.0436884	0.0610895	0.303994	0.17368	-0.0363759	0.265125
Fibp_1	1	1	1	1	1	1	41.8145	37.2133	37.6622	42.0102	39.9983	40.6606	36.9267	41.0917	38.9087	37.5523	42.866	42.5922		-0.17934	0.143028	0.0469736	-0.161838	0.0998956	0.0669568
Fibroin1_1	0.97215	1	1	1	1	0.504583	0.935972	0.430523	0.402932	0.249763	0.349903	0.481305	0.530049	0.509822	0.320456	0.414808	0.268584	0.212165		-0.820341	0.243906	-0.330409	0.731881	-0.381582	-1.18176
Fibroin2_1	1	0.262606	1	1	1	1	0.187194	0.242169	0.0474037	0.149858	0.174951	0.250279	0.265024	0	0.213637	0.122002	0.295442	0.123763		0.501587	#NUM!	2.17209	-0.296688	0.755922	-1.01595
Fibroin3_1	1	1	1	1	1	1	0.0935972	0.188354	0.0474037	0.249763	0.0437378	0.0770088	0.0883414	0.127456	0.080114	0.122002	0.0537168	0.106083		-0.0833754	-0.563449	0.757054	-1.03365	0.29649	0.462095
Fibroin4_1	0.00233308	0.000104247	3.47046e-06	1	0.644841	0.000260492	3.13551	8.0723	5.64104	6.31901	4.98611	7.06556	8.10533	2.47264	1.30853	6.29532	3.11557	2.42222		1.37017	-1.70693	-2.10802	-0.00541974	-0.678419	-1.54447
fidipidine_1	1	1	1	1	1	1	23.0951	24.6743	22.3034	21.4047	19.2447	18.8287	22.7479	25.8735	20.7762	21.0576	21.433	19.8552		-0.021853	0.0684637	-0.102333	-0.0235881	0.155375	0.0765838
FIG4_1	1	1	1	1	1	1	43.8737	45.9583	47.9251	50.1275	47.5212	49.2856	46.821	49.7077	49.19	46.6049	48.4257	46.588		0.0937983	0.113144	0.0375819	-0.105121	0.0272013	-0.0812086
Fim_1	1	1	1	1	1	0.663597	940.394	964.586	890.194	758.256	704.354	706.844	866.143	895.274	801.808	704.905	714.997	495.53		-0.11866	-0.107581	-0.150864	-0.105257	0.0216358	-0.51242
FK506-bp1_1	1	1	1	1	1	0.753263	22.5335	24.5129	25.5032	24.277	22.1532	23.1411	30.8312	27.7853	29.5354	28.7437	22.2387	32.3906		0.452316	0.180783	0.211765	0.243658	0.00555856	0.485115
FK506-bp2_1	1	1	1	1	1	1	96.8497	99.7467	89.4034	90.4143	84.1079	85.0755	86.7513	91.2327	88.9532	82.8884	78.6682	74.753		-0.158863	-0.128718	-0.00728249	-0.125382	-0.0964605	-0.186612
FKBP59_1	1	1	1	1	1	0.212324	74.1056	81.6378	80.1597	75.7782	76.3225	71.4642	82.6434	87.8169	84.814	80.2531	72.8131	118.954		0.157317	0.10526	0.0814261	0.0827745	-0.0679119	0.735113
flfl_1	1	1	1	1	1	1	60.7914	66.7579	78.1924	73.5053	76.3881	80.763	66.5873	68.9025	74.6395	73.4698	74.344	80.4814		0.131381	0.0456174	-0.0670887	-0.000698258	-0.0391326	-0.00503804
fliI_1	1	1	1	1	1	1	110.819	107.227	104.786	107.148	104.818	108.775	111.553	98.5741	105.804	105.971	109.663	112.978		0.0095246	-0.121387	0.013948	-0.0159391	0.0651907	0.0546973
Flo1_1	1	1	1	1	1	1	56.3689	56.2101	57.6429	58.7443	57.3841	58.7	55.4122	56.2079	57.2014	61.2207	60.0016	65.5591		-0.0246973	-5.6252e-05	-0.0110929	0.059571	0.0643515	0.159437
Flo2_1	1	1	1	1	1	0.650074	39.5448	33.4193	34.3914	28.1483	29.37	32.7672	43.3315	35.4327	34.8763	33.5262	36.7691	47.1007		0.131926	0.0843973	0.0201992	0.252241	0.324153	0.523495
flr_1	1	1	1	1	1	1	121.77	112.77	111.588	110.62	110.504	113.415	116.125	114.379	116.86	113.682	113.557	123.816		-0.0684822	0.0204342	0.0665903	0.0393859	0.0393253	0.126593
Fmr1_1	1	1	1	1	1	1	41.4168	41.976	39.4162	38.1888	40.6325	42.0083	39.6211	41.4995	38.161	38.4551	37.3331	48.7627		-0.0639448	-0.0164677	-0.0466904	0.0100257	-0.122176	0.215104
Fmr1_2	1	1	1	0.282661	1	1	6.20081	4.52049	6.16248	3.29688	6.58255	5.87192	7.88447	6.55122	4.88695	6.05131	8.78269	5.49862		0.346556	0.535285	-0.334576	0.876149	0.416017	-0.0947625
fng_1	1	1	1	1	1	0.789897	5.47544	5.70442	5.26181	4.79546	4.98611	5.14034	6.07347	5.30215	4.48638	5.4413	5.21053	7.28435		0.149548	-0.105503	-0.230007	0.182284	0.0635129	0.502937
For_1	1	1	1	1	1	1	242.042	222.795	219.764	234.528	248.125	247.372	211.026	213.412	186.719	207.575	233.963	204.245		-0.197842	-0.0620809	-0.235084	-0.176128	-0.0847835	-0.276381
form3_1	1	1	1	1	1	1	107.754	80.723	80.5626	79.7994	109.498	93.6812	85.9341	78.9715	75.7611	82.62	101.659	93.2998		-0.326436	-0.0316478	-0.0886524	0.0501126	-0.107163	-0.00588613
foxo_1	1	1	1	1	1	1	55.1755	45.5816	45.4365	61.9913	59.6584	60.6252	49.0516	43.131	47.4809	51.5582	65.5882	50.0003		-0.16973	-0.0797267	0.0634968	-0.265864	0.13671	-0.277979
Foxp_1	1	1	1	1	1	1	40.1298	35.8948	36.2638	38.7133	53.0321	45.7817	35.6678	29.6972	32.6598	40.1144	46.2233	40.0462		-0.17005	-0.273451	-0.151015	0.0512887	-0.198248	-0.193105
FR_1	0.00308582	0.872065	1	1	1	0.185871	4.23527	3.5249	2.79682	1.39867	1.72764	1.69419	1.52389	5.68452	2.18978	1.34203	1.34292	0.830981		-1.4747	0.689454	-0.352999	-0.0596486	-0.363434	-1.02771
fra_1	1	1	1	1	1	1	70.4085	67.592	60.7241	61.8664	63.2887	72.9658	62.7224	64.2121	59.8184	64.0268	68.4889	73.48		-0.166769	-0.0740078	-0.0216799	0.0495204	0.113922	0.01013
frtz_1	1	1	1	1	1	1	21.2232	22.0374	23.37	26.7996	23.2248	22.4096	22.8142	24.1656	25.1825	23.3512	24.0651	22.0829		0.10429	0.133001	0.107762	-0.198713	0.0512769	-0.0211854
Fru_1	1	0.441061	1	1	0.433272	1	2.62072	1.85663	2.48869	2.3228	1.00597	2.52204	2.12019	3.51777	3.79206	1.95204	1.90694	1.89181		-0.305768	0.921978	0.607593	-0.250884	0.922675	-0.414824
Fru_2	1	1	1	1	1	1	40.6446	34.388	31.2627	33.6181	32.0161	34.0186	29.3735	31.2011	31.645	32.0866	34.9159	31.3298		-0.468547	-0.140307	0.0175343	-0.067269	0.125086	-0.118791
Fsn_1	1	1	1	1	1	0.175243	1.98894	1.96426	1.89615	2.77237	2.40558	2.29101	2.84901	1.86085	1.92274	2.44005	2.76641	4.20795		0.518461	-0.0780224	0.0200887	-0.184213	0.201631	0.877132
Fstl5_1	1	1	0.0257433	1	1	1	1.63795	1.53374	0.63995	1.69839	1.92447	1.69419	1.36929	1.86085	1.92274	1.75683	1.79951	1.3614		-0.258462	0.278912	1.58713	0.0488087	-0.0968524	-0.315513
ft_1	1	1	1	1	1	0.982187	2.26973	3.01366	4.00561	4.37086	4.94238	5.62164	2.31896	2.72755	3.39149	4.88009	4.24362	4.20795		0.0309573	-0.14391	-0.240103	0.158992	-0.219908	-0.417875
ftz-f1_1	1	1	1	1	1	1	190.002	201.646	196.725	198.337	182.409	179.411	179.355	183.74	190.671	174.39	186.343	169.061		-0.0831977	-0.134159	-0.0450954	-0.185636	0.0307895	-0.0857305
fu_1	1	1	1	1	1	1	16.8709	16.6558	17.0179	20.8053	19.8132	23.4877	16.9836	17.4614	19.4944	16.4947	23.7159	19.3247		0.00960898	0.0681422	0.196004	-0.334947	0.259392	-0.281456
Fuca_1	1	1	1	1	1	1	71.1573	67.4575	66.1993	66.9865	64.1634	64.7066	71.9099	70.9163	69.8594	65.3932	64.111	60.9445		0.0151795	0.072138	0.0776388	-0.0347297	-0.00118024	-0.086417
FucT6_1	1	1	1	1	1	1	50.4021	61.3495	66.6259	66.2622	56.6186	57.6603	54.7717	59.9551	62.2753	61.0987	57.3695	56.6305		0.119947	-0.0331682	-0.0974238	-0.117044	0.0190067	-0.026
Fucta_1	1	1	1	0.804868	1	0.00892736	4.86705	7.45342	6.92094	4.47076	4.8549	5.39062	6.00722	6.04139	6.8898	6.95413	6.74145	2.28078		0.303648	-0.303021	-0.00650547	0.637349	0.473618	-1.24092
Fuctb_1	1	1	1	0.37441	1	1	0.725378	0.861045	0.663652	0.349669	1.18092	0.943358	0.795073	0.637278	0.614207	0.878416	0.966902	0.813301		0.132353	-0.434166	-0.111701	1.32892	-0.288472	-0.214016
Fur1_1	1	1	1	1	1	1	173.529	152.405	156.29	124.807	140.289	136.748	148.104	130.795	128.823	146.866	134.775	144.149		-0.228564	-0.220604	-0.278832	0.234808	-0.0578467	0.0760347
fus_1	1	1	1	1	1	1	70.9701	66.3543	65.9149	57.8452	59.0461	59.9513	70.9382	67.3475	59.4446	57.9999	58.0141	59.9014		-0.000648968	0.0214353	-0.149058	0.00385323	-0.025438	-0.00120286
fusl_1	1	0.94793	1	1	1	0.112158	1.54435	0.591969	0.971776	1.19886	1.13718	0.808592	1.32512	1.17259	1.20171	1.36643	1.26234	1.76805		-0.220879	0.986108	0.306393	0.188739	0.150639	1.12867
fy_1	1	1	1	1	1	1	8.00256	8.47591	9.85997	9.99053	10.3877	9.99189	8.92248	8.59051	10.4949	9.85779	9.18557	10.6613		0.156984	0.0193743	0.0900376	-0.0192981	-0.177441	0.0935557
fz_1	1	1	1	1	1	1	10.0383	7.93776	9.10151	9.56594	9.38177	9.37582	7.31025	8.616	8.17163	7.97895	11.0388	9.86569		-0.457522	0.118286	-0.155483	-0.261707	0.234651	0.0734756
fz2_1	1	1	1	1	1	1	128.298	179.286	150.886	125.906	131.192	142.563	122.22	124.881	112.4	138.79	128.867	151.451		-0.0700182	-0.521707	-0.424818	0.140558	-0.0257988	0.0872542
fzy_1	1	1	1	1	1	1	9.57031	9.63294	9.07781	10.8148	8.31019	10.5695	7.6857	10.9612	8.75913	9.66258	11.5491	11.2801		-0.316389	0.186355	-0.0515567	-0.16252	0.474827	0.0938825
g_1	1	1	1	1	1	1	53.093	59.0354	58.5436	49.2284	48.0679	47.4374	61.7065	54.0921	56.4002	53.925	48.9091	51.238		0.2169	-0.126161	-0.0538094	0.131465	0.0250296	0.111188
GABA-B-R1_1	1	1	1	1	0.2775	1	0.0701979	0.0538153	0.189615	0.074929	0.306165	0.0385044	0.0441707	0.127456	0.160228	0.146403	0.0537168	0.0176805		-0.668338	1.24391	-0.242946	0.966347	-2.51086	-1.12287
GABA-B-R2_1	1	1	1	1	1	1	42.4229	30.3249	31.1916	25.8006	18.7635	14.7664	37.9647	29.9776	35.4638	25.8401	24.7634	15.3113		-0.160185	-0.0166219	0.185187	0.00220891	0.400279	0.0522727
GABA-B-R3_1	1	1	1	1	1	1	0.725378	0.780322	0.853267	0.599432	0.634199	0.885601	0.971756	0.764733	0.988073	0.634412	0.671459	0.830981		0.42186	-0.0291128	0.21162	0.0818238	0.0823653	-0.0918409
GABP-2_1	1	1	1	1	1	1	26.956	26.7193	26.8305	30.2463	26.8769	28.2045	26.7454	25.5166	26.8649	28.0117	30.8066	27.5638		-0.0113172	-0.0664461	0.00184818	-0.11073	0.196871	-0.0331475
GABPI_1	1	1	1	1	1	1	9.33632	6.02732	7.06315	6.61873	6.71376	6.69977	7.86239	6.19434	5.63468	6.49052	6.17743	6.54177		-0.247887	0.0394352	-0.325977	-0.0282195	-0.120115	-0.0344298
Gad1_1	1	1	1	1	1	1	307.116	282.45	236.07	249.514	227.852	253.474	249.896	284.914	232.117	234.659	272.827	268.637		-0.297456	0.0125335	-0.0243657	-0.0885512	0.25989	0.0838168
galectin1_1	1	1	1	1	1	1	60.417	43.8057	44.2514	46.9555	64.6664	57.4293	50.0012	48.9429	47.8281	55.0718	55.2745	64.7281		-0.27299	0.159983	0.112135	0.23002	-0.226401	0.172606
galectin2_1	1	1	1	1	1	1	82.3655	90.1407	92.532	93.3615	89.9469	89.8885	89.3794	91.2582	91.7305	98.6999	93.9775	93.3174		0.117902	0.0177761	-0.0125511	0.0802197	0.0632417	0.05401
GalNAc-T2_1	1	1	1	1	1	1	108.737	110.51	104.004	98.4567	76.6724	76.258	94.8787	112.161	105.056	100.066	88.9012	85.2905		-0.196681	0.0213962	0.0145253	0.0233945	0.213495	0.161497
gammaCop_1	1	1	1	1	1	1	238.439	250.618	237.943	238.599	224.069	227.465	233.42	261.411	231.716	240.881	236.945	219.061		-0.0306905	0.0608323	-0.0382555	0.0137351	0.0806069	-0.0543112
gammaSnap_1	1	1	1	1	1	1	42.1889	41.8683	48.2807	48.7788	50.4079	50.9798	45.5842	43.8192	45.7184	52.1682	52.0784	64.5513		0.111668	0.0657051	-0.0786714	0.0969165	0.0470361	0.340521
Gapdh_1	1	1	1	1	1	1	911.309	819.715	755.923	943.231	901.918	862.036	753.994	894.585	831.316	846.745	890.973	1002.27		-0.273387	0.126097	0.137158	-0.155684	-0.0176147	0.21745
GARNL3_1	1	1	1	1	1	1	26.371	25.2125	20.7391	25.276	20.3381	21.9283	25.7957	20.8008	23.7137	21.7896	22.6148	25.4599		-0.0318226	-0.277502	0.193368	-0.214131	0.15308	0.215433
garz_1	1	1	1	1	1	1	163.397	166.451	162.453	158.824	155.707	158.08	159.655	164.52	154.834	164.483	159.458	165.454		-0.0334262	-0.0168357	-0.069299	0.0505093	0.0343469	0.0657745
Gas41_1	1	1	1	1	1	1	5.35844	4.81647	6.20989	5.1701	5.18293	4.7938	4.74835	6.44925	5.154	5.1729	5.26424	5.32182		-0.174386	0.421155	-0.268874	0.000780073	0.0224567	0.15075
Gat-1B_1	0.436544	1	1	0.959624	1	1	0.889173	0.484338	0.497739	0.424598	0.634199	0.827845	0.397536	0.45884	0.560798	0.829616	0.671459	0.601135		-1.16138	-0.0780224	0.172092	0.966347	0.0823653	-0.46167
gatA_1	0.934524	1	1	1	0.498442	0.644889	6.48161	6.18876	7.32387	7.46792	10.0378	8.93302	7.8403	6.95907	8.35856	7.68614	9.18557	9.33528		0.274558	0.169245	0.190648	0.0415529	-0.128008	0.0635453
Gat-a_1	1	1	1	1	1	1	0.280792	0.215261	0.331826	0.874172	0.459247	0.481305	0.574219	0.407858	0.721026	0.732014	0.99376	0.866342		1.0321	0.921978	1.11962	-0.256046	1.11363	0.847986
Gb15078_1	1	1	1	1	1	1	0	0	0.0237019	0	0.0218689	0	0	0	0	0	0	0		#DIV/0!	#DIV/0!	#NUM!	#DIV/0!	#NUM!	#DIV/0!
gbb_1	1	1	1	1	1	0.927584	11.6763	7.85704	6.51801	8.19224	15.0896	11.3203	9.6513	7.82577	7.39719	9.34538	11.7371	15.1345		-0.274782	-0.00575213	0.182546	0.189995	-0.362473	0.418927
Gbeta5_1	1	1	1	1	1	1	14.2268	12.9695	13.7471	14.9358	14.8271	14.7087	14.2892	13.7142	12.0171	15.0551	14.3155	14.551		0.00631903	0.0805506	-0.194036	0.0114716	-0.0506597	-0.015548
GC_1	1	1	1	1	1	0.912195	10.8573	11.5972	12.3724	13.6121	14.4772	13.3225	9.73964	12.3887	16.5569	13.8839	17.6728	17.8396		-0.156722	0.095246	0.42031	0.028519	0.287746	0.421214
GckIII_1	1	1	1	1	1	1	150.715	157.302	172.17	174.934	170.687	172.192	146.426	145.911	157.825	159.067	166.817	137.359		-0.0416512	-0.108449	-0.125514	-0.137182	-0.033083	-0.326059
gcl_1	1	1	1	1	1	1	61.704	53.7346	50.3427	52.6251	53.5351	54.4067	52.2539	53.9137	53.2758	54.169	49.0971	58.0449		-0.239823	0.00480092	0.0816968	0.0417159	-0.124847	0.0933855
Gclm_1	1	1	1	1	1	1	63.6227	66.4081	69.2094	70.5831	74.8136	70.001	65.0414	70.6614	71.435	71.4201	70.9061	73.0203		0.0318161	0.0895624	0.0456624	0.0170079	-0.0773901	0.0609218
Gdch_1	1	1	1	1	1	0.282737	51.6189	41.5723	39.5584	39.9372	31.6443	33.0753	44.7228	45.2722	45.3445	34.7219	36.5543	20.4386		-0.206886	0.123002	0.196944	-0.201888	0.208092	-0.694456
Gdh_1	1	1	1	1	1	0.883803	164.942	155.419	134.058	135.547	121.044	109.795	142.186	165.922	128.903	136.155	117.344	146.765		-0.214181	0.0943428	-0.0565635	0.00645679	-0.0447901	0.418696
Gdi_1	1	1	1	1	1	1	252.432	236.357	234.814	244.318	235.681	241.038	248.438	234.697	232.144	226.119	243.364	243.69		-0.023006	-0.0101693	-0.0165023	-0.111681	0.0462766	0.0157876
gdl_1	1	1	0.595046	1	1	1	5.38184	5.05864	3.62638	3.87133	5.00798	5.14034	4.46124	5.40412	6.24889	5.75851	5.42539	5.07429		-0.270654	0.0953092	0.785069	0.572865	0.115498	-0.0186568
Ge-1_1	1	1	1	1	1	1	56.2753	57.0173	52.9025	47.7797	51.1733	53.1938	59.6525	59.8531	50.1247	51.5826	52.535	61.528		0.0840814	0.0700264	-0.0778165	0.110485	0.0378879	0.209984
gek_1	1	1	1	1	1	1	65.7286	69.1258	67.8821	70.683	67.6624	72.9851	67.2057	67.9848	63.6906	69.6145	73.3234	73.5861		0.0320623	-0.0240115	-0.0919504	-0.0219757	0.115918	0.0118307
gem_1	1	1	1	1	1	1	153.359	172.37	174.612	179.405	186.476	185.995	144.571	171.096	158.919	159.311	186.558	184.867		-0.0851374	-0.0107035	-0.135853	-0.171378	0.000634218	-0.00878118
Gem3_1	1	1	1	1	1	1	2.73772	3.30964	3.93451	3.74645	3.67398	3.63867	3.79868	4.0276	4.43297	3.63567	3.19615	3.43001		0.472525	0.283244	0.172092	-0.0433036	-0.20101	-0.0851974
geminin_1	1	1	1	1	1	1	19.047	19.9655	19.7673	20.081	18.0856	19.926	18.8388	20.4694	19.9484	17.5683	18.586	21.1105		-0.0158584	0.0359584	0.0131527	-0.192852	0.0393748	0.0833043
Gfat2_1	1	1	1	1	1	0.113688	1862.89	1909.61	1756.69	1554.65	1224.07	1417.58	1555.34	2310.03	1372.35	1386.65	1151.96	800.801		-0.260312	0.274634	-0.356206	-0.164984	-0.0875997	-0.823913
Gfr_1	1	1	1	1	1	1	16.2157	16.7366	21.7109	22.8783	16.9265	17.3077	17.1824	18.4046	21.0433	17.2999	17.4042	17.2738		0.0835394	0.137062	-0.0450601	-0.403215	0.0401503	-0.00283035
Gga_1	1	1	1	1	1	1	29.9745	32.6659	32.6375	30.4711	30.9445	31.6314	28.1588	31.609	34.6627	32.6966	29.4636	33.9995		-0.0901486	-0.0474507	0.0868537	0.101698	-0.0707485	0.104158
Gga_2	1	1	1	1	1	1	21.6444	22.3065	21.8057	28.0984	24.9306	26.3948	23.1234	20.9537	24.1944	23.9612	28.7653	25.9372		0.0953608	-0.0902561	0.149969	-0.229783	0.206415	-0.0252275
Ggamma1_1	1	1	1	1	1	1	56.3221	59.5736	58.4488	53.2495	48.0679	47.1294	51.6576	57.8903	60.5128	51.1434	46.5993	45.4741		-0.12472	-0.0413499	0.0500669	-0.0582221	-0.0447657	-0.0515807
gig_1	1	1	1	1	1	1	101.179	108.33	112.086	106.424	108.098	108.602	101.416	106.247	108.688	108.728	116.377	107.692		0.00338076	-0.0280143	-0.0444145	0.0309038	0.106469	-0.0121396
Gint3_1	1	1	1	1	1	1	93.9014	100.608	102.084	90.6891	78.5313	76.2195	94.4811	105.38	90.1282	86.2312	89.6801	82.939		0.00887996	0.0668635	-0.179704	-0.0727183	0.191521	0.121892
gish_1	1	1	1	1	1	1	226.505	240.043	244.461	228.459	217.705	238.631	230.129	225.29	236.603	210.43	225.557	209.372		0.022901	-0.0915079	-0.0471335	-0.118595	0.0511145	-0.188713
GlcAT-I_1	1	1	1	1	1	1	54.1694	52.4968	61.5774	62.6906	62.0203	57.8529	51.9006	57.8393	64.1713	64.2464	66.6625	58.4693		-0.0617268	0.13982	0.0595271	0.0353667	0.104136	0.0152903
GlcAT-P_1	1	1	1	1	1	0.0416628	278.639	365.325	328.342	283.356	218.689	251.838	215.818	398.961	282.402	246.64	240.329	130.446		-0.368581	0.127068	-0.217449	-0.200212	0.136127	-0.949039
GlcT-1_1	1	1	1	0.687839	1	0.108125	11.6996	9.01407	6.80243	7.81759	8.3758	8.58648	11.1531	7.7493	9.98754	12.2978	11.576	15.6649		-0.0690201	-0.218112	0.554079	0.653608	0.466834	0.867395
Gld_1	1	1	0.471025	1	2.82129e-06	1	0.912573	0.699599	1.35101	1.07398	2.42745	1.13588	0.772987	0.815716	0.587503	1.39083	0.402876	1.14923		-0.239495	0.221538	-1.20137	0.372972	-2.59104	0.016857
Gld2_1_1	1	1	1	1	1	1	15.2797	17.3554	17.4683	17.2087	15.2208	16.0563	15.7248	17.7163	17.9188	15.7139	17.2162	17.4506		0.0414189	0.0296914	0.03674	-0.131097	0.177727	0.120135
Gld2_2_1	0.427968	1	1	1	0.557282	0.778139	2.24633	3.65944	5.66474	4.7455	4.74556	2.86858	3.90911	4.0276	4.11252	5.95371	2.9007	4.17259		0.799268	0.138295	-0.461988	0.327228	-0.710174	0.540607
Gli_1	1	1	1	1	1	1	122.495	135.561	140.623	140.392	142.585	155.731	130.878	134.67	135.526	142.499	139.664	127.706		0.0954937	-0.00951613	-0.0532621	0.0214881	-0.0298703	-0.286231
GlnS_1	0.892195	1	1	1	1	1	786.708	577.035	602.714	588.193	531.131	472.372	554.762	588.208	544.855	554.671	565.906	455.625		-0.503959	0.0276669	-0.145602	-0.0846559	0.0914961	-0.0520753
Glob1_1	5.93319e-33	1.73369e-27	9.98918e-27	1.27395e-24	1.46736e-33	3.08967e-30	8.04936	5.91969	5.83066	5.76953	8.20085	5.6794	0.0441707	0	0	0.0732014	0	0.0530414		-7.50964	#NUM!	#NUM!	-6.30044	#NUM!	-6.74248
GluCl_1	1	1	1	0.559279	0.958849	0.86883	0.795576	0.672692	0.355528	0.74929	1.53082	0.847097	0.993841	1.09612	0.747731	1.48843	0.913185	1.29067		0.321015	0.704386	1.07256	0.990193	-0.74533	0.607525
Glurb_1	1	1	1	1	1	1	0	0.107631	0	0.0249763	0.0218689	0.0385044	0.0220854	0	0.0534093	0.122002	0.16115	0.0353609		#DIV/0!	#NUM!	#DIV/0!	2.28827	2.88145	-0.122868
Glut1_1	0.101692	1	1	1	1	0.833121	92.1932	103.621	67.6925	43.3839	53.0977	48.0535	49.7804	82.5912	47.5343	41.5784	54.2539	35.2548		-0.889083	-0.327262	-0.510027	-0.0613258	0.0310769	-0.44682
GlyP_1	1	1	1	1	1	0.833121	142.666	135.05	133.228	138.069	140.355	134.919	138.541	142.878	133.416	142.23	150.488	183.187		-0.0423193	0.081292	0.0020385	0.0428374	0.100566	0.441221
Gmap_1	1	1	1	1	1	1	346.169	342.05	328.318	372.697	309.795	350.871	324.058	368.602	337.867	328.333	363.286	332.569		-0.0952237	0.107854	0.041363	-0.182845	0.229793	-0.0772868
GMCOX1_1	1	1	1	1	1	0.823468	10.1553	12.0815	10.4762	12.5631	14.9365	15.8446	9.6513	10.7318	11.7233	10.9314	14.5304	11.4569		-0.0734371	-0.170918	0.162266	-0.200713	-0.0397669	-0.467766
GMCOX10_1	1	1	1	1	1	1	0.0467986	0	0	0.0499527	0	0	0.0220854	0	0	0	0	0		-1.08338	#DIV/0!	#DIV/0!	#NUM!	#DIV/0!	#DIV/0!
GMCOX12_1	1	1	1	1	1.73797e-07	0.833121	0.421187	0.0538153	0.0474037	0.0249763	0	0	0.772987	0.0509822	0.160228	0	0.966902	0.0707218		0.875983	-0.0780224	1.75705	#NUM!	#DIV/0!	#DIV/0!
GMCOX13_1	1	0.271696	0.0102039	0.182559	0.150675	0.371726	1.63795	1.23775	0.0237019	0.174834	0.174951	0.115513	2.14228	0.484331	0.507389	0.634412	0.644601	0.353609		0.387254	-1.35366	4.42002	1.85943	1.88145	1.6141
GMCOX14_1	1	1	1	1	1	0.752758	0.374389	0.188354	0.165913	0.224787	0.240558	0.0770088	0.242939	0.101964	0.0534093	0.0732014	0.214867	0.212165		-0.623944	-0.885377	-1.63526	-1.61862	-0.162942	1.46209
GMCOX14_2	1	1	1	1	1	0.994627	0.514785	0.107631	0.0237019	0.124882	0.349903	0.288783	0.309195	0.0764733	0.160228	0.146403	0.188009	0.141444		-0.735452	-0.49306	2.75705	0.229381	-0.896155	-1.02976
GMCOX14_3	0.136459	1	1	1	0.393858	0.520213	0.187194	0.0269077	0.118509	0.149858	0.371772	0.0577566	0.662561	0.0764733	0.106819	0.146403	0.0805751	0.212165		1.82352	1.50694	-0.149836	-0.0336534	-2.20601	1.87713
GMCOX15_1	1	1	1	1	1	1	20.9658	21.7414	23.0145	20.7054	23.2248	22.2748	19.2143	17.181	22.5654	21.692	25.9452	25.3538		-0.125859	-0.339629	-0.0284281	0.0671579	0.159801	0.186788
GMCOX15_2	1	5.58748e-08	0.00449139	0.184997	0.298821	0.865451	1.35716	0.591969	1.54062	2.34778	1.02784	0.943358	1.52389	3.92563	0.373865	1.09802	0.429734	0.583455		0.167168	2.72933	-2.04292	-1.09639	-1.2581	-0.693184
GMCOX18_1	1	1	1	1	1	0.877224	6.41141	5.2739	6.18618	4.82043	4.83303	6.66126	4.57167	6.52573	4.5932	5.1729	6.23114	4.86213		-0.48792	0.307268	-0.429549	0.10181	0.366568	-0.454208
GMCOX2_1	1	1	1	1	1	1	1.07637	1.23775	0.829565	0.524503	0.80915	0.866349	1.12635	0.68826	0.614207	0.53681	0.83261	0.813301		0.065488	-0.846697	-0.433629	0.0334608	0.041233	-0.0911589
GMCOX3_1	1	1	1	1	0.899391	1	770.445	1524.7	792.282	338.579	112.188	76.4312	626.429	1309.53	714.83	285.656	159.539	80.8704		-0.298542	-0.219473	-0.148413	-0.245214	0.507994	0.0814496
GMCOX4_1	0.0817878	0.159483	1	1	0.0723257	0.791375	5.28824	6.56547	1.91985	0.649385	2.14315	0.558314	2.53982	3.28835	2.53694	0.683213	0.886327	0.300568		-1.05806	-0.997532	0.402097	0.0732618	-1.27383	-0.893386
GMCOX5_1	0.783406	1	1	1	1	1	0.631781	0.45743	0.402932	0.249763	0.393641	0.423548	0.28711	0.611787	0.320456	0.146403	0.564026	0.318248		-1.13782	0.419477	-0.330409	-0.770619	0.518882	-0.412374
GMCOX6_1	1	1	1	1	1	1	0.0935972	0.0538153	0.0237019	0	0	0.0577566	0.132512	0.0764733	0.0534093	0.0976018	0.0537168	0.0176805		0.501587	0.50694	1.17209	#DIV/0!	#DIV/0!	-1.70783
GMCOX7_1	1	1	0.889051	1	1	0.507532	1.56775	1.64137	1.49322	2.07304	2.18689	1.19364	2.09811	2.2942	2.59035	1.63483	1.69208	2.01557		0.420391	0.483093	0.794725	-0.342604	-0.370086	0.755826
GMCOX9_1	1	1	1	1	1	0.601571	0.959371	0.538153	0.521441	0.524503	0.306165	0.231026	0.596305	0.45884	0.480684	0.366007	0.456592	0.512733		-0.68604	-0.230026	-0.117415	-0.51908	0.576598	1.15015
Gmer_1	1	1	1	1	1	1	40.5042	38.5049	38.9421	35.5663	30.026	28.6665	39.334	34.6679	40.4576	35.7711	31.6929	27.4754		-0.0422936	-0.151439	0.0550771	0.00828253	0.0779453	-0.061225
Gnf1_1	1	1	1	1	1	1	99.8214	96.1411	96.0873	97.7823	102.937	114.782	102.454	100.792	107.486	96.4794	95.8576	108.098		0.0375545	0.0681545	0.161735	-0.0193529	-0.102798	-0.0865476
Golgin84_1	1	1	1	1	1	1	49.3959	53.9499	55.5334	53.9988	53.7976	48.477	52.4527	57.3295	59.5247	52.3878	53.1259	54.7033		0.0866256	0.087659	0.100131	-0.0436978	-0.0181258	0.174327
Gos28_1	1	1	1	1	1	1	26.5816	25.5892	26.9727	25.9254	25.6085	26.26	25.7736	24.0381	28.0666	24.8641	25.5423	25.7251		-0.0445336	-0.09021	0.0573539	-0.0603058	-0.00373377	-0.0296923
Got2_1	1	1	1	1	1	1	176.805	177.321	171.127	186.798	168.631	180.355	176.793	187.207	172.379	175.659	183.12	175.779		-9.66618e-05	0.0782652	0.0105101	-0.0887023	0.118921	-0.0370728
Gp150_1	1	1	1	1	1	1	5430.37	5097.12	5022.14	5029.58	4427.14	4967.93	5157	4923.33	5182.49	4792.57	5002.37	4463.77		-0.0745192	-0.0500477	0.0453448	-0.0696404	0.176236	-0.154384
Gpdh_1	0.472567	1	1	1	1	0.940088	473.251	290.038	339.268	386.084	420.036	425.031	301.443	297.94	314.154	306.836	372.096	322.898		-0.65072	0.0387823	-0.110956	-0.331449	-0.17484	-0.396488
Gprk1_1	1	1	1	1	1	1	102.068	96.9214	87.365	99.1311	112.428	126.314	96.5351	98.8291	86.6833	95.0886	113.906	101.238		-0.0804018	0.0281201	-0.0113012	-0.0600651	0.0188455	-0.319256
Gprk2_1	1	1	1	1	0.479193	1	1.94214	2.4755	2.06206	1.64844	2.18689	1.50167	1.94351	2.24322	1.60228	1.19562	1.20863	1.59124		0.00101683	-0.142153	-0.363961	-0.463338	-0.855513	0.0835831
gprs_1	1	0.866562	1	0.0570514	1	1	0.374389	0.484338	0.37923	0.149858	0.590461	0.288783	0.28711	0.152947	0.373865	0.683213	0.456592	0.265207		-0.382936	-1.66298	-0.0205532	2.18874	-0.370935	-0.122868
GPS1_1	1	1	1	1	1	1	54.2162	52.3892	59.065	56.0219	57.3403	59.6433	54.4625	53.3274	58.6434	53.1686	60.3776	53.1475		0.00653939	0.0256076	-0.0103342	-0.0754168	0.0744644	-0.16636
Gr1_1	1	1	1	0.99803	1	1	0.889173	0.753415	0.805863	0.549479	1.07158	0.904853	0.684646	0.560805	0.667617	1.00042	0.99376	1.23763		-0.377107	-0.425946	-0.271515	0.864467	-0.108766	0.451826
Gr10_1	1	1	1	1	1	1	8.30675	10.3864	6.61282	8.26717	10.6283	7.79714	6.3385	7.85126	8.0114	6.92973	8.9707	9.03471		-0.390144	-0.403693	0.276789	-0.254594	-0.244618	0.212534
Gr2_1	1	1	1	1	1	1	7.01979	4.87029	6.23359	4.29593	5.79526	5.91043	8.32618	5.68452	5.7148	6.34412	4.51221	5.3395		0.246227	0.223032	-0.12536	0.56245	-0.361041	-0.146558
Gr3_1	0.478831	1	1	1	1	1	4.21187	3.79398	2.5835	3.39678	2.47119	2.73381	2.47356	2.75304	2.99092	2.51325	2.5784	3.04104		-0.767874	-0.462686	0.211262	-0.434616	0.0612736	0.15365
Gr7_1	1	1	1	1	1	1	0.374389	0.107631	0.118509	0.124882	0.0874757	0.0577566	0.154597	0.0509822	0.0534093	0.0244005	0.107434	0.106083		-1.27602	-1.07802	-1.14984	-2.35558	0.29649	0.877132
Grd_1	1	1	1	1	0.82332	1	8.49395	4.78956	5.02479	5.5947	4.67995	4.60128	10.8439	5.07273	5.31423	5.3437	7.0369	6.04672		0.352378	0.0828688	0.080796	-0.0662213	0.588446	0.394118
grh_1	1	1	1	1	1	1	2.43353	1.77591	2.32278	2.4227	4.04575	3.11886	3.44532	2.39616	1.76251	3.70887	2.79327	2.988		0.501587	0.432172	-0.398224	0.614361	-0.534452	-0.0618384
Grip_1	1	1	1	1	1	1	17.4559	14.2072	17.1127	13.0376	14.5866	13.8423	14.3113	18.2516	18.6399	17.2267	12.0326	12.8891		-0.286557	0.361399	0.12332	0.401965	-0.277698	-0.102941
Grip75_1	1	1	1	1	1	1	23.0015	28.1992	30.1014	31.3703	28.9982	28.9553	25.7294	28.4226	31.8053	29.6222	28.2819	28.5363		0.161691	0.0113826	0.0794368	-0.0827215	-0.0360853	-0.0210318
Grip84_1	0.601263	1	1	1	1	1	3.06531	3.1751	3.46047	4.49574	4.76743	4.06221	4.94712	3.64523	4.45968	3.78207	3.27672	4.56156		0.690557	0.199206	0.365972	-0.249382	-0.540957	0.16726
gro_1	1	1	1	1	1	0.789897	41.4168	39.7426	40.7672	44.6327	41.2011	40.2949	42.4039	37.7269	32.9001	45.7997	41.9528	29.0843		0.0339816	-0.0750951	-0.309314	0.0372356	0.0260856	-0.470353
Grp_1	1	1	1	1	1	0.286067	0.397788	0.403615	0.355528	0.574456	0.546723	0.577566	0.441707	0.152947	0.320456	0.439208	0.429734	0.229846		0.15109	-1.39995	-0.149836	-0.38729	-0.347366	-1.32932
grp_1	1	1	1	1	1	1	21.4104	22.6832	22.019	23.4778	26.3521	24.2193	24.7356	27.3775	24.6751	24.9861	23.8502	27.7937		0.20828	0.271367	0.164306	0.0898296	-0.143912	0.198602
Grx1_1	1	1	1	1	0.692827	0.816752	63.8333	63.4483	57.0741	55.7722	49.3363	48.3615	66.1015	73.6438	62.8895	58.3171	50.6818	55.0039		0.0503733	0.214984	0.139984	0.0643739	0.0388174	0.185674
Grx1_2	1	1	1	1	1	1	0.772177	1.0494	1.01918	0.349669	0.699806	2.05999	1.32512	0.713751	1.7358	1.68363	1.63836	2.65207		0.779121	-0.55607	0.768195	2.26752	1.22723	0.364484
Grx1_3	0.887432	1	1	0.000465761	0.135472	1	1.26356	0.834137	1.06658	2.17294	1.22466	1.25139	0.9055	1.65692	0.080114	1.39083	2.55155	3.41233		-0.480711	0.990149	-3.7348	-0.643707	1.05899	1.44722
Grx2_1	1	0.682914	3.17137e-05	1	0.160823	0.00338882	10.3659	10.1173	10.0022	12.688	10.3003	9.72236	10.2255	10.5533	11.5898	10.419	11.1194	11.4039		-0.0196699	0.0608757	0.212544	-0.284246	0.110394	0.230148
Grx-like1_1	1	1	1	1	1	1	9.10233	5.13936	5.80695	3.72147	8.52888	4.58202	8.67954	5.93943	4.80684	5.3193	5.53283	6.47105		-0.0686162	0.208735	-0.272693	0.515362	-0.62434	0.498014
gry_1	1	1	1	1	1	1	33.0866	34.2804	39.8428	36.3156	36.6086	36.3096	37.8985	33.8522	38.4547	36.5763	35.5068	38.0837		0.195892	-0.0181325	-0.0511591	0.0103197	-0.0440873	0.0688208
Gsc_1	1	1	1	1	1	1	0.0467986	0.134538	0.0948074	0.0249763	0.153082	0.134765	0.0441707	0	0.0267047	0.122002	0.107434	0.159124		-0.0833754	#NUM!	-1.82791	2.28827	-0.510865	0.239702
GstD1_1	1	1	1	1	1	1	1228.25	1004.44	894.84	1044.36	972.227	984.731	1086.71	1184.5	984.921	929.169	1079.09	1045.99		-0.176641	0.237887	0.138379	-0.168606	0.150449	0.0870726
GST-mic1_1	1	1	1	1	1	1	128.813	158.217	144.676	162.721	132.941	123.214	143.577	162.353	167.492	143.499	130.72	138.279		0.156544	0.0372283	0.211262	-0.181357	-0.0243112	0.166413
GST-mic2_1	1	1	1	1	1	1	0	0	0	0	0	0	0.0220854	0	0	0	0	0		#DIV/0!	#DIV/0!	#DIV/0!	#DIV/0!	#DIV/0!	#DIV/0!
GstO1_1	1	1	1	1	1	1	22.5335	21.6069	20.0518	20.1559	21.4534	20.5806	22.5491	21.7439	20.0018	19.3984	19.3918	22.1359		0.000999801	0.00912334	-0.00360011	-0.0552672	-0.145764	0.105105
GstO2_1	1	1	1	1	1	1	10.2255	10.9245	10.2629	10.9396	11.4156	9.54909	11.396	10.0435	11.7233	11.8098	11.576	11.4569		0.156362	-0.121307	0.191946	0.110423	0.0201281	0.262786
GstS1_1	1	1	1	1	1	1	641.983	733.584	760.806	733.979	646.03	606.926	700.459	840.773	763.994	723.376	749.483	633.774		0.125765	0.196756	0.00603255	-0.0209941	0.214295	0.062448
GstS4_1	1	1	1	0.301658	0.000216173	0.0189328	0.140396	0.0538153	0.142211	0	0.153082	0.0385044	0.198768	0.0254911	0.080114	0.195204	1.12805	0.37129		0.501587	-1.07802	-0.827908	#DIV/0!	2.88145	3.26945
GstT1_1	1	1	1	1	1	1	35.2159	37.5631	40.1983	37.8142	36.2805	35.0198	39.7536	38.3386	40.8581	36.7959	37.4674	33.6636		0.174858	0.0294832	0.0234873	-0.0393822	0.0464413	-0.0569799
GstU1_1	0.744341	1	1	1	1	0.00158265	6.8092	8.36828	8.9119	6.26906	6.36386	3.0996	10.2697	6.98457	9.45345	8.17415	7.49349	7.99157		0.592836	-0.260761	0.0851085	0.38282	0.235736	1.36639
GstZ1_1	1	1	1	1	1	1	39.03	44.8282	44.6543	43.4838	39.9545	39.3322	35.1378	39.5622	46.3326	40.1144	40.1533	41.2131		-0.151561	-0.180282	0.0532285	-0.116359	0.00715891	0.067392
gt_1	1	1	1	1	1	1	0.210594	0.215261	0.165913	0.0249763	0.0874757	0.0770088	0.0883414	0.101964	0.240342	0.122002	0.0268584	0.0353609		-1.2533	-1.07802	0.534662	2.28827	-1.70351	-1.12287
gt_2	1	1	1	1	1	1	0.163795	0.134538	0.0237019	0.149858	0.0656068	0.0577566	0.0441707	0.0254911	0.080114	0.0976018	0.188009	0.0530414		-1.89073	-2.39995	1.75705	-0.618616	1.51888	-0.122868
Gtp-bp_1	1	1	1	1	1	1	176.337	175.196	166.363	162.271	143.373	135.458	159.456	191.719	170.856	158.237	151.186	155.906		-0.145175	0.130023	0.0384473	-0.0363206	0.0765529	0.202828
Gtpx1_1	1	1	1	1	1	1	246.114	253.981	237.493	228.483	241.936	234.646	276.177	258.811	265.524	252.154	246.909	236.282		0.166269	0.0271777	0.160962	0.142217	0.029355	0.0100227
Gtpx1_2	1	1	1	1	1	0.848554	14.8352	15.3374	16.8757	12.3383	15.9424	16.1911	12.3015	15.5496	13.0052	16.6899	17.4579	11.8813		-0.270181	0.0198249	-0.375864	0.435832	0.131011	-0.446512
Gtpx2_1	1	1	1	1	1	1	53.5376	69.2872	66.7681	47.1054	48.2866	50.7488	56.2735	64.0847	68.6844	61.1963	56.0266	39.4274		0.0719029	-0.11261	0.0408229	0.377554	0.214489	-0.364174
Gtpx2_2	1	1	1	1	0.121344	1	43.8737	29.1948	35.4343	43.1091	52.4854	35.347	33.4151	27.25	42.7008	30.8666	28.9533	34.9896		-0.392854	-0.0994556	0.269116	-0.481949	-0.858187	-0.0146622
Gycbeta1_1	1	1	1	1	1	1	0.0935972	0.0269077	0.213317	0.399621	0.131214	0.192522	0.198768	0.152947	0.320456	0.317206	0.16115	0.106083		1.08655	2.50694	0.587129	-0.333214	0.29649	-0.859833
H_1	1	0.518663	1	1	1	1	42.1421	40.5498	41.0279	38.6134	39.2328	41.1034	39.5549	43.029	39.5763	40.7244	46.7067	52.175		-0.0914082	0.0856131	-0.0519684	0.0767902	0.251568	0.3441
h_1	1	1	1	1	1	1	101.6	127.058	146.596	176.358	198.701	184.629	133.594	77.9773	112.961	147.501	180.435	145.599		0.394962	-0.70436	-0.376024	-0.257784	-0.139123	-0.34263
Haspin_1	1	1	1	1	1	1	18.696	19.9924	21.545	21.6545	19.1134	19.2907	19.7222	20.6478	22.5387	20.5696	19.0694	17.097		0.0770893	0.0465373	0.0650545	-0.0741528	-0.00332419	-0.174163
hay_1	1	1	1	1	1	1	34.9118	37.4016	37.3778	39.038	39.539	38.4081	36.4408	38.721	39.4962	40.3584	38.4075	40.0993		0.0618431	0.0500146	0.0795312	0.047988	-0.0418895	0.0621641
Hb_1	1	1	1	1	1	1	0.0467986	0	0	0.0499527	0	0.0385044	0.0441707	0	0	0	0.0268584	0.0353609		-0.0833754	#DIV/0!	#DIV/0!	#NUM!	#DIV/0!	-0.122868
Hbg2_1	1	1	1	1	1	0.256217	18167.7	19556.7	25177.5	34994.1	29328.9	33831.9	23144.6	14989.4	26959.5	29050.4	31904.1	20842.8		0.349302	-0.383715	0.0986599	-0.268556	0.121419	-0.69884
Hbg3_1	1	1	1	1	0.433654	0.135757	8.58754	7.83013	9.69406	7.81759	12.7496	13.3803	10.1813	7.08653	8.41197	7.73495	7.86951	7.49651		0.245611	-0.143957	-0.204657	-0.0153332	-0.696105	-0.835817
hbn_1	1	1	1	1	1	1	0.0467986	0.0538153	0.165913	0.174834	0.131214	0.134765	0.0441707	0.152947	0.080114	0.146403	0.268584	0.265207		-0.0833754	1.50694	-1.0503	-0.256046	1.03346	0.976668
Hcf_1	1	1	1	1	1	1	111.427	116.968	107.488	108.023	104.03	119.652	115.595	110.402	102.653	117.342	111.919	127.759		0.0529709	-0.0833423	-0.0664024	0.119383	0.105447	0.0945751
Hcs_1	1	1	1	1	1	1	26.0668	21.4185	24.9581	28.0484	26.3958	26.6643	32.6863	21.9479	28.6007	26.4989	26.5629	28.7661		0.326473	0.0352224	0.196545	-0.0819872	0.00910681	0.10946
HDAC1_1	1	1	1	1	1	1	33.0866	33.6615	30.5517	32.6191	27.9047	32.4592	33.1059	29.9266	33.7013	34.5022	29.0339	32.8326		0.000842901	-0.169672	0.141551	0.0809738	0.0572283	0.0165015
Hdac3_1	1	1	1	1	1	1	34.1162	31.4281	29.1533	31.645	33.4376	32.9983	28.733	32.2718	29.9092	28.4753	34.6205	31.259		-0.247745	0.0382147	0.0369323	-0.152265	0.0501539	-0.0781166
HDAC4_1	1	1	1	1	1	1	307.794	344.687	345.265	362.506	382.334	405.759	293.227	315.58	347.828	334.506	437.818	361.884		-0.0699477	-0.127282	0.0106714	-0.115975	0.195498	-0.165099
HDAC6_1	1	1	1	1	1	1	152.212	159.966	162.381	155.003	150.327	145.893	166.811	151.213	168.293	170.047	157.229	151.486		0.132125	-0.0811806	0.051587	0.133635	0.064763	0.0542735
Hdc_1	0.176548	1	1	0.789546	1	0.0385798	1.45076	0.995583	0.924372	0.799243	0.831019	0.500557	1.08218	0.91768	1.33523	0.756414	0.83261	0.583455		-0.422862	-0.117551	0.530546	-0.0794571	0.00275886	0.221087
hdc_1	1	1	1	1	1	1	19.0938	13.5346	12.0642	11.0645	10.5846	11.1855	10.6672	10.7063	11.7233	7.17373	10.2599	5.53398		-0.839921	-0.338191	-0.0413529	-0.625144	-0.0449443	-1.01524
HEATR1_1	1	1	1	1	1	1	63.3185	63.4483	64.4216	59.0441	59.9209	66.7474	65.4168	63.6768	63.7173	63.6364	66.3939	76.9807		0.0470344	0.00518734	-0.0158596	0.10806	0.147993	0.205786
hem_1	1	1	1	1	1	1	60.417	65.4125	60.7004	64.1892	60.2489	64.0136	55.6772	61.8669	63.6906	61.1719	63.7349	59.7423		-0.117868	-0.0803982	0.0693738	-0.0694598	0.0811498	-0.0996258
Hem-2_1	1	1	1	1	1	1	57.7261	52.9543	51.8123	49.4531	49.1832	54.5415	51.746	53.9902	48.6025	47.3613	51.5681	54.7741		-0.157776	0.02795	-0.0922631	-0.0623537	0.0683127	0.00613875
heph_1	1	1	1	1	1	1	16.6135	15.4988	15.975	16.1597	19.3321	17.4232	16.6303	15.677	14.6342	17.7391	17.1894	17.7512		0.00145548	0.0164952	-0.126481	0.134536	-0.169484	0.0269018
HERC2_1	1	1	1	1	1	1	219.462	230.168	232.397	221.89	211.954	218.05	204.577	210.378	237.805	226.192	229.075	209.566		-0.10133	-0.129703	0.0331898	0.0277065	0.112072	-0.057254
Hex110_1	1	1	1	1	1	1	6.10722	6.86145	5.75955	6.5438	6.32012	7.08481	6.25016	4.53742	5.63468	5.5145	5.23738	7.83244		0.0333769	-0.596642	-0.0316215	-0.246897	-0.271105	0.144733
Hex70a_1	0.560717	1	1	1	1	0.812124	73.5908	30.0289	18.0845	18.4325	10.4096	10.5887	47.7927	25.3892	20.7228	17.0071	13.5903	14.7101		-0.622735	-0.242142	0.196465	-0.116116	0.384666	0.474284
HEX70b_1	1	1	1	1	1	1	9.66391	5.83896	5.21441	4.6456	4.83303	4.60128	9.14334	5.50608	5.82162	5.05089	6.15057	5.86991		-0.0798864	-0.0846861	0.158916	0.120675	0.347791	0.351305
Hex70c_1	1	1	1	1	0.770184	0.953553	3.90768	5.54298	4.47965	4.04617	2.51493	3.5424	4.5275	4.28251	4.27275	3.92847	3.94818	4.7914		0.2124	-0.372206	-0.0682225	-0.0425865	0.650672	0.435719
hig_1	1	1	1	1	1	0.833121	1.09977	1.50683	1.06658	1.19886	1.48709	1.07812	1.01593	1.19808	1.65569	1.63483	1.07434	1.64428		-0.114402	-0.330788	0.634435	0.447473	-0.469045	0.608936
Hil_1	1	0.826949	1	1	1	0.220318	26.1604	15.7679	17.6579	24.7266	28.1234	21.4855	21.5553	24.293	23.2064	24.1321	21.1913	35.8029		-0.279342	0.623553	0.394208	-0.0351114	-0.408303	0.736717
Hip1_1	1	1	1	1	1	1	162.438	149.311	150.696	148.409	134.406	150.783	160.251	158.657	145.38	146.647	148.366	157.162		-0.0195523	0.0875918	-0.0518141	-0.017237	0.142556	0.0597726
Hip14_1	1	1	1	1	1	0.431433	79.8852	60.8382	62.17	80.0491	79.581	91.7175	68.84	55.1373	64.0912	68.8581	79.9574	60.1489		-0.21468	-0.14195	0.0439084	-0.21726	0.00680723	-0.608658
hipk_1	1	1	1	1	1	1	109.953	148.073	169.468	250.687	264.024	273.439	113.629	115.526	173.554	185.931	244.277	217.735		0.0474419	-0.358093	0.0343663	-0.431119	-0.112149	-0.328647
His2Av_1	1	1	1	1	1	1	63.6461	64.4977	62.407	62.8654	58.893	56.6207	65.5935	73.3889	67.3759	56.4871	54.818	62.0054		0.0434809	0.186315	0.110525	-0.154346	-0.103448	0.131063
Hiscl1_1	1	1	0.111709	1	1	1	0.0467986	0.134538	0.284422	0.0999053	0.0874757	0.0770088	0.0220854	0.0509822	0	0.0244005	0.0537168	0.0707218		-1.08338	-1.39995	#NUM!	-2.03365	-0.70351	-0.122868
Hk_1	1	1	1	1	1	1	52.2974	64.6591	48.8495	33.1686	41.4635	50.4408	55.9422	57.4825	54.1036	42.9936	50.8161	42.0264		0.0971969	-0.169732	0.147382	0.374305	0.293443	-0.263293
Hk_2	1	1	1	0.873785	1	0.953553	63.2717	61.484	58.591	63.5897	49.4894	44.3956	56.4723	70.6869	55.5724	43.0912	59.545	58.3278		-0.164018	0.201231	-0.0763099	-0.561401	0.266862	0.393768
Hlc_1	1	1	1	1	1	1	24.1013	25.1318	26.238	25.9754	26.8769	27.1649	26.6791	26.2304	27.2388	25.6205	24.4948	26.9804		0.146601	0.0617261	0.0540058	-0.0198476	-0.133889	-0.00983082
Hmgcr_1	1	1	1	1	1	1	50.5659	54.2189	54.7276	54.0987	55.722	58.8925	57.2894	54.5	53.2224	57.1947	56.2146	66.4785		0.180104	0.0074596	-0.0402346	0.0802859	0.0126971	0.174805
Hmgs_1	1	1	1	1	1	1	30.4425	28.6298	29.651	30.8957	26.6363	30.1104	30.4115	27.8618	28.2268	26.9869	30.1082	29.88		-0.00146776	-0.0392272	-0.0710146	-0.195148	0.176762	-0.0110851
Hml_1	1	1	1	1	1	1	43.0781	54.6226	37.7096	26.4499	37.7458	42.9709	43.5744	48.4331	42.2735	37.9915	41.6842	41.5668		0.016526	-0.173503	0.164819	0.522413	0.143186	-0.0479303
Hmt-1_1	1	1	1	1	1	1	87.1156	102.464	105.639	114.067	120.76	121.732	103.801	97.6565	109.649	122.539	122.286	130.358		0.25282	-0.0693349	0.0537525	0.103362	0.0181166	0.0987747
Hmu_1	1	1	1	1	1	1	196.952	216.445	214.976	206.804	185.383	177.294	221.649	231.612	217.109	211.015	195.314	213.209		0.170431	0.0977098	0.0142446	0.0290823	0.0752885	0.266126
Ho_1	1	1	1	1	1	1	19.7022	19.4273	20.9998	21.2798	17.7357	15.8831	20.0093	20.4949	22.3518	18.3003	17.2968	16.266		0.0223155	0.0771742	0.0900128	-0.217616	-0.0361512	0.034372
hop_1	1	1	1	1	1	1	32.5484	35.9486	40.4828	42.9343	39.1891	39.0627	34.8728	35.9425	39.7632	37.0155	47.8616	40.7181		0.0995134	-0.00024726	-0.0258724	-0.214002	0.288417	0.0598778
hop_2	1	1	1	1	0.477093	1	18.0877	15.445	16.8283	17.3835	20.2288	24.6043	14.7309	16.4163	20.2154	21.814	12.7577	25.0178		-0.296157	0.0879875	0.264566	0.327534	-0.665036	0.0240464
how_1	1	1	1	1	1	1	28.3834	26.3964	26.475	26.9994	36.9366	30.38	28.8435	25.6186	27.7461	28.1581	30.9677	31.3474		0.0232	-0.043152	0.0676583	0.0606233	-0.254287	0.0452275
hppy_1	1	1	1	1	1	1	25.9732	26.9077	27.9208	27.8986	27.1831	28.243	23.3442	24.2166	25.2626	26.5721	27.7178	28.7484		-0.15396	-0.152023	-0.144336	-0.0702787	0.0281067	0.0255906
Hr38_1	1	1	0.0240061	1	1	1	0.444587	0.403615	0.450335	0.299716	0.41551	0.269531	0.485878	0.203929	0.0267047	0.610011	0.241725	0.424331		0.128129	-0.984913	-4.07584	1.02524	-0.781512	0.65474
Hr39_1	1	1	1	1	1	1	385.995	373.721	356.239	324.642	283.684	296.657	336.934	352.032	313.085	293.904	332.077	245.723		-0.196115	-0.0862518	-0.186288	-0.143509	0.227235	-0.271764
Hr4_1	1	1	1	1	1	1	14.6948	16.5482	10.571	6.9684	8.85691	8.45172	11.8819	11.1141	10.041	9.93099	8.3261	9.63585		-0.306534	-0.574281	-0.0742192	0.51111	-0.0891636	0.189167
Hr46_1	1	1	1	1	1	0.358444	8.56414	6.05422	4.81148	3.04711	2.12129	2.6183	6.53726	6.09238	4.27275	3.58687	2.55155	1.52052		-0.389622	0.0090632	-0.171316	0.235282	0.266433	-0.784066
Hr51_1	1	0.262606	1	0.132116	1	1	0.163795	0	0.26072	0.0249763	0.19682	0.154018	0.0883414	0.22942	0.0534093	0.317206	0.241725	0.141444		-0.89073	#DIV/0!	-2.28734	3.66679	0.29649	-0.122868
Hr78_1	1	1	1	1	1	1	139.156	137.202	131.759	126.68	129.508	132.705	141.92	131.534	129.197	133.349	131.015	148.799		0.0283835	-0.0608657	-0.0283228	0.0740133	0.0166953	0.165135
Hr96_1	1	1	1	1	1	1	67.3666	62.3989	64.1846	61.3918	54.1912	58.3534	61.574	59.4198	62.3554	66.2228	58.1484	59.6008		-0.129713	-0.0705762	-0.0417134	0.109282	0.101681	0.030515
hrg_1	1	1	1	1	1	1	39.1704	35.2221	35.2447	39.4127	39.5828	43.0672	35.8445	33.9287	38.0541	35.2099	39.455	39.4805		-0.128012	-0.0539769	0.110649	-0.162679	-0.00466524	-0.12545
Hrs_1	1	1	1	1	1	1	63.8099	54.6226	58.3777	60.3178	59.5928	63.667	58.2391	62.8356	59.4446	56.1211	61.3445	61.528		-0.131792	0.202086	0.0261288	-0.104043	0.0417965	-0.0493035
Hs2st_1	1	1	1	1	1	1	17.5963	16.9787	17.1364	18.4076	16.0518	17.0382	17.5799	18.7105	18.2927	17.2755	17.646	13.7377		-0.00133959	0.140118	0.0942002	-0.0915687	0.136603	-0.310631
Hs3st-A_1	1	1	1	1	1	1	3.76729	5.40844	4.50335	4.97029	5.40162	6.565	3.86494	3.54327	5.04718	5.1241	4.83451	5.07429		0.0369189	-0.610133	0.164479	0.0439675	-0.160024	-0.371589
Hs3st-B_1	1	1	1	1	1	0.0505391	9.78091	11.5165	10.3814	12.9128	11.7873	19.4255	10.0488	12.5161	9.13299	10.2482	11.6297	10.0071		0.0389882	0.12009	-0.184843	-0.333428	-0.0194282	-0.95692
Hs6st_1	1	1	1	1	1	1	12.074	10.9245	10.808	12.8378	11.5905	13.1685	10.866	12.2612	11.8302	10.3946	12.8652	10.5729		-0.152088	0.166535	0.130365	-0.304568	0.150523	-0.316719
Hsc70-3_1	1	1	1	1	1	0.300957	476.035	517.999	532.438	434.288	462.615	377.151	501.868	680.715	493.475	538.079	395.033	601.153		0.0762381	0.3941	-0.109636	0.309164	-0.227839	0.672592
Hsc70-4_1	1	1	1	1	1	0.527957	3298.32	3897.68	3887.13	3819.58	4241.08	3439.29	3835.41	4535.48	3596.34	4255.66	4202.37	5097.74		0.21765	0.218639	-0.112174	0.155968	-0.0132301	0.567746
Hsc70-5_1	1	1	1	1	1	1	286.08	320.282	328.081	364.654	370.722	367.043	327.04	361.566	354.691	390.383	375.426	465.031		0.193049	0.174917	0.112512	0.0983599	0.0181925	0.341378
Hsc70cb_1	1	1	1	1	1	0.483892	132.791	153.131	153.256	155.378	151.18	148.742	168.953	162.047	154.139	174.048	153.657	223.393		0.347464	0.0816415	0.00828963	0.163709	0.0234455	0.586764
Hsf_1	1	1	1	1	1	1	180.853	200.597	210.449	216.545	203.556	217.858	183.64	207.013	220.313	207.404	220.856	202.653		0.0220591	0.0454266	0.0660888	-0.0622226	0.117684	-0.104373
Hsp90_1	0.722277	1	1	0.853573	1	0.0951433	363.438	499.864	467.472	373.996	554.399	538.137	534.974	604.063	522.851	551.646	425.866	967.05		0.557759	0.273164	0.16152	0.56072	-0.380524	0.845616
HsTRPA_1	1	1	1	1	1	1	0	0	0	0	0	0.0192522	0	0	0	0	0	0		#DIV/0!	#DIV/0!	#DIV/0!	#DIV/0!	#DIV/0!	#NUM!
htl_1	1	1	1	1	1	1	25.7392	24.7281	20.3599	20.6055	34.706	29.1671	22.3945	21.591	19.0671	19.8376	24.7366	24.8057		-0.200821	-0.195725	-0.0946422	-0.0547922	-0.488539	-0.233671
HtrA2_1	1	1	1	1	1	1	32.0804	31.9663	31.8316	31.2704	30.6165	29.7639	29.1968	31.4815	32.2859	29.5734	33.5998	35.5377		-0.135882	-0.0220462	0.0204468	-0.0804983	0.134145	0.255787
hyd_1	1	1	1	1	1	1	458.322	420.567	419.831	416.93	402.672	405.548	424.9	427.129	405.136	416.199	425.974	391.604		-0.109238	0.0223376	-0.0514006	-0.00253275	0.0811581	-0.0504741
Hydr1_1	1	1	1	1	1	1	40.7382	32.8004	31.1679	32.4692	32.0598	31.3811	40.9242	37.4719	33.3808	31.989	32.9552	35.414		0.00657132	0.192096	0.0989571	-0.0214974	0.0397402	0.174423
Hydr2_1	1	1	1	1	0.662256	0.187176	198.52	210.014	172.715	166.143	131.345	137.441	199.254	203.292	159.934	187.371	196.281	231.826		0.0053273	-0.0469365	-0.110918	0.173477	0.579562	0.754226
hyx_1	1	1	1	1	1	1	50.0043	49.2141	53.3766	53.5243	57.1872	50.2867	51.2159	50.294	51.7803	54.4618	54.3882	51.291		0.0345405	0.0313135	-0.0438022	0.0250518	-0.072399	0.0285276
Ial_1	1	1	1	0.651782	1	1	1.96554	1.749	1.35101	2.49763	1.44335	1.75195	1.76683	1.4275	1.30853	1.41523	1.36978	1.4498		-0.153765	-0.293035	-0.0460883	-0.819529	-0.0754787	-0.27311
Iap2_1	1	1	1	1	1	1	48.0856	48.084	51.0301	47.8796	45.0719	48.7081	49.4491	45.833	47.7479	59.0003	50.9235	51.0435		0.0403408	-0.069169	-0.0959097	0.30131	0.176105	0.0675659
Iav_1	1	1	1	1	1	0.320087	1.09977	1.02249	0.711056	0.874172	0.80915	0.481305	1.36929	0.662769	1.01478	0.683213	0.940043	0.990106		0.316232	-0.62551	0.513129	-0.355582	0.21632	1.04063
ics_1	1	1	1	1	1	1	40.6212	42.1374	37.046	39.1379	39.539	39.8135	38.4948	40.9132	41.0184	38.3819	35.077	32.8326		-0.0775697	-0.0425333	0.146952	-0.0281399	-0.17275	-0.27813
Idh_1	1	1	1	1	1	1	228.635	213.297	224.409	223.288	201.413	208.424	210.871	227.049	216.121	209.234	201.814	183.258		-0.116683	0.0901422	-0.0542933	-0.0937916	0.00287002	-0.185648
if_1	1	1	1	1	1	1	71.8592	57.7707	56.363	64.5638	81.2212	60.9525	64.4671	56.055	55.8127	59.5859	65.1316	66.7437		-0.15661	-0.043497	-0.0141539	-0.115755	-0.318499	0.130948
IF-2mt_1	1	1	1	1	1	1	28.1494	23.5173	24.3655	29.2473	29.9823	29.1093	23.1675	22.3302	23.9541	25.7669	27.5298	26.7859		-0.280997	-0.0747248	-0.0245685	-0.182785	-0.123115	-0.120008
IFT122_1	1	1	1	1	1	1	70.7361	93.7732	97.3909	83.5209	69.8712	72.7348	80.0815	75.989	90.9561	87.5244	78.7219	76.2735		0.179023	-0.303385	-0.0986171	0.0675495	0.172067	0.0685357
IFT80_1	1	1	1	1	1	1	1.80175	2.31406	1.61173	2.27285	1.70578	2.04073	1.72266	1.45299	1.38864	2.22044	2.04124	1.60892		-0.0647597	-0.671397	-0.214931	-0.0336534	0.259015	-0.342994
IGFn3-10_1	1	1	0.889051	1	1	1	15.4903	17.1671	17.6342	17.1587	14.7178	17.25	13.8254	12.3632	11.3228	15.7139	12.9995	16.9909		-0.164044	-0.473594	-0.639147	-0.126903	-0.179109	-0.0218301
IGFn3-10_2	0.156771	0.00913311	3.29111e-10	1	0.0376595	0.833121	3.4163	2.55623	1.16139	1.69839	3.8708	3.52315	1.67849	0.815716	7.31708	1.68363	8.21866	2.47526		-1.02527	-1.64788	2.65541	-0.0125918	1.08627	-0.509285
IGFn3-11_1	1	1	1	1	1	1	2.10594	1.61446	1.89615	1.74834	2.64614	2.50279	2.34105	1.7334	1.92274	2.34244	2.84699	2.75815		0.152692	0.10255	0.0200887	0.422026	0.105547	0.140167
IGFn3-12_1	1	1	1	1	1	0.883164	117.324	119.685	113.247	112.244	109.979	112.76	107.026	114.965	105.296	100.505	114.551	84.2827		-0.132543	-0.0580518	-0.105021	-0.159359	0.0587643	-0.419948
IGFn3-13_1	1	1	1	1	0.905689	1	49.0683	38.6932	32.3767	32.669	44.3939	36.9835	40.107	40.123	31.4314	35.5515	31.102	30.4281		-0.290938	0.0523494	-0.0427513	0.121985	-0.513354	-0.281478
IGFn3-14_1	1	1	1	1	1	1	2.41013	1.82972	2.22797	2.4227	2.75548	2.36802	2.18645	1.83536	2.21649	2.51325	3.06186	1.80341		-0.140519	0.00443974	-0.00745758	0.0529343	0.1521	-0.392957
IGFn3-15_1	1	1	1	1	1	1	196.624	192.04	197.887	187.897	176.504	174.483	184.104	162.914	162.898	167.656	178.044	162.183		-0.0949246	-0.237299	-0.280702	-0.164441	0.0125339	-0.105463
IGFn3-2_1	1	1	1	1	1	1	503.225	477.799	381.861	403.243	647.211	525.335	406.459	324.196	333.648	398.069	471.096	430.537		-0.308095	-0.559538	-0.194719	-0.0186303	-0.458215	-0.287101
IGFn3-4_1	1	1	1	1	1	1	2.73772	2.87912	2.34648	3.07209	3.12726	3.04185	2.14228	1.93732	2.59035	3.46487	3.035	2.61671		-0.353827	-0.571562	0.142648	0.173579	-0.0432023	-0.217195
IGFn3-5_1	1	0.0494394	0.00230877	1	1	1	5.82643	8.7719	7.91642	7.64276	8.70383	7.75864	8.21575	4.0276	2.91081	7.14933	7.62778	9.77729		0.495782	-1.12297	-1.44343	-0.0962844	-0.190387	0.333632
IGFn3-6_1	1	1	1	1	0.597421	0.254545	1.98894	1.96426	1.51692	1.39867	1.37774	2.48353	1.47972	1.93732	1.94944	1.04922	2.36354	1.34371		-0.426677	-0.0199195	0.361916	-0.414744	0.778642	-0.886168
IGFn3-7_1	1	1	1	1	1	1	160.8	156.656	156.835	153.43	146.522	147.145	157.27	153.329	165.836	145.451	157.82	166.426		-0.0320255	-0.0309725	0.0805078	-0.0770424	0.107163	0.177648
IGFn3-8_1	1	1	1	1	1	1	71.5083	61.8607	67.7873	75.2037	67.4656	76.7393	61.066	67.1436	73.1441	73.2258	74.1828	84.1767		-0.22774	0.118226	0.109726	-0.0384528	0.136933	0.133455
IGFn3-9_1	0.976091	1	1	1	1	1	0.163795	0.161446	0.237019	0.324692	0.677937	0.288783	0.375451	0.0764733	0.347161	0.268405	0.564026	0.38897		1.19673	-1.07802	0.550603	-0.274662	-0.265389	0.429673
igl_1	1	1	1	1	1	1	135.459	150.306	179.636	120.361	154.176	134.804	143.82	155.496	208.59	122.588	160.13	134.036		0.0864112	0.0489713	0.215592	0.0264492	0.0546632	-0.00824669
ik2_1	1	1	1	1	1	1	24.1247	24.7012	28.8926	26.7247	26.6582	29.8024	32.0458	23.2989	27.853	28.5241	27.2613	25.9726		0.409628	-0.0843224	-0.0528671	0.0940107	0.0322717	-0.198439
IKKgamma_1	1	1	1	1	1	1	72.7718	68.1571	72.7647	76.9271	76.2788	78.9533	67.6254	67.424	78.5117	79.5455	74.8274	71.8534		-0.105816	-0.0156018	0.109669	0.0482882	-0.0277147	-0.135943
ILP-2_1	1	1	1	1	0.371555	1	4.93725	3.8478	2.93903	2.49763	3.06165	2.19475	6.7802	4.38447	3.49831	2.09844	1.69208	2.29846		0.45762	0.188371	0.251319	-0.251245	-0.855513	0.06661
Imd_1	1	1	1	1	1	1	11.4891	11.4088	10.4525	9.66584	11.5905	9.52984	10.6231	9.27877	10.8955	10.297	10.7702	11.3685		-0.113061	-0.298148	0.0598823	0.091256	-0.1059	0.254522
Imp_1	1	1	1	1	1	1	102.583	99.666	93.2668	93.7112	85.5731	95.7989	86.3979	106.298	83.372	74.5678	84.3085	79.2968		-0.247717	0.0929409	-0.161801	-0.329669	-0.02148	-0.272746
ImpL2_1	1	1	1	1	0.82332	0.129648	7.62817	7.21125	6.49431	5.89441	10.4533	7.37359	6.3385	8.41207	6.62276	6.56372	7.0369	13.2427		-0.267197	0.222211	0.0282561	0.155166	-0.570954	0.844754
inaD_1	1	1	1	1	1	1	14.4608	15.8217	14.6951	14.1866	23.9902	20.5999	13.2954	12.8475	15.1682	15.2747	17.1625	17.2738		-0.121219	-0.300415	0.0457146	0.106618	-0.483186	-0.254048
inaE_1	1	1	1	0.229552	0.927828	0.00213448	41.6508	47.7342	33.2063	37.3896	28.2546	25.2589	32.333	44.584	26.9717	21.3992	19.7946	10.5376		-0.365337	-0.0984981	-0.30001	-0.805079	-0.513379	-1.26125
Incenp_1	1	1	1	1	1	1	12.7058	14.2072	12.5857	14.0117	13.6025	14.9782	15.8352	14.8103	16.0762	14.1035	15.1213	17.539		0.317646	0.0599778	0.353143	0.0094153	0.15271	0.227702
Inos_1	1	1	1	1	0.148108	1	23.0951	18.3779	20.0755	22.0291	21.3222	21.678	20.6277	22.6106	23.3399	22.2044	38.112	24.2045		-0.163003	0.299026	0.217363	0.0114345	0.837891	0.159048
Ints12_1	1	1	1	1	1	1	7.95576	8.66427	8.74598	8.84162	8.06963	7.73938	9.36419	8.8964	9.42675	6.00251	8.35296	8.87559		0.235154	0.0381439	0.108139	-0.558744	0.0497838	0.197624
INTS2_1	1	1	1	1	1	1	16.5901	16.4137	17.1127	16.1347	16.9922	17.0574	16.5861	16.3143	17.4648	17.2755	15.4436	20.2441		-0.000348082	-0.00875975	0.0293836	0.0985618	-0.137863	0.247101
Invadolysin_1	1	1	1	1	1	1	49.1151	43.5904	44.3225	35.6912	28.364	27.5114	40.7475	43.131	45.4246	27.9873	31.7466	21.1989		-0.269457	-0.0152867	0.0354367	-0.350794	0.162542	-0.376042
inx2_1	1	1	1	1	1	1	450.53	545.499	552.941	553.825	507.315	555.715	417.281	565.444	480.978	522.829	505.126	430.006		-0.110605	0.0518074	-0.201154	-0.0830926	-0.00624063	-0.369986
inx3_1	1	1	1	1	0.82332	1	7.72177	5.91969	6.28099	5.74456	6.77937	3.88894	6.71395	4.84331	6.67617	5.75851	4.48535	5.03893		-0.20177	-0.289527	0.0880276	0.00349957	-0.59593	0.373739
inx7_1	1	1	1	1	1	1	883.136	873.719	848.171	880.116	844.775	962.206	842.998	911.053	760.255	941.272	958.065	1004.94		-0.0671071	0.0603654	-0.157871	0.0969181	0.181557	0.0626913
Ip3k_1	1	1	1	1	1	1	76.9369	59.8426	63.4025	66.2872	74.5512	77.3746	66.4327	56.3863	69.352	81.1803	75.8481	76.6801		-0.211781	-0.0858278	0.129399	0.2924	0.0248816	-0.0130069
Ipk2_1	1	1	1	1	1	0.304814	101.436	78.974	83.7861	91.5882	83.4955	95.1829	72.9921	78.6146	76.2151	82.8152	83.0461	59.6892		-0.474757	-0.00658015	-0.136633	-0.145267	-0.00778672	-0.673232
IPO7_1	1	1	1	1	1	1	141.683	155.795	157.451	157.076	160.693	168.553	148.104	163.526	167.438	173.463	156.101	186.723		0.0639502	0.0698635	0.0887224	0.143163	-0.0418269	0.1477
Ipo9_1	1	1	1	1	1	1	72.5378	75.6374	74.4949	71.0826	64.7101	74.8911	78.5576	75.938	73.8918	78.0815	76.9493	90.8245		0.115017	0.00572225	-0.0117278	0.135483	0.249916	0.278288
Ipp_1	1	1	1	1	1	1	11.0913	11.7048	10.9266	12.713	13.9305	14.9205	10.6893	11.3181	11.9637	13.225	13.1069	13.1543		-0.0532554	-0.0484781	0.130824	0.0569738	-0.0879222	-0.181761
IR-B_1	1	1	1	1	1	1	35.6137	38.1012	46.9771	50.4522	48.8552	35.5781	34.2544	28.601	42.2468	41.0172	47.3513	37.9599		-0.056145	-0.413771	-0.153116	-0.298689	-0.0451066	0.0934896
ird1_1	1	1	1	1	1	1	124.274	121.676	125.335	123.808	124.609	131.993	124.318	126.742	121.64	122.173	132.788	123.816		0.000519756	0.0588429	-0.0431793	-0.0191742	0.0917132	-0.0922618
ird5_1	1	1	1	1	1	1	11.8634	14.6378	14.9796	13.0876	13.7774	11.9941	12.3457	11.6749	15.5154	13.4447	12.8114	14.2858		0.0574872	-0.326281	0.0507054	0.0388321	-0.104872	0.252255
ire-1_1	1	1	1	1	1	1	145.754	146.378	156.48	177.107	154.438	159.216	138.74	155.904	159.667	153.82	167.22	161.953		-0.071152	0.0909593	0.0290929	-0.203375	0.114719	0.0245925
IRS_1	1	1	1	1	1	1	55.4563	60.1655	51.3382	53.0747	60.905	63.051	52.4969	48.6371	51.5934	52.705	60.2971	53.059		-0.0791205	-0.306881	0.00715369	-0.010085	-0.0144718	-0.248919
Iscu_1	1	1	1	1	1	1	142.876	128.054	120.216	145.013	136.79	146.028	129.84	148.384	140.039	132.47	138.697	146.217		-0.138032	0.212586	0.220205	-0.130512	0.0199692	0.00187036
isopeptidase-T-3_1	1	1	1	1	1	1	4.46927	4.68193	4.83518	6.16915	7.56665	6.29547	4.66001	4.46095	6.38241	6.29532	7.97694	7.00146		0.060295	-0.0697548	0.400533	0.0292066	0.076181	0.153342
Iswi_1	1	1	1	1	1	1	34.3034	39.5543	38.4681	35.7661	41.9227	43.8373	37.5451	39.4857	39.4962	39.2603	37.0377	46.2874		0.130274	-0.00250143	0.0380509	0.134479	-0.178738	0.078463
itp_1	1	1	1	1	0.899391	1	0.116996	0.0269077	0.142211	0.124882	0.174951	0.211774	0.0441707	0.0254911	0.080114	0.0976018	0.0268584	0.176805		-1.4053	-0.0780224	-0.827908	-0.355582	-2.70351	-0.260371
Itpr1_1	1	1	1	1	1	1	55.2457	57.2326	54.1824	61.2919	72.08	70.1165	61.6181	55.8765	53.8099	60.9767	64.487	76.3088		0.157492	-0.0345947	-0.00995373	-0.00743777	-0.160591	0.122096
jagn_1	1	1	1	1	1	0.504984	10.0383	11.4896	12.6094	11.6889	11.175	10.2999	10.093	12.3887	11.9904	11.9074	11.576	15.6118		0.00784116	0.108698	-0.072619	0.0267192	0.0508546	0.600007
Jarid2_1	1	1	1	1	1	1	25.6222	28.8181	29.7458	31.7449	29.4793	29.8024	28.6005	29.9266	30.8172	30.9642	29.007	36.4925		0.158646	0.0544515	0.0510477	-0.0359254	-0.0232991	0.29217
jhamt_1	0.684851	1	1	0.789546	0.305993	0.554396	4.56286	3.8478	4.66927	3.19697	3.80519	5.52538	7.06731	3.74719	5.36764	5.0997	6.60716	8.38054		0.631222	-0.0382214	0.201092	0.673706	0.796061	0.600969
JHBP-1_1	1	1	1	0.542451	0.468544	1	176.407	123.775	129.483	103.552	196.186	137.172	180.791	160.39	133.523	163.629	125.509	150.991		0.0354101	0.373862	0.0443265	0.660079	-0.64443	0.138478
Jhe_1	1	1	1	1	1	1	412.81	381.228	332.158	278.836	215.146	188.614	439.388	331.359	270.198	234.806	245.19	221.465		0.0900164	-0.202258	-0.297853	-0.247949	0.188582	0.231646
JhI-1_1	1	1	1	1	1	1	19.6554	22.1988	25.4084	26.3251	23.356	19.4447	20.6056	25.2107	25.5297	23.522	20.869	18.423		0.0681124	0.183554	0.00686945	-0.162423	-0.162435	-0.0778678
JIL-1_1	1	1	1	1	1	1	81.1722	95.4684	100.472	100.03	97.6666	106.58	95.7842	91.9974	95.4692	101.872	107.595	108.699		0.238802	-0.0534293	-0.0736889	0.0263205	0.139669	0.0284054
jim_1	1	1	1	1	1	1	0.350989	0.215261	0.426633	0.374645	0.61233	0.635323	0.397536	0.331385	0.293751	0.683213	0.778893	0.601135		0.179659	0.622417	-0.538402	0.866811	0.347116	-0.0797991
Jra_1	1	1	1	1	1	0.678659	49.3023	68.3724	68.8065	66.6369	72.911	70.6941	56.2514	64.0082	58.0559	61.8552	65.1584	49.7174		0.190233	-0.0951568	-0.245101	-0.107426	-0.162184	-0.507837
Kap3_1	1	1	1	1	1	1	32.0804	29.5715	35.1024	34.0927	35.4495	35.4433	33.6802	31.558	34.2087	35.6491	37.0646	40.223		0.0702053	0.0937975	-0.0372093	0.0644018	0.0642742	0.182509
Kap-alpha1_1	1	1	1	1	1	1	179.8	187.6	193.407	183.901	184.792	181.009	181.034	187.564	182.713	181.832	175.09	172.597		0.00986312	-0.000281309	-0.0820592	-0.0163195	-0.0778106	-0.0686587
Kap-alpha3_1	1	1	1	1	1	1	91.7487	95.3069	97.8413	88.7909	101.45	99.9767	96.1596	96.6113	96.1368	105.337	100.558	128.997		0.0677444	0.0196112	-0.0253542	0.246526	-0.0127433	0.36767
kappaB-Ras_1	1	1	1	1	1	1	5.26484	5.46226	5.04849	5.29498	5.22667	6.1607	5.78636	4.71586	6.19548	4.70929	6.71459	6.43569		0.136266	-0.211977	0.295363	-0.169117	0.361408	0.0629988
kat80_1	1	1	1	1	1	1	80.9148	79.6736	79.9226	78.2758	75.4915	84.0551	78.2926	76.2949	78.6452	72.2498	81.166	77.1575		-0.0475276	-0.0625146	-0.0232451	-0.115574	0.104561	-0.123529
kek1_1	1	1	1	1	1	0.121632	0.32759	0.3498	0.592546	0.499527	0.546723	0.558314	0.176683	0.254911	0.453979	0.805215	0.349159	0.176805		-0.89073	-0.456534	-0.384302	0.688813	-0.646926	-1.65892
kek2_1	1	1	1	1	1	1	0.0935972	0.0538153	0.165913	0.0999053	0.0437378	0.115513	0	0.203929	0.106819	0.0976018	0.0537168	0.141444		#NUM!	1.92198	-0.635263	-0.0336534	0.29649	0.29217
kek6_1	1	1	1	1	1	1	0.187194	0.161446	0.237019	0.0999053	0.0874757	0.192522	0.0883414	0.152947	0.213637	0.0732014	0.214867	0.123763		-1.08338	-0.0780224	-0.149836	-0.448691	1.29649	-0.637441
kel_1	1	1	1	1	1	1	22.0889	24.7281	24.8869	24.0272	26.4395	26.1252	22.9025	23.0695	23.6336	22.79	26.4555	29.8269		0.0521818	-0.100169	-0.0745481	-0.0762678	0.000871448	0.191171
ken_1	1	0.590177	0.594888	1	1	1	48.9513	65.2511	52.2863	41.9103	39.4297	34.2112	48.4553	40.6073	32.1524	42.3348	36.7154	31.7364		-0.0146947	-0.684261	-0.701506	0.0145395	-0.102896	-0.108328
Khc_1	1	1	1	1	1	1	201.234	222.446	229.789	211.15	212.347	218.898	222.974	229.777	214.225	229.242	216.747	229.987		0.148	0.0467811	-0.101187	0.118606	0.0295874	0.0712991
kin17_1	1	1	1	1	1	1	11.7464	11.8394	10.7843	9.8157	10.2347	10.5117	11.8157	13.1789	11.9904	12.6638	11.764	11.3862		0.00847617	0.154638	0.152941	0.367552	0.200912	0.115292
kinesin-11_1	1	1	0.38302	1	0.0643423	0.520281	1.45076	1.10321	1.75394	1.7983	2.2525	2.63755	1.67849	1.07063	0.80114	1.22002	0.940043	1.6266		0.210356	-0.043257	-1.13047	-0.559722	-1.26073	-0.697338
kinesin-12_1	0.575001	1	1	1	6.46008e-11	1	4.11828	2.31406	1.3036	1.04901	15.7456	1.52092	2.49565	1.65692	1.25512	1.39083	2.87385	1.78573		-0.722628	-0.481919	-0.054679	0.406919	-2.4539	0.231563
kinesin-13_1	1	1	1	1	1	1	22.6973	19.3197	18.6771	24.1521	20.5568	24.277	23.1234	19.6282	19.7615	17.0071	24.7634	23.2144		0.0268294	0.0228522	0.0814215	-0.506011	0.268596	-0.0645692
kinesin-14_1	1	1	1	1	1	1	3.69709	4.00924	3.8634	4.04617	3.56463	4.3895	4.81461	3.59425	4.29945	3.66007	4.6465	4.93285		0.381028	-0.15764	0.154281	-0.144685	0.38239	0.168364
kinesin-2A_1	1	1	1	1	1	1	15.7243	17.0595	13.8182	16.0598	17.6045	16.4414	15.6364	15.881	14.2603	14.4695	15.0138	16.3721		-0.00808723	-0.103273	0.0454357	-0.15044	-0.22965	-0.00609167
kinesin-2B_1	1	1	1	1	1	1	7.46438	7.66868	7.77421	7.11825	6.73563	5.62164	6.75812	6.42376	7.4506	5.70971	6.06999	6.91306		-0.1434	-0.255561	-0.0613389	-0.318107	-0.150118	0.298332
kinesin-2C_1	1	1	1	1	1	0.19551	26.6752	20.8265	16.3543	13.4123	11.8311	10.0882	19.2143	19.985	14.8478	14.1035	16.1956	17.2208		-0.473322	-0.0595023	-0.13942	0.072494	0.453019	0.771487
kinesin-3A_1	1	1	1	1	1	1	392.944	332.552	326.517	350.093	320.03	350.024	346.1	342.397	308.332	295.856	343.196	314.076		-0.183138	0.0420897	-0.0826721	-0.242846	0.100828	-0.156343
kinesin-3B_1	1	1	1	1	1	1	37.9303	33.8767	33.704	37.4645	45.7279	37.7536	36.3967	36.1464	36.078	38.5283	36.9034	46.3582		-0.0595432	0.0935568	0.098198	0.0403952	-0.309321	0.29621
kinesin-3C_1	1	1	1	1	1	1	97.1773	91.1093	84.8763	90.8139	83.2331	83.131	95.232	89.6013	85.1078	82.5223	78.3459	68.0698		-0.0291721	-0.0240797	0.00392834	-0.138129	-0.0873001	-0.288373
kinesin-3D_1	1	1	1	1	1	0.641546	139.764	128.242	128.82	128.928	115.074	122.309	109.875	126.793	128.69	115.683	123.119	85.0784		-0.347135	-0.0163949	-0.0014544	-0.156392	0.0974859	-0.523669
kinesin-3D_2	2.15572e-09	0.0393288	1	1	1	1	2.73772	1.42611	0.545143	0.449574	0.437378	0.78934	0.309195	0.433349	0.694321	0.51241	0.537168	1.04315		-3.14639	-1.71848	0.34897	0.188739	0.29649	0.402223
kinesin-3E_1	0.738559	1	1	0.161195	0.293925	0.797341	11.6529	13.6691	14.3159	13.1875	29.2606	21.6587	17.3812	10.7063	17.9989	23.9857	17.5117	30.0037		0.576843	-0.352462	0.330292	0.863	-0.740644	0.470194
kinesin-4A_1	1	1	1	1	1	1	51.2913	53.1964	46.1949	50.0526	58.9805	57.8721	42.0726	50.4469	53.1957	56.2431	69.2409	71.6058		-0.285832	-0.0765637	0.203575	0.168231	0.231387	0.307209
kinesin-4A_2	1	1	1	0.99803	1	0.455371	41.721	36.5137	44.8439	52.0007	31.4912	41.3152	41.0125	36.7582	37.7871	36.0883	27.9059	27.1572		-0.0247083	0.00962803	-0.247018	-0.527001	-0.174383	-0.60534
kinesin-4B_1	1	1	1	1	1	1	59.5044	53.4117	53.9454	49.2284	36.0619	36.791	63.8267	67.9593	55.8395	52.4122	38.5955	33.6459		0.101163	0.347515	0.0497843	0.0904128	0.0979587	-0.12892
kinesin-5A_1	1	1	1	1	1	1	3.2057	4.68193	4.74037	4.67057	4.65808	4.50501	4.01953	4.23153	4.53979	4.09928	3.94818	4.57924		0.326387	-0.145926	-0.0623734	-0.18823	-0.238547	0.0235758
kinesin-6A_1	1	1	1	1	1	1	4.37567	3.28273	3.8634	4.52072	4.26444	4.85155	4.12996	3.56876	4.45968	4.36768	4.9688	4.86213		-0.0833754	0.120523	0.207068	-0.0496835	0.220541	0.00314009
kinesin-6B_1	1	1	1	1	1	1	6.29441	4.68193	5.23811	4.77048	4.43939	4.73604	5.56551	5.25117	5.34093	4.92889	4.75393	4.87981		-0.177558	0.165535	0.0280455	0.0471292	0.0987597	0.0431422
kinesin-7A_1	1	1	1	1	1	1	2.41013	4.1976	3.7923	4.27095	3.63024	4.11997	3.35697	3.21188	3.79206	4.70929	3.89447	4.77372		0.478052	-0.386145	-8.91393e-05	0.140951	0.10136	0.212481
kinesin-8_1	1	1	1	1	0.511568	1	2.73772	2.85221	3.08124	3.49669	3.5209	3.67717	3.37906	2.85501	3.87218	3.31846	2.0681	3.74826		0.303648	0.00141205	0.329633	-0.0754736	-0.76764	0.0276238
kinesin-9_1	1	0.797723	1	1	0.506008	1	0.140396	0.565061	0.26072	0.199811	0.262427	0.134765	0.28711	0.203929	0.534093	0.317206	0.0537168	0.123763		1.0321	-1.47034	1.03459	0.666786	-2.28847	-0.122868
kinesin-A_1	1	1	1	1	1	1	3.76729	3.90161	5.40402	5.04522	5.33602	5.10183	3.97536	4.43545	4.08581	4.19688	4.24362	5.64007		0.0775609	0.185012	-0.40341	-0.2656	-0.330467	0.144696
kinesin-B_1	1	1	1	1	1	1	9.45332	7.7225	8.27195	7.14323	9.73167	10.5695	9.18751	8.76894	8.5722	8.39376	8.75583	9.75961		-0.0411471	0.183335	0.0514381	0.23274	-0.152443	-0.115006
kinesin-F_1	1	1	1	1	1	1	16.3093	11.1398	11.3769	12.7629	9.97223	11.5706	11.7052	11.2926	11.0023	10.2482	12.516	9.1408		-0.478542	0.0196535	-0.0482982	-0.316587	0.327786	-0.340069
KLHL10_1	1	1	1	1	1	1	0.0935972	0.107631	0.189615	0.0499527	0.153082	0.134765	0.0883414	0.0764733	0.0534093	0.122002	0.268584	0.0884023		-0.0833754	-0.49306	-1.82791	1.28827	0.811063	-0.608295
KLHL5_1	1	1	1	1	1	1	7.86216	6.86145	7.20536	7.16821	7.69786	7.12331	6.49309	6.52573	6.72958	6.34412	6.52659	6.43569		-0.27602	-0.0723759	-0.0985558	-0.176193	-0.238129	-0.146455
Knr_1	1	1	1	0.45782	1	1	11.3955	9.65985	9.29113	6.94342	13.3182	11.1278	13.8475	8.97287	8.06481	11.5658	10.3136	12.2349		0.281168	-0.106431	-0.204213	0.736149	-0.368846	0.136835
Knrl_1	0.992041	0.986855	1	0.168409	0.150675	1	1.40396	1.18394	1.84874	0.824219	2.55866	1.52092	2.18645	2.03929	1.86933	1.87884	1.20863	1.73268		0.639091	0.784474	0.0159726	1.18874	-1.08202	0.188061
koi_1	1	1	1	1	1	1	38.3983	39.1506	36.9749	39.1629	39.8233	40.0253	36.2862	34.8718	40.9115	37.2595	38.7566	34.3531		-0.0816181	-0.166973	0.145962	-0.0718789	-0.0391696	-0.220472
kon_1	1	1	1	0.184281	0.000779705	1	2.36333	0.80723	1.2325	0.849195	4.11136	2.02148	1.67849	1.35103	0.80114	1.90324	1.31606	2.2631		-0.493659	0.743007	-0.621457	1.16429	-1.64339	0.162887
KPNB1_1	1	1	1	1	1	1	124.391	136.314	127.397	128.653	128.239	139.559	125.202	140.915	130.559	124.028	135.85	160.043		0.0093778	0.0478881	0.0353665	-0.0528257	0.083172	0.197587
Kr_1	1	1	1	0.34575	1	1	0.233993	0.242169	0.237019	0.0499527	0.371772	0.269531	0.397536	0.127456	0.160228	0.317206	0.16115	0.229846		0.764622	-0.926019	-0.564874	2.66679	-1.20601	-0.229783
Kr-h1_1	1	1	1	1	1	0.847989	11.2317	7.39961	11.685	16.5343	21.694	19.7528	10.6893	8.53952	8.67902	17.8855	17.0282	14.5157		-0.0714027	0.206707	-0.429056	0.113329	-0.349367	-0.444444
Kr-h2_1	1	1	1	1	1	1	38.2579	45.9314	50.6983	47.505	50.9546	44.5688	42.7352	43.4878	52.6082	50.631	48.2376	46.146		0.159668	-0.0788678	0.053351	0.0919407	-0.0790525	0.0501698
ksr_1	1	1	1	1	1	1	66.4774	63.9326	62.1226	69.659	67.3782	71.4834	63.2966	62.6317	62.3821	65.5396	72.7862	63.3491		-0.0707356	-0.0296594	0.00601476	-0.0879421	0.111384	-0.174285
kst_1	1	1	1	1	1	1	3015.02	3217.99	3332.29	3459.95	3056.18	3293.38	2964.03	3140.33	3131.01	3134.39	3280.8	2666.42		-0.0246084	-0.0352471	-0.089884	-0.142567	0.102319	-0.304661
kuz_1	1	1	1	1	1	1	35.1223	41.5992	39.6295	38.7633	37.6364	38.3119	40.0187	38.4916	38.2945	44.4576	39.5893	44.484		0.188284	-0.112014	-0.049438	0.197741	0.0729795	0.215496
kz_1	1	1	1	1	1	1	28.1962	31.2129	34.581	35.3665	35.8213	35.1545	33.2164	35.917	36.2115	36.2103	38.0046	43.9713		0.236396	0.202524	0.0664691	0.0340164	0.0853568	0.322852
La_1	1	1	1	1	1	1	32.3846	36.6213	34.7469	30.6709	34.706	36.3096	44.0603	38.3641	38.9621	39.4067	33.0089	46.146		0.444169	0.067074	0.165187	0.36157	-0.0723271	0.345852
lab_1	1	1	1	1	1	1	45.1372	53.1426	50.3427	40.087	34.6404	42.9132	45.8492	41.474	37.0394	35.9175	40.4756	48.7627		0.0225779	-0.357661	-0.442724	-0.158449	0.224597	0.184358
Lac2_1	1	1	1	1	1	0.593425	0.444587	0.484338	0.402932	0.699337	0.918495	0.770088	0.596305	0.45884	0.80114	0.732014	0.617743	0.40665		0.423585	-0.0780224	0.99152	0.0658822	-0.572265	-0.921234
lack_1	1	1	1	1	1	1	35.6605	35.3298	34.4625	34.7671	34.3998	38.7547	36.0654	35.1013	33.0337	33.7702	36.984	41.9911		0.0162865	-0.00936077	-0.0610899	-0.0419687	0.1045	0.115713
Lag1_1	1	1	1	1	1	1	22.4399	26.7731	27.6601	24.0522	27.861	28.243	24.6914	27.199	29.7223	28.4997	26.9658	33.2216		0.137942	0.0227693	0.103741	0.244779	-0.0471159	0.234228
LanA_1	1	1	1	1	1	0.342326	45.6286	46.3619	39.4399	37.5644	31.535	37.6573	48.4994	48.0253	41.4456	31.9646	33.9759	23.7979		0.0880286	0.0508538	0.071565	-0.232891	0.107556	-0.662096
LanB1_1	0.865509	1	1	1	0.319796	0.191414	243.493	212.409	201.324	209.751	172.83	178.506	170.212	196.715	198.389	203.036	282.308	299.843		-0.51655	-0.110739	-0.0211842	-0.0469423	0.707918	0.748231
LanB2_1	1	1	1	1	1	1	113.253	118.878	122.918	129.552	124.718	127.373	118.576	121.924	122.761	120.319	128.114	153.343		0.066271	0.0365	-0.0018377	-0.106674	0.0387583	0.267704
lap_1	1	1	1	1	1	1	177.577	172.451	177.906	157.351	157.194	166.012	172.155	168.981	155.368	147.354	172.807	156.879		-0.0447361	-0.0293304	-0.195429	-0.0946956	0.136616	-0.0816357
larp_1	1	1	1	1	1	1	82.3187	85.3242	82.8854	84.4949	85.3981	89.2147	92.1843	90.8758	82.2237	91.9409	83.7981	94.2545		0.1633	0.0909418	-0.0115641	0.121842	-0.0272865	0.0792803
Las_1	1	1	1	1	1	1	32.0102	30.3787	31.1916	33.8679	35.2308	37.7536	26.8116	31.6345	31.378	30.647	35.5336	40.7181		-0.255675	0.0584352	0.0085931	-0.144174	0.0123466	0.109057
LCCH3_1	1	1	1	1	1	1	0.0233993	0	0	0	0	0.0192522	0	0.0509822	0.0534093	0.0488009	0.0537168	0		#NUM!	#DIV/0!	#DIV/0!	#DIV/0!	#DIV/0!	#NUM!
ldbr_1	1	1	1	1	1	1	8.00256	8.50282	9.17262	6.91844	7.96029	6.79603	7.6857	8.8964	9.85402	8.66216	6.31172	7.46115		-0.0582844	0.0652801	0.103379	0.32428	-0.334788	0.134707
lds_1	1	1	1	1	1	1	29.7171	29.2217	32.4715	34.6172	31.207	35.4048	28.2251	30.0795	29.1081	30.8666	29.8128	29.4026		-0.074316	0.0417403	-0.157756	-0.165443	-0.0659356	-0.268001
Lerp_1	1	1	1	1	1	1	47.3134	52.174	59.8709	54.2985	45.378	48.323	57.5986	48.1527	54.5309	49.8745	46.089	50.9197		0.283786	-0.115713	-0.13478	-0.12261	0.0224283	0.0755137
lgs_1	1	1	1	1	1	1	62.6633	60.5691	59.1124	62.3409	59.1336	58.7385	57.5544	60.8728	58.6167	63.1728	71.7119	75.1419		-0.122694	0.00721436	-0.0121487	0.0191236	0.278235	0.355313
lid_1	1	1	1	1	1	1	74.5268	76.1487	77.0784	73.5053	68.9965	70.7903	75.1344	69.5143	73.7316	76.1538	70.0198	67.8753		0.0117144	-0.13151	-0.0640445	0.0510674	0.0212406	-0.0606664
lid_2	1	1	0.957586	1	1	1	0.889173	1.58755	0.853267	1.02403	1.334	1.05887	1.0601	1.40201	1.60228	1.09802	1.12805	1.00779		0.25366	-0.179306	0.909057	0.100648	-0.24193	-0.0713375
lig3_1	1	1	1	1	1	0.978918	209.26	217.064	198.053	207.403	191.309	235.146	156.232	208.415	211.661	174.439	225.933	180.464		-0.421608	-0.0586595	0.0958723	-0.249718	0.239986	-0.381845
Lig4_1	1	1	1	1	1	1	5.00745	5.46226	6.18618	6.39394	5.99209	5.89117	5.63177	5.76099	6.83639	5.92931	5.45225	6.04672		0.169511	0.0768206	0.144186	-0.108841	-0.136206	0.0375969
lilli_1	1	1	1	1	1	1	69.0513	74.9647	79.6856	75.1538	84.7202	77.0473	69.0388	64.9769	63.2099	68.2237	77.9162	65.6475		-0.000261505	-0.206286	-0.334168	-0.139573	-0.120784	-0.231004
Lim3_1	1	1	1	1	1	0.00229476	32.9462	47.196	39.7717	38.5884	30.7477	34.3074	37.0371	47.0821	41.3121	29.8418	37.0377	14.498		0.16886	-0.0034873	0.0548223	-0.370836	0.268516	-1.24267
LIMK1_1	0.631454	1	1	1	1	1	29.7639	21.4454	19.4829	16.6842	22.7437	22.4866	19.5676	20.3674	23.5535	23.766	19.0963	26.9097		-0.605095	-0.0744066	0.273732	0.51042	-0.252172	0.25906
lin_1	1	1	1	1	0.513352	1	0.163795	0.215261	0.118509	0.374645	0.0874757	0.17327	0.242939	0.178438	0.213637	0.317206	0.322301	0.229846		0.568701	-0.270667	0.850164	-0.240104	1.88145	0.407647
lin_2	1	1	1	1	1	1	26.7454	28.7374	28.7978	32.7689	29.3262	28.8783	24.846	29.8756	29.295	29.793	30.0545	29.4733		-0.106276	0.0560385	0.024699	-0.137358	0.0353909	0.0294238
Lin-52_1	1	1	1	1	1	1	32.1272	29.8675	28.537	28.4231	31.6662	34.5192	26.4362	28.8305	29.3484	29.7442	28.4967	31.0999		-0.281284	-0.0509832	0.0404478	0.0655441	-0.152147	-0.150488
Lis-1_1	1	1	1	1	1	1	311.515	308.496	299.52	309.956	307.783	319.24	287.375	299.979	283.79	288.218	318.916	282.675		-0.116368	-0.0403896	-0.0778278	-0.104903	0.0512637	-0.175496
Lk6_1	0.813475	1	1	1	1	1	1717.09	1216.12	1149.42	1189.55	1169.38	1301.45	1186.89	1165.5	1194.13	962.305	1265.35	1008.05		-0.532778	-0.061329	0.055047	-0.305847	0.113801	-0.36855
lkb1_1	1	1	1	1	1	1	6.94959	7.99158	6.09138	5.91939	5.53284	7.52761	6.11764	6.50023	6.59605	7.07613	4.86137	7.58492		-0.183952	-0.297988	0.114835	0.257512	-0.186658	0.0109412
LKR_1	1	1	0.331095	0.493273	0.678184	0.652572	0.140396	0.215261	0.189615	0.074929	0.0874757	0.308035	0.309195	0.203929	0.160228	0.341606	0.295442	0.194485		1.13902	-0.0780224	-0.242946	2.18874	1.75592	-0.663436
Lkr_1	1	1	1	0.534918	1	1	2.29313	2.34097	1.80134	1.77332	1.9026	2.56054	2.42939	3.23737	3.52502	3.14766	1.82637	3.87202		0.0832745	0.467719	0.968558	0.827827	-0.0589906	0.596637
Lman2_1	1	1	1	1	1	1	139.694	159.347	145.174	145.337	118.508	118.189	144.262	174.64	145.327	137.96	126.933	121.465		0.0464185	0.132208	0.00151895	-0.0751528	0.099083	0.0394386
Lmpt_1	1	1	1	1	1	1	752.896	711.654	668.013	667.068	641.744	581.012	598.425	664.579	643.395	600.3	614.117	509.356		-0.33128	-0.0987351	-0.0541705	-0.15215	-0.0634837	-0.189893
lobe_1	1	1	1	1	1	1	6.13062	6.18876	5.33292	4.84541	4.83303	4.62053	6.1839	5.42961	6.51594	5.61211	4.29734	5.3395		0.0124847	-0.188803	0.289048	0.211924	-0.169484	0.208646
LOC100187599_1	0.680221	1	1	1	1	1	0.0701979	0.295984	0.26072	0.27474	0.459247	0.269531	0.265024	0.152947	0.240342	0.414808	0.241725	0.37129		1.91662	-0.952492	-0.117415	0.594378	-0.925902	0.462095
LOC100188904_1	1	1	1	1	1	1	0.0233993	0	0	0	0	0.0385044	0	0	0	0	0.0537168	0.0353609		#NUM!	#DIV/0!	#DIV/0!	#DIV/0!	#DIV/0!	-0.122868
LOC100188940_1	1	1	1	1	1	0.937086	0.280792	0.295984	0.165913	0.149858	0.284296	0.17327	0.28711	0.280402	0.293751	0.170803	0.16115	0.335929		0.0321019	-0.0780224	0.824169	0.188739	-0.818987	0.955135
LOC100217360_1	1	1	1	1	0.547502	1	0.0467986	0	0	0	0.131214	0.0385044	0.0441707	0	0	0	0	0.0353609		-0.0833754	#DIV/0!	#DIV/0!	#DIV/0!	#NUM!	-0.122868
LOC100302106_1	1	1	1	1	1	1	137.05	143.956	164.088	163.145	149.321	133.841	139.005	146.727	166.076	149.16	143.155	128.413		0.0204399	0.0275053	0.0173771	-0.129298	-0.0608375	-0.0597303
LOC100302106_2	1	1	1	1	1	0.334959	3.4631	4.27832	7.18166	7.51788	4.78929	6.85378	3.68825	5.71001	7.29037	6.90533	4.45849	4.17259		0.0908756	0.41645	0.021675	-0.122615	-0.103258	-0.715958
LOC100379261_1	1	1	1	1	1	1	1.40396	1.26466	1.3273	1.42365	1.70578	1.7327	1.30304	1.40201	1.86933	1.46403	1.77265	2.05093		-0.107623	0.148748	0.49402	0.0403472	0.055482	0.24326
LOC100576079_1	1	1	1	1	1	1	0	0	0	0	0.0218689	0.0385044	0	0	0	0	0	0		#DIV/0!	#DIV/0!	#DIV/0!	#DIV/0!	#NUM!	#NUM!
LOC100576081_1	1	1	1	1	1	1	0	0	0	0	0.0218689	0.0192522	0	0	0	0.0244005	0	0		#DIV/0!	#DIV/0!	#DIV/0!	#DIV/0!	#NUM!	#NUM!
LOC100576082_1	1	1	1	1	1	1	3.62689	4.62812	5.35662	4.84541	3.38968	2.84933	4.35081	4.18054	4.29945	3.39166	2.47097	3.39465		0.262552	-0.146735	-0.31717	-0.514625	-0.456072	0.252641
LOC100576085_1	1	1	1	1	1	0.86883	56.5795	50.6133	51.5278	51.8758	51.0202	50.4023	54.4846	55.9275	54.2906	56.3895	55.5431	67.7692		-0.0544319	0.144041	0.0753501	0.120363	0.12254	0.427141
LOC100576086_1	1	0.353319	1	1	1	0.579053	4.16508	5.19318	4.45595	4.6456	4.65808	4.29324	3.51157	2.77853	3.71195	3.48927	3.54531	2.79351		-0.246226	-0.902295	-0.263556	-0.412941	-0.393825	-0.619987
LOC100576088_1	1	1	1	1	1	1	24.3587	25.5085	30.528	27.7737	27.8391	24.0267	25.8619	26.1794	28.3871	26.8161	26.7509	26.8389		0.0863956	0.0374548	-0.104899	-0.0506188	-0.0575247	0.159686
LOC100576089_1	0.816838	1	1	0.687839	1	1	21.7613	24.782	21.0235	26.6997	24.0996	26.0675	14.8634	16.7222	17.6251	17.2511	20.2781	20.1204		-0.55	-0.567528	-0.254376	-0.630133	-0.249086	-0.373595
LOC100576090_1	1	1	1	1	1	0.833121	0.187194	0.188354	0	0.0499527	0.218689	0.0385044	0.132512	0.178438	0	0	0.16115	0.141444		-0.498413	-0.0780224	#DIV/0!	#NUM!	-0.440476	1.87713
LOC100576093_1	1	1	1	1	1	1	0	0	0	0	0	0	0	0	0	0	0	0		#DIV/0!	#DIV/0!	#DIV/0!	#DIV/0!	#DIV/0!	#DIV/0!
LOC100576094_1	1	1	1	1	1	0.0430442	0.842375	1.02249	0.948074	0.999053	0.568592	1.11663	0.662561	1.07063	0.827845	0.780815	0.778893	0.38897		-0.34641	0.0663675	-0.19564	-0.355582	0.454031	-1.52142
LOC100576095_1	1	1	1	0.29453	1	1	0.187194	0.215261	0.0474037	0.0249763	0.109345	0.231026	0.397536	0.127456	0.0534093	0.268405	0.107434	0.212165		1.08655	-0.756094	0.172092	3.42578	-0.025438	-0.122868
LOC100576096_1	1	1	1	1	1	1	1.89534	1.72209	1.46951	1.42365	1.85886	1.3284	1.85517	2.16674	1.41535	1.53723	2.0681	1.67964		-0.0309079	0.331369	-0.054184	0.110736	0.153886	0.338463
LOC100576097_1	1	1	1	1	1	1	2.71432	2.95984	2.79682	3.52166	3.43342	2.73381	2.5619	2.82951	3.65854	2.51325	3.22301	3.00568		-0.0833754	-0.0649663	0.387481	-0.486704	-0.0912401	0.136776
LOC100576098_1	1	1	1	1	1	1	14.8352	11.1129	11.3532	10.54	14.4772	13.207	15.4818	12.3632	10.5216	9.46738	11.1731	10.3607		0.0615562	0.153821	-0.109738	-0.15484	-0.373758	-0.350176
LOC100576099_1	1	0.269927	1	1	0.860803	1	0.0935972	0.080723	0.0237019	0.199811	0.0874757	0.0577566	0.132512	0.433349	0.160228	0.0976018	0.268584	0.123763		0.501587	2.42448	2.75705	-1.03365	1.61842	1.09952
LOC100576100_1	0.571822	1	0.415073	1	0.0403949	1	0	0.0538153	0.189615	0.0499527	0.284296	0.0577566	0.132512	0	0	0.0976018	0	0.106083		#DIV/0!	#NUM!	#NUM!	0.966347	#NUM!	0.877132
LOC100576101_1	1	1	1	1	1	1	25.3414	23.1944	25.4558	25.5258	25.9365	24.9316	21.467	24.2166	26.8115	22.2776	25.9989	21.0928		-0.23938	0.0622172	0.0748571	-0.196362	0.00346501	-0.241226
LOC100576104_1	1	1	1	1	1	1	23.0483	24.5398	25.4321	23.3778	24.3401	23.969	21.732	21.0047	24.1944	23.5464	20.1438	20.6331		-0.0848408	-0.224412	-0.0719753	0.010367	-0.273001	-0.216209
LOC100576106_1	1	1	1	1	0.45953	0.25474	46.6348	38.0743	30.8835	24.277	18.7417	18.6939	40.5929	36.9366	28.5473	24.5225	29.6785	30.6756		-0.20018	-0.0437669	-0.113483	0.0145139	0.663169	0.714525
LOC100576107_1	1	1	1	1	0.82332	0.833121	0.140396	0.161446	0.0711056	0.0499527	0.109345	0.154018	0.220854	0.152947	0.160228	0.0488009	0	0.0353609		0.65359	-0.0780224	1.17209	-0.0336534	#NUM!	-2.12287
LOC100576109_1	1	1	1	1	1	1	0	0	0	0	0	0	0	0	0	0	0	0		#DIV/0!	#DIV/0!	#DIV/0!	#DIV/0!	#DIV/0!	#DIV/0!
LOC100576110_1	1	1	1	1	1	1	15.0457	16.1715	14.624	17.908	19.7914	20.0608	12.169	16.3653	15.0347	17.9587	24.9783	19.1303		-0.306142	0.0171859	0.0399563	0.00407922	0.335803	-0.0685226
LOC100576111_1	1	1	1	1	1	1	0.0467986	0	0	0	0	0	0	0	0.0534093	0.0488009	0.107434	0.0530414		#NUM!	#DIV/0!	#DIV/0!	#DIV/0!	#DIV/0!	#DIV/0!
LOC100576112_1	1	1	1	1	1	0.833121	0.116996	0.215261	0.26072	0.174834	0.393641	0.0385044	0.220854	0.22942	0.186933	0.366007	0.376017	0.141444		0.916625	0.0919026	-0.479985	1.06588	-0.06608	1.87713
LOC100576113_1	1	1	1	1	1	0.885154	0.748778	0.80723	0.971776	0.949101	1.53082	0.924106	1.0601	1.07063	1.01478	1.24442	1.07434	1.37908		0.501587	0.407404	0.0624673	0.390844	-0.510865	0.577572
LOC100576115_1	1	1	1	1	1	1	0	0	0	0.0249763	0	0	0	0	0	0	0	0		#DIV/0!	#DIV/0!	#DIV/0!	#NUM!	#DIV/0!	#DIV/0!
LOC100576116_1	1	1	1	1	1	1	34.8182	30.89	31.879	29.6469	32.3223	37.6958	31.5379	27.9892	27.2121	31.4034	29.5711	33.7697		-0.142754	-0.142267	-0.22836	0.0830387	-0.128342	-0.158676
LOC100576117_1	1	1	1	1	1	1	5.75623	5.24699	5.92546	6.49385	5.79526	5.98743	5.72011	5.35313	4.67332	5.70971	5.80141	7.46115		-0.00908158	0.0288928	-0.342481	-0.185657	0.00152902	0.317461
LOC100576118_1	1	1	0.874827	0.29453	1	0.371726	5.21804	5.40844	3.62638	5.14512	2.77735	2.15625	4.10788	5.14921	5.92844	2.78165	3.59902	3.60681		-0.345116	-0.0708626	0.70912	-0.887264	0.373895	0.742203
LOC100576120_1	0.258837	1	1	1	1	1	4.91385	2.12571	2.20427	2.62251	3.10539	2.15625	2.69441	3.03344	3.01763	2.61085	2.92756	2.74047		-0.866884	0.513015	0.453112	-0.00643196	-0.0850727	0.345902
LOC100576121_1	1	1	1	1	1	1	0.0935972	0.107631	0.0474037	0.0249763	0.262427	0.154018	0.220854	0	0	0.0976018	0.322301	0.159124		1.23855	#NUM!	#NUM!	1.96635	0.29649	0.0470572
LOC100576122_1	1	1	1	1	1	1	0	0	0	0	0	0	0	0	0	0	0	0		#DIV/0!	#DIV/0!	#DIV/0!	#DIV/0!	#DIV/0!	#DIV/0!
LOC100576123_1	1	1	1	0.879623	1	1	0.865774	0.995583	1.11399	1.14891	0.918495	1.07812	0.971756	0.764733	1.20171	0.610011	1.15491	1.06083		0.166603	-0.380585	0.109356	-0.913359	0.330437	-0.0233321
LOC100576125_1	1	1	1	1	1	1	6.87939	5.70442	8.48526	9.41608	8.90065	9.68386	8.08324	7.49439	9.69379	8.78416	9.45415	10.0071		0.232652	0.393729	0.192102	-0.100221	0.0870367	0.0473759
LOC100576126_1	0.542145	0.000994598	1	1.50999e-06	1	0.752758	0.304191	1.45301	0.237019	1.14891	0.284296	0.231026	0.0662561	0.254911	0.160228	0.0488009	0.134292	0.0707218		-2.19885	-2.51098	-0.564874	-4.55722	-1.08202	-1.70783
LOC100576127_1	1	1	1	1	1	1	0	0	0	0.0499527	0	0	0.0883414	0	0	0	0	0.0353609		#DIV/0!	#DIV/0!	#DIV/0!	#NUM!	#DIV/0!	#DIV/0!
LOC100576128_1	1	1	1	1	1	0.159178	1.63795	1.64137	1.51692	1.59849	1.35587	1.23214	1.59015	1.19808	1.22841	1.87884	1.88009	2.42222		-0.0427334	-0.454171	-0.304346	0.233133	0.471577	0.975164
LOC100576129_1	1	1	1	1	1	1	2.48033	2.39478	2.29908	2.82233	3.01791	2.77232	2.4073	1.47848	1.81592	1.97644	2.44411	3.48305		-0.0431115	-0.695775	-0.340358	-0.513982	-0.30424	0.329259
LOC100576130_1	1	1	1	1	1	0.87404	6.15402	6.51165	5.19071	4.82043	4.04575	4.31249	4.90295	7.72381	5.07389	4.88009	3.43787	3.09408		-0.327878	0.246288	-0.0328396	0.0177457	-0.234891	-0.479012
LOC100576131_1	1	1	1	1	1	1	13.478	13.2924	12.0879	12.8628	12.1373	13.13	14.0021	13.2554	12.4444	13.0542	13.3486	13.5609		0.0550387	-0.00402183	0.0419245	0.021313	0.137248	0.046587
LOC100576132_1	0.0132397	1	1	1	1	0.0222741	30.6063	37.5631	41.739	42.7095	40.4138	30.0334	65.5935	41.9584	57.9758	42.8716	48.0496	60.9976		1.09973	0.159643	0.474057	0.00546444	0.249679	1.02218
LOC100576133_1	1	1	1	1	1	1	35.6371	31.8587	38.7288	37.2397	42.8412	44.7036	41.2996	26.9696	41.0718	42.53	42.7048	37.5886		0.212747	-0.240352	0.0847394	0.191639	-0.00460057	-0.250094
LOC100576134_1	1	1	1	0.0234277	0.476882	1	1.24016	0.618876	0.711056	0.249763	1.35587	0.904853	1.5018	0.611787	0.453979	1.00042	0.671459	1.04315		0.276167	-0.0166219	-0.647336	2.00197	-1.01385	0.205186
LOC100576135_1	1	1	1	1	1	0.188872	0.187194	0.0538153	0	0.0249763	0.174951	0.404296	0.0883414	0.0509822	0.0534093	0	0.188009	0.106083		-1.08338	-0.0780224	#DIV/0!	#NUM!	0.103845	-1.93022
LOC100576136_1	1	1	1	1	1	0.51189	23.4695	20.6382	19.5777	15.3355	16.1174	12.6679	28.9097	17.7673	20.616	16.4215	19.338	19.1126		0.300768	-0.21609	0.0745509	0.0987144	0.262822	0.593339
LOC100576137_1	1	1	1	1	1	0.752758	0.187194	0.188354	0.213317	0.0499527	0.174951	0.231026	0.110427	0.127456	0.080114	0.0976018	0.107434	0.0707218		-0.761447	-0.563449	-1.41287	0.966347	-0.70351	-1.70783
LOC100576138_1	1	1	1	1	1	1	14.2268	14.2611	13.4864	11.3892	9.90662	8.37471	13.1629	12.4906	12.0438	12.371	9.85703	8.76951		-0.112134	-0.191233	-0.163209	0.119298	-0.00724092	0.0664569
LOC100576140_1	1	1	1	1	1	1	9.19592	8.85262	8.39046	8.21721	9.42551	8.89452	9.54087	7.62184	10.0677	8.68656	8.19181	8.48662		0.0531266	-0.215965	0.262907	0.0801362	-0.202389	-0.0677262
LOC100576141_1	1	1	1	1	1	1	0	0.0269077	0	0	0	0	0.0220854	0	0	0	0	0.0176805		#DIV/0!	#NUM!	#DIV/0!	#DIV/0!	#DIV/0!	#DIV/0!
LOC100576142_1	1	1	1	1	1	1	0	0	0	0	0	0	0	0	0	0	0	0		#DIV/0!	#DIV/0!	#DIV/0!	#DIV/0!	#DIV/0!	#DIV/0!
LOC100576143_1	1	1	1	1	1	1	1.19336	1.37229	2.13317	2.49763	1.37774	1.94447	1.47972	1.45299	2.13637	1.63483	1.53093	1.715		0.310288	0.0824423	0.00216683	-0.61142	0.1521	-0.181166
LOC100576144_1	0.681565	1	1	1	1	1	5.89662	8.20684	8.60377	7.96745	8.79131	8.31695	9.07708	8.41207	9.48016	9.07697	7.33234	8.46894		0.622339	0.0356344	0.139941	0.188093	-0.261804	0.0261266
LOC100576145_1	1	1	1	1	1	1	0.0467986	0	0.0474037	0.0499527	0.0874757	0.0192522	0	0.0254911	0.080114	0.0244005	0.0537168	0.0176805		#NUM!	#DIV/0!	0.757054	-1.03365	-0.70351	-0.122868
LOC100576146_1	1	1	1	1	1	0.593425	6.8092	8.58354	7.13426	7.51788	8.41954	8.62499	8.63537	7.97872	7.77106	8.19855	8.40667	12.8007		0.342774	-0.105416	0.123348	0.125044	-0.00220573	0.569623
LOC100576147_1	1	0.38294	1	7.82113e-05	0.102147	1	0.67858	0.484338	0.284422	0.0499527	0.962233	0.827845	0.861329	0.101964	0.160228	0.854016	0.295442	0.919384		0.344046	-2.24795	-0.827908	4.09563	-1.70351	0.151307
LOC100576148_1	1	1	1	0.272027	1	1	6.7858	9.4984	12.1828	11.4641	7.85094	5.2366	7.90656	10.2219	9.53356	6.46612	7.01004	6.18816		0.220531	0.105912	-0.353752	-0.826155	-0.163444	0.24088
LOC100576149_1	1	1	1	1	1	0.444617	0.467986	0.645784	0.924372	0.849195	0.437378	0.231026	0.353366	0.382367	0.988073	0.634412	0.429734	0.548094		-0.405303	-0.756094	0.096143	-0.420677	-0.025438	1.24637
LOC100576150_1	0.263117	1	1	1	1	1	0	0	0.0474037	0.0499527	0	0	0.176683	0.0509822	0	0	0	0		#DIV/0!	#DIV/0!	#NUM!	#NUM!	#DIV/0!	#DIV/0!
LOC100576151_1	1	1	1	1	1	1	9.19592	9.01407	8.36675	8.36707	8.90065	7.39284	8.17158	9.15131	8.70572	6.95413	7.41291	8.43358		-0.170379	0.0218003	0.0572956	-0.266853	-0.26387	0.190015
LOC100576152_1	1	1	1	0.0614266	1	0.182813	0.163795	0.322892	0.37923	0.74929	0.568592	0.308035	0.28711	0.331385	0.267047	0.170803	0.859468	0.795621		0.809709	0.0374548	-0.50598	-2.13319	0.59605	1.36899
LOC100576153_1	0.665838	1	1	1	1	1	0.0935972	0.188354	0.189615	0.149858	0.41551	0.17327	0.309195	0.280402	0.106819	0.219604	0.241725	0.176805		1.72398	0.574054	-0.827908	0.551309	-0.781512	0.0291353
LOC100576155_1	1	1	1	1	1	1	18.462	20.396	21.8531	23.6026	23.1373	20.5999	21.7762	21.1576	21.6041	23.7904	20.8152	18.4584		0.238187	0.0528911	-0.0165352	0.0114345	-0.152581	-0.158357
LOC100576157_1	1	1	1	1	1	1	14.5076	14.2342	14.4818	13.762	16.0737	12.3214	13.6487	16.1614	15.0881	14.4695	16.5448	14.8869		-0.0880367	0.183193	0.0591703	0.0723264	0.0416762	0.272881
LOC100576158_1	0.0595247	1	1	1	1	0.0670807	0.889173	0.645784	0.663652	0.674361	0.590461	0.385044	0.242939	0.45884	0.40057	0.341606	0.429734	1.04315		-1.87187	-0.49306	-0.728372	-0.981186	-0.458397	1.43785
LOC100576159_1	0.523177	1	1	1	0.865461	1	0.725378	1.15703	1.44581	1.44863	1.9026	1.44391	1.41346	0.91768	1.30853	1.19562	1.15491	1.67964		0.962428	-0.334362	-0.143936	-0.276925	-0.720189	0.218169
LOC100576161_1	9.33066e-05	1	1	1	0.0403949	0.00040279	3.3461	1.749	0.924372	0.299716	0.284296	0.0192522	0.883414	1.50398	0.854549	0.170803	0	0.477372		-1.92132	-0.217747	-0.11331	-0.811261	#NUM!	4.63202
LOC100576162_1	1	1	1	1	1	1	41.9549	42.7832	40.7198	42.7345	41.4635	45.4737	45.9375	43.9977	40.1371	39.6507	38.0046	41.0717		0.130833	0.0403833	-0.0207932	-0.108053	-0.125667	-0.146888
LOC100576163_1	1	1	1	1	1	0.805024	26.4178	33.9037	34.3677	32.0197	28.7358	31.7661	27.938	32.9345	34.182	34.5754	29.0608	23.0023		0.0807165	-0.0418401	-0.00781725	0.11079	0.0162253	-0.465713
LOC100576164_1	1	1	1	1	1	1	0.116996	0.134538	0.142211	0.174834	0.153082	0.154018	0.220854	0.152947	0.160228	0.0732014	0.0537168	0.176805		0.916625	0.185012	0.172092	-1.25605	-1.51086	0.19906
LOC100576165_1	1	1	0.680598	1	1	1	3.81409	3.79398	5.21441	4.79546	4.89864	4.98632	3.4674	3.69621	3.07104	3.53807	4.80765	4.703		-0.137483	-0.0376647	-0.763778	-0.438707	-0.0270491	-0.0843936
LOC100576166_1	1	0.797723	1	1	1	1	1.21676	1.80281	1.91985	2.4227	2.12129	1.82896	1.85517	0.968662	1.20171	2.12284	1.55779	1.96253		0.608502	-0.896184	-0.675905	-0.190623	-0.445442	0.101692
LOC100576167_1	1	0.797723	1	1	1	1	0	0	0.0948074	0.0499527	0.153082	0.134765	0.0220854	0.152947	0.160228	0.0244005	0.107434	0.141444		#DIV/0!	#DIV/0!	0.757054	-1.03365	-0.510865	0.0697773
LOC100576168_1	1	1	1	1	1	1	0	0	0	0	0	0	0	0	0	0	0	0		#DIV/0!	#DIV/0!	#DIV/0!	#DIV/0!	#DIV/0!	#DIV/0!
LOC100576169_1	1	1	1	1	1	1	96.0307	98.5628	99.69	87.1674	90.5373	90.4661	98.0369	94.3171	91.2498	92.5265	101.74	103.59		0.0298286	-0.0635228	-0.127627	0.0860785	0.168296	0.195433
LOC100576170_1	1	1	1	1	1	1	0	0.0538153	0	0	0	0	0	0	0	0	0	0		#DIV/0!	#NUM!	#DIV/0!	#DIV/0!	#DIV/0!	#DIV/0!
LOC100576171_1	1	1	1	1	1	1	0.140396	0.0538153	0.0474037	0	0.0437378	0.0385044	0.0441707	0.0509822	0.133523	0.0976018	0.134292	0.0353609		-1.66834	-0.0780224	1.49402	#DIV/0!	1.61842	-0.122868
LOC100576172_1	0.992041	1	1	0.300223	1	1	0.0935972	0.161446	0.189615	0.124882	0.328034	0.231026	0.265024	0.178438	0.213637	0.488009	0.268584	0.353609		1.50159	0.14437	0.172092	1.96635	-0.288472	0.614098
LOC100576174_1	1	1	1	1	1	1	7.08999	6.45784	6.3995	6.19413	8.02589	7.25808	7.19983	6.29631	6.48923	6.73453	6.95632	7.58492		0.0221788	-0.0365458	0.0200887	0.120675	-0.206338	0.0635453
LOC100576175_1	1	1	1	1	1	1	0	0	0	0	0.0218689	0.0385044	0	0	0	0.0488009	0.0537168	0.0353609		#DIV/0!	#DIV/0!	#DIV/0!	#DIV/0!	1.29649	-0.122868
LOC100576176_1	1	1	1	1	1	1	10.6701	9.60603	11.7798	13.4373	12.1373	12.0519	11.5948	10.8847	11.8836	12.6394	10.2868	11.2625		0.119908	0.18029	0.0126513	-0.0883075	-0.238653	-0.0977371
LOC100576177_1	1	1	1	1	1	1	1.00617	0.753415	0.616248	0.47455	0.349903	0.693079	0.728817	0.637278	0.507389	0.51241	0.483451	0.495053		-0.465246	-0.241521	-0.28042	0.110736	0.466415	-0.485438
LOC100576178_1	1	1	1	1	1	1	0	0	0.0474037	0.0499527	0	0.0192522	0	0	0	0.0488009	0.0268584	0.0353609		#DIV/0!	#DIV/0!	#NUM!	-0.0336534	#DIV/0!	0.877132
LOC100576179_1	1	1	1	1	0.339151	1	0.0467986	0.161446	0.0474037	0.0499527	0.0218689	0.0770088	0.0441707	0.101964	0.133523	0	0.241725	0.0353609		-0.0833754	-0.662985	1.49402	#NUM!	3.46642	-1.12287
LOC100576180_1	1	1	1	1	1	1	0	0	0	0	0	0	0	0	0	0	0	0		#DIV/0!	#DIV/0!	#DIV/0!	#DIV/0!	#DIV/0!	#DIV/0!
LOC100576182_1	1	1	1	1	1	0.431352	0.187194	0.161446	0.26072	0.0999053	0.0874757	0.134765	0.0883414	0.22942	0.133523	0.0488009	0.16115	0.37129		-1.08338	0.50694	-0.965412	-1.03365	0.881453	1.46209
LOC100576184_1	1	1	1	1	0.0403949	1	0.0935972	0.215261	0.118509	0.0499527	0	0.0192522	0	0.254911	0.0267047	0.0976018	0.295442	0.0353609		#NUM!	0.243906	-2.14984	0.966347	#DIV/0!	0.877132
LOC100576185_1	1	1	1	1	1	1	7.81537	9.1217	10.6421	11.6889	10.4315	10.7427	8.83414	9.89055	10.3347	9.90659	11.0119	8.98167		0.176777	0.116749	-0.04229	-0.238682	0.0781247	-0.258304
LOC100576187_1	1	1	1	1	1	1	22.5569	17.8667	17.8712	18.957	16.4673	21.0427	19.5455	22.7381	18.3461	18.4955	21.5136	23.0023		-0.206731	0.347838	0.0378374	-0.0355555	0.385642	0.12846
LOC100576188_1	1	1	1	1	1	1	0.0467986	0.080723	0	0.0499527	0.0656068	0.0577566	0.0883414	0.0254911	0.0534093	0.0244005	0	0.0707218		0.916625	-1.66298	#DIV/0!	-1.03365	#NUM!	0.29217
LOC100576189_1	1	1	1	1	1	1	0	0	0	0	0	0	0.0220854	0	0.0267047	0	0	0.0176805		#DIV/0!	#DIV/0!	#DIV/0!	#DIV/0!	#DIV/0!	#DIV/0!
LOC100576190_1	1	1	1	1	1	1	7.81537	6.10804	4.97739	5.41986	6.32012	5.87192	8.06115	6.85711	6.70287	6.56372	6.23114	6.77161		0.044673	0.166891	0.42939	0.276258	-0.0204546	0.205667
LOC100576192_1	0.571822	1	1	1	1	1	0.140396	0	0	0	0.0874757	0.0385044	0	0	0	0	0.0537168	0.0707218		#NUM!	#DIV/0!	#DIV/0!	#DIV/0!	-0.70351	0.877132
LOC100576193_1	1	1	1	1	1	0.367775	0.772177	0.45743	0.63995	0.724314	1.44335	1.48242	0.662561	0.841207	0.667617	0.634412	1.12805	0.795621		-0.220879	0.878909	0.0610605	-0.191195	-0.355587	-0.897801
LOC100576194_1	1	1	1	1	1	1	0.65518	0.430523	0.426633	0.499527	0.41551	0.558314	0.485878	0.484331	0.240342	0.341606	0.349159	0.37129		-0.431299	0.169905	-0.827908	-0.548227	-0.250998	-0.588531
LOC100576195_1	1	1	1	1	1	1	19.632	22.737	22.8723	26.1252	22.3063	19.1174	19.5676	22.5087	25.049	22.7412	21.0301	21.6586		-0.00473947	-0.0145603	0.131151	-0.200134	-0.0849949	0.180048
LOC100576196_1	1	1	1	1	1	0.38221	15.7009	15.5795	19.8622	23.8774	26.0678	20.4458	20.8044	14.9888	17.545	25.1081	19.9289	31.9486		0.406039	-0.0557696	-0.178965	0.072507	-0.387403	0.643945
LOC100576197_1	1	1	1	1	1	1	0.280792	0.376707	0.237019	0.249763	0.19682	0.231026	0.419622	0.152947	0.160228	0.268405	0.107434	0.282887		0.57959	-1.30041	-0.564874	0.10385	-0.873435	0.29217
LOC100576198_1	1	1	1	1	1	1	5.96682	4.11687	6.20989	4.44579	3.56463	3.15736	4.35081	3.74719	4.67332	4.09928	3.41101	3.46537		-0.455677	-0.135738	-0.41012	-0.117069	-0.0635534	0.13429
LOC100576200_1	1	1	1	1	1	1	0.0467986	0.0269077	0.0237019	0.124882	0.0437378	0.0192522	0.132512	0.0764733	0.0267047	0.0244005	0.134292	0		1.50159	1.50694	0.172092	-2.35558	1.61842	#NUM!
LOC100576201_1	0.354203	1	1	0.284247	1	1	1.61455	2.8253	2.84422	4.02119	2.55866	1.69419	2.98152	2.34518	2.8574	2.12284	2.17553	1.89181		0.884916	-0.268706	0.00666823	-0.921627	-0.234025	0.159168
LOC100576202_1	1	1	1	1	1	1	17.0113	17.0864	13.9604	14.6861	13.3838	15.9023	15.8794	15.1927	15.916	12.4198	14.9333	15.1345		-0.099339	-0.169467	0.189137	-0.241804	0.158043	-0.0713988
LOC100576204_1	1	1	1	1	1	1	0.865774	0.995583	1.04288	0.674361	1.31214	1.03962	1.17052	1.35103	1.17501	0.707613	1.36978	1.04315		0.435092	0.440445	0.172092	0.0694401	0.0620248	0.00488776
LOC100576205_1	1	1	1	1	1	1	0.842375	0.887953	1.01918	1.4736	0.831019	1.30915	0.684646	1.1471	1.25512	1.26882	0.99376	1.04315		-0.299104	0.369437	0.300416	-0.215857	0.258016	-0.327688
LOC100576208_1	1	1	1	1	1	1	0.304191	0.161446	0.331826	0.324692	0.306165	0.423548	0.353366	0.127456	0.347161	0.390407	0.402876	0.37129		0.216185	-0.341057	0.0651766	0.265907	0.396026	-0.189982
LOC100576209_1	1	1	1	1	1	1	0.0233993	0.0269077	0.0237019	0.074929	0.0218689	0	0	0.0764733	0.106819	0.0244005	0.0268584	0.0353609		#NUM!	1.50694	2.17209	-1.61862	0.29649	#DIV/0!
LOC100576210_1	1	1	1	1	1	1	0	0	0	0	0	0	0	0	0	0	0	0		#DIV/0!	#DIV/0!	#DIV/0!	#DIV/0!	#DIV/0!	#DIV/0!
LOC100576211_1	1	1	1	1	1	0.566032	0.210594	0.215261	0.189615	0.0999053	0.19682	0.404296	0.110427	0.101964	0.080114	0.122002	0.0805751	0.159124		-0.931372	-1.07802	-1.24295	0.288275	-1.28847	-1.34526
LOC100576212_1	1	1	1	1	1	1	0	0	0	0	0	0	0	0	0	0	0	0		#DIV/0!	#DIV/0!	#DIV/0!	#DIV/0!	#DIV/0!	#DIV/0!
LOC100576213_1	0.86134	1	1	1	1	0.0380747	12.7526	11.6779	13.0123	12.0136	13.5369	17.9045	8.72371	13.2044	11.7233	9.39418	12.0326	8.99935		-0.547779	0.177235	-0.150493	-0.354832	-0.169951	-0.992433
LOC100576214_1	1	0.966665	1	1	1	0.520213	0.0935972	0.322892	0.0474037	0.074929	0.19682	0.0577566	0.132512	0.0764733	0.213637	0.0244005	0.107434	0.212165		0.501587	-2.07802	2.17209	-1.61862	-0.873435	1.87713
LOC100576215_1	1	1	1	1	1	1	0.116996	0.188354	0.0474037	0.149858	0.0656068	0.0577566	0.0441707	0.127456	0.186933	0.0244005	0.134292	0.141444		-1.4053	-0.563449	1.97945	-2.61862	1.03346	1.29217
LOC100576215_2	1	1	1	1	1	1	0.0233993	0.107631	0.0237019	0.0999053	0.0874757	0.0577566	0.0441707	0.101964	0.133523	0.0976018	0.0268584	0.141444		0.916625	-0.0780224	2.49402	-0.0336534	-1.70351	1.29217
LOC100576215_3	1	1	1	1	0.82332	1	0.116996	0.134538	0.118509	0.0999053	0.109345	0.154018	0.0662561	0.101964	0.0267047	0.0488009	0	0.159124		-0.820341	-0.399951	-2.14984	-1.03365	#NUM!	0.0470572
LOC100576216_1	1	1	1	1	1	0.188872	7.16019	6.86145	7.39498	8.71674	8.74757	7.43135	8.30409	7.92774	7.23696	8.29616	8.94384	12.836		0.213826	0.208395	-0.0311613	-0.0713457	0.0320122	0.788501
LOC100576216_2	1	1	0.579798	1	1	1	2.85471	2.39478	1.80134	1.82327	2.36184	3.27287	1.89934	1.93732	3.28467	2.34244	2.60526	3.65985		-0.587848	-0.305828	0.866679	0.361485	0.141515	0.161228
LOC100576217_1	1	1	1	1	1	1	0	0.0538153	0.0237019	0	0.0437378	0.0385044	0.0220854	0.0509822	0.080114	0.0488009	0.0268584	0.0530414		#DIV/0!	-0.0780224	1.75705	#DIV/0!	-0.70351	0.462095
LOC100576218_1	1	1	1	1	1	1	0.0467986	0.0269077	0.118509	0.0499527	0.0218689	0.0192522	0.0220854	0.0254911	0.240342	0.0488009	0.0537168	0		-1.08338	-0.0780224	1.02009	-0.0336534	1.29649	#NUM!
LOC100576220_1	1	1	1	1	1	1	0	0.080723	0.0948074	0	0.0437378	0.096261	0.0441707	0	0	0.0488009	0	0.0176805		#DIV/0!	#NUM!	#NUM!	#DIV/0!	#NUM!	-2.4448
LOC100576221_1	1	1	1	1	1	1	4.89045	3.90161	6.3995	4.94531	6.97619	5.75641	5.65385	4.51193	6.14207	6.46612	6.39229	7.35507		0.209266	0.209674	-0.0592337	0.386839	-0.126105	0.35357
LOC100576222_1	1	0.170646	1	1	0.72261	1	2.19953	1.07631	1.44581	1.99811	2.49306	2.32952	1.47972	2.44715	1.30853	2.29364	1.50407	1.83877		-0.571875	1.18501	-0.143936	0.199007	-0.729045	-0.341291
LOC100576223_1	0.536303	1	1	1	0.506008	0.399801	0.0467986	0.269077	0.118509	0.0499527	0.349903	0.269531	0.242939	0.203929	0.320456	0.122002	0.0805751	0.0707218		2.37606	-0.399951	1.43513	1.28827	-2.11855	-1.93022
LOC100576224_1	0.332346	1	0.801018	1	1	0.847989	0.0935972	0.295984	0.0237019	0.0499527	0.0874757	0.0192522	0.375451	0.382367	0.240342	0.195204	0	0.106083		2.00409	0.369437	3.34202	1.96635	#NUM!	2.46209
LOC100576225_1	1	1	1	1	1	0.189538	0.0467986	0.107631	0.0948074	0.174834	0.174951	0	0.132512	0.152947	0.106819	0.195204	0.322301	0.141444		1.50159	0.50694	0.172092	0.158992	0.881453	#DIV/0!
LOC100576226_1	1	1	1	1	1	1	5.05425	5.05864	5.38032	4.07114	4.83303	5.25585	3.53366	3.79818	4.0057	3.58687	5.10309	4.11955		-0.516335	-0.413443	-0.425638	-0.182709	0.0784431	-0.351439
LOC100576227_1	1	1	1	1	1	1	11.1147	13.8574	14.1026	15.6851	13.34	11.8401	13.5383	13.2554	15.8893	14.4939	12.8383	13.6316		0.284584	-0.0640832	0.172092	-0.113955	-0.0553086	0.203277
LOC100576230_1	1	0.677147	1	1	0.949986	1	0.140396	0.780322	0.331826	0.324692	0.328034	0.34654	0.309195	0.305893	0.240342	0.463609	0.107434	0.459692		1.13902	-1.35104	-0.465338	0.513834	-1.6104	0.407647
LOC100576231_1	1	1	1	1	1	1	0	0	0	0	0	0	0	0	0	0	0	0		#DIV/0!	#DIV/0!	#DIV/0!	#DIV/0!	#DIV/0!	#DIV/0!
LOC100576232_1	1	0.831455	1	1	1	1	1.59115	2.07189	1.51692	1.39867	1.35587	1.50167	1.67849	1.1471	1.60228	1.53723	1.85323	1.13155		0.0770893	-0.852956	0.0789824	0.136272	0.450818	-0.40827
LOC100576233_1	1	1	1	1	1	1	1.61455	1.29157	1.01918	1.32375	0.699806	0.943358	1.78891	1.09612	1.20171	0.951618	0.99376	0.919384		0.14795	-0.23672	0.23768	-0.476172	0.505943	-0.0371379
LOC100576234_1	1	1	1	1	1	1	0.467986	0.403615	0.521441	0.624408	0.677937	0.885601	0.750902	0.407858	0.881254	0.463609	0.617743	0.724899		0.682159	0.015087	0.757054	-0.429582	-0.134144	-0.288878
LOC100576235_1	1	1	1	1	1	1	0.0701979	0.0538153	0.0237019	0.124882	0	0.0192522	0.0662561	0.0764733	0.0534093	0.0244005	0	0.0176805		-0.0833754	0.50694	1.17209	-2.35558	#DIV/0!	-0.122868
LOC100576236_1	1	1	1	1	1	1	0.233993	0.080723	0.237019	0.299716	0.19682	0.231026	0.154597	0.0509822	0.186933	0.488009	0.322301	0.247526		-0.597949	-0.662985	-0.342481	0.703312	0.711528	0.0995246
LOC100576238_1	1	1	1	1	1	1	0	0	0	0	0	0	0.0441707	0	0	0	0	0		#DIV/0!	#DIV/0!	#DIV/0!	#DIV/0!	#DIV/0!	#DIV/0!
LOC100576239_1	1	1	1	1	1	1	0	0	0.0711056	0.074929	0	0	0	0	0	0.0244005	0	0		#DIV/0!	#DIV/0!	#NUM!	-1.61862	#DIV/0!	#DIV/0!
LOC100576242_1	1	1	1	1	1	1	24.8501	23.0599	19.8385	22.5786	22.7437	22.6021	25.5969	21.2851	23.5001	20.35	20.7615	20.8099		0.0427214	-0.115541	0.244368	-0.149929	-0.131553	-0.119186
LOC100576244_1	1	1	1	1	1	1	0	0	0	0	0	0	0	0	0	0	0	0		#DIV/0!	#DIV/0!	#DIV/0!	#DIV/0!	#DIV/0!	#DIV/0!
LOC100576246_1	1	1	1	1	1	1	0	0	0	0	0	0	0	0	0	0	0.0268584	0		#DIV/0!	#DIV/0!	#DIV/0!	#DIV/0!	#DIV/0!	#DIV/0!
LOC100576247_1	1	1	1	1	1	1	0.163795	0.188354	0.0711056	0.0249763	0.0218689	0.0770088	0.28711	0.0254911	0.0534093	0.0488009	0.0537168	0.159124		0.809709	-2.88538	-0.412871	0.966347	1.29649	1.04706
LOC100576248_1	1	1	1	1	1	1	0.514785	0.376707	0.237019	0.27474	0.218689	0.192522	0.28711	0.152947	0.0534093	0.317206	0.241725	0.212165		-0.842367	-1.30041	-2.14984	0.207355	0.144487	0.140167
LOC100576249_1	1	1	1	1	0.777479	1	10.0617	9.68676	8.72228	8.3421	11.1094	9.29881	9.25376	9.1768	9.21311	7.51534	7.43977	9.05239		-0.120762	-0.0780224	0.0789824	-0.150571	-0.578452	-0.0387472
LOC100576250_1	1	1	1	1	1	1	0	0	0	0	0.0437378	0.0192522	0.0441707	0	0	0.0732014	0.0805751	0.0176805		#DIV/0!	#DIV/0!	#DIV/0!	#DIV/0!	0.881453	-0.122868
LOC100576251_1	1	1	1	1	1	1	78.9258	97.8363	100.78	106.174	122.838	111.875	85.8237	68.2907	80.835	98.5779	108.588	98.0028		0.120878	-0.51868	-0.318161	-0.1071	-0.177884	-0.190987
LOC100576252_1	1	1	1	1	1	1	0	0	0	0	0	0	0.0220854	0	0	0	0.0268584	0.0176805		#DIV/0!	#DIV/0!	#DIV/0!	#DIV/0!	#DIV/0!	#DIV/0!
LOC100576253_1	1	0.141398	1	1	0.0628881	1	0.421187	0.618876	0.213317	0.174834	0.262427	0.154018	0.265024	0.127456	0.267047	0.0976018	0	0.0530414		-0.668338	-2.27966	0.324095	-0.841008	#NUM!	-1.53791
LOC100576254_1	1	1	1	1	1	1	0	0.0269077	0.0474037	0.0249763	0.0437378	0.0385044	0.0883414	0.0254911	0.106819	0	0	0		#DIV/0!	-0.0780224	1.17209	#NUM!	#NUM!	#NUM!
LOC100576255_1	1	1	1	1	1	1	0	0	0.0237019	0	0	0	0.0662561	0	0.0267047	0.0488009	0	0		#DIV/0!	#DIV/0!	0.172092	#DIV/0!	#DIV/0!	#DIV/0!
LOC100576256_1	1	1	1	1	1	1	0.0233993	0.0269077	0	0	0	0	0	0	0	0	0.0268584	0.0176805		#NUM!	#NUM!	#DIV/0!	#DIV/0!	#DIV/0!	#DIV/0!
LOC100576258_1	1	1	1	1	1	0.93654	100.5	108.223	113.153	99.9553	92.593	102.287	105.723	104.692	102.973	118.903	105.929	134.955		0.0730883	-0.0478505	-0.136002	0.250436	0.194128	0.399856
LOC100576259_1	1	1	1	1	1	1	0.163795	0.0269077	0.0474037	0.0249763	0.0656068	0.0770088	0.154597	0.178438	0.133523	0.122002	0.16115	0.0707218		-0.0833754	2.72933	1.49402	2.28827	1.29649	-0.122868
LOC100576261_1	1	1	1	1	1	1	12.1676	11.5972	11.9694	12.9627	12.9245	10.3962	14.1125	11.8534	13.9131	11.2974	12.0594	11.5984		0.213929	0.0315204	0.217092	-0.198376	-0.0999526	0.157869
LOC100576262_1	1	1	1	1	0.580065	1	0.67858	0.322892	0.782161	0.47455	1.31214	0.693079	0.94967	0.356876	0.747731	0.488009	0.671459	0.77794		0.484908	0.14437	-0.0649474	0.0403472	-0.966544	0.166639
LOC100576265_1	1	1	1	1	1	1	0.210594	0.0269077	0.0474037	0.074929	0.0218689	0.0192522	0.0883414	0.0254911	0.160228	0.122002	0.107434	0.0884023		-1.2533	-0.0780224	1.75705	0.703312	2.29649	2.19906
LOC100576266_1	1	1	1	1	1	1	31.1679	26.4233	28.9874	31.1455	37.2646	38.4851	33.7906	27.8363	31.9388	37.8695	36.4737	48.303		0.116562	0.0751555	0.139885	0.282014	-0.0309518	0.327811
LOC100576267_1	1	1	1	1	1	1	5.68603	4.84338	5.78325	5.41986	5.27041	5.14034	5.07963	5.1747	6.08866	5.4901	5.10309	4.17259		-0.162698	0.0954604	0.0742445	0.0185765	-0.0465437	-0.300921
LOC100576268_1	1	1	1	1	1	0.786967	0.116996	0.161446	0.26072	0.174834	0.19682	0.115513	0.154597	0.152947	0.347161	0.146403	0.241725	0.282887		0.402051	-0.0780224	0.4131	-0.256046	0.29649	1.29217
LOC100576270_1	1	1	1	1	1	0.994627	0.491385	0.322892	0.0237019	0.074929	0.131214	0.134765	0.242939	0.305893	0.133523	0	0.134292	0.0353609		-1.01626	-0.0780224	2.49402	#NUM!	0.0334557	-1.93022
LOC100576270_2	1	1	1	1	1	1	0.0233993	0.0269077	0.0237019	0.0499527	0.0437378	0	0.0441707	0.0254911	0	0	0.134292	0.0176805		0.916625	-0.0780224	#NUM!	#NUM!	1.61842	#DIV/0!
LOC100576271_1	1	1	0.889051	1	1	0.974028	44.3885	47.3306	36.6194	51.8259	46.9963	37.022	40.1953	51.8744	56.24	41.7004	49.3388	48.4268		-0.143157	0.132251	0.61899	-0.313612	0.0701762	0.387423
LOC100576272_1	1	1	1	1	1	1	4.11828	4.78956	4.57446	4.89536	6.16704	6.02594	4.81461	5.12371	6.16878	4.58729	5.45225	6.08208		0.225377	0.0972958	0.431384	-0.0937744	-0.177725	0.0133781
LOC100576273_1	1	1	1	1	1	1	0.0233993	0	0	0	0	0	0	0	0	0	0	0		#NUM!	#DIV/0!	#DIV/0!	#DIV/0!	#DIV/0!	#DIV/0!
LOC100576274_1	1	1	1	1	0.366307	1	2.38673	3.25583	3.29456	2.64749	3.43342	2.69531	2.23062	3.33934	2.8841	2.39124	1.90694	3.21784		-0.0975892	0.0365373	-0.191962	-0.146864	-0.848384	0.255644
LOC100576275_1	1	0.575471	0.468599	1	1	1	3.4397	4.97792	4.66927	4.72053	4.48313	4.98632	4.57167	2.85501	2.56365	3.19646	3.54531	3.90738		0.410439	-0.802049	-0.864997	-0.562473	-0.338596	-0.351774
LOC100576276_1	1	1	1	1	1	0.422793	1.28696	1.42611	1.20879	1.44863	1.72764	1.48242	1.32512	1.45299	1.49546	1.61043	1.55779	2.52831		0.0421555	0.0269471	0.307021	0.15276	-0.14931	0.770217
LOC100576279_1	1	1	1	1	1	1	0.374389	0.753415	0.426633	0.27474	0.306165	0.288783	0.640475	0.484331	0.560798	0.488009	0.214867	0.212165		0.774606	-0.63745	0.394484	0.828843	-0.510865	-0.444796
LOC100576281_1	1	0.604129	1	1	0.506008	1	0.210594	0.430523	0.284422	0.074929	0.0437378	0.134765	0.154597	0.101964	0.160228	0.0732014	0.268584	0.141444		-0.445945	-2.07802	-0.827908	-0.0336534	2.61842	0.0697773
LOC100576282_1	1	1	1	1	1	1	0	0.0538153	0	0	0.0437378	0	0	0	0	0	0	0.0353609		#DIV/0!	#NUM!	#DIV/0!	#DIV/0!	#NUM!	#DIV/0!
LOC100576284_1	1	1	1	1	1	1	0.0467986	0	0	0.0499527	0	0	0	0	0	0.0732014	0	0		#NUM!	#DIV/0!	#DIV/0!	0.551309	#DIV/0!	#DIV/0!
LOC100576285_1	0.680221	1	1	1	1	1	0.0701979	0.188354	0.402932	0.524503	0.590461	0.596818	0.265024	0.178438	0.213637	0.390407	0.402876	0.530414		1.91662	-0.0780224	-0.915371	-0.425971	-0.551507	-0.170174
LOC100576286_1	1	1	1	1	1	1	9.05553	9.06788	8.9119	10.0655	10.672	10.3384	9.12125	10.8082	9.1864	8.95497	10.5822	10.237		0.0104329	0.253293	0.0437677	-0.168653	-0.0121955	-0.0142265
LOC100576287_1	1	1	1	1	1	1	0	0	0	0	0	0	0	0	0	0	0.0268584	0		#DIV/0!	#DIV/0!	#DIV/0!	#DIV/0!	#DIV/0!	#DIV/0!
LOC100576288_1	0.0172448	1	1	1	0.0628881	1	0.32759	0.188354	0.118509	0.074929	0.262427	0.096261	0	0.101964	0	0	0	0.0353609		#NUM!	-0.885377	#NUM!	#NUM!	#NUM!	-1.4448
LOC100576289_1	1	1	1	1	1	1	8.72794	9.52531	9.57555	10.6399	12.006	10.8005	9.32002	8.13167	10.1211	9.41858	10.0182	9.84801		0.094692	-0.228215	0.0799344	-0.175906	-0.26114	-0.133191
LOC100576290_1	1	1	1	1	1	1	1.87194	2.63695	2.20427	2.52261	2.75548	1.90597	2.73858	2.42166	2.24319	2.36684	2.2561	1.52052		0.548893	-0.122877	0.0252504	-0.0919521	-0.288472	-0.32596
LOC100576291_1	1	1	1	1	0.240898	1	0.959371	0.995583	0.924372	0.624408	0.41551	0.462053	0.9055	0.994154	0.988073	1.04922	1.04748	0.459692		-0.0833754	-0.00207356	0.096143	0.748755	1.33396	-0.00739057
LOC100576292_1	1	1	1	1	0.0211688	1	0.187194	0.107631	0.165913	0.199811	0.41551	0.17327	0.176683	0.152947	0.160228	0.170803	0.0268584	0.106083		-0.0833754	0.50694	-0.0503006	-0.226298	-3.95144	-0.70783
LOC100576293_1	1	1	1	1	1	1	1.49756	1.45301	1.16139	1.14891	2.40558	1.7712	1.43555	1.22357	1.41535	1.36643	1.71894	1.6266		-0.0610075	-0.247947	0.285302	0.25014	-0.48487	-0.122868
LOC100576296_1	1	1	1	1	1	1	28.4535	31.6972	34.6758	34.6422	36.0837	34.1727	30.4999	34.515	36.3718	36.8203	31.2632	37.4118		0.100195	0.122866	0.0688888	0.0879716	-0.206885	0.130653
LOC100576298_1	1	1	1	1	1	1	4.70326	4.70884	6.61282	7.24314	5.88274	5.19809	4.3729	6.34729	5.92844	5.3925	4.27048	4.5262		-0.10507	0.430768	-0.157614	-0.42566	-0.462089	-0.199683
LOC100576300_1	1	1	1	1	0.000272726	1	0.631781	0.295984	0.402932	0.324692	0.0874757	0.288783	0.530049	0.22942	0.293751	0.195204	0.859468	0.424331		-0.2533	-0.367529	-0.455939	-0.734093	3.29649	0.555204
LOC100576303_1	1	1	1	0.594168	0.350738	1	0.561583	0.591969	0.521441	1.29877	0.349903	0.558314	0.61839	0.892189	0.854549	0.634412	0.859468	0.459692		0.139017	0.591829	0.71266	-1.03365	1.29649	-0.280409
LOC100576304_1	1	1	1	1	1	1	0	0	0	0	0	0.0385044	0	0.0509822	0	0	0	0		#DIV/0!	#DIV/0!	#DIV/0!	#DIV/0!	#DIV/0!	#NUM!
LOC100576307_1	0.751862	1	1	0.0540457	1	0.0198468	6.06042	6.40402	6.3758	3.99621	4.89864	4.65903	9.16542	5.53157	7.87788	8.34496	5.64026	9.9541		0.596784	-0.211289	0.305201	1.06227	0.203381	1.09526
LOC100576308_1	1	1	1	1	0.777479	1	0.350989	0.484338	0.616248	0.524503	0.349903	0.365792	0.574219	0.45884	0.453979	0.390407	0.107434	0.512733		0.710174	-0.0780224	-0.440885	-0.425971	-1.70351	0.487186
LOC100576309_1	1	1	1	1	1	1	8.54074	8.7719	7.7268	7.9175	9.66606	8.79826	8.39243	7.29046	9.13299	9.05257	10.4479	7.95621		-0.0252724	-0.266879	0.241216	0.193283	0.112214	-0.145137
LOC100576311_1	1	1	1	0.8107	1	0.422793	0	0	0	0.0499527	0.0437378	0	0	0	0	0.244005	0	0.106083		#DIV/0!	#DIV/0!	#DIV/0!	2.28827	#NUM!	#DIV/0!
LOC100576313_1	1	1	0.26729	9.96513e-05	0.000304645	0.122964	5.00745	18.7815	12.7516	9.11636	22.0657	15.2092	5.38883	15.0907	6.94321	2.92805	8.11123	8.45126		0.105895	-0.315652	-0.877003	-1.63852	-1.44382	-0.84771
LOC100576314_1	1	7.17551e-05	1	0.804868	1	0.0948451	17.4559	9.4984	21.8768	47.0804	28.3203	15.1707	20.0977	28.4736	28.12	31.4766	20.8421	27.6699		0.203316	1.58387	0.362195	-0.580847	-0.442333	0.867027
LOC100576316_1	2.59498e-05	0.00635357	1.64164e-07	2.80831e-13	0.189725	1.5417e-09	464.733	615.082	594.063	710.377	348.416	384.967	159.412	268.702	162.738	127.785	201.787	90.4179		-1.54364	-1.19477	-1.86806	-2.47486	-0.787976	-2.09006
LOC100576317_1	1	1	1	1	1	1	0.0935972	0.188354	0.118509	0.0249763	0.0656068	0.0770088	0.0662561	0.22942	0.240342	0.0976018	0.134292	0.176805		-0.498413	0.284548	1.02009	1.96635	1.03346	1.19906
LOC100576318_1	1	1	1	1	0.150675	1	1.94214	1.85663	1.73024	2.72242	2.99604	2.48353	1.83308	2.44715	1.86933	2.70845	1.45035	2.24542		-0.0833754	0.398416	0.11155	-0.00742188	-1.04665	-0.14541
LOC100576320_1	0.684851	1	1	1	1	1	0.0467986	0.107631	0.0948074	0.149858	0.174951	0.115513	0.220854	0.101964	0.133523	0.146403	0.134292	0.176805		2.23855	-0.0780224	0.49402	-0.0336534	-0.381582	0.614098
LOC100576321_1	1	1	1	1	1	1	29.6001	29.0334	32.4478	30.4461	28.9545	30.38	33.9231	30.7423	33.4075	31.5498	33.2238	34.4238		0.196665	0.0825126	0.0420512	0.0513707	0.198432	0.180288
LOC100576322_1	1	1	1	1	1	1	6.06042	5.86587	6.20989	5.74456	6.51694	6.31472	5.98513	5.37863	7.05003	5.2705	7.46663	7.42579		-0.0180346	-0.125108	0.183063	-0.124256	0.196263	0.233826
LOC100576324_1	1	1	1	1	1	0.526933	0.304191	0.0538153	0.142211	0.174834	0.174951	0.192522	0.265024	0.101964	0.106819	0.0488009	0.0805751	0.0353609		-0.198853	0.921978	-0.412871	-1.84101	-1.11855	-2.4448
LOC100576325_1	1	1	1	1	1	1	10.7871	12.2968	15.0507	14.0117	12.0935	9.89563	14.2892	14.5809	16.183	15.5675	14.2349	12.005		0.405624	0.245799	0.104653	0.151902	0.235203	0.278775
LOC100576326_1	1	1	1	1	0.282149	1	0.865774	0.565061	0.26072	0.499527	1.13718	0.519809	0.507963	0.433349	0.480684	0.244005	0.483451	0.477372		-0.769267	-0.382877	0.882585	-1.03365	-1.23402	-0.122868
LOC100576327_1	1	0.797723	1	1	1	1	0.0467986	0	0.0711056	0.124882	0.0874757	0.0192522	0.132512	0.152947	0.106819	0.0976018	0.0537168	0.0176805		1.50159	#DIV/0!	0.587129	-0.355582	-0.70351	-0.122868
LOC100576332_1	0.0223618	1	1	0.727081	1	1	0.0935972	0.322892	0.213317	0.149858	0.371772	0.462053	0.596305	0.101964	0.453979	0.439208	0.349159	0.40665		2.67151	-1.66298	1.08963	1.55131	-0.0905331	-0.184268
LOC100576333_1	1	1	1	1	1	1	5.05425	4.08996	3.98191	5.22005	5.27041	5.35211	5.03546	4.94528	4.19263	4.41648	5.31796	5.65775		-0.00537285	0.273963	0.0743952	-0.241167	0.0129573	0.0801192
LOC100576336_1	1	1	1	1	1	1	36.7837	43.4021	42.7818	49.7029	52.1355	44.0298	43.5081	43.2584	46.2258	50.7042	46.653	45.7217		0.242219	-0.00478229	0.111699	0.0287738	-0.160296	0.0543981
LOC100576337_1	1	1	1	1	1	1	2.52712	2.55623	2.6072	2.04806	3.06165	2.71456	2.7165	3.23737	2.53694	2.24484	2.30982	2.38686		0.104252	0.340807	-0.0394123	0.132357	-0.406528	-0.185604
LOC100576339_1	1	1	1	1	1	1	0.0467986	0	0.0237019	0.0249763	0.0218689	0.0192522	0.0220854	0	0.0267047	0.0244005	0.0537168	0.0176805		-1.08338	#DIV/0!	0.172092	-0.0336534	1.29649	-0.122868
LOC100576341_1	1	1	1	1	1	1	0	0	0.0948074	0.0499527	0	0	0.0441707	0	0.0534093	0	0	0		#DIV/0!	#DIV/0!	-0.827908	#NUM!	#DIV/0!	#DIV/0!
LOC100576342_1	1	0.574361	0.131816	1	0.896441	0.93654	0.0701979	0.188354	0.355528	0.124882	0.218689	0.17327	0.0220854	0	0.0267047	0.0244005	0.0537168	0.0530414		-1.66834	#NUM!	-3.7348	-2.35558	-2.02544	-1.70783
LOC100576343_1	1	1	1	1	1	1	3.13551	4.08996	2.67831	2.34778	2.09942	1.94447	2.49565	2.8805	2.67047	2.58645	2.09495	2.38686		-0.329286	-0.505771	-0.00423094	0.139678	-0.00307022	0.295736
LOC100576344_1	1	1	1	1	1	1	0.0701979	0	0	0	0.0437378	0.0192522	0.0883414	0	0.080114	0.0976018	0	0.0707218		0.331662	#DIV/0!	#DIV/0!	#DIV/0!	#NUM!	1.87713
LOC100576346_1	1	1	1	1	1	1	26.6986	27.688	32.8271	35.9409	23.531	24.5466	24.2718	30.8952	33.2473	28.4997	25.1394	25.4422		-0.137483	0.158124	0.0183516	-0.33468	0.0953924	0.0517016
LOC100576347_1	1	1	1	1	1	1	0	0	0	0.0249763	0	0	0	0	0	0	0.0268584	0		#DIV/0!	#DIV/0!	#DIV/0!	#NUM!	#DIV/0!	#DIV/0!
LOC100576348_1	1	1	1	1	1	1	5.92002	8.01848	10.0733	9.2912	6.97619	6.98855	7.61945	6.8826	9.05288	8.83297	6.5803	7.56724		0.364084	-0.220375	-0.154086	-0.0729663	-0.0842846	0.114773
LOC100576349_1	1	1	1	1	0.448981	0.833121	0.514785	0.3498	0.592546	0.27474	0.19682	0.192522	0.33128	0.586296	0.373865	0.170803	0.564026	0.40665		-0.635916	0.7451	-0.664409	-0.68573	1.51888	1.07877
LOC100576351_1	1	1	1	1	1	1	0.467986	0.484338	0.497739	0.324692	0.459247	0.365792	0.640475	0.484331	0.480684	0.463609	0.483451	0.247526		0.452678	-1.99008e-05	-0.0503006	0.513834	0.0740976	-0.56344
LOC100576352_1	1	0.0268916	0.468599	1	1	0.671822	0.32759	0.0538153	0.0474037	0.424598	0.590461	0.385044	0.242939	0.535313	0.320456	0.341606	0.483451	0.724899		-0.431299	3.3143	2.75705	-0.313761	-0.288472	0.912756
LOC100576355_1	0.0971624	1	1	1	1	1	0.374389	0.726507	1.2325	0.699337	0.721674	0.442801	1.10427	0.764733	0.881254	0.561211	0.778893	0.40665		1.56048	0.0739807	-0.483954	-0.317446	0.110077	-0.122868
LOC100576355_2	6.41683e-07	0.000395636	1	1	1	1	1.94214	1.21084	0.213317	0.27474	0.262427	0.192522	0.265024	0.152947	0.240342	0.146403	0.214867	0.194485		-2.87345	-2.98491	0.172092	-0.908123	-0.288472	0.0146357
LOC100576355_3	1	1	1	0.959624	1	1	0.140396	0.134538	0.237019	0.324692	0.0437378	0.250279	0.154597	0.203929	0.427275	0.0976018	0.16115	0.282887		0.139017	0.600049	0.850164	-1.73409	1.88145	0.176692
LOC100576356_1	1	1	1	1	1	1	8.89173	9.09479	8.27195	7.11825	11.1969	8.37471	8.34826	8.71796	7.05003	6.78333	9.53472	7.92084		-0.0909885	-0.0610493	-0.230597	-0.0695305	-0.231835	-0.0803845
LOC100576357_1	1	1	1	1	1	1	2.29313	2.7984	4.14782	2.87228	2.99604	1.7712	3.20238	3.23737	3.65854	2.80605	2.9007	2.08629		0.481824	0.210223	-0.181087	-0.0336534	-0.0466545	0.236213
LOC100576359_1	1	1	1	1	1	1	14.18	14.0189	14.8374	16.5343	15.6363	17.0767	15.6806	16.4163	16.6637	16.9827	14.5304	19.0065		0.145126	0.227755	0.167475	0.0386027	-0.105825	0.154463
LOC100576361_1	1	0.441129	1	1	1	0.833121	1.47416	2.23334	1.80134	1.19886	1.79325	1.84821	1.63432	1.09612	1.36194	1.43963	1.2892	1.23763		0.148798	-1.0268	-0.40341	0.264027	-0.476099	-0.578547
LOC100576362_1	1	1	1	0.515305	1	0.0532886	0.608382	0.565061	0.758459	0.674361	0.349903	0.712331	0.463792	0.331385	0.347161	0.244005	0.564026	0.212165		-0.391498	-0.7699	-1.12747	-1.46661	0.688807	-1.74736
LOC100576363_1	1	1	1	1	1	1	1.07637	1.29157	1.35101	0.899148	1.42148	1.69419	0.772987	0.892189	0.988073	1.14682	1.47721	1.43212		-0.477654	-0.533702	-0.451345	0.35101	0.055482	-0.242449
LOC100576365_1	1	1	1	1	1	1	0	0.0269077	0.0948074	0.0999053	0.0874757	0.0577566	0.0662561	0.0509822	0.0267047	0	0	0.0353609		#DIV/0!	0.921978	-1.82791	#NUM!	#NUM!	-0.70783
LOC100576366_1	1	1	1	1	1	1	8.84494	11.059	11.448	12.7879	7.89468	9.12554	9.03291	9.94154	10.8688	9.32097	9.23928	9.19384		0.0303392	-0.153687	-0.0749026	-0.456225	0.2269	0.0107568
LOC100576367_1	1	1	1	1	1	1	0	0	0	0.0499527	0.0437378	0	0	0	0	0	0.0537168	0		#DIV/0!	#DIV/0!	#DIV/0!	#NUM!	0.29649	#DIV/0!
LOC100576368_1	1	1	1	1	1	0.832356	2.87811	3.498	2.34648	3.34683	3.32408	3.73493	2.65024	2.95697	3.20456	2.97686	3.33044	2.59903		-0.118999	-0.242409	0.449626	-0.169005	0.00275886	-0.523108
LOC100576369_1	1	1	1	1	1	1	74.363	69.072	66.9814	77.052	86.6009	87.6938	81.9808	64.2886	67.2958	72.1278	71.2821	68.0344		0.140702	-0.103537	0.0067541	-0.0952776	-0.280842	-0.36621
LOC100576370_1	1	1	1	1	1	1	0.0935972	0.0269077	0	0	0	0	0.0441707	0.0509822	0.080114	0	0	0.0530414		-1.08338	0.921978	#DIV/0!	#DIV/0!	#DIV/0!	#DIV/0!
LOC100576371_1	1	1	1	1	1	1	2.48033	3.74016	3.93451	4.72053	5.44536	5.60239	3.26863	3.74719	5.04718	3.63567	4.83451	4.34939		0.398158	0.00270886	0.359295	-0.376727	-0.171659	-0.365229
LOC100576373_1	0.816731	1	1	1	1	1	18.2749	25.6699	26.7357	25.8255	26.3958	24.0845	26.6791	26.0519	29.028	29.7442	27.8521	26.7152		0.545851	0.0213116	0.118677	0.203809	0.0774803	0.149554
LOC100576374_1	1	1	1	0.687839	0.777479	1	3.2291	4.73575	4.36114	4.97029	4.02388	3.25362	3.7766	4.05309	4.94036	3.02566	2.55155	3.14712		0.225953	-0.224571	0.179911	-0.716082	-0.657216	-0.0480138
LOC100576375_1	1	1	1	1	1	1	5.99022	9.41768	10.6895	10.2403	5.88274	5.2751	8.25992	8.99836	9.58697	8.02775	7.09061	4.93285		0.463519	-0.0657092	-0.157052	-0.35119	0.269422	-0.0967786
LOC100576380_1	1	1	1	1	0.476478	1	0.116996	0.0538153	0.118509	0.074929	0.0218689	0.0385044	0.132512	0.127456	0.106819	0.0488009	0.214867	0.0530414		0.179659	1.24391	-0.149836	-0.618616	3.29649	0.462095
LOC100576381_1	1	1	1	1	1	1	24.1715	25.0241	27.423	27.2242	29.5887	31.6506	25.619	27.8873	29.4018	27.2309	27.5298	32.7796		0.0839092	0.156288	0.100517	0.000355468	-0.104048	0.0505632
LOC100576382_1	1	1	1	0.727081	1	1	0.538184	0.484338	0.355528	0.449574	0.634199	0.288783	0.419622	0.280402	0.160228	0.146403	0.429734	0.282887		-0.35901	-0.788516	-1.14984	-1.61862	-0.561491	-0.0297584
LOC100576383_1	1	1	1	1	1	1	0.421187	0.403615	0.213317	0.574456	0.393641	0.308035	0.33128	0.433349	0.106819	0.488009	0.456592	0.247526		-0.34641	0.10255	-0.997833	-0.235287	0.214028	-0.315513
LOC100576384_1	1	1	1	1	0.746653	1	97.4113	76.0949	74.803	49.7529	56.3125	43.3945	95.0333	67.5515	66.2276	66.6377	38.1926	51.6977		-0.0356561	-0.171812	-0.175665	0.421558	-0.560161	0.252588
LOC100576386_1	1	0.71414	1	1	1	1	0.140396	0.242169	0.189615	0.124882	0.131214	0.211774	0.0883414	0.0254911	0.267047	0.170803	0.322301	0.247526		-0.668338	-3.24795	0.49402	0.451773	1.29649	0.225056
LOC100576387_1	1	1	1	1	1	1	0	0.0538153	0	0	0.0437378	0	0	0	0	0	0	0		#DIV/0!	#NUM!	#DIV/0!	#DIV/0!	#NUM!	#DIV/0!
LOC100576388_1	1	1	1	1	1	1	46.8454	45.5009	45.152	44.1082	38.6861	44.5111	39.8199	44.4565	42.1667	38.0403	45.6324	41.054		-0.234418	-0.033499	-0.098688	-0.213518	0.238242	-0.116641
LOC100576389_1	1	1	1	1	1	1	11.8166	12.6466	16.4491	13.2624	11.3718	12.5909	12.8978	12.3887	14.6342	12.3466	12.4891	11.4216		0.12631	-0.0297269	-0.168668	-0.103228	0.135209	-0.140624
LOC100576392_1	0.420479	1	1	1	0.856546	1	6.10722	7.15744	8.76969	8.64181	9.68793	8.08592	10.093	6.90809	8.06481	10.297	6.55344	10.2193		0.724769	-0.0511558	-0.120885	0.252818	-0.563935	0.337812
LOC100576393_1	1	0.747691	1	0.804868	1	1	0.257392	0.45743	0.189615	0.299716	0.41551	0.539062	0.419622	0.127456	0.320456	0.0732014	0.349159	0.442011		0.705121	-1.84356	0.757054	-2.03365	-0.250998	-0.286367
LOC100576394_1	1	1	1	1	1	1	2.15274	2.58314	2.37019	2.69744	1.99007	2.77232	2.58399	2.49813	3.07104	2.75725	1.85323	3.12944		0.263427	-0.0482751	0.373726	0.031638	-0.10278	0.174813
LOC100576398_1	1	1	1	1	1	1	0	0	0	0	0	0	0	0.0254911	0	0	0	0		#DIV/0!	#DIV/0!	#DIV/0!	#DIV/0!	#DIV/0!	#DIV/0!
LOC100576399_1	1	1	1	1	1	1	15.7243	13.4	13.5812	13.3374	13.0995	14.3044	12.3899	12.7456	11.937	12.859	12.5429	12.6769		-0.343836	-0.0722401	-0.186168	-0.0526902	-0.0626434	-0.174257
LOC100576400_1	1	1	1	1	1	1	7.48778	7.93776	7.60829	6.89347	7.47917	7.10406	6.3385	7.44341	6.19548	7.61294	5.55968	6.84234		-0.240397	-0.092769	-0.296357	0.143224	-0.427875	-0.054155
LOC100576401_1	1	1	1	1	1	1	26.8858	25.6161	25.6454	19.8562	23.1155	21.8512	23.278	21.7694	25.2893	23.156	20.1169	18.423		-0.207879	-0.234748	-0.0201723	0.2218	-0.200448	-0.246205
LOC100576403_1	1	1	1	1	1	0.598333	0.0467986	0.3498	0.165913	0.174834	0.153082	0.269531	0.176683	0.203929	0.133523	0.0976018	0.241725	0.0884023		1.91662	-0.778462	-0.313335	-0.841008	0.65906	-1.60829
LOC100576404_1	1	1	1	1	1	1	18.579	18.351	15.9988	16.5343	18.4355	17.4232	17.7125	15.7025	20.616	17.5683	23.5011	22.1006		-0.0689121	-0.224864	0.365805	0.0875123	0.35024	0.343071
LOC100576405_1	1	1	1	1	1	1	44.1779	38.5856	38.0652	45.7816	35.7557	37.2145	38.0752	39.0269	38.0541	33.941	40.0996	33.1332		-0.214474	0.0164068	-0.000418137	-0.431738	0.165414	-0.167588
LOC100576406_1	1	1	1	1	1	1	0.0467986	0	0	0.074929	0	0	0.0883414	0.0509822	0	0	0	0.0353609		0.916625	#DIV/0!	#DIV/0!	#NUM!	#DIV/0!	#DIV/0!
LOC100576407_1	1	1	1	1	1	1	0.0467986	0.0269077	0.0237019	0	0.0218689	0.0385044	0.0220854	0.0509822	0	0.0244005	0.0537168	0.0353609		-1.08338	0.921978	#NUM!	#DIV/0!	1.29649	-0.122868
LOC100576408_1	1	1	1	1	1	1	0	0	0	0	0	0	0	0	0	0	0	0		#DIV/0!	#DIV/0!	#DIV/0!	#DIV/0!	#DIV/0!	#DIV/0!
LOC100576409_1	1	1	1	0.431753	1	1	0.584982	1.29157	1.3273	1.19886	0.677937	0.885601	0.9055	1.4275	0.827845	0.53681	0.537168	0.671857		0.63032	0.14437	-0.681067	-1.15918	-0.335778	-0.398502
LOC100576410_1	1	1	1	1	1	1	0	0	0.0711056	0.074929	0	0.0192522	0	0.0509822	0	0.0244005	0	0		#DIV/0!	#DIV/0!	#NUM!	-1.61862	#DIV/0!	#NUM!
LOC100576411_1	1	1	1	1	1	1	10.3191	8.96025	9.36223	9.86565	9.20682	10.3962	8.52495	9.20229	9.21311	8.85737	8.83641	8.52198		-0.275553	0.0384542	-0.0231645	-0.155537	-0.0592426	-0.286794
LOC100576412_1	1	1	1	1	1	1	5.75623	7.10362	8.41416	8.24219	7.04179	8.04742	5.94096	6.90809	6.99662	8.07655	7.78893	8.4159		0.0455725	-0.0402675	-0.26616	-0.0292882	0.145482	0.0645908
LOC100576413_1	1	1	1	1	1	1	49.3491	42.1374	47.9014	47.1303	46.2528	51.4034	46.6001	39.7407	43.7422	44.604	40.4219	40.8772		-0.0826915	-0.0844857	-0.131042	-0.0794818	-0.194404	-0.330566
LOC100576414_1	0.120078	1	1	1	1	1	4.79686	2.39478	1.46951	1.29877	0.568592	0.693079	2.38522	2.95697	1.09489	1.46403	0.537168	0.512733		-1.00797	0.304225	-0.424552	0.172797	-0.0820216	-0.434812
LOC100576415_1	1	1	1	1	1	1	8.02596	9.8482	10.5473	10.4651	8.7257	8.85601	8.85623	8.74345	8.65231	8.44256	9.99132	8.09765		0.142018	-0.171657	-0.28572	-0.309832	0.195404	-0.129154
LOC100576416_1	1	1	1	1	1	1	14.648	15.1759	14.9796	13.9618	15.4613	12.9182	13.2512	13.3573	13.8864	12.5906	13.6172	13.3311		-0.144576	-0.184151	-0.109321	-0.149131	-0.183234	0.045384
LOC100576418_1	1	1	1	1	1	1	0.0935972	0.0269077	0.0711056	0.0249763	0.174951	0	0.0883414	0.0509822	0.0534093	0.0488009	0.0805751	0		-0.0833754	0.921978	-0.412871	0.966347	-1.11855	#DIV/0!
LOC100576420_1	1	1	1	1	1	0.509832	0.116996	0.134538	0.142211	0.299716	0.0437378	0.154018	0.0220854	0.178438	0.133523	0.122002	0.0805751	0.0176805		-2.4053	0.407404	-0.0909426	-1.29669	0.881453	-3.12287
LOC100576421_1	1	1	1	1	1	1	122.168	127.596	137.352	126.18	123.231	112.125	115.087	124.193	116.913	113.023	124.193	100.619		-0.0861413	-0.0390039	-0.232445	-0.158873	0.0112159	-0.156196
LOC100576422_1	1	1	1	1	1	1	23.0483	21.7952	22.3034	23.253	22.2188	22.3133	18.7284	19.8576	18.9336	19.618	20.0364	17.8219		-0.299435	-0.134321	-0.236317	-0.245239	-0.149163	-0.324253
LOC100576423_1	1	1	1	1	1	1	0.0935972	0	0	0.0999053	0.0437378	0.0192522	0	0	0.106819	0	0	0		#NUM!	#DIV/0!	#DIV/0!	#NUM!	#NUM!	#NUM!
LOC100576425_1	1	1	1	1	1	1	8.61094	10.0366	9.31483	10.565	11.0657	10.1459	8.03907	8.23363	8.49208	11.4438	8.86327	9.33528		-0.0991427	-0.285664	-0.133411	0.115277	-0.320181	-0.120133
LOC100576426_1	1	1	1	0.65115	1	0.797414	0.187194	0.080723	0.0237019	0.0499527	0.0874757	0.0577566	0.0662561	0.152947	0.186933	0.268405	0.214867	0.176805		-1.49841	0.921978	2.97945	2.42578	1.29649	1.6141
LOC100576427_1	1	1	1	1	1	1	5.45204	5.05864	5.64104	5.71958	5.18293	6.29547	5.72011	5.91394	5.50116	5.4413	6.33858	6.38264		0.0692468	0.22537	-0.0362254	-0.0719573	0.29039	0.0198404
LOC100576428_1	0.421406	1	1	1	1	1	0.374389	0.45743	0.142211	0.27474	0.328034	0.231026	0.0883414	0.280402	0.186933	0.122002	0.134292	0.159124		-2.08338	-0.706054	0.394484	-1.17116	-1.28847	-0.537905
LOC100576430_1	1	1	1	1	1	1	2.33993	2.23334	2.5124	2.09801	2.29624	2.73381	2.5619	2.39616	3.01763	1.83003	3.035	2.15702		0.130749	0.101527	0.26435	-0.197152	0.402424	-0.341878
LOC100576431_1	1	1	1	1	1	0.927584	7.48778	6.40402	8.84079	8.46698	7.98216	6.04519	7.17774	7.54537	7.58412	6.83213	7.46663	8.15069		-0.0610075	0.236613	-0.221193	-0.309512	-0.0963215	0.431134
LOC100576432_1	1	1	1	1	1	1	21.6444	16.0639	18.0134	15.4104	15.2426	15.6328	18.8388	14.5044	17.6251	16.4703	18.2906	17.6628		-0.200283	-0.147325	-0.0314416	0.0959636	0.262986	0.176137
LOC100576433_1	1	1	1	1	1	1	9.03213	8.17993	9.07781	9.64086	9.79728	10.0111	9.38628	10.6043	10.2279	9.80898	10.3405	10.8028		0.0554866	0.37449	0.172092	0.0249412	0.0778498	0.109793
LOC100576434_1	0.405043	0.178195	1	1	1	0.833121	0.280792	0.134538	0.355528	0.699337	0.874757	0.596818	0.706731	0.611787	0.427275	0.585611	0.671459	0.335929		1.33166	2.18501	0.265201	-0.256046	-0.381582	-0.829137
LOC100576435_1	1	1	1	1	1	1	7.58137	5.67752	5.78325	5.31996	7.30422	5.77566	8.5912	4.91979	4.75343	5.1241	5.74769	5.4279		0.180401	-0.206665	-0.282912	-0.0541175	-0.345747	-0.0895916
LOC100576438_1	1	1	1	1	1	1	16.8007	19.5619	19.2222	18.7322	17.9325	19.849	16.8732	19.985	17.7052	20.0084	21.245	20.6508		0.00621343	0.0308759	-0.118601	0.0950799	0.244544	0.0571282
LOC100576441_1	1	1	1	1	1	1	0	0.0269077	0	0	0	0	0	0.0254911	0	0	0	0		#DIV/0!	-0.0780224	#DIV/0!	#DIV/0!	#DIV/0!	#DIV/0!
LOC100576444_1	1	1	1	1	0.152267	0.600327	685.459	310.326	170.487	189.62	95.3922	88.7719	604.189	343.977	251.959	177.879	168.241	129.333		-0.182071	0.148528	0.563521	-0.0922146	0.818585	0.54291
LOC100576446_1	1	1	1	1	1	1	84.4715	98.9126	127.611	129.752	165.329	156.925	109.698	88.5306	121.533	146.11	169.638	161.758		0.377001	-0.159977	-0.070403	0.171297	0.037115	0.0437692
LOC100576447_1	3.23995e-08	1	1	1	1	0.000266349	0.912573	2.23334	3.12864	4.6456	4.48313	4.77455	4.88086	3.36483	2.80399	5.4413	3.43787	1.55588		2.41912	0.591332	-0.158057	0.228088	-0.38299	-1.61763
LOC100576448_1	1	1	1	1	1	0.908583	0.140396	0.107631	0.142211	0.349669	0.284296	0.231026	0.132512	0.280402	0.267047	0.122002	0.188009	0.442011		-0.0833754	1.38141	0.909057	-1.51908	-0.596595	0.936026
LOC100576450_1	1	1	1	1	1	1	0	0.0269077	0	0.0249763	0.0218689	0.0385044	0	0.0254911	0	0.0488009	0	0		#DIV/0!	-0.0780224	#DIV/0!	0.966347	#NUM!	#NUM!
LOC100576454_1	1	0.895979	1	1	0.483363	1	8.65774	8.0723	4.64556	6.51882	11.853	7.79714	7.59736	5.12371	4.88695	7.36894	7.41291	7.23131		-0.188492	-0.655789	0.0730818	0.176845	-0.677135	-0.108689
LOC100576455_1	1	1	1	1	1	1	0	0.0269077	0.0237019	0.0249763	0.0218689	0	0.0220854	0.0254911	0	0.0244005	0	0		#DIV/0!	-0.0780224	#NUM!	-0.0336534	#NUM!	#DIV/0!
LOC100576456_1	1	1	1	1	1	1	0	0	0	0	0	0	0	0	0	0	0	0		#DIV/0!	#DIV/0!	#DIV/0!	#DIV/0!	#DIV/0!	#DIV/0!
LOC100576457_1	1	1	1	1	1	1	9.75751	11.6779	10.2629	10.6649	11.678	9.52984	11.7273	10.171	12.5512	13.2738	9.56158	12.1111		0.265289	-0.199329	0.290386	0.315717	-0.288472	0.345808
LOC100576458_1	0.680221	1	1	1	1	0.362363	136.792	88.3109	73.9735	82.8465	78.9031	90.4083	91.8751	83.5854	59.8452	69.1997	79.3665	57.8151		-0.574242	-0.0793418	-0.305774	-0.259675	0.00844886	-0.64501
LOC100576459_1	1	1	1	1	0.547502	1	0.140396	0.215261	0.0237019	0.0499527	0.153082	0.0192522	0.0441707	0.0509822	0.0534093	0.0244005	0	0		-1.66834	-2.07802	1.17209	-1.03365	#NUM!	#NUM!
LOC100576460_1	1	1	1	0.380713	1	1	0.0935972	0.242169	0.189615	0.574456	0.393641	0.308035	0	0.127456	0.453979	0.170803	0.295442	0.194485		#NUM!	-0.926019	1.25955	-1.74986	-0.414003	-0.663436
LOC100576461_1	1	1	1	1	1	1	7.13679	6.78073	7.22907	7.31807	6.88871	7.77789	7.22191	6.52573	7.15685	6.46612	7.86951	7.1429		0.017106	-0.0553023	-0.0144844	-0.178562	0.192039	-0.122868
LOC100576462_1	1	1	1	0.00467172	1	1	1.68475	1.37229	2.22797	2.79735	2.16502	1.52092	1.98768	1.40201	1.92274	0.927217	1.47721	1.21995		0.238553	0.030912	-0.212572	-1.59308	-0.551507	-0.318124
LOC100576463_1	1	1	1	1	1	1	0.608382	0.45743	0.616248	0.424598	0.481116	0.500557	0.33128	0.407858	0.827845	0.414808	0.752035	0.424331		-0.876924	-0.165485	0.425848	-0.0336534	0.644413	-0.238345
LOC100576464_1	1	1	1	1	1	1	19.749	24.2169	27.2334	26.0004	21.016	18.6939	21.6436	26.0519	24.5149	19.1544	20.5735	18.8474		0.132163	0.105376	-0.151721	-0.440859	-0.030702	0.0117964
LOC100576466_1	1	1	1	1	1	1	0.0467986	0.0538153	0.0237019	0.074929	0.0218689	0.0385044	0.0220854	0.0764733	0.160228	0.0488009	0.107434	0.0353609		-1.08338	0.50694	2.75705	-0.618616	2.29649	-0.122868
LOC100576467_1	1	1	1	1	1	1	25.8562	26.2081	26.475	26.8496	23.1811	25.952	28.0042	25.695	29.5354	26.0597	24.3068	27.4047		0.115133	-0.0285205	0.157814	-0.0430784	0.0684155	0.0785799
LOC100576468_1	1	1	1	1	1	1	3.11211	3.12129	3.08124	3.64654	3.25847	3.52315	2.25271	2.65108	2.8574	2.92805	2.36354	3.39465		-0.466232	-0.235564	-0.108809	-0.316587	-0.463247	-0.0536051
LOC100576471_1	1	0.393709	1	1	0.628302	0.300957	0.163795	0.215261	0.26072	0.199811	0.393641	0.0577566	0.110427	0	0.080114	0.122002	0.107434	0.247526		-0.568802	#NUM!	-1.70238	-0.711725	-1.87343	2.09952
LOC100576473_1	1	1	1	1	1	1	0.0233993	0	0	0	0	0	0	0	0	0	0	0		#NUM!	#DIV/0!	#DIV/0!	#DIV/0!	#DIV/0!	#DIV/0!
LOC100576476_1	0.680221	0.113958	1	0.795336	1	0.94916	0.0701979	0	0.0948074	0.349669	0.153082	0.096261	0.265024	0.280402	0.240342	0.0976018	0.16115	0.212165		1.91662	#DIV/0!	1.34202	-1.84101	0.0740976	1.14017
LOC100576478_1	1	1	1	1	1	1	0.561583	0.430523	0.37923	0.374645	0.109345	0.288783	0.419622	0.382367	0.160228	0.341606	0.214867	0.159124		-0.42041	-0.171132	-1.24295	-0.133189	0.974562	-0.859833
LOC100576479_1	7.90892e-05	0.00641898	0.0355146	0.039006	0.0500451	0.00600724	0.561583	0.45743	0.426633	0.399621	0.349903	0.423548	0	0	0.0267047	0.0244005	0.0268584	0.0353609		#NUM!	#NUM!	-3.99783	-4.03365	-3.70351	-3.5823
LOC100576480_1	1	1	1	1	1	1	0	0	0	0.0499527	0.0437378	0.0385044	0	0	0	0.0488009	0.107434	0		#DIV/0!	#DIV/0!	#DIV/0!	-0.0336534	1.29649	#NUM!
LOC100576482_1	1	1	1	1	1	1	8.07276	8.58354	8.88819	9.56594	8.55075	7.20032	8.48078	8.51403	8.5989	8.29616	7.62778	7.54955		0.0711346	-0.0117307	-0.0477381	-0.205463	-0.164788	0.06833
LOC100576484_1	1	1	1	1	1	0.170566	671.209	820.657	812.381	802.914	728.301	755.88	780.673	818.265	760.122	667.279	711.452	444.098		0.217957	-0.00421106	-0.0959264	-0.266955	-0.0337687	-0.76728
LOC100576485_1	1	1	1	1	1	1	0	0	0	0	0	0	0.0220854	0	0	0	0	0		#DIV/0!	#DIV/0!	#DIV/0!	#DIV/0!	#DIV/0!	#DIV/0!
LOC100576487_1	1	1	1	0.562349	1	1	5.10105	5.54298	4.57446	4.27095	4.5706	3.25362	4.26247	5.93943	3.97899	2.48885	3.22301	4.26099		-0.259103	0.0996632	-0.201197	-0.779081	-0.503978	0.389142
LOC100576488_1	1	1	0.0658041	2.9685e-05	0.00127746	1	1.89534	0.941768	0.165913	0.0499527	0.874757	0	2.09811	1.37652	0.747731	0.927217	0.107434	0		0.14663	0.547582	2.17209	4.21427	-3.02544	#DIV/0!
LOC100576489_1	1	1	1	1	1	1	0	0	0	0	0	0	0	0	0	0	0	0		#DIV/0!	#DIV/0!	#DIV/0!	#DIV/0!	#DIV/0!	#DIV/0!
LOC100576491_1	0.405043	1	0.620387	0.687839	1	0.0527322	0.280792	0.107631	0.165913	0.149858	0	0.211774	0.0441707	0	0	0	0.0268584	0		-2.66834	#NUM!	#NUM!	#NUM!	#DIV/0!	#NUM!
LOC100576492_1	1	1	1	1	0.380785	1	1.89534	1.64137	1.61173	2.82233	2.71175	2.19475	2.12019	1.86085	2.32331	2.09844	1.47721	2.22774		0.161737	0.181065	0.527572	-0.427568	-0.876347	0.0215221
LOC100576494_1	1	1	1	1	1	0.833121	15.1627	12.6466	13.3204	13.762	14.4772	15.8253	13.7592	13.6377	13.3523	13.6887	14.6915	11.563		-0.140137	0.108856	0.0034498	-0.00770497	0.0211997	-0.452716
LOC100576495_1	1	1	1	1	1	1	0	0	0	0	0	0	0	0	0	0	0	0		#DIV/0!	#DIV/0!	#DIV/0!	#DIV/0!	#DIV/0!	#DIV/0!
LOC100576496_1	1	1	1	1	1	1	15.1861	15.8486	15.5247	15.8849	14.674	16.3451	12.3899	14.9378	16.5836	13.8351	17.7534	14.3212		-0.293593	-0.0853894	0.0951902	-0.199331	0.274828	-0.19071
LOC100576497_1	1	1	1	1	1	1	0.233993	0.107631	0.0948074	0.349669	0.19682	0.211774	0.265024	0.152947	0.240342	0.341606	0.16115	0.141444		0.179659	0.50694	1.34202	-0.0336534	-0.288472	-0.582299
LOC100576498_1	0.0117789	1	1	1	0.0472719	1	3.4397	1.07631	0.876969	0.449574	0.743543	0.96261	1.32512	1.63143	0.774435	0.561211	1.9338	0.671857		-1.37616	0.600049	-0.179381	0.319984	1.37895	-0.518796
LOC100576500_1	1	1	1	1	1	1	0.0467986	0	0	0.0499527	0.0656068	0	0	0.0509822	0	0.0244005	0.0537168	0		#NUM!	#DIV/0!	#DIV/0!	-1.03365	-0.288472	#DIV/0!
LOC100576501_1	1	1	1	1	1	1	1.19336	1.64137	1.46951	1.52356	1.46522	1.44391	1.19261	1.24906	1.76251	1.26882	1.23549	1.30835		-0.000913202	-0.39405	0.26229	-0.263951	-0.246037	-0.142233
LOC100576502_1	1	1	1	1	1	1	4.77346	4.35904	3.72119	3.34683	2.8867	3.29213	3.84285	4.76684	2.69717	2.31804	3.65274	2.72279		-0.312857	0.129022	-0.464317	-0.529887	0.339559	-0.273934
LOC100576505_1	1	1	1	1	1	0.195447	12.5888	9.87511	10.4288	7.29309	6.53881	7.81639	9.29793	8.87091	9.29322	6.00251	5.42539	4.47316		-0.437161	-0.154715	-0.166324	-0.280963	-0.2693	-0.80521
LOC100576506_1	1	1	1	1	1	1	23.8439	24.2707	25.1477	24.1271	22.0439	21.2352	21.9528	20.9027	22.6723	21.4236	19.9558	20.2088		-0.119212	-0.215526	-0.149496	-0.171456	-0.143571	-0.0714752
LOC100576507_1	1	1	1	1	1	1	21.621	22.6024	23.1804	24.227	21.191	21.4277	24.5368	22.7381	27.7729	21.814	25.1126	27.5462		0.182519	0.00863197	0.260769	-0.151363	0.24496	0.362374
LOC100576508_1	1	1	1	1	1	1	0.374389	0.242169	0.26072	0.0999053	0.393641	0.154018	0.198768	0.0509822	0.160228	0.146403	0.214867	0.123763		-0.91345	-2.24795	-0.702377	0.551309	-0.873435	-0.315513
LOC100576509_1	1	1	1	1	1	1	45.6052	53.8153	53.5188	50.8518	50.7359	57.5833	58.217	42.7741	38.0809	57.6583	50.8429	63.1546		0.352241	-0.33128	-0.49098	0.181229	0.00303967	0.133236
LOC100576512_1	1	1	0.0044305	1	1	1	0.444587	0.484338	0.948074	0.649385	0.677937	0.731584	0.596305	0.22942	0.133523	0.610011	0.402876	0.654177		0.423585	-1.07802	-2.82791	-0.090237	-0.750816	-0.161342
LOC100576512_2	1	1	1	1	1	0.670418	0.304191	0.269077	0.474037	0.199811	0.787281	0.827845	0.375451	0.509822	0.480684	0.439208	0.725176	0.459692		0.303648	0.921978	0.0200887	1.13627	-0.118547	-0.848693
LOC100576514_1	1	1	1	0.711711	1	1	13.361	15.4719	21.9953	24.227	13.6025	13.4765	15.3493	20.9792	18.2126	15.7383	12.704	10.8381		0.200147	0.439308	-0.272261	-0.622339	-0.0985843	-0.314336
LOC100576515_1	1	1	1	1	1	1	17.9239	16.3599	18.3689	20.7803	16.7953	16.5569	20.7602	21.1576	20.6961	18.764	15.9807	19.1479		0.211941	0.371018	0.172092	-0.147253	-0.0717266	0.209757
LOC100576516_1	1	1	1	1	1	0.624086	0.608382	0.269077	0.63995	0.47455	0.852888	0.577566	0.485878	0.484331	0.40057	0.610011	0.617743	1.00779		-0.324383	0.847977	-0.675905	0.362275	-0.46535	0.803132
LOC100576517_1	1	1	1	1	1	1	0.280792	0.107631	0.213317	0.224787	0.437378	0.134765	0.132512	0.22942	0.186933	0.146403	0.214867	0.106083		-1.08338	1.0919	-0.190478	-0.618616	-1.02544	-0.34526
LOC100576518_1	1	1	1	1	1	1	0.257392	0.430523	0.450335	0.27474	0.393641	0.423548	0.463792	0.152947	0.293751	0.488009	0.402876	0.353609		0.84951	-1.49306	-0.616404	0.828843	0.0334557	-0.260371
LOC100576519_1	1	1	1	1	1	1	41.019	39.7695	37.5911	37.8391	43.1693	46.8791	38.5169	37.7014	41.0718	40.578	48.1839	44.2365		-0.0908013	-0.0770466	0.127755	0.100817	0.158548	-0.0837078
LOC100576519_2	1	1	1	1	1	1	16.7539	15.0414	18.8667	17.0838	19.0697	18.1163	19.148	21.8459	15.3819	15.3723	17.6997	22.4542		0.192697	0.538425	-0.294608	-0.152298	-0.10756	0.309694
LOC100576521_1	1	1	1	1	1	1	0.187194	0.080723	0.0474037	0.074929	0.0874757	0.096261	0.154597	0.178438	0.106819	0.170803	0.214867	0.0707218		-0.27602	1.14437	1.17209	1.18874	1.29649	-0.444796
LOC100576522_1	1	1	1	1	1	0.0341425	8.86833	5.94659	6.3758	7.81759	8.0915	8.95227	7.88447	6.65318	5.20741	6.27092	6.9026	4.34939		-0.169649	0.161981	-0.29204	-0.318048	-0.229267	-1.04144
LOC100576523_1	0.5001	1	1	1	1	1	0.210594	0.269077	0.308124	0.174834	0.153082	0.096261	0.0220854	0.101964	0.240342	0.0732014	0.214867	0.123763		-3.2533	-1.39995	-0.358423	-1.25605	0.489135	0.362559
LOC100576524_1	1	1	1	1	1	1	0.0467986	0.0538153	0	0.0499527	0	0.0385044	0	0.0509822	0.0534093	0.0244005	0.0537168	0		#NUM!	-0.0780224	#DIV/0!	-1.03365	#DIV/0!	#NUM!
LOC100576525_1	1	1	1	1	1	1	0	0	0	0	0	0	0	0	0.0534093	0	0	0		#DIV/0!	#DIV/0!	#DIV/0!	#DIV/0!	#DIV/0!	#DIV/0!
LOC100576526_1	1	1	1	1	0.265222	1	0.982771	0.861045	1.06658	0.699337	1.57456	0.577566	1.12635	0.611787	0.667617	1.14682	0.725176	0.689538		0.196733	-0.49306	-0.675905	0.713581	-1.11855	0.255644
LOC100576527_1	1	1	1	1	1	1	20.2404	19.1852	19.0326	21.2299	19.3977	20.5613	19.2363	21.3361	19.3342	19.008	20.0095	20.0673		-0.0734028	0.153303	0.0226815	-0.159493	0.0447964	-0.0350871
LOC100576528_1	1	1	1	1	1	1	17.5729	15.1221	17.6342	15.2106	20.9286	19.0212	14.4659	16.2124	17.8387	21.7896	16.8939	14.8339		-0.280693	0.100434	0.0166373	0.518565	-0.308969	-0.358708
LOC100576529_1	1	1	1	1	1	1	0.0935972	0	0.142211	0.0499527	0.109345	0.115513	0.0441707	0.0509822	0.160228	0.0976018	0.214867	0.106083		-1.08338	#DIV/0!	0.172092	0.966347	0.974562	-0.122868
LOC100576530_1	1	1	1	1	1	1	19.0236	19.3197	18.1793	17.4834	16.2923	16.0948	13.8696	19.5262	19.9484	17.3243	16.2493	16.0539		-0.455866	0.0153381	0.133974	-0.0131893	-0.00381522	-0.00367844
LOC100576531_1	1	1	1	1	1	0.423628	0.842375	0.645784	0.663652	1.02403	0.962233	0.539062	0.750902	0.739242	0.614207	1.00042	0.805751	1.02547		-0.165838	0.194996	-0.111701	-0.0336534	-0.256051	0.927758
LOC100576532_1	1	1	1	1	1	1	5.17125	4.14378	4.55076	4.79546	4.52687	4.15848	4.10788	3.95112	4.61991	4.41648	4.40477	3.94274		-0.332119	-0.0686846	0.0217576	-0.11877	-0.0394449	-0.0768554
LOC100576533_1	1	1	1	1	1	1	2.66752	3.28273	3.93451	4.32091	4.19883	4.62053	2.84901	4.07858	4.70002	3.44046	3.59902	3.67753		0.0949619	0.313168	0.256484	-0.32873	-0.222383	-0.329319
LOC100576534_1	1	1	1	1	1	1	2.90151	3.04057	2.10946	3.99621	3.56463	3.44614	3.53366	3.1609	2.91081	2.85485	3.43787	3.21784		0.284356	0.0559949	0.464543	-0.485217	-0.0522381	-0.0988889
LOC100576536_1	1	1	1	1	1	0.715841	17.4091	17.1402	15.975	16.4095	15.9643	20.7924	16.7628	17.5124	16.9575	16.8363	15.551	14.6748		-0.0545781	0.0309943	0.0860998	0.0370496	-0.0378431	-0.502716
LOC100576537_1	1	1	1	1	1	1	0.0935972	0.188354	0.0948074	0.199811	0.0874757	0.0385044	0.198768	0.101964	0.186933	0.341606	0	0.0884023		1.08655	-0.885377	0.979447	0.773701	#NUM!	1.19906
LOC100576538_1	1	1	1	1	1	1	0	0	0	0	0	0	0	0	0	0	0	0		#DIV/0!	#DIV/0!	#DIV/0!	#DIV/0!	#DIV/0!	#DIV/0!
LOC100576540_1	1	1	1	1	1	1	0	0	0.0237019	0	0	0	0	0	0	0	0	0		#DIV/0!	#DIV/0!	#NUM!	#DIV/0!	#DIV/0!	#DIV/0!
LOC100576542_1	1	1	1	1	1	1	7.46438	7.96467	8.34305	8.61683	9.27242	7.75864	6.9348	7.13751	9.1864	7.73495	9.15871	8.00925		-0.106167	-0.158193	0.138925	-0.155767	-0.0178025	0.0458634
LOC100576543_1	1	1	1	1	1	1	20.0064	20.1	23.2278	22.8533	19.2665	18.8479	24.581	20.5968	23.4734	21.6188	18.1831	16.0715		0.297082	0.0352246	0.0151733	-0.0801185	-0.0834961	-0.229896
LOC100576544_1	1	1	1	1	1	1	16.8943	18.6739	17.966	17.4085	20.0757	19.464	18.3971	15.7535	19.6546	19.8376	19.0963	22.0475		0.122942	-0.245351	0.1296	0.188443	-0.0721545	0.179811
LOC100576544_2	0.335304	0.0689192	0.890336	0.0999235	1	0.92446	0.116996	0.107631	0.616248	1.02403	0.896626	0.192522	0.419622	0.637278	1.20171	0.317206	1.04748	0.38897		1.84262	2.56583	0.963505	-1.69077	0.22434	1.01464
LOC100576547_1	1	0.94793	1	1	1	0.592933	4.70326	3.74016	4.64556	7.71769	8.17898	6.1607	4.70418	5.91394	7.13015	7.32014	7.09061	9.21152		0.000282567	0.661018	0.618078	-0.0762978	-0.20601	0.580344
LOC100576550_1	1	1	1	1	1	1	0	0	0	0.0249763	0	0	0	0	0	0	0	0		#DIV/0!	#DIV/0!	#DIV/0!	#NUM!	#DIV/0!	#DIV/0!
LOC100576551_1	1	1	1	1	1	1	4.98405	3.63253	4.12412	4.67057	3.8708	4.89006	4.17413	4.0276	3.79206	3.92847	3.73331	4.72068		-0.255843	0.148943	-0.121105	-0.249631	-0.0521744	-0.0508565
LOC100576552_1	0.69446	1	1	1	1	1	244.406	180.174	179.21	153.005	174.448	130.607	164.978	162.48	169.868	186.639	134.668	109.849		-0.567008	-0.149123	-0.0772316	0.286672	-0.373394	-0.249714
LOC100576553_1	0.876413	1	1	1	1	1	1.16996	0.591969	0.782161	0.549479	0.787281	0.712331	0.662561	0.968662	0.640912	0.707613	0.671459	0.495053		-0.820341	0.710473	-0.28734	0.364896	-0.229579	-0.524966
LOC100576554_1	1	1	1	1	1	1	8.63434	10.3325	9.24372	12.2884	11.9623	11.7823	9.38628	9.40622	10.7086	10.1506	10.8508	10.7674		0.120467	-0.135508	0.21222	-0.275728	-0.140695	-0.129957
LOC100576555_1	0.324379	1	1	0.804868	0.124195	0.833121	71.8592	29.5177	21.7583	10.6649	3.60837	2.1755	43.4861	26.8676	21.3103	6.95413	6.92946	3.11176		-0.724621	-0.135711	-0.0300136	-0.616928	0.941395	0.516385
LOC100576556_1	1	1	1	1	1	1	28.009	27.5534	31.4287	27.3741	21.7814	20.2918	26.9441	29.7991	28.5206	26.2793	19.1232	17.7689		-0.0559174	0.113037	-0.140077	-0.058883	-0.187778	-0.191547
LOC100576557_1	1	0.797723	1	1	1	0.185871	0.0467986	0.161446	0.0711056	0.124882	0.131214	0.211774	0.0441707	0	0.160228	0.0976018	0.0268584	0.0176805		-0.0833754	#NUM!	1.17209	-0.355582	-2.28847	-3.5823
LOC100576559_1	1	1	1	1	1	1	11.2317	9.87511	10.7606	11.2643	11.1532	11.1663	11.5948	9.04935	11.1091	11.1754	10.3405	11.1033		0.0459077	-0.125983	0.0459831	-0.0114333	-0.109149	-0.00815613
LOC100576560_1	1	1	1	1	1	1	3.90768	4.87029	5.35662	4.62062	5.18293	4.04296	4.90295	4.23153	5.79491	5.05089	4.61964	3.39465		0.327336	-0.202829	0.113464	0.128452	-0.165988	-0.252151
LOC100576562_1	1	1	1	1	1	0.53234	0.608382	0.376707	0.521441	0.499527	0.743543	0.78934	0.861329	0.484331	0.827845	0.439208	0.99376	0.40665		0.501587	0.36255	0.666857	-0.185657	0.418481	-0.956858
LOC100576563_1	1	1	1	1	1	1	97.3411	106.85	78.4768	50.8268	51.2608	44.7229	83.5489	119.681	57.2281	68.5653	47.2707	45.8454		-0.220428	0.1636	-0.455543	0.431888	-0.116907	0.0357653
LOC100576565_1	1	1	1	1	1	1	2.97171	2.39478	2.32278	3.54664	3.65211	2.98409	2.07602	1.91183	3.07104	2.85485	2.65898	3.53609		-0.517471	-0.324937	0.402872	-0.313036	-0.457858	0.244864
LOC100576566_1	1	1	1	1	1	1	4.91385	4.43976	4.50335	3.94626	3.45529	3.92745	3.99745	4.76684	3.55172	4.14808	4.35106	3.32393		-0.297775	0.10255	-0.342481	0.0719568	0.332559	-0.240704
LOC100576568_1	1	1	1	1	1	0.553405	1.07637	1.21084	1.13769	0.699337	0.546723	0.500557	0.9055	0.994154	0.747731	0.610011	0.268584	0.229846		-0.249385	-0.284473	-0.605516	-0.197152	-1.02544	-1.12287
LOC100576569_1	1	1	1	1	1	1	0.0467986	0.161446	0.0474037	0.199811	0.174951	0.269531	0	0.101964	0.080114	0.292805	0.16115	0.282887		#NUM!	-0.662985	0.757054	0.551309	-0.118547	0.0697773
LOC100576571_1	1	1	1	1	1	1	9.05553	8.85262	9.71776	8.46698	8.39767	9.02928	8.63537	6.8826	10.3614	8.80857	7.65464	7.67332		-0.0685403	-0.363151	0.0925246	0.0570601	-0.133654	-0.234761
LOC100576572_1	1	1	1	1	1	1	32.5016	37.2402	36.0979	38.039	35.0996	37.0412	37.6334	33.1385	38.5081	35.5515	34.8085	29.102		0.211503	-0.168355	0.0932471	-0.0975685	-0.0120175	-0.348012
LOC100576574_1	1	1	1	1	1	0.833121	5.17125	5.9735	5.21441	6.14418	5.72966	6.1222	5.2784	5.09822	4.72673	4.68489	3.94818	4.36707		0.0295889	-0.228582	-0.141662	-0.391205	-0.537261	-0.487384
LOC100576576_1	1	1	1	1	1	1	0.0467986	0.0538153	0	0	0.0218689	0.0192522	0	0	0	0.0244005	0	0.0176805		#NUM!	#NUM!	#DIV/0!	#DIV/0!	#NUM!	-0.122868
LOC100576577_1	1	1	1	1	1	1	0	0	0	0	0	0	0	0	0	0	0	0		#DIV/0!	#DIV/0!	#DIV/0!	#DIV/0!	#DIV/0!	#DIV/0!
LOC100576578_1	1	1	1	1	1	1	12.3782	10.494	11.9457	12.8129	10.1909	11.1855	12.2132	12.3887	10.4682	12.2978	11.1462	9.51209		-0.0193636	0.23946	-0.190478	-0.0591885	0.129271	-0.2338
LOC100576580_1	1	1	1	1	1	1	6.739	7.88394	6.4469	4.32091	4.89864	4.63978	7.28817	8.0297	7.13015	4.68489	6.258	4.54388		0.113022	0.0264287	0.145325	0.116681	0.353321	-0.0301326
LOC100576584_1	1	1	1	1	1	1	0.233993	0.215261	0.142211	0.27474	0.218689	0.231026	0.0883414	0.0764733	0.0267047	0.219604	0.188009	0.176805		-1.4053	-1.49306	-2.41287	-0.32316	-0.218083	-0.385902
LOC100576588_1	1	1	1	1	0.266582	0.008496	9.9213	10.6554	12.3487	11.2144	15.1552	13.361	8.83414	9.30426	9.64038	15.0551	8.83641	5.95831		-0.16744	-0.195626	-0.357193	0.424902	-0.778278	-1.16505
LOC100576590_1	1	1	1	1	1	1	1.21676	1.10321	1.49322	1.34872	1.55269	0.847097	0.817158	0.91768	1.17501	1.26882	1.74579	0.866342		-0.574362	-0.265649	-0.345756	-0.0881012	0.169111	0.0324104
LOC100576591_1	1	1	1	1	1	1	1.77835	1.85663	1.70653	1.67341	1.59643	1.65569	1.5018	1.78438	2.05626	2.04964	1.98752	2.01557		-0.24384	-0.0572639	0.268953	0.292575	0.316119	0.283757
LOC100576592_1	3.06019e-16	1	1	0.501423	1	1	11.9102	15.0145	17.729	12.5381	23.9465	21.2544	82.8863	12.2357	14.8211	20.3256	17.0551	17.7512		2.79893	-0.295253	-0.258459	0.696976	-0.489612	-0.259849
LOC100576594_1	0.818839	1	1	1	0.00314249	0.93654	0	0.107631	0.118509	0.0999053	0.0656068	0.0577566	0.110427	0.0509822	0.0267047	0.0732014	0.617743	0.159124		#DIV/0!	-1.07802	-2.14984	-0.448691	3.23509	1.46209
LOC100576595_1	4.15314e-40	0.74865	0.488579	7.55658e-05	1	1.7812e-06	0.421187	0.80723	0.237019	0.199811	0.218689	2.19475	22.9467	0.331385	0.694321	1.41523	0.268584	0.38897		5.76768	-1.28447	1.5506	2.82433	0.29649	-2.49633
LOC100576596_1	1	1	1	1	1	1	0	0	0	0	0	0	0	0	0	0	0	0		#DIV/0!	#DIV/0!	#DIV/0!	#DIV/0!	#DIV/0!	#DIV/0!
LOC100576597_1	1	1	1	1	1	1	0.350989	0.269077	0.213317	0.299716	0.371772	0.539062	0.198768	0.22942	0.373865	0.268405	0.241725	0.424331		-0.820341	-0.230026	0.809522	-0.159184	-0.621048	-0.34526
LOC100576600_1	1	1	1	1	1	1	27.0964	26.8269	25.6691	27.3491	26.1115	27.5884	27.8496	27.4284	27.7996	26.6209	29.2488	25.8665		0.0395577	0.0319903	0.115029	-0.0389332	0.163691	-0.0929766
LOC100576601_1	0.0089096	1	0.795042	0.00664272	0.617737	0.846987	0.561583	1.66827	1.3273	0.599432	0.918495	1.05887	1.811	1.47848	2.43012	1.97644	1.69208	1.60892		1.68921	-0.174238	0.872532	1.72123	0.881453	0.603567
LOC100576603_1	1	1	1	1	1	1	0.0233993	0	0	0	0	0	0	0	0.080114	0.0244005	0	0		#NUM!	#DIV/0!	#DIV/0!	#DIV/0!	#DIV/0!	#DIV/0!
LOC100576605_1	1	1	1	1	1	0.797414	0.187194	0.188354	0.118509	0.224787	0.0437378	0.154018	0.110427	0.152947	0.0267047	0.0488009	0.0537168	0.335929		-0.761447	-0.300415	-2.14984	-2.20358	0.29649	1.12506
LOC100576606_1	1	1	1	1	1	1	13.127	15.4719	17.966	16.6342	14.2367	16.9997	15.9677	15.7025	15.5688	15.6407	14.8527	15.6295		0.28262	0.021346	-0.20661	-0.0888512	0.061112	-0.121235
LOC100576607_1	1	1	1	0.869436	1	1	5.24144	5.75824	4.31374	6.84352	6.25451	5.33286	3.86494	4.308	6.00855	4.44088	5.58654	4.38475		-0.439519	-0.41861	0.478078	-0.623891	-0.162942	-0.282414
LOC100576608_1	1	1	1	0.663274	1	0.691379	1.68475	1.21084	1.37471	2.37275	2.03381	1.09738	2.05394	1.47848	1.36194	1.34203	1.45035	1.75037		0.285858	0.288105	-0.0134638	-0.822149	-0.487781	0.673599
LOC100576610_1	1	1	1	1	1	1	2.83132	3.90161	3.72119	4.89536	4.43939	2.54129	3.79868	3.51777	5.154	3.83087	4.18991	3.27088		0.424026	-0.149407	0.469928	-0.353743	-0.0834436	0.36412
LOC100576612_1	1	1	1	1	1	1	16.5433	16.1446	16.0225	15.7601	13.7337	15.3825	17.5579	17.13	16.9575	16.0555	16.491	17.2738		0.0858693	0.0854763	0.0818252	0.0267942	0.263964	0.167295
LOC100576613_1	1	1	1	1	1	1	0.0467986	0	0.0474037	0	0	0	0.0220854	0	0	0	0.0268584	0		-1.08338	#DIV/0!	#NUM!	#DIV/0!	#DIV/0!	#DIV/0!
LOC100576614_1	1	1	1	1	1	1	63.8099	59.3045	70.039	61.8914	61.2111	66.9591	68.045	62.1473	66.735	67.1013	66.8236	64.127		0.0927086	0.0675515	-0.0697154	0.116602	0.126565	-0.062349
LOC100576615_1	1	1	1	1	1	1	9.75751	9.1217	9.26742	8.9665	10.9126	11.9364	10.7335	8.64149	8.91936	9.71138	11.7103	11.2801		0.137534	-0.0780224	-0.0552287	0.115131	0.101778	-0.0815796
LOC100576616_1	1	1	1	1	1	1	1.38056	0.995583	0.876969	0.974077	1.15905	1.19364	1.17052	1.01964	1.20171	1.04922	1.6115	1.07851		-0.238098	0.0344523	0.454492	0.107209	0.47546	-0.146327
LOC100576617_1	1	1	1	1	1	1	1.56775	2.15261	3.74489	3.74645	4.81116	4.67828	1.89934	1.27456	3.31138	3.48927	4.10933	3.53609		0.2768	-0.756094	-0.177493	-0.102601	-0.227482	-0.403824
LOC100576618_1	1	1	1	1	1	1	6.6688	8.01848	8.84079	7.26811	8.4414	7.20032	8.43661	5.37863	7.31708	7.68614	7.73521	7.42579		0.339235	-0.576092	-0.272908	0.0806793	-0.126042	0.0444833
LOC100576619_1	1	1	1	1	1	0.973492	7.41758	9.1217	8.53267	9.06641	9.49111	9.12554	8.45869	9.4572	9.7205	8.05215	9.26614	12.0581		0.189486	0.0521115	0.188033	-0.171157	-0.0346086	0.402017
LOC100576620_1	1	1	1	1	1	1	33.8588	32.2892	30.8835	34.867	31.4912	35.7128	30.9195	31.0737	31.1109	28.2313	32.2569	30.4988		-0.131013	-0.0553587	0.0105847	-0.304564	0.0346574	-0.227691
LOC100576620_2	0.237264	1	1	1	0.0547187	0.0532886	0.818975	0.968676	0.758459	0.899148	0.984102	0.115513	0.28711	1.17259	1.1483	1.04922	0.268584	0.495053		-1.51222	0.275615	0.598357	0.222686	-1.87343	2.09952
LOC100576621_1	1	1	1	1	1	1	10.2255	9.60603	10.1918	9.96556	9.18495	9.6646	8.56912	11.0377	10.2012	10.1262	9.15871	9.2292		-0.254952	0.200421	0.00132782	0.0230692	-0.00412753	-0.0665053
LOC100576622_1	1	1	1	1	1	1	0	0.0269077	0.0474037	0.0499527	0.0218689	0.0192522	0	0.0254911	0	0	0	0.0176805		#DIV/0!	-0.0780224	#NUM!	#NUM!	#NUM!	-0.122868
LOC100576625_1	1	1	1	1	1	0.893739	11.6061	12.4044	12.9412	12.613	11.8748	11.6668	11.9261	14.5299	15.916	14.4451	13.9126	15.7179		0.0392439	0.228173	0.298503	0.19566	0.22849	0.429998
LOC100576626_1	1	0.729127	0.00199062	1	0.00599987	0.00094889	0.795576	0.780322	0.592546	1.17389	0.787281	0.635323	1.17052	1.55496	2.18978	0.683213	2.3904	2.1747		0.557082	0.994734	1.88579	-0.780887	1.6023	1.77525
LOC100576626_2	0.0484167	1.7167e-05	0.000119359	0.315907	0.000277597	0.000628225	2.78452	2.85221	3.17605	1.4736	2.99604	3.00334	1.17052	0.560805	0.774435	0.658812	0.805751	0.954745		-1.25027	-2.34651	-2.03602	-1.16141	-1.89465	-1.65338
LOC100576626_3	0.175514	0.716504	1	0.0812307	1	0.0130539	0.421187	0.430523	0.995478	0.674361	0.896626	0.385044	1.10427	0.994154	0.80114	1.73243	0.698318	1.23763		1.39056	1.20738	-0.313335	1.36121	-0.360622	1.68449
LOC100576629_1	1	1	1	1	1	1	0	0	0	0	0	0	0	0	0	0	0	0.0176805		#DIV/0!	#DIV/0!	#DIV/0!	#DIV/0!	#DIV/0!	#DIV/0!
LOC100576632_1	0.354203	1	1	1	0.96779	1	10.9041	6.35021	5.38032	5.51977	7.08553	5.00557	6.44892	8.3356	5.68809	5.66091	4.86137	6.02904		-0.757737	0.392481	0.080253	0.036425	-0.543514	0.268392
LOC100576634_1	1	1	1	1	1	1	0	0	0.0237019	0.0249763	0	0	0.0220854	0.0254911	0	0	0	0.0353609		#DIV/0!	#DIV/0!	#NUM!	#NUM!	#DIV/0!	#DIV/0!
LOC100576637_1	1	1	1	1	0.843901	1	0.350989	0.188354	0.616248	1.07398	0.349903	0.308035	0.530049	0.331385	0.854549	1.17122	0.698318	0.194485		0.594697	0.815062	0.471652	0.125044	0.99693	-0.663436
LOC100576638_1	1	1	1	1	1	1	1.12317	0.995583	0.995478	0.47455	0.787281	0.731584	1.0601	0.815716	0.747731	0.561211	0.617743	0.884023		-0.0833754	-0.287476	-0.412871	0.241981	-0.349873	0.273061
LOC100576639_1	1	1	0.889051	1	1	1	0.116996	0.0269077	0	0.074929	0.174951	0.154018	0.132512	0.0509822	0.160228	0.146403	0.0537168	0.106083		0.179659	0.921978	#DIV/0!	0.966347	-1.70351	-0.537905
LOC100576640_1	1	1	1	1	1	0.469254	722.851	962.891	1036.81	1040.04	910.469	807.88	711.877	980.235	1041.13	788.891	910.311	536.337		-0.0220702	0.0257563	0.00599983	-0.39874	-0.000250116	-0.591002
LOC100576641_1	1	1	1	1	1	1	0.0935972	0.080723	0.165913	0.199811	0.131214	0.154018	0.0883414	0	0.320456	0.146403	0.107434	0.176805		-0.0833754	#NUM!	0.949699	-0.448691	-0.288472	0.19906
LOC100576642_1	1	1	1	1	1	1	0.0233993	0	0	0	0	0	0	0	0	0	0	0		#NUM!	#DIV/0!	#DIV/0!	#DIV/0!	#DIV/0!	#DIV/0!
LOC100576644_1	1	1	1	1	1	1	0	0	0	0	0	0	0	0	0	0	0	0		#DIV/0!	#DIV/0!	#DIV/0!	#DIV/0!	#DIV/0!	#DIV/0!
LOC100576645_1	1	1	1	1	1	1	9.73411	10.0096	12.0405	12.663	12.1373	13.361	9.82798	12.4652	12.5779	11.5658	13.456	12.1642		0.0138464	0.316509	0.0629904	-0.130752	0.148813	-0.135395
LOC100576646_1	1	1	1	1	1	1	79.9788	85.7278	85.6348	87.617	87.8693	91.6212	81.8042	89.5758	78.9924	88.6713	88.9281	94.4313		0.0325563	0.0633455	-0.116483	0.0172562	0.0172795	0.0435836
LOC100576647_1	0.558891	1	1	1	1	1	9.26612	7.80322	8.22454	9.79072	9.33803	7.72013	5.83053	7.92774	8.5722	8.07655	9.31986	7.54955		-0.668338	0.0228393	0.0597295	-0.277676	-0.00281034	-0.032234
LOC100576649_1	1	1	1	1	1	1	24.0077	24.6205	25.6454	30.1215	24.7994	26.3755	22.5271	25.1597	27.3456	22.302	22.6953	22.4542		-0.0918369	0.0312559	0.0926071	-0.433617	-0.127907	-0.232215
LOC100576650_1	1	1	1	1	1	1	25.7626	28.4414	28.5133	27.449	25.9147	24.6043	28.1588	24.0891	27.8263	27.5969	27.3955	26.45		0.128307	-0.239612	-0.0351895	0.00775412	0.0801722	0.104355
LOC100576652_1	1	1	1	1	1	1	0.0701979	0.0269077	0.0474037	0.074929	0.0874757	0.211774	0.0883414	0.0254911	0.106819	0.0488009	0	0.0884023		0.331662	-0.0780224	1.17209	-0.618616	#NUM!	-1.26037
LOC100576653_1	1	1	1	1	1	1	0	0	0	0	0.0218689	0	0	0	0	0	0	0		#DIV/0!	#DIV/0!	#DIV/0!	#DIV/0!	#NUM!	#DIV/0!
LOC100576655_1	1	1	1	1	1	0.838897	66.3604	122.322	114.93	95.1099	59.4397	34.7502	92.0959	108.108	127.755	101.604	58.6856	25.5836		0.472814	-0.178216	0.152622	0.0952832	-0.0184221	-0.441802
LOC100576659_1	1	1	1	1	1	1	0	0.0269077	0.0711056	0	0.0218689	0.0192522	0	0.0509822	0	0	0	0.0176805		#DIV/0!	0.921978	#NUM!	#DIV/0!	#NUM!	-0.122868
LOC100576660_1	1	1	1	1	1	1	20.0532	24.4591	21.4739	22.8034	23.4872	22.9871	21.5111	22.942	24.2211	24.1809	24.1188	24.1692		0.101251	-0.0923777	0.173683	0.0846168	0.0382834	0.0723426
LOC100576661_1	1	0.125162	1.08737e-11	1.02516e-10	6.22833e-21	0.159178	3.62689	1.15703	0.426633	0.199811	8.76944	0.288783	2.91527	2.70206	4.27275	2.70845	0.483451	0.77794		-0.315106	1.22363	3.32409	3.76076	-4.18104	1.42967
LOC100576662_1	1	0.0103844	1	1	0.506008	1	0.304191	0	0.355528	0.224787	0.262427	0.0385044	0.397536	0.407858	0.373865	0.195204	0.0537168	0.0707218		0.38611	#DIV/0!	0.0725562	-0.203578	-2.28847	0.877132
LOC100576663_1	1	1	1	1	1	1	21.0126	22.4948	21.5924	25.9005	27.2049	30.1682	24.2055	22.3557	25.1825	24.3761	24.4411	25.8135		0.204085	-0.00894851	0.221899	-0.0875127	-0.154558	-0.224905
LOC100576664_1	0.976091	1	1	1	1	0.234514	0.397788	0.107631	0.189615	0.324692	0.437378	0.385044	0.154597	0.305893	0.160228	0.146403	0.188009	0.106083		-1.36348	1.50694	-0.242946	-1.14913	-1.21808	-1.85983
LOC100576667_1	1	1	1	1	1	1	151.23	156.387	154.702	149.184	141.798	142.678	146.912	169.898	153.018	148.477	143.182	141.78		-0.0417912	0.119548	-0.0157931	-0.00685188	0.0140122	-0.00911368
LOC100576667_2	0.420479	1	1	1	1	1	0.32759	0.269077	0.26072	0.124882	0.174951	0.0770088	0.0662561	0.0764733	0.0534093	0.0732014	0.16115	0.0884023		-2.30577	-1.81499	-2.28734	-0.770619	-0.118547	0.19906
LOC100576668_1	1	1	1	1	1	1	0	0	0	0	0	0	0	0	0	0	0	0		#DIV/0!	#DIV/0!	#DIV/0!	#DIV/0!	#DIV/0!	#DIV/0!
LOC100576669_1	1	1	1	0.0732199	1	1	2.43353	3.95543	4.92999	6.34399	2.93044	2.48353	3.04778	4.97077	4.70002	3.07446	2.73955	2.58135		0.324709	0.329636	-0.0689163	-1.04506	-0.0971738	0.0557295
LOC100576671_1	1	1	1	1	1	1	49.7001	45.8776	40.1509	37.0149	36.7398	37.3878	43.0223	40.3779	40.8047	35.3807	35.2113	38.2782		-0.208165	-0.184222	0.0233025	-0.065146	-0.0613035	0.033956
LOC100576673_1	1	1	1	1	1	0.624086	0.538184	0.511246	0.616248	0.999053	0.634199	0.34654	0.530049	0.968662	0.721026	0.854016	0.671459	0.689538		-0.0219748	0.921978	0.22654	-0.226299	0.0823653	0.992609
LOC100576674_1	0.025348	0.507335	1	0.687839	0.0103204	0.986202	217.403	296.657	204.168	215.471	105.255	150.321	106.142	483.745	147.57	329.797	225.96	195.404		-1.03437	0.705451	-0.468356	0.614084	1.10217	0.378415
LOC100576676_1	0.990178	1	1	1	1	1	1.21676	1.50683	2.22797	1.87322	1.88073	2.15625	1.92143	1.88634	1.57558	1.92764	2.0681	2.29846		0.659128	0.324076	-0.499854	0.0413086	0.137012	0.0921451
LOC100576677_1	0.936727	1	0.870777	1	1	1	0.631781	0.322892	0.853267	0.399621	0.218689	0.134765	0.309195	0.433349	0.373865	0.219604	0.241725	0.0530414		-1.03091	0.424478	-1.19048	-0.863728	0.144487	-1.34526
LOC100576678_1	0.693626	0.722176	1	1	1	0.0411647	0.233993	0.511246	0.450335	0.27474	0.240558	0.96261	0.552134	0.152947	0.293751	0.341606	0.107434	0.318248		1.23855	-1.74099	-0.616404	0.31427	-1.16294	-1.5968
LOC100576679_1	1	1	1	1	1	1	0	0	0	0	0.0437378	0	0	0	0	0	0	0		#DIV/0!	#DIV/0!	#DIV/0!	#DIV/0!	#NUM!	#DIV/0!
LOC100576681_1	1	1	1	1	1	0.847989	0.0935972	0.0269077	0.0474037	0.0999053	0.0437378	0.0192522	0.0662561	0.101964	0.0534093	0	0.107434	0.106083		-0.498413	1.92198	0.172092	#NUM!	1.29649	2.46209
LOC100576683_1	1	1	1	1	1	0.456085	11.957	14.4763	17.6105	19.3567	15.6363	13.0337	12.5003	10.6553	14.7143	15.8359	14.4498	8.45126		0.0641034	-0.442126	-0.259218	-0.289631	-0.113847	-0.625013
LOC100576684_1	1	1	1	1	1	1	8.63434	7.99158	9.07781	9.14134	11.7655	9.64535	8.87831	8.15716	9.53356	9.15017	9.64216	10.8912		0.0401993	0.0295866	0.0706715	0.00139352	-0.287132	0.175252
LOC100576685_1	1	1	1	1	1	1	8.16636	11.5972	11.2347	11.639	12.3778	10.608	10.2255	9.63564	12.2841	10.4434	10.3673	11.952		0.32441	-0.267324	0.128839	-0.156373	-0.255711	0.172103
LOC100576687_1	1	0.483138	1	1	1	1	0.32759	0.134538	0.237019	0.199811	0.218689	0.327287	0.309195	0.484331	0.347161	0.317206	0.483451	0.37129		-0.0833754	1.84798	0.550603	0.666786	1.14449	0.181987
LOC100576688_1	1	1	1	1	0.660779	1	0.32759	0.161446	0.189615	0.074929	0.328034	0.134765	0.198768	0.152947	0.133523	0.122002	0.0805751	0.0884023		-0.720805	-0.0780224	-0.50598	0.703312	-2.02544	-0.608295
LOC100576690_1	0.992041	1	1	1	1	1	0.584982	0.376707	0.497739	0.249763	0.174951	0.096261	0.28711	0.331385	0.320456	0.317206	0.188009	0.0707218		-1.02679	-0.184938	-0.635263	0.344858	0.103845	-0.444796
LOC100576691_1	1	1	1	1	1	0.188872	2.99511	3.498	4.55076	5.39489	5.02985	6.44949	2.34105	2.90599	2.96422	4.02608	4.72707	3.64217		-0.355455	-0.2675	-0.618455	-0.422219	-0.0895684	-0.824385
LOC100576695_1	1	1	1	1	1	0.0553967	76.8199	81.1804	85.1371	83.6957	91.3465	118.998	73.4117	57.4825	61.5275	66.9061	79.7962	62.9955		-0.0654697	-0.49801	-0.468555	-0.323017	-0.195028	-0.917616
LOC100576697_1	1	1	1	1	1	1	0.935972	0.591969	0.663652	0.624408	0.984102	0.904853	1.41346	0.815716	1.04148	1.07362	1.23549	0.990106		0.594697	0.462546	0.650139	0.781922	0.328199	0.129898
LOC100576700_1	1	1	1	1	0.62766	0.665893	14.414	13.104	11.8509	11.564	15.0021	11.8209	16.2548	12.3887	13.3523	11.7854	9.74959	8.15069		0.1734	-0.0809879	0.172092	0.0273576	-0.621749	-0.53634
LOC100576701_1	1	1	1	1	1	0.752758	5.24144	4.89719	5.75955	5.04522	5.53284	4.54352	4.48333	4.84331	5.92844	5.3681	5.53283	6.50641		-0.225394	-0.0159614	0.0416952	0.0894948	-2.98404e-06	0.518051
LOC100576702_1	1	1	1	1	1	1	0	0	0	0	0	0	0.0220854	0	0.106819	0	0	0.0176805		#DIV/0!	#DIV/0!	#DIV/0!	#DIV/0!	#DIV/0!	#DIV/0!
LOC100576703_1	1	1	1	1	1	0.975259	91.3275	71.9511	59.1835	48.1544	59.5272	40.3911	75.1565	66.8377	60.9935	51.5338	50.3863	52.7938		-0.281152	-0.106354	0.0434587	0.0978514	-0.240517	0.386332
LOC100576704_1	1	1	1	1	1	1	0.0935972	0.0269077	0.0474037	0.0249763	0	0.0577566	0.132512	0.178438	0.106819	0.0976018	0.0537168	0.0353609		0.501587	2.72933	1.17209	1.96635	#DIV/0!	-0.70783
LOC100576705_1	1	1	1	1	1	1	0	0.0538153	0	0	0	0.0385044	0	0.0254911	0	0.0488009	0.107434	0.0884023		#DIV/0!	-1.07802	#DIV/0!	#DIV/0!	#DIV/0!	1.19906
LOC100576706_1	1	1	1	1	1	1	6.94959	7.15744	6.56541	6.94342	7.58852	8.39396	6.53726	7.03555	7.29037	7.10053	6.5803	6.93074		-0.0882411	-0.0247804	0.151107	0.0322808	-0.205664	-0.276342
LOC100576707_1	1	1	1	1	1	1	0	0	0	0	0	0	0	0	0	0	0	0		#DIV/0!	#DIV/0!	#DIV/0!	#DIV/0!	#DIV/0!	#DIV/0!
LOC100576708_1	1	1	1	1	1	1	2.80792	4.06306	3.60268	3.59659	3.54277	3.0226	2.78275	3.90014	4.19263	3.73327	3.19615	3.11176		-0.012986	-0.0590393	0.218785	0.0538094	-0.148542	0.0419431
LOC100576709_1	1	1	1	1	1	1	129.047	175.492	186.178	209.876	201.653	189.307	135.847	173.34	161.617	195.984	204.527	170.369		0.0740847	-0.0178021	-0.204107	-0.0987986	0.0204109	-0.152065
LOC100576710_1	1	1	1	1	1	1	0	0	0.0948074	0.0249763	0	0	0.0441707	0	0.0267047	0.0244005	0	0		#DIV/0!	#DIV/0!	-1.82791	-0.0336534	#DIV/0!	#DIV/0!
LOC100576711_1	1	1	1	1	1	1	16.0285	21.3109	18.5111	19.9561	16.8172	18.5206	18.7505	17.3085	13.9131	17.9099	21.997	20.5093		0.226285	-0.300111	-0.411947	-0.156069	0.38737	0.147148
LOC100576712_1	1	1	1	1	0.248466	0.0796154	0.0467986	0.134538	0.0474037	0.0499527	0	0.192522	0.0662561	0.0254911	0.0534093	0.0488009	0.188009	0		0.501587	-2.39995	0.172092	-0.0336534	#DIV/0!	#NUM!
LOC100576714_1	1	1	1	1	1	0.94916	0.210594	0.107631	0.0711056	0.249763	0.153082	0.096261	0.0662561	0.0764733	0.186933	0.341606	0.107434	0.212165		-1.66834	-0.49306	1.39448	0.451773	-0.510865	1.14017
LOC100576715_1	1	1	1	1	1	0.422793	0	0	0	0	0	0.115513	0	0	0	0.0244005	0.0537168	0		#DIV/0!	#DIV/0!	#DIV/0!	#DIV/0!	#DIV/0!	#NUM!
LOC100576716_1	1	1	1	1	0.668055	0.671822	0.0467986	0	0.0711056	0.0499527	0.19682	0.134765	0.0662561	0	0.080114	0	0.0268584	0.0176805		0.501587	#DIV/0!	0.172092	#NUM!	-2.87343	-2.93022
LOC100576717_1	1	1	1	1	1	1	125.022	125.793	132.564	126.905	115.774	123.368	132.424	124.677	134.672	131.982	128.92	137.448		0.082975	-0.0128593	0.0227517	0.056596	0.155166	0.155915
LOC100576718_1	0.602194	1	1	1	1	0.0478607	0.67858	0.430523	0.402932	0.249763	0.371772	0.269531	0.28711	0.178438	0.347161	0.414808	0.268584	0.866342		-1.24092	-1.27067	-0.214931	0.731881	-0.469045	1.68449
LOC100576719_1	1	1	1	1	1	1	21.5976	23.4366	23.8204	24.0772	22.6781	25.0086	24.3601	25.5931	23.6603	24.4249	24.8709	25.1062		0.173655	0.126992	-0.00972506	0.0206835	0.133158	0.00562171
LOC100576722_1	1	1	1	1	0.203397	1	0.187194	0.242169	0.308124	0.299716	1.00597	0.423548	0.0441707	0.305893	0.240342	0.341606	0.376017	0.565775		-2.08338	0.337015	-0.358423	0.188739	-1.41972	0.417701
LOC100576723_1	1	1	1	1	0.248466	1	0.0467986	0.0538153	0.142211	0.0249763	0.19682	0	0	0.127456	0.0534093	0.0488009	0	0.0353609		#NUM!	1.24391	-1.41287	0.966347	#NUM!	#DIV/0!
LOC100576725_1	1	1	1	1	1	1	7.62817	7.21125	7.08685	7.41797	6.71376	6.79603	7.02314	5.93943	7.07674	6.75893	5.85513	6.52409		-0.119221	-0.279925	-0.00206129	-0.13423	-0.19742	-0.0589152
LOC100576726_1	1	1	1	1	1	1	0.0233993	0	0.0237019	0	0	0	0	0.0254911	0	0	0	0		#NUM!	#DIV/0!	#NUM!	#DIV/0!	#DIV/0!	#DIV/0!
LOC100576727_1	1	1	1	1	1	1	0.584982	0.941768	0.805863	1.19886	0.962233	0.827845	0.9055	0.866698	0.80114	1.00042	0.698318	0.601135		0.63032	-0.119843	-0.00848041	-0.261064	-0.462502	-0.46167
LOC100576728_1	0.877923	1	1	0.0125788	1	1	1.09977	0.45743	0.782161	1.14891	0.634199	0.712331	0.61839	0.586296	0.534093	0.268405	0.483451	0.495053		-0.830609	0.358077	-0.550374	-2.09778	-0.391566	-0.524966
LOC100576730_1	1	1	1	1	1	0.35471	6.5518	6.16185	6.16248	6.6437	7.04179	9.54909	5.21214	4.71586	5.1273	5.92931	6.39229	5.92295		-0.330015	-0.385845	-0.265313	-0.164123	-0.139609	-0.689047
LOC100576731_1	1	1	1	0.801723	1	1	1.00617	0.968676	1.63543	1.59849	1.29027	1.03962	1.45763	1.09612	1.20171	0.878416	1.20863	1.30835		0.534754	0.178317	-0.44458	-0.863728	-0.0942999	0.331698
LOC100576733_1	1	0.879054	1	1	1	1	4.35227	4.41286	5.99657	6.34399	5.18293	6.66126	4.90295	7.01006	6.16878	6.24652	5.88199	6.59481		0.171882	0.667713	0.0408473	-0.0223381	0.182534	-0.0144642
LOC100576734_1	1	1	1	1	1	0.0126826	16.1455	20.988	25.9772	26.5998	34.203	37.6188	17.0278	19.2203	22.8058	22.3508	24.656	17.7335		0.0767591	-0.126932	-0.187848	-0.251087	-0.472184	-1.08498
LOC100576735_1	1	1	1	1	1	1	3.06531	3.60563	3.816	3.39678	2.20876	2.52204	4.30664	3.51777	4.70002	3.66007	3.08871	2.86423		0.490532	-0.0355871	0.300607	0.107702	0.483769	0.183559
LOC100576736_1	1	1	1	1	1	1	5.14785	3.98233	4.12412	4.52072	4.83303	5.44837	4.92503	4.18054	5.7148	4.29448	4.99566	6.75393		-0.0638352	0.0700762	0.470615	-0.0740677	0.0477463	0.309903
LOC100576737_1	1	1	1	1	1	1	0.397788	0.215261	0.592546	0.649385	0.918495	0.885601	0.28711	0.484331	0.587503	0.390407	0.671459	0.689538		-0.470398	1.16991	-0.0123327	-0.734093	-0.451971	-0.361028
LOC100576738_1	1	1	1	1	1	0.00391755	8.11956	7.64178	10.5473	6.21911	5.55471	3.27287	10.9543	6.24532	9.45345	8.80857	7.78893	7.97389		0.432029	-0.291132	-0.157964	0.5022	0.487714	1.28472
LOC100576739_1	1	1	1	1	1	1	2.05914	2.93294	2.37019	2.29782	3.45529	2.92633	2.12019	2.93148	3.47161	2.92805	4.10933	3.83666		0.0421555	-0.000716689	0.550603	0.349675	0.250097	0.390756
LOC100576740_1	1	1	1	1	1	1	0	0	0	0	0.0437378	0	0	0	0	0	0	0		#DIV/0!	#DIV/0!	#DIV/0!	#DIV/0!	#NUM!	#DIV/0!
LOC100576741_1	1	1	1	1	1	1	0	0	0.142211	0.074929	0.0218689	0.0385044	0.0441707	0	0.106819	0	0	0		#DIV/0!	#DIV/0!	-0.412871	#NUM!	#NUM!	#NUM!
LOC100576742_1	1	1	1	1	1	1	710.239	587.959	553.178	554.275	511.186	553.674	606.795	550.328	578.156	505.529	554.491	466.021		-0.227095	-0.0954253	0.0637161	-0.132808	0.117316	-0.24864
LOC100576744_1	1	1	1	1	1	1	3.3461	4.17069	5.49883	5.24503	3.60837	3.96595	4.61584	4.5884	6.38241	4.83129	3.65274	4.10187		0.464112	0.137706	0.214978	-0.118542	0.0176307	0.0486127
LOC100576745_1	0.450545	1	1	1	1	0.871913	0.561583	0.80723	0.687354	0.74929	0.984102	1.36691	0.198768	0.790225	0.640912	1.17122	0.83261	0.901703		-1.49841	-0.0307167	-0.100927	0.644418	-0.241167	-0.60019
LOC100576746_1	1	1	1	1	1	1	0	0	0	0	0	0.0192522	0	0.0254911	0.0267047	0	0	0		#DIV/0!	#DIV/0!	#DIV/0!	#DIV/0!	#DIV/0!	#NUM!
LOC100576747_1	1	1	1	1	1	1	30.0915	34.5494	38.8473	40.8363	38.2925	42.5089	36.1316	30.1305	40.6178	40.6024	36.1245	38.455		0.263907	-0.197438	0.0642961	-0.00828863	-0.0840828	-0.144593
LOC100576748_1	1	1	1	1	1	1	0.0467986	0	0.0711056	0.124882	0.0218689	0.0385044	0.0220854	0.101964	0	0.0488009	0	0.0530414		-1.08338	#DIV/0!	#NUM!	-1.35558	#NUM!	0.462095
LOC100576749_1	1	1	1	1	1	1	3.65029	4.54739	3.8634	5.31996	5.86087	4.87081	4.35081	4.0276	4.64661	4.02608	5.23738	5.49862		0.253274	-0.175121	0.266307	-0.402041	-0.162269	0.174909
LOC100576751_1	1	1	1	1	1	0.663597	6.5986	6.78073	8.36675	6.81854	8.31019	8.75975	6.58144	6.6022	7.02333	6.75893	7.97694	5.99367		-0.00375819	-0.0384941	-0.252514	-0.0126684	-0.0590464	-0.547449
LOC100576754_1	1	1	1	1	1	1	21.7379	30.2711	33.4433	30.6709	21.1254	19.7528	24.6252	27.8108	29.8024	23.156	22.3999	18.9358		0.179918	-0.122296	-0.166289	-0.405484	0.0845143	-0.06094
LOC100576757_1	1	1	1	1	0.65759	0.579053	1.28696	1.88354	1.63543	1.39867	1.15905	1.21289	1.21469	1.83536	2.32331	1.58603	1.98752	1.99789		-0.0833754	-0.0373804	0.506511	0.181359	0.778023	0.720031
LOC100576758_1	1	1	1	0.562349	1	0.00291276	1.09977	1.88354	1.99096	2.87228	2.31811	3.19587	1.61223	1.52947	1.30853	1.61043	2.49783	1.14923		0.55186	-0.300415	-0.605516	-0.834749	0.107728	-1.47554
LOC100576758_2	0.518992	1	1	0.823483	1	1	0.584982	0.376707	0.237019	0.174834	0.218689	0.250279	0.220854	0.22942	0.453979	0.463609	0.0805751	0.106083		-1.4053	-0.715452	0.937627	1.40692	-1.44048	-1.23835
LOC100576759_1	1	1	1	1	1	1	47.3602	48.0571	44.4173	45.4819	49.6206	47.4759	45.9596	47.6684	51.807	51.5582	46.4381	51.9098		-0.0433077	-0.0117162	0.222028	0.180908	-0.0956287	0.128811
LOC100576760_1	1	1	1	1	1	1	22.8377	18.6201	19.4355	19.1069	21.1691	18.3281	19.5897	21.2341	22.0313	21.1308	18.7203	20.6685		-0.221322	0.189522	0.180862	0.145254	-0.177358	0.173374
LOC100576761_1	1	1	1	1	1	1	8.33015	9.28314	9.88367	10.7148	11.7436	11.07	8.28201	7.18849	11.6165	10.5654	12.1937	12.8714		-0.00836201	-0.368924	0.23306	-0.020264	0.0542603	0.217509
LOC100576762_1	1	1	1	1	1	1	2.78452	3.79398	3.03384	3.02214	2.33997	2.96484	2.82693	2.65108	2.51024	2.90365	2.73955	3.21784		0.0218069	-0.517134	-0.273319	-0.0576989	0.227448	0.11814
LOC100576765_1	1	1	1	1	1	1	1.19336	1.37229	1.37471	1.19886	1.42148	0.847097	1.34721	1.17259	1.06819	1.02482	1.47721	0.830981		0.174937	-0.226886	-0.363961	-0.226299	0.055482	-0.0277106
LOC100576766_1	1	1	1	1	1	1	0	0	0	0	0	0	0	0	0	0	0	0		#DIV/0!	#DIV/0!	#DIV/0!	#DIV/0!	#DIV/0!	#DIV/0!
LOC100576767_1	1	1	1	1	1	1	0	0	0	0	0.0218689	0	0.0441707	0.0254911	0.0534093	0	0	0.0530414		#DIV/0!	#DIV/0!	#DIV/0!	#DIV/0!	#NUM!	#DIV/0!
LOC100576768_1	1	1	1	1	1	1	19.7022	20.6382	20.9998	21.0301	19.6383	20.1571	19.9431	17.8948	21.4705	19.4228	19.3112	19.0595		0.0175304	-0.205778	0.0319806	-0.114705	-0.0242336	-0.0807721
LOC100576769_1	0.21082	1	0.000999361	5.49133e-25	3.95737e-36	0.00218965	45.0904	32.7466	8.69858	0.299716	12.1373	0.0577566	77.9171	38.5426	22.9393	8.95497	0.0805751	0.530414		0.789119	0.235107	1.39897	4.90102	-7.23489	3.19906
LOC100576770_1	1	1	1	1	1	1	42.5165	49.2679	50.4138	50.602	39.714	39.9868	41.2554	50.3704	55.1985	48.0689	45.4712	41.5491		-0.0434393	0.0319287	0.13081	-0.074092	0.195308	0.0552917
LOC100576771_1	1	1	1	1	1	0.0469137	0.584982	0.699599	0.592546	0.699337	0.743543	0.827845	0.530049	0.943171	0.667617	0.756414	0.644601	0.265207		-0.142269	0.430991	0.172092	0.113188	-0.20601	-1.64224
LOC100576773_1	1	1	1	1	1	1	29.3661	27.9571	24.3655	28.8976	28.1672	28.166	25.5969	29.1109	21.7109	23.9857	27.3955	29.3849		-0.198182	0.0583446	-0.166421	-0.268779	-0.0400734	0.0611228
LOC100576774_1	1	1	1	1	1	1	15.2563	20.9342	22.2323	21.3048	16.5548	15.8061	18.11	19.3987	20.616	16.2263	16.2225	13.7908		0.247377	-0.109896	-0.108895	-0.392845	-0.0292547	-0.196776
LOC100576775_1	1	1	1	1	1	1	10.2255	11.059	15.3825	15.0358	11.678	9.83787	12.412	13.3319	15.8359	10.8094	8.40667	10.7851		0.279561	0.26965	0.0419055	-0.47611	-0.474187	0.132618
LOC100576779_1	1	1	1	0.0116315	1	0.526933	0.0935972	0.0538153	0	0	0.0437378	0.192522	0.0441707	0.152947	0.0267047	0.366007	0	0.0353609		-1.08338	1.50694	#DIV/0!	#DIV/0!	#NUM!	-2.4448
LOC100576781_1	1	1	1	1	1	1	1.33376	1.47992	1.61173	1.77332	1.81512	1.82896	1.32512	1.37652	1.44205	1.70803	1.36978	1.89181		-0.00937478	-0.104495	-0.160484	-0.0541175	-0.406124	0.0487436
LOC100576783_1	0.0403044	1	1	1	1	1	1.38056	2.8253	2.22797	2.94721	3.28034	2.75306	3.26863	1.93732	2.48353	3.09886	2.28296	3.00568		1.24343	-0.54434	0.156662	0.0723882	-0.522938	0.126652
LOC100576784_1	1	1	1	1	1	1	7.93236	8.15302	8.17714	8.94153	8.0915	8.52872	8.21575	9.43171	7.98469	8.63776	8.56782	9.4944		0.050642	0.210185	-0.034359	-0.0498637	0.0825212	0.154748
LOC100576785_1	1	1	1	1	1	1	0	0	0	0	0	0.0192522	0	0	0	0.0488009	0	0		#DIV/0!	#DIV/0!	#DIV/0!	#DIV/0!	#DIV/0!	#NUM!
LOC100576788_1	0.696504	0.943055	1	1	1	1	1.28696	2.15261	2.08576	1.74834	1.92447	2.44503	2.18645	1.22357	1.65569	2.02524	1.58464	2.4399		0.764622	-0.814988	-0.333143	0.212103	-0.280299	-0.00302802
LOC100576789_1	1	1	1	1	0.878493	1	3.88428	4.14378	2.39389	2.99716	2.12129	2.56054	2.8711	3.49228	3.68524	2.41565	3.27672	2.97032		-0.436047	-0.246777	0.622405	-0.311187	0.627315	0.214167
LOC100576790_1	1	1	1	1	0.157996	0.86883	0.0701979	0.134538	0.0948074	0.124882	0.218689	0.211774	0.0220854	0	0.0534093	0.219604	0	0.0707218		-1.66834	#NUM!	-0.827908	0.814343	#NUM!	-1.5823
LOC100576791_1	0.500283	1	1	1	1	0.0511039	61.3998	44.3976	41.7153	38.5635	32.7378	40.2563	39.2457	37.3445	45.7985	29.427	33.5193	21.0044		-0.645699	-0.249588	0.134725	-0.390096	0.0340338	-0.938526
LOC100576792_1	0.82922	1	1	0.473003	1	1	4.77346	4.38595	5.167	3.57162	2.31811	2.90708	3.13612	3.79818	4.48638	2.00084	3.035	2.36918		-0.606054	-0.207582	-0.203775	-0.835973	0.388749	-0.295183
LOC100576793_1	1	1	1	1	1	1	0	0	0	0.0249763	0.0218689	0	0	0	0	0	0	0		#DIV/0!	#DIV/0!	#DIV/0!	#NUM!	#NUM!	#DIV/0!
LOC100576794_1	1	1	1	1	1	1	8.91513	8.28756	8.69858	8.19224	8.48514	10.1652	7.81822	8.8964	11.1358	10.1994	10.3405	9.60049		-0.189417	0.102274	0.356359	0.316154	0.285292	-0.0824535
LOC100576795_1	1	1	1	1	1	0.687998	129.562	134.35	146.596	126.355	109.454	109.044	135.273	136.76	125.592	106.069	108.642	76.9453		0.06223	0.0256488	-0.2231	-0.252486	-0.0107403	-0.50301
LOC100576796_1	1	1	1	1	1	0.94916	0.140396	0.107631	0.189615	0.0499527	0.109345	0.096261	0.132512	0.0764733	0.160228	0.0488009	0.134292	0.212165		-0.0833754	-0.49306	-0.242946	-0.0336534	0.29649	1.14017
LOC100576797_1	0.864715	1	1	1	1	1	2.97171	2.90603	0.782161	0.224787	0.19682	0.096261	1.92143	1.83536	0.80114	0.0976018	0.349159	0.0707218		-0.629117	-0.662985	0.0345883	-1.20358	0.827005	-0.444796
LOC100576798_1	0.327234	1	1	1	1	1	1.49756	1.66827	1.73024	1.19886	1.04971	0.519809	2.80484	1.63143	1.78921	1.63483	1.23549	0.601135		0.905309	-0.0322187	0.0483565	0.447473	0.23509	0.209708
LOC100576799_1	1	1	1	1	1	1	32.5484	32.9081	29.7695	32.6441	32.9783	30.0912	32.2446	28.7795	28.0399	33.2578	31.3706	31.0292		-0.0135294	-0.193401	-0.0863553	0.026873	-0.0721061	0.0442855
LOC100576801_1	1	1	1	1	1	1	0.67858	0.618876	0.37923	0.299716	0.61233	0.539062	0.530049	0.305893	0.40057	0.414808	0.349159	0.654177		-0.356394	-1.01662	0.0789824	0.468847	-0.810425	0.279231
LOC100576802_1	1	1	1	1	1	1	0	0	0	0	0	0.0192522	0.0441707	0	0.0267047	0	0.0268584	0		#DIV/0!	#DIV/0!	#DIV/0!	#DIV/0!	#DIV/0!	#NUM!
LOC100576803_1	0.925836	1	1	1	1	0.282737	5.33504	5.05864	3.8871	4.59565	6.69189	7.16182	3.622	4.23153	3.55172	4.36768	5.39853	4.27867		-0.558713	-0.257572	-0.130178	-0.0733996	-0.309846	-0.743163
LOC100576804_1	1	0.748878	0.000233254	2.04711e-06	2.37539e-06	1	4.16508	1.02249	0.308124	0	0.787281	0	3.02569	1.91183	1.7091	0.829616	0	0.0353609		-0.461077	0.902869	2.47165	#DIV/0!	#NUM!	#DIV/0!
LOC100576805_1	1	1	1	1	1	1	64.4183	72.9736	55.249	50.9267	48.0023	53.9832	63.4512	55.6216	53.1957	46.4585	59.5719	61.4573		-0.021822	-0.391728	-0.0546395	-0.132482	0.311528	0.187074
LOC100576806_1	1	1	1	1	1	1	0	0	0	0.0499527	0	0.0192522	0	0	0.0534093	0	0	0.0353609		#DIV/0!	#DIV/0!	#DIV/0!	#NUM!	#DIV/0!	0.877132
LOC100576809_1	1	1	1	1	1	1	3.4865	3.95543	3.69749	2.77237	3.73959	3.9082	2.8711	2.67657	3.4449	3.19646	4.24362	2.988		-0.280176	-0.563449	-0.102083	0.205354	0.182418	-0.387324
LOC100576811_1	0.215122	1	1	1	1	1	0.0467986	0.161446	0.165913	0.149858	0.218689	0.231026	0.309195	0.178438	0.080114	0.244005	0.295442	0.176805		2.72398	0.14437	-1.0503	0.703312	0.433994	-0.385902
LOC100576812_1	1	1	1	1	1	1	45.5116	49.1603	54.7987	46.6058	43.3879	44.2801	45.4958	50.0646	50.9792	46.8733	45.4981	46.0576		-0.00050118	0.0262959	-0.104232	0.00825511	0.0685119	0.0567817
LOC100576814_1	1	1	1	1	1	1	23.3993	24.8627	21.1421	23.0532	21.7596	20.4458	21.6657	22.7381	21.337	18.5931	23.3399	19.4131		-0.11105	-0.128872	0.0132436	-0.310193	0.10115	-0.0747735
LOC100576816_1	0.934524	0.590177	1	1	1	0.727153	0.701979	1.3992	1.3273	1.59849	1.50896	1.19364	1.19261	0.662769	1.22841	1.34203	2.14867	1.85645		0.764622	-1.07802	-0.111701	-0.252294	0.509894	0.637181
LOC100576817_1	1	1	1	1	1	1	31.7996	31.1053	32.6612	33.3684	31.2726	35.2893	30.1686	32.7051	26.5444	31.745	29.0876	33.0625		-0.0759633	0.0723574	-0.299166	-0.0719525	-0.104492	-0.0940363
LOC100576818_1	1	1	1	1	1	1	16.3561	16.4406	18.2741	14.3864	15.5707	16.2104	19.2805	17.5634	17.4916	18.0807	14.9333	19.4131		0.237314	0.0953092	-0.0631441	0.329751	-0.0603023	0.260118
LOC100576819_1	1	1	1	1	1	1	18.4152	23.5173	24.2233	22.0291	20.2288	21.3122	22.5933	22.1773	22.3785	24.7421	21.6479	21.6586		0.294995	-0.0846403	-0.114281	0.167554	0.0978165	0.0232587
LOC100576820_1	1	1	1	0.9826	0.453392	1	1.56775	1.34538	1.3036	1.4736	1.20279	1.54018	1.45763	1.98831	1.76251	2.39124	0.564026	1.46748		-0.10507	0.563524	0.435126	0.698413	-1.09255	-0.0697565
LOC100576823_1	1	1	1	1	1	1	20.1234	21.4992	23.133	24.9014	24.6025	22.6598	24.2276	24.1146	24.3547	25.1813	26.3212	27.1749		0.26778	0.165622	0.0742445	0.0161241	0.0974187	0.262135
LOC100576824_1	1	1	1	1	0.547502	0.00222935	0.0467986	0.0538153	0.0474037	0.249763	0	0.404296	0	0.0254911	0.080114	0.122002	0.16115	0.0176805		#NUM!	-1.07802	0.757054	-1.03365	#DIV/0!	-4.51519
LOC100576824_2	1	1	1	1	1	0.833121	0.0467986	0.0269077	0	0	0.109345	0	0.0883414	0.0254911	0.106819	0	0.0537168	0.0707218		0.916625	-0.0780224	#DIV/0!	#DIV/0!	-1.02544	#DIV/0!
LOC100576826_1	1	1	1	1	1	1	11.6996	11.1129	10.6658	10.9646	13.2307	10.0689	11.1973	11.522	10.2546	9.76018	10.6091	12.1995		-0.0633177	0.0521586	-0.0567269	-0.167874	-0.318592	0.276918
LOC100576827_1	1	1	1	1	1	1	14.7182	14.5032	16.3306	15.81	17.0578	15.2862	14.3113	13.4848	16.7705	13.7131	15.7122	16.8672		-0.0404416	-0.10504	0.0383524	-0.205289	-0.118547	0.141982
LOC100576828_1	1	1	0.563862	1	1	1	2.41013	1.53374	0.663652	1.42365	1.70578	1.7712	2.7165	1.52947	1.41535	1.68363	1.6115	1.27299		0.172639	-0.00402183	1.09266	0.241981	-0.0820216	-0.476505
LOC100576829_1	1	1	1	1	1	1	41.9315	42.6756	45.2231	45.2821	46.0341	53.0783	43.3536	45.3742	47.4809	43.8964	47.3782	46.0399		0.0481142	0.0884621	0.070286	-0.0448372	0.0415204	-0.205238
LOC100576831_1	1	1	1	1	1	1	0.397788	0.45743	0.26072	0.174834	0.306165	0.327287	0.265024	0.178438	0.213637	0.268405	0.564026	0.335929		-0.585876	-1.35813	-0.28734	0.618423	0.881453	0.0375969
LOC100576833_1	1	1	1	1	1	1	0	0	0	0	0	0	0	0	0	0	0	0		#DIV/0!	#DIV/0!	#DIV/0!	#DIV/0!	#DIV/0!	#DIV/0!
LOC100576834_1	1	1	1	1	1	1	0	0	0.0474037	0	0.0218689	0	0	0	0	0	0	0		#DIV/0!	#DIV/0!	#NUM!	#DIV/0!	#NUM!	#DIV/0!
LOC100576835_1	1	0.604129	1	1	0.832889	1	0.374389	0.107631	0.0948074	0.0249763	0.437378	0.134765	0.441707	0.407858	0.0534093	0.146403	0.16115	0.106083		0.238553	1.92198	-0.827908	2.55131	-1.44048	-0.34526
LOC100576836_1	1	0.198581	1	0.194312	0.628302	1	0.233993	0.080723	0.521441	0.424598	0.131214	0.096261	0.198768	0.45884	0.373865	0.0732014	0.402876	0.0884023		-0.235378	2.50694	-0.479985	-2.53615	1.61842	-0.122868
LOC100576837_1	1	1	1	1	1	1	5.24144	4.76266	6.09138	5.71958	5.839	6.69977	6.64769	6.98457	6.14207	6.49052	5.9357	6.08208		0.342889	0.552404	0.0119573	0.182425	0.0236967	-0.139547
LOC100576838_1	1	1	1	1	1	0.624086	0.163795	0.107631	0.0711056	0.149858	0.131214	0.0770088	0.132512	0.22942	0	0.219604	0.0805751	0.229846		-0.305768	1.0919	#NUM!	0.551309	-0.70351	1.57757
LOC100576839_1	1	1	1	1	1	1	0	0.0538153	0.0474037	0	0.0437378	0	0	0.0509822	0.0267047	0	0	0.0353609		#DIV/0!	-0.0780224	-0.827908	#DIV/0!	#NUM!	#DIV/0!
LOC100576840_1	0.680674	1	1	0.0223154	1	1	1.82515	1.72209	2.10946	1.87322	2.31811	2.07924	2.98152	2.14125	2.24319	4.51408	2.0681	2.74047		0.708038	0.314295	0.0886758	1.26891	-0.164644	0.398369
LOC100576842_1	1	1	1	0.687839	1	1	0.0701979	0.0269077	0.0474037	0.149858	0.0874757	0.0770088	0.0662561	0.0254911	0	0	0.0268584	0.0176805		-0.0833754	-0.0780224	#NUM!	#NUM!	-1.70351	-2.12287
LOC100576843_1	1	1	1	1	1	1	16.6135	14.9876	15.7617	13.8119	16.5548	14.2081	15.8573	18.1242	14.7944	16.0555	16.2493	16.0185		-0.0672105	0.27415	-0.0913765	0.217155	-0.0268681	0.173022
LOC100576844_1	1	1	1	0.120953	0.304986	0.965836	0.374389	0.591969	0.474037	0.949101	0.80915	0.423548	0.309195	0.841207	0.453979	0.292805	0.295442	0.671857		-0.27602	0.50694	-0.0623734	-1.69662	-1.45353	0.665628
LOC100576847_1	0.431639	1	1	1	1	0.38765	0.608382	0.430523	0.26072	0.47455	0.568592	0.577566	0.220854	0.305893	0.453979	0.317206	0.564026	0.247526		-1.46189	-0.49306	0.800123	-0.581141	-0.0116322	-1.2224
LOC100576848_1	1	1	1	1	1	1	11.84	14.9338	17.0179	17.2586	14.4116	15.344	15.0401	15.4986	16.183	16.0311	14.0738	16.213		0.345142	0.0535611	-0.0725742	-0.106446	-0.0342216	0.0794742
LOC100576849_1	1	1	1	1	0.592918	0.182813	0.982771	0.591969	0.876969	0.574456	0.437378	0.308035	0.750902	0.91768	0.480684	0.51241	0.940043	0.795621		-0.38823	0.632471	-0.867437	-0.164898	1.10384	1.36899
LOC100576850_1	1	1	1	1	1	1	19.7958	20.5305	19.9333	21.4796	19.9445	20.0608	19.1922	20.5713	23.3132	19.4228	19.3649	19.6253		-0.0446768	0.0028632	0.225968	-0.145222	-0.0425445	-0.0316634
LOC100576851_1	1	1	1	1	1	1	51.1509	57.7707	57.0267	56.5464	53.4039	54.965	49.8908	58.2472	51.807	56.6335	51.4069	51.0965		-0.0359845	0.0118496	-0.138488	0.00221914	-0.0549823	-0.105289
LOC100576852_1	1	1	1	0.0341564	1	1	5.61583	4.30523	2.46499	2.54759	2.73362	4.33174	4.30664	6.0159	2.8574	5.73411	3.41101	4.47316		-0.382936	0.482693	0.213119	1.17044	0.31939	0.0463446
LOC100576854_1	1	1	1	1	1	0.920245	4.16508	4.65503	6.11508	5.86944	5.55471	4.50501	5.10172	5.27666	6.16878	4.27008	4.53907	6.11744		0.29264	0.180836	0.0126136	-0.458959	-0.291315	0.441396
LOC100576855_1	0.780106	1	1	1	1	1	14.7884	9.1486	7.94012	6.21911	7.06366	5.92968	9.96049	8.87091	8.14492	7.46654	6.76831	6.17048		-0.570172	-0.0444699	0.03674	0.263732	-0.0616204	0.0574289
LOC100576857_1	1	1	1	1	1	1	0	0	0	0	0	0	0	0	0	0	0	0		#DIV/0!	#DIV/0!	#DIV/0!	#DIV/0!	#DIV/0!	#DIV/0!
LOC100576858_1	1	1	1	1	1	1	0	0	0.0237019	0	0.0656068	0.0192522	0.0662561	0	0	0.0976018	0.0537168	0.0176805		#DIV/0!	#DIV/0!	#NUM!	#DIV/0!	-0.288472	-0.122868
LOC100576859_1	1	1	1	1	1	0.887557	5.21804	5.73133	6.94464	6.09423	7.12927	7.46985	5.72011	5.4551	6.51594	5.68531	7.2249	5.48094		0.132533	-0.071265	-0.0919277	-0.100205	0.0192243	-0.446656
LOC100576860_1	1	0.171042	1	0.101532	1	0.213568	0.210594	0	0.0474037	0.074929	0.262427	0.250279	0.397536	0.254911	0.267047	0.463609	0.214867	0.0353609		0.916625	#DIV/0!	2.49402	2.62931	-0.288472	-2.82331
LOC100576860_2	1	1	1	1	1	1	0	0.0538153	0.0711056	0.0249763	0	0	0.0441707	0	0	0.0244005	0	0		#DIV/0!	#NUM!	#NUM!	-0.0336534	#DIV/0!	#DIV/0!
LOC100576860_3	0.398072	1	1	1	1	1	0	0.0538153	0.165913	0.0499527	0	0.0385044	0.154597	0	0.320456	0.0488009	0.107434	0.0884023		#DIV/0!	#NUM!	0.949699	-0.0336534	#DIV/0!	1.19906
LOC100576862_1	1	1	1	1	1	1	22.7207	28.3876	33.3485	30.1964	24.5151	23.5647	25.0669	27.9128	27.4257	24.4981	22.6685	19.696		0.141774	-0.0243345	-0.282094	-0.301708	-0.112981	-0.258722
LOC100576863_1	1	1	1	1	0.44325	1	1.38056	1.88354	2.13317	1.62346	1.94633	2.214	2.00977	2.52362	1.89603	2.41565	1.02062	2.21006		0.541776	0.422051	-0.170014	0.573335	-0.931316	-0.00257356
LOC100576864_1	1	1	1	1	1	1	10.5765	9.4984	11.2347	11.3892	9.62233	11.6861	11.4402	9.43171	12.204	9.27217	10.9582	10.3784		0.113254	-0.0101653	0.119399	-0.296688	0.187556	-0.171204
LOC100576865_1	1	0.733705	1	1	0.718326	1	0.374389	0.672692	0.497739	0.649385	0.41551	0.558314	0.353366	0.254911	0.560798	0.585611	0.859468	0.530414		-0.0833754	-1.39995	0.172092	-0.149131	1.04856	-0.0739582
LOC100576866_1	1	1	1	1	1	1	23.5163	19.1852	22.7301	25.9754	25.3461	27.6462	22.9025	26.3578	22.8325	23.8636	21.997	25.1593		-0.038155	0.45824	0.00648544	-0.122331	-0.204455	-0.135988
LOC100576867_1	1	1	1	1	1	1	0.0233993	0	0.0237019	0.0249763	0.0437378	0.0192522	0.0220854	0	0	0	0.0537168	0		-0.0833754	#DIV/0!	#NUM!	#NUM!	0.29649	#NUM!
LOC100576869_1	1	1	1	1	1	1	0.912573	0.618876	0.568844	0.624408	0.524854	0.462053	0.552134	0.611787	0.534093	0.366007	0.564026	0.601135		-0.724921	-0.0166219	-0.0909426	-0.770619	0.103845	0.379633
LOC100576871_1	1	1	1	1	1	1	9.54691	10.6016	11.211	10.8647	9.60046	8.89452	10.9323	11.3945	12.0171	10.541	10.4211	10.2723		0.195484	0.104057	0.100177	-0.0436375	0.118326	0.207778
LOC100576872_1	1	1	1	1	1	0.798206	5.26484	4.60121	6.61282	6.44389	5.7734	7.62387	5.16797	6.55122	5.50116	6.53932	5.02252	5.41022		-0.0267918	0.50975	-0.265529	0.0212085	-0.20101	-0.494837
LOC100576873_1	1	1	1	1	1	1	0	0.0538153	0	0.0249763	0	0	0	0	0	0	0	0		#DIV/0!	#NUM!	#DIV/0!	#NUM!	#DIV/0!	#DIV/0!
LOC100576874_1	1	1	1	1	1	1	0	0	0	0	0.0218689	0	0	0	0.0267047	0.0244005	0.0268584	0		#DIV/0!	#DIV/0!	#DIV/0!	#DIV/0!	0.29649	#DIV/0!
LOC100576876_1	1	1	1	1	1	1	147.439	130.287	98.4338	99.6056	93.1397	104.27	137.724	124.932	98.9408	93.1121	104.237	85.2198		-0.0983352	-0.0605493	0.00741151	-0.0972577	0.162404	-0.291062
LOC100576878_1	1	1	1	1	1	1	694.608	733.395	667.989	648.91	656.439	651.648	703.374	715.179	639.497	592.59	643.339	560.912		0.0180933	-0.0362869	-0.0628884	-0.130985	-0.0290834	-0.216318
LOC100576881_1	1	0.94793	1	1	1	1	0.631781	0.591969	0.829565	0.974077	0.699806	0.808592	0.441707	1.17259	0.480684	0.683213	0.725176	0.548094		-0.516335	0.986108	-0.787266	-0.511701	0.0513776	-0.560989
LOC100576882_1	1	1	1	1	1	0.624086	18.5322	39.043	45.792	40.9862	30.4415	24.9701	22.1074	31.0482	32.3126	29.6954	23.2594	17.15		0.254494	-0.330556	-0.502996	-0.464899	-0.38823	-0.54199
LOC100576883_1	1	1	1	1	1	1	24.1247	22.5755	27.2808	24.4768	25.4773	28.7243	22.7037	22.942	24.7018	26.4013	26.5361	28.0589		-0.0875794	0.0232318	-0.143271	0.109193	0.0587431	-0.0338132
LOC100576885_1	1	1	1	1	1	1	4.53946	4.78956	5.19071	5.36991	5.27041	4.56277	5.01338	5.27666	5.1807	3.90407	4.24362	5.4279		0.14326	0.139731	-0.00278238	-0.459918	-0.312619	0.250484
LOC100576886_1	1	0.0125158	1	1	1	1	0.608382	1.31848	0.521441	0.499527	0.393641	0.17327	0.662561	0.305893	0.560798	0.390407	0.322301	0.159124		0.123076	-2.10777	0.104978	-0.355582	-0.288472	-0.122868
LOC100576890_1	1	1	1	1	1	1	0.0233993	0.0269077	0.142211	0.074929	0.0437378	0.0770088	0.0883414	0.0764733	0.0534093	0.0976018	0.0268584	0.0353609		1.91662	1.50694	-1.41287	0.381384	-0.70351	-1.12287
LOC100576891_1	1	0.393709	1	1	1	0.833121	0.0935972	0	0.0474037	0	0.0437378	0	0	0.203929	0.106819	0	0	0.0707218		#NUM!	#DIV/0!	1.17209	#DIV/0!	#NUM!	#DIV/0!
LOC100576892_1	1	1	1	0.687839	0.547502	1	0	0.0538153	0.0711056	0.149858	0.131214	0.115513	0.0220854	0.0254911	0.0267047	0	0	0.0530414		#DIV/0!	-1.07802	-1.41287	#NUM!	#NUM!	-1.12287
LOC100576893_1	1	1	1	1	0.300357	1	0.350989	0.430523	0.663652	0.424598	0.546723	0.269531	0.507963	0.331385	0.774435	0.414808	0.16115	0.159124		0.533296	-0.377583	0.222718	-0.0336534	-1.7624	-0.760298
LOC100576894_1	1	1	1	1	0.424664	1	1.75495	1.0494	1.39841	1.62346	1.2684	1.75195	2.12019	1.17259	0.961368	1.92764	2.33668	1.96253		0.272768	0.160137	-0.540626	0.24776	0.881453	0.163753
LOC100576895_1	1	1	1	1	0.843901	1	2.33993	1.91044	2.08576	1.7983	2.66801	2.214	3.42323	1.80987	1.92274	1.83003	1.66522	2.13934		0.548893	-0.0780224	-0.117415	0.0252403	-0.680051	-0.0494946
LOC100576896_1	1	1	1	1	1	1	4.77346	6.99599	6.54171	6.26906	7.15114	7.16182	5.89679	4.76684	5.66139	6.19772	6.98318	6.64785		0.304895	-0.553496	-0.208512	-0.0165123	-0.0342889	-0.107438
LOC100576897_1	1	1	0.318372	1	0.775877	1	1.00617	0.591969	0.663652	0.899148	0.546723	0.847097	0.706731	0.611787	1.54887	0.902817	1.02062	0.671857		-0.50964	0.0475085	1.22272	0.00587494	0.900561	-0.334372
LOC100576898_1	1	1	1	1	1	1	6.41141	7.07671	8.20084	8.39205	7.30422	8.75975	7.26608	6.37278	7.74435	6.66133	6.9026	7.03682		0.180536	-0.151157	-0.0826273	-0.333214	-0.0815897	-0.315966
LOC100576901_1	1	1	1	1	1	0.847479	44.7161	52.9005	51.8834	42.4348	34.9465	34.0571	46.5118	52.6901	45.5849	36.3811	34.325	25.1239		0.0568023	-0.00574735	-0.186717	-0.222059	-0.0258895	-0.438895
LOC100576902_1	0.26917	0.901638	1	1	1	1	2.90151	2.95984	2.77312	3.59659	3.38968	3.13811	1.5018	1.75889	3.28467	2.48885	2.30982	3.1648		-0.950109	-0.750858	0.244242	-0.531153	-0.55337	0.0122198
LOC100576903_1	1	1	1	1	1	0.751206	0.280792	0.188354	0.616248	0.27474	0.371772	0.308035	0.397536	0.127456	0.293751	0.244005	0.214867	0.583455		0.501587	-0.563449	-1.06892	-0.171157	-0.790973	0.921526
LOC100576903_2	0.5001	0.00677062	1	1	0.112789	0.335765	0.32759	0.0269077	0.474037	0.424598	0.153082	0.288783	0.750902	0.535313	0.507389	0.707613	0.617743	0.671857		1.19673	4.3143	0.0980913	0.736865	2.0127	1.21817
LOC100576904_1	1	1	1	1	1	1	0.187194	0.295984	0.118509	0.324692	0.371772	0.154018	0.154597	0.101964	0.186933	0.268405	0.456592	0.159124		-0.27602	-1.53745	0.657519	-0.274662	0.29649	0.0470572
LOC100576906_1	1	1	1	1	1	1	0	0	0	0	0	0	0	0	0	0	0	0		#DIV/0!	#DIV/0!	#DIV/0!	#DIV/0!	#DIV/0!	#DIV/0!
LOC100576908_1	1	1	1	1	1	1	27.7282	29.0603	29.414	26.2501	28.6046	30.1874	27.8496	25.797	27.4257	27.7677	32.6866	38.7025		0.00630585	-0.171844	-0.100975	0.0810845	0.192457	0.358479
LOC100576909_1	1	1	1	1	1	1	0	0	0	0	0	0	0	0	0	0	0	0		#DIV/0!	#DIV/0!	#DIV/0!	#DIV/0!	#DIV/0!	#DIV/0!
LOC100576910_1	1	1	1	1	1	1	0	0	0	0	0	0	0	0	0	0	0	0		#DIV/0!	#DIV/0!	#DIV/0!	#DIV/0!	#DIV/0!	#DIV/0!
LOC100576911_1	1	1	1	1	1	1	0	0.0269077	0.0237019	0	0	0	0	0	0	0	0	0.0176805		#DIV/0!	#NUM!	#NUM!	#DIV/0!	#DIV/0!	#DIV/0!
LOC100576912_1	1	1	1	1	1	1	49.5363	56.4254	54.3958	50.7769	47.8711	53.0591	55.1471	52.5117	47.294	49.8013	48.3719	56.5598		0.154799	-0.103705	-0.201838	-0.0279875	0.0150163	0.0921773
LOC100576914_1	1	1	1	1	1	1	0.467986	0.618876	0.213317	0.524503	0.677937	0.327287	0.662561	0.407858	0.293751	0.366007	0.376017	0.495053		0.501587	-0.601584	0.461598	-0.51908	-0.850351	0.597024
LOC100576915_1	1	1	1	1	1	1	29.5767	35.0607	38.5629	35.4914	33.1533	31.4773	32.9072	37.319	41.2854	36.8935	29.5174	31.4889		0.153941	0.0900561	0.0984179	0.0558982	-0.167588	0.000529089
LOC100576916_1	0.44302	1	1	1	1	1	1.52095	0.753415	0.876969	0.74929	0.568592	0.288783	0.772987	1.01964	0.80114	0.53681	0.698318	0.300568		-0.97646	0.436551	-0.130471	-0.481112	0.29649	0.0577045
LOC100576917_1	0.0498166	0.441894	0.64516	0.154065	1	0.124669	10.4361	10.6016	8.50897	8.66679	6.36386	7.39284	5.07963	6.14336	5.10059	4.56289	4.83451	4.01346		-1.03879	-0.787185	-0.738319	-0.925551	-0.396532	-0.881282
LOC100576918_1	0.877923	1	1	1	1	1	1.68475	2.85221	3.08124	3.87133	1.88073	1.44391	2.62816	3.28835	3.47161	2.78165	2.41725	1.39676		0.641517	0.205284	0.172092	-0.476888	0.362078	-0.0479057
LOC100576919_1	1	1	1	1	1	1	2.97171	2.90603	3.05754	3.89631	4.48313	3.34988	3.68825	3.31385	4.05911	3.48927	3.43787	4.40243		0.311644	0.189458	0.408792	-0.159184	-0.38299	0.394191
LOC100576920_1	1	1	1	1	1	1	0	0	0	0	0	0	0	0	0	0	0	0		#DIV/0!	#DIV/0!	#DIV/0!	#DIV/0!	#DIV/0!	#DIV/0!
LOC100576921_1	1	1	1	1	1	1	0	0	0	0	0	0	0	0	0	0	0	0		#DIV/0!	#DIV/0!	#DIV/0!	#DIV/0!	#DIV/0!	#DIV/0!
LOC100576922_1	1	0.00485481	0.0355146	0.292374	0.933186	0.00216744	189.675	153.966	197.318	337.555	246.966	267.509	168.29	65.9965	96.0567	199.327	174.687	114.34		-0.172575	-1.22215	-1.03856	-0.759984	-0.49954	-1.22627
LOC100576923_1	1	1	1	1	1	1	0	0.0538153	0.165913	0.0249763	0.0218689	0.0770088	0.0883414	0	0.0534093	0.146403	0.0268584	0.0530414		#DIV/0!	#NUM!	-1.63526	2.55131	0.29649	-0.537905
LOC100576924_1	0.827439	1	1	1	1	1	0.280792	0.645784	0.545143	1.09896	0.393641	0.500557	0.596305	0.611787	0.881254	0.634412	0.564026	0.654177		1.08655	-0.0780224	0.692924	-0.792645	0.518882	0.386146
LOC100576928_1	0.772814	1	1	1	1	1	7.93236	6.59238	6.18618	5.24503	6.67002	6.62276	5.25631	4.33349	4.80684	4.17248	6.68774	5.83455		-0.593699	-0.605269	-0.363961	-0.330046	0.00382656	-0.18281
LOC100576928_2	3.49558e-08	7.1014e-05	0.105342	1	0.0472719	0.0008627	0.163795	0.403615	0.474037	1.82327	0.349903	1.3284	1.811	2.21773	1.38864	1.83003	1.12805	0.318248		3.46682	2.45803	1.5506	0.00534071	1.68881	-2.06147
LOC100576928_3	1	1	1	1	1	1	0.818975	0.834137	0.734757	0.674361	0.590461	0.673827	1.17052	1.01964	1.20171	0.902817	0.698318	0.830981		0.515262	0.289709	0.709749	0.420912	0.242042	0.302438
LOC100576930_1	1	1	1	0.568233	1	1	5.84982	8.85262	10.808	12.2134	6.14517	6.1607	7.86239	9.71212	9.21311	7.56414	4.91508	6.34728		0.426574	0.133681	-0.230346	-0.69122	-0.322236	0.0430441
LOC100576931_1	1	0.574361	1	1	1	0.994627	0.116996	0.188354	0.0474037	0.27474	0.0874757	0.0385044	0.242939	0	0.080114	0.170803	0.16115	0.123763		1.05413	#NUM!	0.757054	-0.68573	0.881453	1.68449
LOC100576932_1	1	1	1	1	1	1	1.91874	2.26024	1.99096	1.97313	2.6024	2.214	1.78891	2.47264	2.32331	1.83003	2.09495	1.89181		-0.101077	0.129573	0.222718	-0.108615	-0.312925	-0.226891
LOC100576933_1	1	1	1	1	1	1	0.0467986	0	0	0	0.0437378	0.0192522	0	0	0.0267047	0	0.0268584	0		#NUM!	#DIV/0!	#DIV/0!	#DIV/0!	-0.70351	#NUM!
LOC100576934_1	1	1	1	1	1	1	10.7871	6.75382	7.77421	5.49479	9.66606	6.58425	10.8881	6.04139	6.11537	7.46654	7.17119	6.17048		0.0134455	-0.160823	-0.346256	0.442375	-0.430717	-0.0936371
LOC100576935_1	0.241132	1	1	1	0.775715	0.853744	7.39418	3.76707	3.17605	3.84636	4.1551	2.59905	4.10788	4.63938	4.40627	2.75725	2.65898	3.67753		-0.847997	0.300489	0.472325	-0.480261	-0.644009	0.500756
LOC100576935_2	0.00330529	8.34732e-05	1	1	0.0952533	1	1.73155	1.53374	0.687354	0.124882	0.721674	0.693079	0.485878	0.203929	0.320456	0.170803	0.188009	0.866342		-1.8334	-2.91091	-1.10093	0.451773	-1.94055	0.321917
LOC100576935_3	1	1	1	1	1	1	0.140396	0.295984	0.142211	0.199811	0.371772	0.17327	0.0662561	0.45884	0.240342	0.0976018	0.16115	0.106083		-1.08338	0.632471	0.757054	-1.03365	-1.20601	-0.70783
LOC100576936_1	0.398072	1	1	1	1	1	0	0	0.0474037	0.0499527	0.0874757	0.17327	0.154597	0.101964	0.0267047	0.0244005	0.0537168	0.106083		#DIV/0!	#DIV/0!	-0.827908	-1.03365	-0.70351	-0.70783
LOC100576937_1	1	1	1	1	1	1	17.9005	19.1852	17.8475	13.4872	12.3997	8.47097	15.8573	17.6908	13.0319	17.1047	10.6091	8.84023		-0.174851	-0.116989	-0.453677	0.342802	-0.225006	0.0615568
LOC100576938_1	1	1	1	1	1	1	2.80792	3.20201	3.01014	3.74645	4.11136	3.73493	3.02569	3.18639	3.25797	3.41606	3.43787	3.8013		0.107766	-0.00705589	0.114144	-0.133189	-0.258099	0.0254122
LOC100576939_1	1	1	1	1	1	1	0	0	0	0	0	0	0	0	0	0	0	0		#DIV/0!	#DIV/0!	#DIV/0!	#DIV/0!	#DIV/0!	#DIV/0!
LOC100576940_1	1	1	1	1	1	1	0	0	0	0	0	0	0	0	0	0	0	0		#DIV/0!	#DIV/0!	#DIV/0!	#DIV/0!	#DIV/0!	#DIV/0!
LOC100576941_1	1	1	1	1	1	1	0	0	0	0	0	0	0	0	0	0	0	0		#DIV/0!	#DIV/0!	#DIV/0!	#DIV/0!	#DIV/0!	#DIV/0!
LOC100576943_1	1	1	1	1	1	1	0	0	0.0237019	0	0	0	0	0.127456	0	0	0.0268584	0		#DIV/0!	#DIV/0!	#NUM!	#DIV/0!	#DIV/0!	#DIV/0!
LOC100576944_1	1	1	1	1	1	1	0.233993	0.0538153	0.0948074	0.27474	0.19682	0.231026	0.220854	0.127456	0.106819	0.146403	0.188009	0.212165		-0.0833754	1.24391	0.172092	-0.908123	-0.06608	-0.122868
LOC100576945_1	1	1	1	1	1	1	13.7354	16.8711	19.1985	22.0291	15.3301	15.0552	16.6524	16.8751	21.4705	17.2999	16.3568	13.8615		0.277829	0.000343359	0.161365	-0.348646	0.0935178	-0.119183
LOC100576947_1	1	1	1	1	1	1	0.0935972	0.080723	0	0.0999053	0	0	0.0883414	0.0764733	0	0.0488009	0.0268584	0.0353609		-0.0833754	-0.0780224	#DIV/0!	-1.03365	#DIV/0!	#DIV/0!
LOC100576949_1	1	1	1	1	1	1	199.924	227.424	222.916	231.031	205.655	217.723	178.913	223.939	218.604	219.116	230.149	205.818		-0.160187	-0.0222729	-0.0281774	-0.0763913	0.162342	-0.0811242
LOC100576950_1	0.313044	0.517964	1.74809e-05	0.0613725	0.00917739	4.81215e-06	6.15402	5.2739	4.64556	5.56972	7.36983	7.72013	3.51157	2.98246	1.1216	2.61085	3.08871	2.13934		-0.809411	-0.822368	-2.0503	-1.09309	-1.25462	-1.85146
LOC100576951_1	1	1	1	1	1	1	4.21187	5.38153	5.75955	5.84446	6.16704	5.66015	5.67594	5.81197	7.61083	6.14892	4.83451	5.49862		0.430396	0.111011	0.402097	0.0732618	-0.351208	-0.0417694
LOC100576952_1	1	1	1	1	1	1	0	0.0538153	0.0237019	0	0	0	0	0	0.0267047	0	0	0.0176805		#DIV/0!	#NUM!	0.172092	#DIV/0!	#DIV/0!	#DIV/0!
LOC100576953_1	1	1	1	1	1	1	0	0	0	0	0	0	0	0	0	0	0.107434	0.0353609		#DIV/0!	#DIV/0!	#DIV/0!	#DIV/0!	#DIV/0!	#DIV/0!
LOC100576954_1	1	1	1	0.65115	1	1	81.9443	101.038	119.197	124.332	74.3106	71.4834	70.5627	100.155	101.504	80.3507	66.0716	61.5457		-0.215739	-0.0126732	-0.231801	-0.629817	-0.169537	-0.215951
LOC100576956_1	1	1	1	1	1	1	40.0596	39.2583	36.4772	42.8344	52.9009	57.6411	41.2996	38.6445	35.3837	47.8981	54.6299	55.9056		0.0439802	-0.0227325	-0.043909	0.161198	0.046399	-0.0441046
LOC100576957_1	1	1	1	0.925747	1	1	0.982771	0.699599	0.876969	0.649385	1.22466	1.25139	1.47972	0.815716	1.44205	1.19562	1.15491	1.3614		0.590396	0.221538	0.717526	0.880617	-0.0846001	0.121551
LOC100576958_1	1	1	1	1	1	1	93.5504	101.603	102.89	96.8083	89.8375	88.4639	95.9167	100.053	91.9442	93.1609	91.7482	74.2049		0.0360381	-0.0221885	-0.162269	-0.0554049	0.0303619	-0.253574
LOC100576959_1	1	1	1	1	1	1	26.3008	22.9253	23.133	27.1243	30.8352	29.3981	26.4583	18.8379	22.0046	21.2284	24.1994	27.4224		0.00861051	-0.283301	-0.072145	-0.35359	-0.349606	-0.100369
LOC100576959_2	1	1	1	1	1	1	0.233993	0.269077	0.213317	0.324692	0.240558	0.192522	0.220854	0.203929	0.347161	0.170803	0.295442	0.265207		-0.0833754	-0.399951	0.702607	-0.926738	0.29649	0.462095
LOC100576960_1	1	1	1	1	1	1	63.7631	72.0318	78.0976	78.8753	67.8811	63.8788	74.2951	77.34	74.1589	69.3705	63.4932	60.644		0.220546	0.102582	-0.0746595	-0.18525	-0.0964085	-0.0749731
LOC100576961_1	1	1	1	1	1	1	0.561583	0.645784	0.829565	1.04901	1.37774	1.00111	0.861329	0.943171	0.560798	0.683213	1.15491	1.09619		0.617064	0.546468	-0.564874	-0.618616	-0.254525	0.130889
LOC100576962_1	1	1	1	1	1	1	0	0	0	0	0	0	0	0	0	0	0	0		#DIV/0!	#DIV/0!	#DIV/0!	#DIV/0!	#DIV/0!	#DIV/0!
LOC100576963_1	0.166127	1	1	1	1	1	17.9941	13.0502	9.76516	7.31807	5.75153	6.31472	9.96049	10.9612	8.22504	6.63692	6.66088	5.90527		-0.853232	-0.251671	-0.247622	-0.140947	0.211767	-0.0967155
LOC100576964_1	1	1	1	1	1	1	0	0	0	0	0	0	0.0220854	0	0	0.0244005	0	0		#DIV/0!	#DIV/0!	#DIV/0!	#DIV/0!	#DIV/0!	#DIV/0!
LOC100576964_2	1	1	1	1	1	1	0	0	0	0	0	0	0.0220854	0	0.0534093	0	0	0		#DIV/0!	#DIV/0!	#DIV/0!	#DIV/0!	#DIV/0!	#DIV/0!
LOC100576964_3	1	1	1	1	1	1	0	0	0	0	0.0218689	0.0385044	0	0	0	0.0244005	0	0		#DIV/0!	#DIV/0!	#DIV/0!	#DIV/0!	#NUM!	#NUM!
LOC100576965_1	1	1	1	1	1	1	0.818975	0.834137	0.924372	0.949101	1.04971	0.827845	1.08218	0.943171	1.25512	0.658812	1.23549	0.742579		0.402051	0.177235	0.441278	-0.526693	0.23509	-0.156815
LOC100576966_1	1	1	1	1	1	1	24.6629	27.6073	25.0292	24.227	19.026	21.2159	25.1773	27.7598	24.0342	19.4228	20.9764	17.7158		0.0297836	0.00795081	-0.0585211	-0.31887	0.140797	-0.26011
LOC100576967_1	1	1	1	1	1	1	9.66391	9.92893	9.40964	9.41608	9.7098	11.301	8.52495	10.8337	10.9489	9.41858	11.388	13.2427		-0.180916	0.12582	0.218577	0.0003829	0.229995	0.228737
LOC100576969_1	1	1	1	1	1	1	0.865774	0.995583	0.758459	1.22384	1.11532	1.17438	0.61839	1.32554	1.01478	0.951618	1.18177	1.00779		-0.485474	0.412964	0.420019	-0.362961	0.0834963	-0.220715
LOC100576970_1	1	1	1	1	1	1	5.84982	6.72692	6.54171	6.26906	6.10143	4.58202	5.69802	6.65318	7.05003	6.27092	5.77455	5.72847		-0.0379324	-0.0159007	0.107961	0.000427571	-0.0794384	0.322164
LOC100576972_1	1	1	1	1	1	1	16.0519	16.1715	17.3972	16.4594	15.0458	17.3655	14.7088	16.3398	15.462	13.6155	17.5385	17.1147		-0.126062	0.014937	-0.170125	-0.273667	0.221164	-0.0209882
LOC100576973_1	1	1	1	0.194312	0.381994	0.418761	0.233993	0.242169	0.37923	0.424598	0.153082	0.154018	0.265024	0.22942	0.480684	0.0732014	0.483451	0.40665		0.179659	-0.0780224	0.342017	-2.53615	1.65906	1.40069
LOC100576974_1	1	1	1	1	1	1	21.6678	19.3197	19.6725	21.2049	19.0478	19.2907	20.3848	19.4497	21.2302	19.8132	17.2968	22.0652		-0.0880569	0.0096768	0.109935	-0.0979383	-0.139122	0.193868
LOC100576975_1	1	1	1	1	1	1	13.01	14.6378	20.194	16.5094	14.9146	13.438	14.8193	17.3595	19.895	16.5923	17.1356	15.0107		0.187853	0.246026	-0.0215212	0.00723105	0.200275	0.15967
LOC100576976_1	1	1	1	1	0.286305	1	1.24016	0.941768	0.829565	1.22384	1.42148	1.25139	1.10427	1.32554	1.28182	1.12242	0.644601	1.16691		-0.16744	0.493134	0.627771	-0.124801	-1.14092	-0.100841
LOC100576977_1	1	1	1	1	1	1	0	0	0	0	0	0	0	0	0	0	0	0		#DIV/0!	#DIV/0!	#DIV/0!	#DIV/0!	#DIV/0!	#DIV/0!
LOC100576978_1	1	1	1	1	1	1	26.8156	25.0241	21.9242	20.5555	23.6622	25.6247	22.4608	24.1911	18.6933	19.862	21.7553	24.6642		-0.255663	-0.048845	-0.230007	-0.0495171	-0.121217	-0.0551132
LOC100576979_1	3.13777e-46	1	9.30645e-26	0.0381794	1	1.05659e-18	0.280792	9.20242	0.474037	0.249763	0.940364	0.385044	26.4141	9.78859	11.6165	0.951618	0.886327	5.85223		6.55566	0.0890876	4.61504	1.92982	-0.0853806	3.92589
LOC100576980_1	1	1	1	1	1	1	0	0	0	0	0	0	0	0	0	0	0	0		#DIV/0!	#DIV/0!	#DIV/0!	#DIV/0!	#DIV/0!	#DIV/0!
LOC100576981_1	1	1	1	1	1	1	0	0	0	0	0	0	0	0	0	0	0	0		#DIV/0!	#DIV/0!	#DIV/0!	#DIV/0!	#DIV/0!	#DIV/0!
LOC100576982_1	1	1	1	1	1	1	0.0467986	0	0	0	0	0	0.0220854	0	0	0	0	0		-1.08338	#DIV/0!	#DIV/0!	#DIV/0!	#DIV/0!	#DIV/0!
LOC100576983_1	1	1	1	1	1	0.819371	2.85471	2.4755	2.25168	2.87228	2.09942	1.38616	2.69441	2.90599	2.45683	2.53765	2.3904	2.06861		-0.0833754	0.231306	0.125798	-0.178704	0.187261	0.577572
LOC100576984_1	1	1	1	1	1	0.854947	0.257392	0.376707	0.26072	0.549479	0.437378	0.250279	0.309195	0.637278	0.160228	0.439208	0.402876	0.477372		0.264548	0.758479	-0.702377	-0.32316	-0.118547	0.93158
LOC100576985_1	1	1	1	1	1	0.847534	3.4397	3.39037	4.19523	4.39583	3.73959	3.58091	4.92503	4.79233	4.43297	3.75767	4.48535	2.52831		0.517852	0.499287	0.0795257	-0.226299	0.262342	-0.502155
LOC100576986_1	1	1	1	1	1	0.132934	0.514785	0.591969	0.711056	0.974077	0.896626	0.539062	0.552134	0.764733	0.721026	0.927217	0.644601	1.23763		0.101049	0.369437	0.0200887	-0.0711281	-0.476099	1.19906
LOC100576988_1	0.291005	1	1	1	1	0.0107392	44.2013	35.0069	27.7075	20.3807	29.0857	25.8172	26.3257	32.2718	24.3814	15.3235	22.9102	11.952		-0.747614	-0.117366	-0.184496	-0.411458	-0.344319	-1.11108
LOC100576989_1	1	1	1	1	1	0.825273	1.12317	1.13012	0.474037	0.949101	0.80915	0.808592	0.795073	0.968662	0.774435	0.878416	1.31606	1.27299		-0.498413	-0.222412	0.708145	-0.111656	0.701747	0.65474
LOC100576990_1	1	1	1	1	1	1	2.52712	3.28273	3.91081	3.7964	3.63024	2.84933	2.80484	3.18639	3.31138	3.14766	2.65898	2.81119		0.150422	-0.0429755	-0.240034	-0.270354	-0.449193	-0.0194382
LOC100576992_1	1	1	1	1	1	1	0	0	0	0	0	0	0	0	0	0	0	0		#DIV/0!	#DIV/0!	#DIV/0!	#DIV/0!	#DIV/0!	#DIV/0!
LOC100576994_1	1	0.797723	1	0.778663	1	0.598829	0.561583	0.376707	0.426633	0.649385	0.524854	0.558314	0.640475	0.841207	0.320456	1.24442	0.376017	0.990106		0.189643	1.15902	-0.412871	0.938332	-0.481118	0.826506
LOC100576995_1	1	1	1	1	1	1	0	0	0	0	0	0	0	0	0	0	0	0		#DIV/0!	#DIV/0!	#DIV/0!	#DIV/0!	#DIV/0!	#DIV/0!
LOC100576996_1	0.175068	1	1	1	1	0.940088	1.40396	1.3992	1.2562	1.04901	1.22466	0.943358	0.596305	1.22357	1.01478	1.07362	1.90694	1.37908		-1.23538	-0.1935	-0.307901	0.0334608	0.638882	0.547825
LOC100576998_1	1	1	0.548614	0.0033473	1	1	1699.82	878.185	1179.9	284.805	360.291	136.229	1902.21	841.411	723.296	660.301	262.03	138.544		0.162297	-0.0617151	-0.706009	1.21315	-0.459427	0.0243156
LOC100576999_1	1	1	1	1	1	1	1.96554	1.37229	1.77764	2.14796	2.5368	2.38727	1.89934	1.83536	1.65569	2.51325	2.49783	2.49294		-0.049428	0.419477	-0.102531	0.226582	-0.0223321	0.0624873
LOC100577000_1	1	1	1	1	1	1	17.1283	16.4137	17.6816	18.6074	19.1134	16.0178	15.8794	20.6988	18.9603	18.2027	17.6997	18.1932		-0.109227	0.334648	0.100735	-0.0317182	-0.110865	0.18372
LOC100577001_1	1	1	1	1	1	0.786967	0.280792	0.269077	0.237019	0.0999053	0.153082	0.269531	0.220854	0.178438	0.080114	0.122002	0.322301	0.106083		-0.34641	-0.592596	-1.56487	0.288275	1.0741	-1.34526
LOC100577002_1	0.238864	1	1	1	1	1	24.7565	22.8446	24.7447	24.7016	30.4853	25.3551	42.4481	24.497	24.3814	32.5014	29.3562	29.6148		0.777893	0.100749	-0.0213431	0.395898	-0.0544471	0.224038
LOC100577003_1	1	1	1	1	1	1	21.3402	20.0193	19.2933	15.9099	18.3699	21.2737	15.9235	20.4694	16.5302	16.0555	18.3711	19.8375		-0.42241	0.032075	-0.222998	0.0131408	9.70607e-05	-0.100841
LOC100577004_1	1	1	1	1	1	1	4.56286	3.22892	3.53158	3.17199	4.1551	3.63867	4.24039	3.18639	3.68524	3.53807	3.19615	3.28856		-0.105743	-0.0191287	0.0614478	0.157571	-0.378548	-0.145951
LOC100577005_1	1	1	1	1	1	1	14.4374	17.49	13.7234	14.5612	12.9464	14.7279	14.0463	14.6574	16.1029	11.883	13.9664	11.2978		-0.0396191	-0.2549	0.230686	-0.293228	0.109405	-0.382512
LOC100577006_1	1	1	1	1	1	1	1.38056	1.85663	2.01466	2.47266	1.83699	1.86746	2.07602	2.0138	1.76251	1.95204	1.98752	1.96253		0.58857	0.117234	-0.192905	-0.341082	0.113626	0.0716352
LOC100577007_1	1	1	1	1	1	1	2.52712	2.87912	2.5598	2.69744	2.9523	3.69642	3.35697	2.82951	3.17785	3.78207	3.49159	3.0764		0.409665	-0.0250735	0.312022	0.487583	0.242042	-0.264887
LOC100577010_1	1	1	1	1	1	1	0	0	0	0.0499527	0	0	0	0	0	0	0	0		#DIV/0!	#DIV/0!	#DIV/0!	#NUM!	#DIV/0!	#DIV/0!
LOC100577012_1	1	1	1	1	1	1	0.0935972	0	0.189615	0.0999053	0.262427	0.134765	0.132512	0.0254911	0.133523	0.146403	0.107434	0.0530414		0.501587	#DIV/0!	-0.50598	0.551309	-1.28847	-1.34526
LOC100577013_1	1	1	0.649923	1	1	1	0.0701979	0.080723	0.402932	0.27474	0.174951	0.0385044	0.110427	0.101964	0.106819	0.0976018	0.214867	0.106083		0.65359	0.337015	-1.91537	-1.49309	0.29649	1.46209
LOC100577014_1	1	1	1	1	1	0.833121	10.0617	6.61928	8.20084	5.66963	7.23861	5.98743	8.56912	8.84542	8.0381	8.27176	7.62778	8.36286		-0.231655	0.418255	-0.0289167	0.54494	0.0755498	0.482058
LOC100577014_2	1	1	1	1	1	0.273979	7.90896	5.59679	5.30922	4.04617	4.2207	3.31138	6.53726	5.30215	5.50116	5.2217	5.02252	5.64007		-0.274801	-0.0780224	0.0512374	0.367964	0.250927	0.76828
LOC100577016_1	1	1	1	1	1	1	0	0	0	0	0	0	0	0.0509822	0.0267047	0	0.0537168	0.0176805		#DIV/0!	#DIV/0!	#DIV/0!	#DIV/0!	#DIV/0!	#DIV/0!
LOC100577017_1	1	1	1	1	1	0.833121	0	0.0269077	0.0711056	0.0499527	0.0874757	0.0770088	0.0441707	0.0509822	0.106819	0.0488009	0.0537168	0		#DIV/0!	0.921978	0.587129	-0.0336534	-0.70351	#NUM!
LOC100577018_1	1	1	1	1	1	1	0.0467986	0	0	0	0	0.0385044	0	0.0254911	0.0534093	0	0	0.0353609		#NUM!	#DIV/0!	#DIV/0!	#DIV/0!	#DIV/0!	-0.122868
LOC100577019_1	1	1	1	1	1	1	9.82771	10.9245	9.55185	13.687	12.9027	11.4936	8.06115	15.881	11.1358	10.4678	15.1481	10.679		-0.285868	0.53973	0.221359	-0.386852	0.23147	-0.10605
LOC100577020_1	1	1	1	0.0393733	5.4754e-05	1	1.45076	0.618876	0.142211	0.0499527	0.61233	0.0577566	1.47972	0.892189	0.373865	0.463609	0	0.0176805		0.0285175	0.527699	1.39448	3.21427	#NUM!	-1.70783
LOC100577021_1	1	1	1	1	1	1	9.80431	9.60603	7.7031	8.54191	8.22272	8.99078	9.6513	9.99252	8.43867	8.49136	8.72897	10.1309		-0.0226923	0.0569072	0.131577	-0.00856244	0.0861971	0.172245
LOC100577022_1	1	1	1	1	1	1	0.0233993	0	0	0	0	0.0192522	0	0.0254911	0.0534093	0	0	0		#NUM!	#DIV/0!	#DIV/0!	#DIV/0!	#DIV/0!	#NUM!
LOC100577023_1	1	1	1	1	1	0.0203366	0	0.0538153	0.142211	0.624408	0.131214	0	0.0662561	0.0254911	0.160228	0.439208	0.0268584	0.229846		#DIV/0!	-1.07802	0.172092	-0.507585	-2.28847	#DIV/0!
LOC100577024_1	1	1	1	1	1	1	0.0467986	0.134538	0.0711056	0.0249763	0.0437378	0.0770088	0.0220854	0.0254911	0.0267047	0	0.0537168	0.0176805		-1.08338	-2.39995	-1.41287	#NUM!	0.29649	-2.12287
LOC100577026_1	0.0762305	0.947373	1	1	0.978346	0.819371	16.4263	13.992	26.0957	50.0276	79.5591	97.3584	31.4937	21.2086	25.5297	61.2451	56.5906	71.0224		0.939056	0.600049	-0.0316401	0.291872	-0.491465	-0.455031
LOC100577027_1	1	1	1	1	1	1	12.0506	11.8663	12.1116	12.9128	12.8152	12.3984	13.4058	11.4455	13.1387	13.0542	11.8445	13.7908		0.153749	-0.0520856	0.117427	0.0157212	-0.113632	0.153546
LOC100577028_1	0.00110743	1	1	1	1	1	0.538184	0.188354	0.0948074	0.074929	0.19682	0.0770088	0.0220854	0.152947	0.186933	0.122002	0.188009	0.159124		-4.60694	-0.300415	0.979447	0.703312	-0.06608	1.04706
LOC100577030_1	1	1	1	1	0.110375	0.340958	2.12934	1.77591	1.87245	2.54759	5.66405	4.44726	2.09811	2.49813	2.08296	2.56205	2.84699	2.65207		-0.0213144	0.492293	0.153713	0.00816675	-0.992398	-0.745798
LOC100577031_1	1	1	1	1	0.547502	1	0.397788	0.322892	0.37923	0.324692	0.262427	0.558314	0.397536	0.433349	0.40057	0.244005	0.671459	0.442011		-0.0009132	0.424478	0.0789824	-0.412165	1.35538	-0.336993
LOC100577033_1	1	1	1	1	1	1	7.93236	5.81205	5.90176	7.0683	6.77937	7.27733	6.09556	5.68452	7.15685	7.00293	6.63402	6.98378		-0.379992	-0.03201	0.278179	-0.0134047	-0.0312671	-0.0594014
LOC100577034_1	0.000885543	0.458648	1	0.00483415	1	1.45058e-08	6.10722	5.46226	3.69749	1.72337	3.2366	3.9467	2.14228	3.03344	3.31138	4.66049	2.65898	0.689538		-1.51137	-0.848541	-0.159114	1.43525	-0.283607	-2.51695
LOC100577035_1	1	1	1	1	1	1	0	0	0	0	0	0	0	0	0	0	0	0		#DIV/0!	#DIV/0!	#DIV/0!	#DIV/0!	#DIV/0!	#DIV/0!
LOC100577037_1	1	1	1	1	0.24187	1	0.257392	0.565061	0.26072	0.424598	0.721674	0.423548	0.441707	0.280402	0.587503	0.414808	0.241725	0.38897		0.779121	-1.01091	1.17209	-0.0336534	-1.57798	-0.122868
LOC100577038_1	1	1	1	1	1	1	0	0.0269077	0	0	0	0	0	0	0	0	0	0		#DIV/0!	#NUM!	#DIV/0!	#DIV/0!	#DIV/0!	#DIV/0!
LOC100577039_1	1	1	1	1	1	1	0	0	0	0	0	0	0	0	0	0	0	0		#DIV/0!	#DIV/0!	#DIV/0!	#DIV/0!	#DIV/0!	#DIV/0!
LOC100577040_1	1	1	1	1	1	1	0.0701979	0.0538153	0.0474037	0.0249763	0.0437378	0	0.0220854	0	0.0534093	0.0488009	0.0805751	0.0176805		-1.66834	#NUM!	0.172092	0.966347	0.881453	#DIV/0!
LOC100577041_1	1	1	1	1	1	1	0	0	0	0	0	0	0	0	0	0.0488009	0	0.0353609		#DIV/0!	#DIV/0!	#DIV/0!	#DIV/0!	#DIV/0!	#DIV/0!
LOC100577043_1	1	1	1	1	1	1	0.0467986	0.080723	0	0.0499527	0.0218689	0.096261	0	0	0	0.0244005	0.0268584	0.0176805		#NUM!	#NUM!	#DIV/0!	-1.03365	0.29649	-2.4448
LOC100577045_1	1	0.303388	1	1	1	0.526951	3.11211	5.59679	5.1196	5.36991	4.02388	5.15959	3.97536	2.95697	5.20741	3.85527	4.91508	7.88548		0.353195	-0.920481	0.0245346	-0.478066	0.288628	0.611943
LOC100577047_1	1	1	1	1	1	1	6.8326	6.70001	7.75051	8.41702	9.88475	10.9352	8.10533	6.42376	8.65231	9.34538	12.5697	9.45904		0.246436	-0.0607444	0.158795	0.150942	0.346676	-0.20922
LOC100577048_1	1	1	1	1	1	1	0	0	0	0	0	0	0	0	0	0	0	0		#DIV/0!	#DIV/0!	#DIV/0!	#DIV/0!	#DIV/0!	#DIV/0!
LOC100577049_1	1	1	1	0.959624	1	1	0.0935972	0	0.118509	0.124882	0.131214	0.134765	0.0883414	0.0509822	0.080114	0	0.0537168	0.123763		-0.0833754	#DIV/0!	-0.564874	#NUM!	-1.28847	-0.122868
LOC100577050_1	1	1	1	1	1	1	16.2157	15.0145	17.0416	16.4844	17.5607	20.3688	17.1603	16.3143	18.4262	19.6912	19.1769	21.3049		0.0816839	0.119784	0.112696	0.256449	0.127014	0.0648257
LOC100577051_1	1	1	1	0.687839	1	1	0.0467986	0.107631	0.0948074	0	0.0218689	0.096261	0.0441707	0.127456	0.106819	0.146403	0.0537168	0.106083		-0.0833754	0.243906	0.172092	#DIV/0!	1.29649	0.140167
LOC100577052_1	0.657403	1	1	1	1	1	1.21676	1.64137	1.16139	1.42365	1.04971	1.2899	0.640475	1.93732	1.49546	1.24442	0.886327	1.4498		-0.925834	0.239168	0.364737	-0.194118	-0.244078	0.168595
LOC100577054_1	2.37191e-81	0.00234004	1	1	1	0.566032	102.817	0.161446	0.521441	0.0249763	0.524854	0.115513	0.0883414	1.04514	0.347161	0.146403	0.617743	0.318248		-10.1847	2.69457	-0.5869	2.55131	0.23509	1.46209
LOC100577056_1	1	1	1	1	1	0.282737	0	0	0.0237019	0.0499527	0	0.134765	0.0220854	0	0	0	0	0		#DIV/0!	#DIV/0!	#NUM!	#NUM!	#DIV/0!	#NUM!
LOC100577057_1	1	0.767173	1	1	1	1	1.38056	2.07189	1.73024	1.27379	1.57456	1.38616	1.52389	1.12161	2.13637	1.36643	1.47721	1.32603		0.142506	-0.885377	0.304195	0.101276	-0.0920752	-0.0639741
LOC100577058_1	1	1	1	1	1	1	0	0	0	0.0249763	0	0.0192522	0.0441707	0	0	0	0.0537168	0		#DIV/0!	#DIV/0!	#DIV/0!	#NUM!	#DIV/0!	#NUM!
LOC100577059_1	1	1	1	1	1	1	0.0935972	0.0538153	0.237019	0.349669	0.131214	0.0192522	0.176683	0.0509822	0.106819	0.122002	0.107434	0		0.916625	-0.0780224	-1.14984	-1.51908	-0.288472	#NUM!
LOC100577060_1	1	1	1	1	1	1	12.191	10.5747	12.0879	12.4882	10.8689	10.9545	11.7273	11.2161	12.8449	12.3466	10.9045	12.7653		-0.0559469	0.0849518	0.0876315	-0.0164441	0.00472394	0.220702
LOC100577061_1	1	1	1	1	1	1	0.0935972	0.161446	0.189615	0.249763	0.174951	0.154018	0.0883414	0.152947	0.213637	0.195204	0.241725	0.176805		-0.0833754	-0.0780224	0.172092	-0.355582	0.466415	0.19906
LOC100577062_1	1	1	1	1	1	1	0	0	0	0	0.0437378	0	0	0	0.0534093	0	0	0		#DIV/0!	#DIV/0!	#DIV/0!	#DIV/0!	#NUM!	#DIV/0!
LOC100577063_1	1	1	1	1	1	1	0.0233993	0	0.0237019	0.0249763	0.0437378	0.0385044	0.0441707	0.0254911	0.0534093	0.122002	0.188009	0.0530414		0.916625	#DIV/0!	1.17209	2.28827	2.10384	0.462095
LOC100577065_1	1	1	1	1	1	1	0.0467986	0.107631	0.0474037	0.0999053	0.0874757	0.0770088	0.0883414	0.0509822	0	0.0976018	0.0268584	0.123763		0.916625	-1.07802	#NUM!	-0.0336534	-1.70351	0.684487
LOC100577068_1	1	1	1	1	1	1	0.233993	0.134538	0.165913	0.324692	0.174951	0.327287	0.176683	0.382367	0.267047	0.317206	0.402876	0.265207		-0.405303	1.50694	0.686665	-0.0336534	1.20338	-0.30344
LOC100577069_1	1	1	1	1	1	1	0.140396	0.0538153	0.0948074	0.074929	0.131214	0.115513	0.132512	0.0764733	0.080114	0.0732014	0.107434	0.247526		-0.0833754	0.50694	-0.242946	-0.0336534	-0.288472	1.09952
LOC100577070_1	1	1	1	0.8107	1	1	16.8007	28.4414	28.8926	33.5932	33.8312	32.1897	21.224	25.695	29.7223	22.424	29.5711	28.0942		0.337177	-0.146502	0.0408473	-0.583123	-0.194169	-0.196324
LOC100577072_1	1	1	1	1	1	1	0.233993	0.0538153	0.142211	0.074929	0.218689	0.0385044	0.154597	0.101964	0.080114	0.244005	0.322301	0.106083		-0.597949	0.921978	-0.827908	1.70331	0.559524	1.46209
LOC100577073_1	1	0.94734	1	1	1	1	0.140396	0.376707	0.308124	0.27474	0.109345	0.134765	0.0441707	0.101964	0.186933	0.317206	0.16115	0.0707218		-1.66834	-1.88538	-0.720993	0.207355	0.559524	-0.930223
LOC100577074_1	0.0017338	1	0.295255	1	0.538052	1	1.05297	2.17952	2.98643	3.44673	5.44536	3.86969	3.26863	1.68241	1.44205	3.53807	3.33044	4.98589		1.63422	-0.373478	-1.0503	0.0377312	-0.709316	0.365632
LOC100577076_1	1	1	1	1	0.896441	1	0.116996	0.107631	0.142211	0.199811	0.218689	0.0770088	0.0662561	0.101964	0.267047	0.0976018	0.0537168	0.0353609		-0.820341	-0.0780224	0.909057	-1.03365	-2.02544	-1.12287
LOC100577077_1	1	1	1	1	1	1	77.9431	79.1085	77.0784	78.4756	72.9329	84.96	76.7024	71.9359	80.568	76.4954	80.4946	81.5599		-0.0231483	-0.137121	0.0638793	-0.0368712	0.142322	-0.0589222
LOC100577080_1	1	1	1	0.211806	0.00601265	0.0957896	0.304191	0.322892	0.521441	0.47455	0.153082	0.827845	0.265024	0.535313	0.614207	0.0976018	0.859468	0.300568		-0.198853	0.729333	0.236222	-2.28158	2.48914	-1.46167
LOC100577081_1	1	1	1	1	1	1	15.2095	19.2121	18.9852	19.3067	19.9007	19.2715	17.6462	17.9712	17.9722	16.0799	20.0364	21.3226		0.21438	-0.0963232	-0.0791039	-0.263843	0.00979915	0.14592
LOC100577082_1	1	1	1	1	1	1	10.4361	12.7004	11.9457	13.3124	12.9464	14.9397	9.8059	13.4338	12.6847	11.639	11.3342	13.1719		-0.0898594	0.0809937	0.0865956	-0.1938	-0.191864	-0.181684
LOC100577083_1	4.32803e-08	0.171042	0.0107028	2.54848e-09	1.61887e-06	5.06762e-07	2.29313	1.37229	2.10946	2.37275	2.49306	1.98298	0.28711	0.509822	0.640912	0.195204	0.402876	0.300568		-2.99765	-1.42852	-1.71868	-3.60351	-2.62951	-2.72191
LOC100577084_1	1	1	1	1	1	1	0	0	0.0237019	0	0.0218689	0.0192522	0	0	0	0	0.0537168	0		#DIV/0!	#DIV/0!	#NUM!	#DIV/0!	1.29649	#NUM!
LOC100577085_1	1	1	1	1	1	1	0	0	0	0	0	0	0	0	0	0	0	0		#DIV/0!	#DIV/0!	#DIV/0!	#DIV/0!	#DIV/0!	#DIV/0!
LOC100577088_1	1	1	1	1	1	1	0	0	0	0	0	0	0	0	0	0	0	0		#DIV/0!	#DIV/0!	#DIV/0!	#DIV/0!	#DIV/0!	#DIV/0!
LOC100577089_1	1	1	1	1	1	1	0.140396	0.080723	0.0711056	0.0499527	0.109345	0.134765	0.132512	0.0509822	0.0267047	0.0976018	0.0805751	0.0530414		-0.0833754	-0.662985	-1.41287	0.966347	-0.440476	-1.34526
LOC100577090_1	1	1	1	1	1	1	0	0	0	0.074929	0.0437378	0	0	0.0254911	0.0534093	0	0	0.0530414		#DIV/0!	#DIV/0!	#DIV/0!	#NUM!	#NUM!	#DIV/0!
LOC100577091_1	0.314592	1	1	1	1	1	0.514785	0.403615	0.782161	0.74929	0.590461	0.731584	1.17052	0.662769	0.453979	0.414808	0.456592	0.512733		1.18511	0.715527	-0.784839	-0.853081	-0.370935	-0.512814
LOC100577092_1	1	0.017478	1	1	1	1	0.374389	0.726507	0.497739	0.424598	0.546723	0.558314	0.684646	0.101964	0.614207	0.780815	0.510309	0.636496		0.870821	-2.83291	0.303336	0.878884	-0.0994386	0.189076
LOC100577094_1	1	1	1	1	1	1	17.9473	18.8354	21.1658	22.204	20.5131	19.9068	19.1038	18.685	20.5359	18.8372	19.5529	19.1833		0.0900982	-0.0115641	-0.0435847	-0.237236	-0.0691594	-0.0534089
LOC100577095_1	1	1	1	1	1	1	7.55797	8.47591	8.22454	6.51882	8.13524	8.12443	8.63537	6.83162	8.51879	7.12493	6.60716	8.43358		0.192259	-0.311141	0.0507126	0.128265	-0.300154	0.0538785
LOC100577096_1	1	1	1	1	1	1	0	0	0	0	0	0	0	0	0	0	0	0		#DIV/0!	#DIV/0!	#DIV/0!	#DIV/0!	#DIV/0!	#DIV/0!
LOC100577097_1	1	1	1	1	1	1	6.8092	6.64619	7.86902	6.49385	7.3917	7.60462	8.1495	7.36693	7.26367	6.85653	7.19805	7.07218		0.259226	0.148536	-0.115485	0.0784051	-0.0383002	-0.10472
LOC100577098_1	1	0.786005	1	1	1	0.533714	11.7932	10.7362	7.25277	11.7389	9.95036	8.89452	13.207	16.8751	10.3614	9.36978	9.77645	13.3841		0.163346	0.65242	0.514617	-0.325208	-0.025438	0.589533
LOC100577099_1	0.302429	1	1	1	0.00215755	0.0030993	0.304191	0.0538153	0	0.0249763	0.437378	0.519809	0.0441707	0.0509822	0.080114	0.0732014	0	0.0530414		-2.78382	-0.0780224	#DIV/0!	1.55131	#NUM!	-3.29279
LOC100577100_1	1	1	1	1	1	1	0	0	0	0	0.0218689	0	0	0	0	0	0	0		#DIV/0!	#DIV/0!	#DIV/0!	#DIV/0!	#NUM!	#DIV/0!
LOC100577101_1	1	1	1	1	1	1	0.0467986	0.0538153	0.142211	0.0999053	0.0874757	0.154018	0.0220854	0.101964	0.080114	0.0732014	0.0537168	0.0707218		-1.08338	0.921978	-0.827908	-0.448691	-0.70351	-1.12287
LOC100577102_1	1	1	1	1	1	1	28.0324	30.4326	28.7029	30.0715	26.855	30.5917	28.6226	28.5755	29.9092	29.5002	28.6847	31.2237		0.0300624	-0.0908351	0.0593917	-0.0276746	0.0950911	0.0294984
LOC100577103_1	1	0.017478	1	1	0.808419	0.00905525	0.397788	0.726507	0.616248	0.524503	0.80915	0.250279	0.662561	0.101964	0.934663	0.610011	0.402876	0.972425		0.736052	-2.83291	0.600935	0.217885	-1.00607	1.95805
LOC100577106_1	1	1	1	1	1	1	5.19464	5.46226	5.23811	5.34494	4.63621	5.85267	5.83053	4.94528	4.5665	5.97811	5.72083	6.75393		0.166603	-0.143445	-0.197958	0.161518	0.303279	0.206634
LOC100577107_1	1	1	1	1	1	1	0.233993	0.322892	0.213317	0.199811	0.349903	0.385044	0.265024	0.382367	0.320456	0.146403	0.16115	0.247526		0.179659	0.243906	0.587129	-0.448691	-1.11855	-0.637441
LOC100577108_1	1	1	1	1	1	1	4.30547	4.2245	3.05754	3.62157	5.86087	5.40987	3.88702	4.5884	3.31138	4.12368	5.04938	4.24331		-0.147506	0.11921	0.115061	0.187317	-0.21501	-0.350404
LOC100577110_1	1	1	1	1	1	1	0.0701979	0.134538	0.308124	0.199811	0.153082	0.231026	0.132512	0.101964	0.320456	0.170803	0.0537168	0.141444		0.916625	-0.399951	0.0566146	-0.226298	-1.51086	-0.70783
LOC100577111_1	1	1	1	1	1	1	15.9583	16.6558	19.791	15.5603	16.5766	13.5343	18.1762	16.3908	18.5597	16.3483	14.7453	14.9046		0.187745	-0.0231431	-0.0926714	0.0712755	-0.168902	0.13914
LOC100577112_1	1	1	1	0.98597	1	1	2.08254	1.18394	1.75394	1.42365	1.59643	2.23326	1.98768	1.01964	1.36194	2.31804	1.98752	1.78573		-0.0672557	-0.215526	-0.364936	0.703312	0.316119	-0.322637
LOC100577113_1	1	1	1	0.998469	1	1	6.7858	7.23816	6.77873	10.6149	7.43543	7.93191	7.75196	7.01006	8.86595	7.19814	9.34672	10.2547		0.192043	-0.046197	0.38726	-0.560401	0.330043	0.370541
LOC100577116_1	0.175514	1	1	1	1	0.959182	1.12317	0.511246	0.782161	0.949101	1.20279	1.57868	0.441707	0.305893	0.507389	0.805215	1.47721	1.09619		-1.34641	-0.740987	-0.624375	-0.237187	0.29649	-0.526223
LOC100577118_1	1	1	1	1	1	0.117633	0.538184	0.295984	0.308124	0.349669	0.371772	0.442801	0.375451	0.178438	0.293751	0.219604	0.429734	0.106083		-0.519474	-0.730099	-0.0689163	-0.671083	0.209027	-2.06147
LOC100577119_1	1	0.483138	1	1	1	1	1.59115	2.01807	1.87245	2.07304	1.94633	1.96372	1.61223	0.994154	1.89603	1.92764	2.22925	2.10397		0.0189864	-1.02144	0.0180582	-0.104912	0.195796	0.0995246
LOC100577120_1	1	1	1	1	1	1	4.44587	5.11246	4.45595	5.5947	6.60441	5.2751	4.77044	5.42961	6.2756	6.02691	4.88823	5.07429		0.101657	0.0868316	0.49402	0.107359	-0.43412	-0.0559929
LOC100577121_1	1	0.797723	1	1	1	0.286067	0.0233993	0	0	0.0499527	0.131214	0.231026	0.0441707	0.152947	0.0267047	0.0976018	0.0537168	0.0353609		0.916625	#DIV/0!	#DIV/0!	0.966347	-1.28847	-2.70783
LOC100577122_1	1	1	1	1	1	1	9.35972	9.92893	11.0925	9.96556	10.0816	10.608	9.27585	11.1906	11.4029	10.663	8.83641	11.51		-0.012986	0.172578	0.0398194	0.0975911	-0.190189	0.117737
LOC100577123_1	1	1	1	1	1	1	0.0467986	0.0269077	0.0474037	0.0499527	0	0	0.0220854	0.0254911	0	0.0488009	0	0.0353609		-1.08338	-0.0780224	#NUM!	-0.0336534	#DIV/0!	#DIV/0!
LOC100577127_1	1	1	1	1	1	1	7.67497	9.1486	11.448	9.86565	9.73167	10.4347	9.82798	12.1848	10.4682	10.3458	8.0038	11.3509		0.356734	0.413453	-0.129078	0.0685582	-0.282003	0.121413
LOC100577128_1	1	1	1	1	1	1	77.8495	85.2435	84.0942	65.6378	57.231	56.4282	69.7897	89.2444	77.6839	70.8589	59.8136	46.0399		-0.157673	0.0661723	-0.114391	0.110423	0.0636777	-0.293531
LOC100577130_1	1	1	1	0.687839	1	0.833121	0.421187	0.91486	0.971776	0.799243	0.393641	0.712331	0.640475	0.611787	1.06819	0.341606	0.322301	0.40665		0.604681	-0.580523	0.136468	-1.2263	-0.288472	-0.808759
LOC100577131_1	1	1	1	1	1	1	0	0	0	0	0	0	0	0	0	0	0	0		#DIV/0!	#DIV/0!	#DIV/0!	#DIV/0!	#DIV/0!	#DIV/0!
LOC100577132_1	1	1	1	1	0.829601	1	0.982771	0.861045	1.49322	1.14891	0.984102	1.36691	1.28095	1.30005	1.06819	1.14682	1.66522	1.5382		0.382288	0.594403	-0.48326	-0.00262653	0.758833	0.170329
LOC100577135_1	1	0.797723	1	0.959624	0.00129985	0.00627884	0.0701979	0	0.213317	0	0.459247	0.481305	0.0883414	0.152947	0.133523	0.122002	0	0.0530414		0.331662	#DIV/0!	-0.675905	#DIV/0!	#NUM!	-3.18176
LOC100577136_1	1	1	1	1	1	1	4.30547	4.41286	4.62186	4.97029	4.96425	4.94782	4.12996	4.07858	4.43297	3.75767	4.40477	4.54388		-0.0600429	-0.113646	-0.060199	-0.403492	-0.172506	-0.122868
LOC100577137_1	1	1	1	1	1	0.227513	0.187194	0.215261	0.142211	0.199811	0.153082	0.0577566	0.0662561	0.101964	0.160228	0.219604	0.268584	0.282887		-1.49841	-1.07802	0.172092	0.136272	0.811063	2.29217
LOC100577138_1	1	1	1	1	1	1	169.505	175.842	188.785	230.906	223.763	224.577	158.374	167.018	194.357	194.423	234.044	175.726		-0.0979876	-0.0742743	0.0419595	-0.248109	0.0648089	-0.353881
LOC100577139_1	1	1	1	1	1	1	15.1159	17.0056	19.6014	16.1097	18.2168	17.2692	16.0561	15.9574	15.1415	15.7871	18.774	15.4704		0.0870458	-0.0917843	-0.372447	-0.0291869	0.043466	-0.158693
LOC100577140_1	1	1	1	1	1	1	8.61094	7.74941	9.07781	8.69176	10.5846	10.4732	8.03907	8.74345	8.73242	9.83338	10.7434	12.0404		-0.0991427	0.174117	-0.0559619	0.178039	0.021483	0.20118
LOC100577142_1	1	1	1	1	1	1	8.40035	8.58354	5.71215	7.01835	7.98216	6.565	6.89063	6.72965	5.84832	5.1729	6.84889	5.78151		-0.285813	-0.351041	0.0339896	-0.440159	-0.220909	-0.183349
LOC100577143_1	1	1	1	1	1	1	2928.05	2820.11	2405.41	2225.64	1950.53	2268.24	2186.63	3313.62	2123.29	2963.48	2474.49	2273.19		-0.421232	0.232654	-0.179981	0.413074	0.343262	0.00314976
LOC100577144_1	1	1	1	1	1	0.833121	0.0701979	0	0.0237019	0.0499527	0.0437378	0	0	0	0	0	0.0537168	0.0707218		#NUM!	#DIV/0!	#NUM!	#NUM!	0.29649	#DIV/0!
LOC100577145_1	1	1	1	1	1	1	52.742	46.4964	45.2705	51.7759	52.048	46.1668	50.0896	45.9095	52.3945	52.5098	47.3782	50.6191		-0.0744422	-0.0183275	0.210844	0.0203045	-0.135621	0.132828
LOC100577146_1	1	1	1	1	1	0.833121	0	0.0538153	0.165913	0.0499527	0.0874757	0.0770088	0.0662561	0.0254911	0.0534093	0	0.0805751	0		#DIV/0!	-1.07802	-1.63526	#NUM!	-0.118547	#NUM!
LOC100577147_1	1	1	1	1	1	1	0.0467986	0	0.0948074	0	0	0.0385044	0.0883414	0	0.0534093	0.0976018	0.0537168	0		0.916625	#DIV/0!	-0.827908	#DIV/0!	#DIV/0!	#NUM!
LOC100577148_1	1	1	1	1	1	1	13.595	14.9607	16.4254	13.3873	15.0021	12.5909	15.2831	15.0398	15.8092	15.2991	12.2474	11.3685		0.168859	0.00760766	-0.0551663	0.192579	-0.292685	-0.14734
LOC100577149_1	1	1	1	1	1	1	287.811	329.726	322.796	312.529	282.131	317.738	284.459	324.859	315.596	303.005	295.764	248.711		-0.0169011	-0.021457	-0.032543	-0.0446483	0.0680837	-0.353369
LOC100577150_1	1	1	1	1	1	0.000325481	27.1198	37.3747	51.1249	63.7896	60.4676	57.102	29.6827	48.6625	57.1213	55.5842	47.0827	21.8884		0.130277	0.380748	0.160002	-0.198644	-0.360963	-1.38338
LOC100577151_1	1	1	1	1	0.370915	1	0.0467986	0.107631	0.0474037	0.0499527	0.174951	0.0577566	0.0441707	0.254911	0.0534093	0	0	0.106083		-0.0833754	1.24391	0.172092	#NUM!	#NUM!	0.877132
LOC100577154_1	1	1	1	1	1	0.508307	3.62689	2.61004	3.31826	5.12015	4.70182	3.65792	4.63792	4.15505	4.0324	4.29448	4.3242	5.67543		0.354746	0.670793	0.281214	-0.253702	-0.120786	0.633706
[truncated: 8,564 more rows]
