# Supplementary material for: Host-Parasite Interactions and Purifying Selection in a Microsporidian Parasite of Honey Bees
Source: PLoS One. 2016 Feb 3;11(2):e0147549. doi: 10.1371/journal.pone.0147549 (PMC4739525; doi:10.1371/journal.pone.0147549)
Supplement: S4 File — (TXT) [file pone.0147549.s004.txt]

##fileformat=VCFv4.1
##FILTER=<ID=LowQual,Description="Low quality">
##FORMAT=<ID=AD,Number=.,Type=Integer,Description="Allelic depths for the ref and alt alleles in the order listed">
##FORMAT=<ID=DP,Number=1,Type=Integer,Description="Approximate read depth (reads with MQ=255 or with bad mates are filtered)">
##FORMAT=<ID=GQ,Number=1,Type=Integer,Description="Genotype Quality">
##FORMAT=<ID=GT,Number=1,Type=String,Description="Genotype">
##FORMAT=<ID=PL,Number=G,Type=Integer,Description="Normalized, Phred-scaled likelihoods for genotypes as defined in the VCF specification">
##GATKCommandLine=<ID=HaplotypeCaller,Version=3.3-0-g37228af,Date="Mon Apr 20 15:51:35 EDT 2015",Epoch=1429559495197,CommandLineOptions="analysis_type=HaplotypeCaller input_file=[/Users/qiang/Documents/unix/Result/SNP_call/sequence/DNA_sorted_dup_header.bam] showFullBamList=false read_buffer_size=null phone_home=AWS gatk_key=null tag=NA read_filter=[] intervals=null excludeIntervals=null interval_set_rule=UNION interval_merging=ALL interval_padding=0 reference_sequence=Ncer.fa nonDeterministicRandomSeed=false disableDithering=false maxRuntime=-1 maxRuntimeUnits=MINUTES downsampling_type=BY_SAMPLE downsample_to_fraction=null downsample_to_coverage=250 baq=OFF baqGapOpenPenalty=40.0 refactor_NDN_cigar_string=false fix_misencoded_quality_scores=false allow_potentially_misencoded_quality_scores=false useOriginalQualities=false defaultBaseQualities=-1 performanceLog=null BQSR=null quantize_quals=0 disable_indel_quals=false emit_original_quals=false preserve_qscores_less_than=6 globalQScorePrior=-1.0 validation_strictness=SILENT remove_program_records=false keep_program_records=false sample_rename_mapping_file=null unsafe=null disable_auto_index_creation_and_locking_when_reading_rods=false no_cmdline_in_header=false sites_only=false never_trim_vcf_format_field=false bcf=false bam_compression=null simplifyBAM=false disable_bam_indexing=false generate_md5=false num_threads=1 num_cpu_threads_per_data_thread=1 num_io_threads=0 monitorThreadEfficiency=false num_bam_file_handles=null read_group_black_list=null pedigree=[] pedigreeString=[] pedigreeValidationType=STRICT allow_intervals_with_unindexed_bam=false generateShadowBCF=false variant_index_type=DYNAMIC_SEEK variant_index_parameter=-1 logging_level=INFO log_to_file=null help=false version=false out=org.broadinstitute.gatk.engine.io.stubs.VariantContextWriterStub likelihoodCalculationEngine=PairHMM heterogeneousKmerSizeResolution=COMBO_MIN graphOutput=null bamOutput=null bamWriterType=CALLED_HAPLOTYPES disableOptimizations=false dbsnp=(RodBinding name= source=UNBOUND) dontTrimActiveRegions=false maxDiscARExtension=25 maxGGAARExtension=300 paddingAroundIndels=150 paddingAroundSNPs=20 comp=[] annotation=[ClippingRankSumTest, DepthPerSampleHC] excludeAnnotation=[SpanningDeletions, TandemRepeatAnnotator] debug=false useFilteredReadsForAnnotations=false emitRefConfidence=NONE annotateNDA=false heterozygosity=0.001 indel_heterozygosity=1.25E-4 standard_min_confidence_threshold_for_calling=30.0 standard_min_confidence_threshold_for_emitting=30.0 max_alternate_alleles=6 input_prior=[] sample_ploidy=2 genotyping_mode=DISCOVERY alleles=(RodBinding name= source=UNBOUND) contamination_fraction_to_filter=0.0 contamination_fraction_per_sample_file=null p_nonref_model=null exactcallslog=null output_mode=EMIT_VARIANTS_ONLY allSitePLs=false sample_name=null kmerSize=[10, 25] dontIncreaseKmerSizesForCycles=false allowNonUniqueKmersInRef=false numPruningSamples=1 recoverDanglingHeads=false doNotRecoverDanglingBranches=false minDanglingBranchLength=4 consensus=false GVCFGQBands=[1, 2, 3, 4, 5, 6, 7, 8, 9, 10, 11, 12, 13, 14, 15, 16, 17, 18, 19, 20, 21, 22, 23, 24, 25, 26, 27, 28, 29, 30, 31, 32, 33, 34, 35, 36, 37, 38, 39, 40, 41, 42, 43, 44, 45, 46, 47, 48, 49, 50, 51, 52, 53, 54, 55, 56, 57, 58, 59, 60, 70, 80, 90, 99] indelSizeToEliminateInRefModel=10 min_base_quality_score=10 minPruning=2 gcpHMM=10 includeUmappedReads=false useAllelesTrigger=false phredScaledGlobalReadMismappingRate=45 maxNumHaplotypesInPopulation=128 mergeVariantsViaLD=false doNotRunPhysicalPhasing=true pair_hmm_implementation=VECTOR_LOGLESS_CACHING keepRG=null justDetermineActiveRegions=false dontGenotype=false errorCorrectKmers=false debugGraphTransformations=false dontUseSoftClippedBases=false captureAssemblyFailureBAM=false allowCyclesInKmerGraphToGeneratePaths=false noFpga=false errorCorrectReads=false kmerLengthForReadErrorCorrection=25 minObservationsForKmerToBeSolid=20 pcr_indel_model=CONSERVATIVE maxReadsInRegionPerSample=1000 minReadsPerAlignmentStart=5 activityProfileOut=null activeRegionOut=null activeRegionIn=null activeRegionExtension=null forceActive=false activeRegionMaxSize=null bandPassSigma=null maxProbPropagationDistance=50 activeProbabilityThreshold=0.002 min_mapping_quality_score=20 filter_reads_with_N_cigar=false filter_mismatching_base_and_quals=false filter_bases_not_stored=false">
##INFO=<ID=AC,Number=A,Type=Integer,Description="Allele count in genotypes, for each ALT allele, in the same order as listed">
##INFO=<ID=AF,Number=A,Type=Float,Description="Allele Frequency, for each ALT allele, in the same order as listed">
##INFO=<ID=AN,Number=1,Type=Integer,Description="Total number of alleles in called genotypes">
##INFO=<ID=BaseQRankSum,Number=1,Type=Float,Description="Z-score from Wilcoxon rank sum test of Alt Vs. Ref base qualities">
##INFO=<ID=ClippingRankSum,Number=1,Type=Float,Description="Z-score From Wilcoxon rank sum test of Alt vs. Ref number of hard clipped bases">
##INFO=<ID=DP,Number=1,Type=Integer,Description="Approximate read depth; some reads may have been filtered">
##INFO=<ID=DS,Number=0,Type=Flag,Description="Were any of the samples downsampled?">
##INFO=<ID=FS,Number=1,Type=Float,Description="Phred-scaled p-value using Fisher's exact test to detect strand bias">
##INFO=<ID=HaplotypeScore,Number=1,Type=Float,Description="Consistency of the site with at most two segregating haplotypes">
##INFO=<ID=InbreedingCoeff,Number=1,Type=Float,Description="Inbreeding coefficient as estimated from the genotype likelihoods per-sample when compared against the Hardy-Weinberg expectation">
##INFO=<ID=MLEAC,Number=A,Type=Integer,Description="Maximum likelihood expectation (MLE) for the allele counts (not necessarily the same as the AC), for each ALT allele, in the same order as listed">
##INFO=<ID=MLEAF,Number=A,Type=Float,Description="Maximum likelihood expectation (MLE) for the allele frequency (not necessarily the same as the AF), for each ALT allele, in the same order as listed">
##INFO=<ID=MQ,Number=1,Type=Float,Description="RMS Mapping Quality">
##INFO=<ID=MQ0,Number=1,Type=Integer,Description="Total Mapping Quality Zero Reads">
##INFO=<ID=MQRankSum,Number=1,Type=Float,Description="Z-score From Wilcoxon rank sum test of Alt vs. Ref read mapping qualities">
##INFO=<ID=QD,Number=1,Type=Float,Description="Variant Confidence/Quality by Depth">
##INFO=<ID=ReadPosRankSum,Number=1,Type=Float,Description="Z-score from Wilcoxon rank sum test of Alt vs. Ref read position bias">
##INFO=<ID=SOR,Number=1,Type=Float,Description="Symmetric Odds Ratio of 2x2 contingency table to detect strand bias">
##contig=<ID=ACOL01000001,length=65607>
##contig=<ID=ACOL01000002,length=58817>
##contig=<ID=ACOL01000003,length=44937>
##contig=<ID=ACOL01000004,length=39093>
##contig=<ID=ACOL01000005,length=36805>
##contig=<ID=ACOL01000006,length=35708>
##contig=<ID=ACOL01000007,length=29952>
##contig=<ID=ACOL01000008,length=29729>
##contig=<ID=ACOL01000009,length=29490>
##contig=<ID=ACOL01000010,length=28743>
##contig=<ID=ACOL01000011,length=28001>
##contig=<ID=ACOL01000012,length=26456>
##contig=<ID=ACOL01000013,length=26303>
##contig=<ID=ACOL01000014,length=26276>
##contig=<ID=ACOL01000015,length=25755>
##contig=<ID=ACOL01000016,length=24848>
##contig=<ID=ACOL01000017,length=24761>
##contig=<ID=ACOL01000018,length=22759>
##contig=<ID=ACOL01000019,length=22611>
##contig=<ID=ACOL01000020,length=22137>
##contig=<ID=ACOL01000021,length=21707>
##contig=<ID=ACOL01000022,length=21344>
##contig=<ID=ACOL01000023,length=21337>
##contig=<ID=ACOL01000024,length=20906>
##contig=<ID=ACOL01000025,length=20388>
##contig=<ID=ACOL01000026,length=20217>
##contig=<ID=ACOL01000027,length=20143>
##contig=<ID=ACOL01000028,length=19963>
##contig=<ID=ACOL01000029,length=19847>
##contig=<ID=ACOL01000030,length=19574>
##contig=<ID=ACOL01000031,length=19544>
##contig=<ID=ACOL01000032,length=19542>
##contig=<ID=ACOL01000033,length=19393>
##contig=<ID=ACOL01000034,length=19081>
##contig=<ID=ACOL01000035,length=18991>
##contig=<ID=ACOL01000036,length=18590>
##contig=<ID=ACOL01000037,length=18421>
##contig=<ID=ACOL01000038,length=18383>
##contig=<ID=ACOL01000039,length=18336>
##contig=<ID=ACOL01000040,length=18116>
##contig=<ID=ACOL01000041,length=17999>
##contig=<ID=ACOL01000042,length=17664>
##contig=<ID=ACOL01000043,length=17583>
##contig=<ID=ACOL01000044,length=17503>
##contig=<ID=ACOL01000045,length=17399>
##contig=<ID=ACOL01000046,length=17209>
##contig=<ID=ACOL01000047,length=17039>
##contig=<ID=ACOL01000048,length=16997>
##contig=<ID=ACOL01000049,length=16667>
##contig=<ID=ACOL01000050,length=16409>
##contig=<ID=ACOL01000051,length=16333>
##contig=<ID=ACOL01000052,length=16163>
##contig=<ID=ACOL01000053,length=16068>
##contig=<ID=ACOL01000054,length=15958>
##contig=<ID=ACOL01000055,length=15929>
##contig=<ID=ACOL01000056,length=15755>
##contig=<ID=ACOL01000057,length=15749>
##contig=<ID=ACOL01000058,length=15685>
##contig=<ID=ACOL01000059,length=15458>
##contig=<ID=ACOL01000060,length=15218>
##contig=<ID=ACOL01000061,length=15162>
##contig=<ID=ACOL01000062,length=15155>
##contig=<ID=ACOL01000063,length=15153>
##contig=<ID=ACOL01000064,length=15146>
##contig=<ID=ACOL01000065,length=15020>
##contig=<ID=ACOL01000066,length=14881>
##contig=<ID=ACOL01000067,length=14835>
##contig=<ID=ACOL01000068,length=14616>
##contig=<ID=ACOL01000069,length=14397>
##contig=<ID=ACOL01000070,length=13550>
##contig=<ID=ACOL01000071,length=13320>
##contig=<ID=ACOL01000072,length=13066>
##contig=<ID=ACOL01000073,length=12712>
##contig=<ID=ACOL01000074,length=12651>
##contig=<ID=ACOL01000075,length=12577>
##contig=<ID=ACOL01000076,length=12573>
##contig=<ID=ACOL01000077,length=12482>
##contig=<ID=ACOL01000078,length=12375>
##contig=<ID=ACOL01000079,length=12348>
##contig=<ID=ACOL01000080,length=12260>
##contig=<ID=ACOL01000081,length=12121>
##contig=<ID=ACOL01000082,length=11998>
##contig=<ID=ACOL01000083,length=11868>
##contig=<ID=ACOL01000084,length=11825>
##contig=<ID=ACOL01000085,length=11825>
##contig=<ID=ACOL01000086,length=11778>
##contig=<ID=ACOL01000087,length=11631>
##contig=<ID=ACOL01000088,length=11623>
##contig=<ID=ACOL01000089,length=11612>
##contig=<ID=ACOL01000090,length=11578>
##contig=<ID=ACOL01000091,length=11393>
##contig=<ID=ACOL01000092,length=11362>
##contig=<ID=ACOL01000093,length=11281>
##contig=<ID=ACOL01000094,length=11279>
##contig=<ID=ACOL01000095,length=11196>
##contig=<ID=ACOL01000096,length=11107>
##contig=<ID=ACOL01000097,length=11048>
##contig=<ID=ACOL01000098,length=11016>
##contig=<ID=ACOL01000099,length=10908>
##contig=<ID=ACOL01000100,length=10904>
##contig=<ID=ACOL01000101,length=10795>
##contig=<ID=ACOL01000102,length=10790>
##contig=<ID=ACOL01000103,length=10738>
##contig=<ID=ACOL01000104,length=10729>
##contig=<ID=ACOL01000105,length=10713>
##contig=<ID=ACOL01000106,length=10678>
##contig=<ID=ACOL01000107,length=10645>
##contig=<ID=ACOL01000108,length=10594>
##contig=<ID=ACOL01000109,length=10569>
##contig=<ID=ACOL01000110,length=10490>
##contig=<ID=ACOL01000111,length=10450>
##contig=<ID=ACOL01000112,length=10442>
##contig=<ID=ACOL01000113,length=10433>
##contig=<ID=ACOL01000114,length=10314>
##contig=<ID=ACOL01000115,length=10289>
##contig=<ID=ACOL01000116,length=10235>
##contig=<ID=ACOL01000117,length=10225>
##contig=<ID=ACOL01000118,length=10177>
##contig=<ID=ACOL01000119,length=10160>
##contig=<ID=ACOL01000120,length=10102>
##contig=<ID=ACOL01000121,length=9985>
##contig=<ID=ACOL01000122,length=9917>
##contig=<ID=ACOL01000123,length=9869>
##contig=<ID=ACOL01000124,length=9720>
##contig=<ID=ACOL01000125,length=9717>
##contig=<ID=ACOL01000126,length=9632>
##contig=<ID=ACOL01000127,length=9606>
##contig=<ID=ACOL01000128,length=9576>
##contig=<ID=ACOL01000129,length=9467>
##contig=<ID=ACOL01000130,length=9449>
##contig=<ID=ACOL01000131,length=9412>
##contig=<ID=ACOL01000132,length=9370>
##contig=<ID=ACOL01000133,length=9365>
##contig=<ID=ACOL01000134,length=9268>
##contig=<ID=ACOL01000135,length=9266>
##contig=<ID=ACOL01000136,length=9244>
##contig=<ID=ACOL01000137,length=9101>
##contig=<ID=ACOL01000138,length=9084>
##contig=<ID=ACOL01000139,length=9029>
##contig=<ID=ACOL01000140,length=8885>
##contig=<ID=ACOL01000141,length=8866>
##contig=<ID=ACOL01000142,length=8831>
##contig=<ID=ACOL01000143,length=8829>
##contig=<ID=ACOL01000144,length=8787>
##contig=<ID=ACOL01000145,length=8622>
##contig=<ID=ACOL01000146,length=8611>
##contig=<ID=ACOL01000147,length=8611>
##contig=<ID=ACOL01000148,length=8607>
##contig=<ID=ACOL01000149,length=8567>
##contig=<ID=ACOL01000150,length=8497>
##contig=<ID=ACOL01000151,length=8491>
##contig=<ID=ACOL01000152,length=8443>
##contig=<ID=ACOL01000153,length=8397>
##contig=<ID=ACOL01000154,length=8366>
##contig=<ID=ACOL01000155,length=8322>
##contig=<ID=ACOL01000156,length=8260>
##contig=<ID=ACOL01000157,length=8236>
##contig=<ID=ACOL01000158,length=8224>
##contig=<ID=ACOL01000159,length=8218>
##contig=<ID=ACOL01000160,length=8183>
##contig=<ID=ACOL01000161,length=8154>
##contig=<ID=ACOL01000162,length=8097>
##contig=<ID=ACOL01000163,length=8081>
##contig=<ID=ACOL01000164,length=8004>
##contig=<ID=ACOL01000165,length=7937>
##contig=<ID=ACOL01000166,length=7937>
##contig=<ID=ACOL01000167,length=7897>
##contig=<ID=ACOL01000168,length=7822>
##contig=<ID=ACOL01000169,length=7776>
##contig=<ID=ACOL01000170,length=7753>
##contig=<ID=ACOL01000171,length=7738>
##contig=<ID=ACOL01000172,length=7731>
##contig=<ID=ACOL01000173,length=7723>
##contig=<ID=ACOL01000174,length=7707>
##contig=<ID=ACOL01000175,length=7705>
##contig=<ID=ACOL01000176,length=7532>
##contig=<ID=ACOL01000177,length=7510>
##contig=<ID=ACOL01000178,length=7498>
##contig=<ID=ACOL01000179,length=7488>
##contig=<ID=ACOL01000180,length=7472>
##contig=<ID=ACOL01000181,length=7439>
##contig=<ID=ACOL01000182,length=7389>
##contig=<ID=ACOL01000183,length=7358>
##contig=<ID=ACOL01000184,length=7348>
##contig=<ID=ACOL01000185,length=7346>
##contig=<ID=ACOL01000186,length=7332>
##contig=<ID=ACOL01000187,length=7330>
##contig=<ID=ACOL01000188,length=7279>
##contig=<ID=ACOL01000189,length=7232>
##contig=<ID=ACOL01000190,length=7223>
##contig=<ID=ACOL01000191,length=7161>
##contig=<ID=ACOL01000192,length=7151>
##contig=<ID=ACOL01000193,length=7106>
##contig=<ID=ACOL01000194,length=7095>
##contig=<ID=ACOL01000195,length=6936>
##contig=<ID=ACOL01000196,length=6935>
##contig=<ID=ACOL01000197,length=6868>
##contig=<ID=ACOL01000198,length=6863>
##contig=<ID=ACOL01000199,length=6832>
##contig=<ID=ACOL01000200,length=6828>
##contig=<ID=ACOL01000201,length=6818>
##contig=<ID=ACOL01000202,length=6796>
##contig=<ID=ACOL01000203,length=6778>
##contig=<ID=ACOL01000204,length=6765>
##contig=<ID=ACOL01000205,length=6718>
##contig=<ID=ACOL01000206,length=6665>
##contig=<ID=ACOL01000207,length=6601>
##contig=<ID=ACOL01000208,length=6588>
##contig=<ID=ACOL01000209,length=6555>
##contig=<ID=ACOL01000210,length=6542>
##contig=<ID=ACOL01000211,length=6537>
##contig=<ID=ACOL01000212,length=6535>
##contig=<ID=ACOL01000213,length=6526>
##contig=<ID=ACOL01000214,length=6510>
##contig=<ID=ACOL01000215,length=6489>
##contig=<ID=ACOL01000216,length=6478>
##contig=<ID=ACOL01000217,length=6474>
##contig=<ID=ACOL01000218,length=6440>
##contig=<ID=ACOL01000219,length=6402>
##contig=<ID=ACOL01000220,length=6388>
##contig=<ID=ACOL01000221,length=6382>
##contig=<ID=ACOL01000222,length=6362>
##contig=<ID=ACOL01000223,length=6360>
##contig=<ID=ACOL01000224,length=6337>
##contig=<ID=ACOL01000225,length=6334>
##contig=<ID=ACOL01000226,length=6239>
##contig=<ID=ACOL01000227,length=6220>
##contig=<ID=ACOL01000228,length=6114>
##contig=<ID=ACOL01000229,length=6058>
##contig=<ID=ACOL01000230,length=6001>
##contig=<ID=ACOL01000231,length=5985>
##contig=<ID=ACOL01000232,length=5975>
##contig=<ID=ACOL01000233,length=5973>
##contig=<ID=ACOL01000234,length=5947>
##contig=<ID=ACOL01000235,length=5893>
##contig=<ID=ACOL01000236,length=5888>
##contig=<ID=ACOL01000237,length=5876>
##contig=<ID=ACOL01000238,length=5866>
##contig=<ID=ACOL01000239,length=5835>
##contig=<ID=ACOL01000240,length=5756>
##contig=<ID=ACOL01000241,length=5749>
##contig=<ID=ACOL01000242,length=5728>
##contig=<ID=ACOL01000243,length=5722>
##contig=<ID=ACOL01000244,length=5696>
##contig=<ID=ACOL01000245,length=5682>
##contig=<ID=ACOL01000246,length=5677>
##contig=<ID=ACOL01000247,length=5648>
##contig=<ID=ACOL01000248,length=5630>
##contig=<ID=ACOL01000249,length=5625>
##contig=<ID=ACOL01000250,length=5568>
##contig=<ID=ACOL01000251,length=5551>
##contig=<ID=ACOL01000252,length=5543>
##contig=<ID=ACOL01000253,length=5542>
##contig=<ID=ACOL01000254,length=5515>
##contig=<ID=ACOL01000255,length=5508>
##contig=<ID=ACOL01000256,length=5485>
##contig=<ID=ACOL01000257,length=5467>
##contig=<ID=ACOL01000258,length=5467>
##contig=<ID=ACOL01000259,length=5446>
##contig=<ID=ACOL01000260,length=5428>
##contig=<ID=ACOL01000261,length=5423>
##contig=<ID=ACOL01000262,length=5409>
##contig=<ID=ACOL01000263,length=5406>
##contig=<ID=ACOL01000264,length=5403>
##contig=<ID=ACOL01000265,length=5392>
##contig=<ID=ACOL01000266,length=5341>
##contig=<ID=ACOL01000267,length=5338>
##contig=<ID=ACOL01000268,length=5266>
##contig=<ID=ACOL01000269,length=5257>
##contig=<ID=ACOL01000270,length=5254>
##contig=<ID=ACOL01000271,length=5241>
##contig=<ID=ACOL01000272,length=5233>
##contig=<ID=ACOL01000273,length=5232>
##contig=<ID=ACOL01000274,length=5211>
##contig=<ID=ACOL01000275,length=5208>
##contig=<ID=ACOL01000276,length=5205>
##contig=<ID=ACOL01000277,length=5193>
##contig=<ID=ACOL01000278,length=5166>
##contig=<ID=ACOL01000279,length=5148>
##contig=<ID=ACOL01000280,length=5134>
##contig=<ID=ACOL01000281,length=5133>
##contig=<ID=ACOL01000282,length=5050>
##contig=<ID=ACOL01000283,length=5047>
##contig=<ID=ACOL01000284,length=5037>
##contig=<ID=ACOL01000285,length=5036>
##contig=<ID=ACOL01000286,length=5023>
##contig=<ID=ACOL01000287,length=5022>
##contig=<ID=ACOL01000288,length=4978>
##contig=<ID=ACOL01000289,length=4968>
##contig=<ID=ACOL01000290,length=4962>
##contig=<ID=ACOL01000291,length=4933>
##contig=<ID=ACOL01000292,length=4930>
##contig=<ID=ACOL01000293,length=4909>
##contig=<ID=ACOL01000294,length=4887>
##contig=<ID=ACOL01000295,length=4886>
##contig=<ID=ACOL01000296,length=4869>
##contig=<ID=ACOL01000297,length=4860>
##contig=<ID=ACOL01000298,length=4854>
##contig=<ID=ACOL01000299,length=4851>
##contig=<ID=ACOL01000300,length=4815>
##contig=<ID=ACOL01000301,length=4811>
##contig=<ID=ACOL01000302,length=4766>
##contig=<ID=ACOL01000303,length=4751>
##contig=<ID=ACOL01000304,length=4718>
##contig=<ID=ACOL01000305,length=4714>
##contig=<ID=ACOL01000306,length=4689>
##contig=<ID=ACOL01000307,length=4670>
##contig=<ID=ACOL01000308,length=4664>
##contig=<ID=ACOL01000309,length=4633>
##contig=<ID=ACOL01000310,length=4605>
##contig=<ID=ACOL01000311,length=4583>
##contig=<ID=ACOL01000312,length=4576>
##contig=<ID=ACOL01000313,length=4545>
##contig=<ID=ACOL01000314,length=4472>
##contig=<ID=ACOL01000315,length=4466>
##contig=<ID=ACOL01000316,length=4460>
##contig=<ID=ACOL01000317,length=4450>
##contig=<ID=ACOL01000318,length=4432>
##contig=<ID=ACOL01000319,length=4412>
##contig=<ID=ACOL01000320,length=4404>
##contig=<ID=ACOL01000321,length=4395>
##contig=<ID=ACOL01000322,length=4390>
##contig=<ID=ACOL01000323,length=4385>
##contig=<ID=ACOL01000324,length=4382>
##contig=<ID=ACOL01000325,length=4365>
##contig=<ID=ACOL01000326,length=4362>
##contig=<ID=ACOL01000327,length=4302>
##contig=<ID=ACOL01000328,length=4300>
##contig=<ID=ACOL01000329,length=4289>
##contig=<ID=ACOL01000330,length=4276>
##contig=<ID=ACOL01000331,length=4228>
##contig=<ID=ACOL01000332,length=4219>
##contig=<ID=ACOL01000333,length=4189>
##contig=<ID=ACOL01000334,length=4168>
##contig=<ID=ACOL01000335,length=4132>
##contig=<ID=ACOL01000336,length=4126>
##contig=<ID=ACOL01000337,length=4108>
##contig=<ID=ACOL01000338,length=4090>
##contig=<ID=ACOL01000339,length=4080>
##contig=<ID=ACOL01000340,length=4074>
##contig=<ID=ACOL01000341,length=4067>
##contig=<ID=ACOL01000342,length=4054>
##contig=<ID=ACOL01000343,length=4052>
##contig=<ID=ACOL01000344,length=4044>
##contig=<ID=ACOL01000345,length=3999>
##contig=<ID=ACOL01000346,length=3998>
##contig=<ID=ACOL01000347,length=3970>
##contig=<ID=ACOL01000348,length=3928>
##contig=<ID=ACOL01000349,length=3923>
##contig=<ID=ACOL01000350,length=3913>
##contig=<ID=ACOL01000351,length=3893>
##contig=<ID=ACOL01000352,length=3883>
##contig=<ID=ACOL01000353,length=3882>
##contig=<ID=ACOL01000354,length=3843>
##contig=<ID=ACOL01000355,length=3840>
##contig=<ID=ACOL01000356,length=3836>
##contig=<ID=ACOL01000357,length=3811>
##contig=<ID=ACOL01000358,length=3810>
##contig=<ID=ACOL01000359,length=3810>
##contig=<ID=ACOL01000360,length=3773>
##contig=<ID=ACOL01000361,length=3770>
##contig=<ID=ACOL01000362,length=3766>
##contig=<ID=ACOL01000363,length=3765>
##contig=<ID=ACOL01000364,length=3733>
##contig=<ID=ACOL01000365,length=3732>
##contig=<ID=ACOL01000366,length=3731>
##contig=<ID=ACOL01000367,length=3723>
##contig=<ID=ACOL01000368,length=3718>
##contig=<ID=ACOL01000369,length=3708>
##contig=<ID=ACOL01000370,length=3697>
##contig=<ID=ACOL01000371,length=3693>
##contig=<ID=ACOL01000372,length=3684>
##contig=<ID=ACOL01000373,length=3634>
##contig=<ID=ACOL01000374,length=3633>
##contig=<ID=ACOL01000375,length=3631>
##contig=<ID=ACOL01000376,length=3625>
##contig=<ID=ACOL01000377,length=3615>
##contig=<ID=ACOL01000378,length=3605>
##contig=<ID=ACOL01000379,length=3603>
##contig=<ID=ACOL01000380,length=3597>
##contig=<ID=ACOL01000381,length=3596>
##contig=<ID=ACOL01000382,length=3583>
##contig=<ID=ACOL01000383,length=3576>
##contig=<ID=ACOL01000384,length=3572>
##contig=<ID=ACOL01000385,length=3570>
##contig=<ID=ACOL01000386,length=3560>
##contig=<ID=ACOL01000387,length=3557>
##contig=<ID=ACOL01000388,length=3553>
##contig=<ID=ACOL01000389,length=3523>
##contig=<ID=ACOL01000390,length=3521>
##contig=<ID=ACOL01000391,length=3512>
##contig=<ID=ACOL01000392,length=3492>
##contig=<ID=ACOL01000393,length=3488>
##contig=<ID=ACOL01000394,length=3479>
##contig=<ID=ACOL01000395,length=3460>
##contig=<ID=ACOL01000396,length=3437>
##contig=<ID=ACOL01000397,length=3432>
##contig=<ID=ACOL01000398,length=3430>
##contig=<ID=ACOL01000399,length=3419>
##contig=<ID=ACOL01000400,length=3418>
##contig=<ID=ACOL01000401,length=3416>
##contig=<ID=ACOL01000402,length=3408>
##contig=<ID=ACOL01000403,length=3394>
##contig=<ID=ACOL01000404,length=3388>
##contig=<ID=ACOL01000405,length=3371>
##contig=<ID=ACOL01000406,length=3366>
##contig=<ID=ACOL01000407,length=3365>
##contig=<ID=ACOL01000408,length=3353>
##contig=<ID=ACOL01000409,length=3330>
##contig=<ID=ACOL01000410,length=3322>
##contig=<ID=ACOL01000411,length=3317>
##contig=<ID=ACOL01000412,length=3308>
##contig=<ID=ACOL01000413,length=3308>
##contig=<ID=ACOL01000414,length=3304>
##contig=<ID=ACOL01000415,length=3289>
##contig=<ID=ACOL01000416,length=3288>
##contig=<ID=ACOL01000417,length=3287>
##contig=<ID=ACOL01000418,length=3245>
##contig=<ID=ACOL01000419,length=3232>
##contig=<ID=ACOL01000420,length=3219>
##contig=<ID=ACOL01000421,length=3213>
##contig=<ID=ACOL01000422,length=3208>
##contig=<ID=ACOL01000423,length=3192>
##contig=<ID=ACOL01000424,length=3175>
##contig=<ID=ACOL01000425,length=3166>
##contig=<ID=ACOL01000426,length=3156>
##contig=<ID=ACOL01000427,length=3156>
##contig=<ID=ACOL01000428,length=3149>
##contig=<ID=ACOL01000429,length=3137>
##contig=<ID=ACOL01000430,length=3136>
##contig=<ID=ACOL01000431,length=3113>
##contig=<ID=ACOL01000432,length=3106>
##contig=<ID=ACOL01000433,length=3098>
##contig=<ID=ACOL01000434,length=3097>
##contig=<ID=ACOL01000435,length=3097>
##contig=<ID=ACOL01000436,length=3083>
##contig=<ID=ACOL01000437,length=3071>
##contig=<ID=ACOL01000438,length=3063>
##contig=<ID=ACOL01000439,length=3061>
##contig=<ID=ACOL01000440,length=3061>
##contig=<ID=ACOL01000441,length=3059>
##contig=<ID=ACOL01000442,length=3057>
##contig=<ID=ACOL01000443,length=3051>
##contig=<ID=ACOL01000444,length=3047>
##contig=<ID=ACOL01000445,length=3036>
##contig=<ID=ACOL01000446,length=3035>
##contig=<ID=ACOL01000447,length=3025>
##contig=<ID=ACOL01000448,length=3024>
##contig=<ID=ACOL01000449,length=3023>
##contig=<ID=ACOL01000450,length=3009>
##contig=<ID=ACOL01000451,length=3007>
##contig=<ID=ACOL01000452,length=2996>
##contig=<ID=ACOL01000453,length=2988>
##contig=<ID=ACOL01000454,length=2987>
##contig=<ID=ACOL01000455,length=2984>
##contig=<ID=ACOL01000456,length=2965>
##contig=<ID=ACOL01000457,length=2959>
##contig=<ID=ACOL01000458,length=2959>
##contig=<ID=ACOL01000459,length=2952>
##contig=<ID=ACOL01000460,length=2940>
##contig=<ID=ACOL01000461,length=2939>
##contig=<ID=ACOL01000462,length=2938>
##contig=<ID=ACOL01000463,length=2936>
##contig=<ID=ACOL01000464,length=2936>
##contig=<ID=ACOL01000465,length=2934>
##contig=<ID=ACOL01000466,length=2927>
##contig=<ID=ACOL01000467,length=2924>
##contig=<ID=ACOL01000468,length=2922>
##contig=<ID=ACOL01000469,length=2902>
##contig=<ID=ACOL01000470,length=2902>
##contig=<ID=ACOL01000471,length=2877>
##contig=<ID=ACOL01000472,length=2862>
##contig=<ID=ACOL01000473,length=2841>
##contig=<ID=ACOL01000474,length=2839>
##contig=<ID=ACOL01000475,length=2829>
##contig=<ID=ACOL01000476,length=2814>
##contig=<ID=ACOL01000477,length=2811>
##contig=<ID=ACOL01000478,length=2809>
##contig=<ID=ACOL01000479,length=2805>
##contig=<ID=ACOL01000480,length=2803>
##contig=<ID=ACOL01000481,length=2798>
##contig=<ID=ACOL01000482,length=2792>
##contig=<ID=ACOL01000483,length=2789>
##contig=<ID=ACOL01000484,length=2787>
##contig=<ID=ACOL01000485,length=2785>
##contig=<ID=ACOL01000486,length=2784>
##contig=<ID=ACOL01000487,length=2780>
##contig=<ID=ACOL01000488,length=2773>
##contig=<ID=ACOL01000489,length=2772>
##contig=<ID=ACOL01000490,length=2770>
##contig=<ID=ACOL01000491,length=2766>
##contig=<ID=ACOL01000492,length=2763>
##contig=<ID=ACOL01000493,length=2750>
##contig=<ID=ACOL01000494,length=2730>
##contig=<ID=ACOL01000495,length=2729>
##contig=<ID=ACOL01000496,length=2722>
##contig=<ID=ACOL01000497,length=2719>
##contig=<ID=ACOL01000498,length=2716>
##contig=<ID=ACOL01000499,length=2708>
##contig=<ID=ACOL01000500,length=2706>
##contig=<ID=ACOL01000501,length=2702>
##contig=<ID=ACOL01000502,length=2700>
##contig=<ID=ACOL01000503,length=2697>
##contig=<ID=ACOL01000504,length=2695>
##contig=<ID=ACOL01000505,length=2693>
##contig=<ID=ACOL01000506,length=2691>
##contig=<ID=ACOL01000507,length=2689>
##contig=<ID=ACOL01000508,length=2676>
##contig=<ID=ACOL01000509,length=2662>
##contig=<ID=ACOL01000510,length=2651>
##contig=<ID=ACOL01000511,length=2650>
##contig=<ID=ACOL01000512,length=2646>
##contig=<ID=ACOL01000513,length=2642>
##contig=<ID=ACOL01000514,length=2637>
##contig=<ID=ACOL01000515,length=2633>
##contig=<ID=ACOL01000516,length=2631>
##contig=<ID=ACOL01000517,length=2618>
##contig=<ID=ACOL01000518,length=2616>
##contig=<ID=ACOL01000519,length=2616>
##contig=<ID=ACOL01000520,length=2612>
##contig=<ID=ACOL01000521,length=2610>
##contig=<ID=ACOL01000522,length=2607>
##contig=<ID=ACOL01000523,length=2607>
##contig=<ID=ACOL01000524,length=2605>
##contig=<ID=ACOL01000525,length=2595>
##contig=<ID=ACOL01000526,length=2593>
##contig=<ID=ACOL01000527,length=2591>
##contig=<ID=ACOL01000528,length=2590>
##contig=<ID=ACOL01000529,length=2587>
##contig=<ID=ACOL01000530,length=2586>
##contig=<ID=ACOL01000531,length=2581>
##contig=<ID=ACOL01000532,length=2577>
##contig=<ID=ACOL01000533,length=2567>
##contig=<ID=ACOL01000534,length=2555>
##contig=<ID=ACOL01000535,length=2550>
##contig=<ID=ACOL01000536,length=2548>
##contig=<ID=ACOL01000537,length=2546>
##contig=<ID=ACOL01000538,length=2546>
##contig=<ID=ACOL01000539,length=2541>
##contig=<ID=ACOL01000540,length=2540>
##contig=<ID=ACOL01000541,length=2537>
##contig=<ID=ACOL01000542,length=2531>
##contig=<ID=ACOL01000543,length=2530>
##contig=<ID=ACOL01000544,length=2526>
##contig=<ID=ACOL01000545,length=2522>
##contig=<ID=ACOL01000546,length=2502>
##contig=<ID=ACOL01000547,length=2495>
##contig=<ID=ACOL01000548,length=2494>
##contig=<ID=ACOL01000549,length=2490>
##contig=<ID=ACOL01000550,length=2487>
##contig=<ID=ACOL01000551,length=2475>
##contig=<ID=ACOL01000552,length=2474>
##contig=<ID=ACOL01000553,length=2473>
##contig=<ID=ACOL01000554,length=2472>
##contig=<ID=ACOL01000555,length=2469>
##contig=<ID=ACOL01000556,length=2467>
##contig=<ID=ACOL01000557,length=2461>
##contig=<ID=ACOL01000558,length=2458>
##contig=<ID=ACOL01000559,length=2449>
##contig=<ID=ACOL01000560,length=2442>
##contig=<ID=ACOL01000561,length=2435>
##contig=<ID=ACOL01000562,length=2420>
##contig=<ID=ACOL01000563,length=2412>
##contig=<ID=ACOL01000564,length=2397>
##contig=<ID=ACOL01000565,length=2383>
##contig=<ID=ACOL01000566,length=2378>
##contig=<ID=ACOL01000567,length=2378>
##contig=<ID=ACOL01000568,length=2375>
##contig=<ID=ACOL01000569,length=2375>
##contig=<ID=ACOL01000570,length=2364>
##contig=<ID=ACOL01000571,length=2360>
##contig=<ID=ACOL01000572,length=2354>
##contig=<ID=ACOL01000573,length=2353>
##contig=<ID=ACOL01000574,length=2349>
##contig=<ID=ACOL01000575,length=2345>
##contig=<ID=ACOL01000576,length=2345>
##contig=<ID=ACOL01000577,length=2337>
##contig=<ID=ACOL01000578,length=2337>
##contig=<ID=ACOL01000579,length=2335>
##contig=<ID=ACOL01000580,length=2335>
##contig=<ID=ACOL01000581,length=2331>
##contig=<ID=ACOL01000582,length=2324>
##contig=<ID=ACOL01000583,length=2312>
##contig=<ID=ACOL01000584,length=2311>
##contig=<ID=ACOL01000585,length=2307>
##contig=<ID=ACOL01000586,length=2305>
##contig=<ID=ACOL01000587,length=2298>
##contig=<ID=ACOL01000588,length=2281>
##contig=<ID=ACOL01000589,length=2276>
##contig=<ID=ACOL01000590,length=2268>
##contig=<ID=ACOL01000591,length=2268>
##contig=<ID=ACOL01000592,length=2267>
##contig=<ID=ACOL01000593,length=2267>
##contig=<ID=ACOL01000594,length=2266>
##contig=<ID=ACOL01000595,length=2263>
##contig=<ID=ACOL01000596,length=2261>
##contig=<ID=ACOL01000597,length=2259>
##contig=<ID=ACOL01000598,length=2251>
##contig=<ID=ACOL01000599,length=2250>
##contig=<ID=ACOL01000600,length=2244>
##contig=<ID=ACOL01000601,length=2240>
##contig=<ID=ACOL01000602,length=2232>
##contig=<ID=ACOL01000603,length=2223>
##contig=<ID=ACOL01000604,length=2212>
##contig=<ID=ACOL01000605,length=2198>
##contig=<ID=ACOL01000606,length=2195>
##contig=<ID=ACOL01000607,length=2189>
##contig=<ID=ACOL01000608,length=2186>
##contig=<ID=ACOL01000609,length=2184>
##contig=<ID=ACOL01000610,length=2179>
##contig=<ID=ACOL01000611,length=2161>
##contig=<ID=ACOL01000612,length=2159>
##contig=<ID=ACOL01000613,length=2153>
##contig=<ID=ACOL01000614,length=2150>
##contig=<ID=ACOL01000615,length=2145>
##contig=<ID=ACOL01000616,length=2144>
##contig=<ID=ACOL01000617,length=2134>
##contig=<ID=ACOL01000618,length=2133>
##contig=<ID=ACOL01000619,length=2120>
##contig=<ID=ACOL01000620,length=2112>
##contig=<ID=ACOL01000621,length=2110>
##contig=<ID=ACOL01000622,length=2109>
##contig=<ID=ACOL01000623,length=2101>
##contig=<ID=ACOL01000624,length=2085>
##contig=<ID=ACOL01000625,length=2084>
##contig=<ID=ACOL01000626,length=2075>
##contig=<ID=ACOL01000627,length=2071>
##contig=<ID=ACOL01000628,length=2064>
##contig=<ID=ACOL01000629,length=2063>
##contig=<ID=ACOL01000630,length=2057>
##contig=<ID=ACOL01000631,length=2040>
##contig=<ID=ACOL01000632,length=2039>
##contig=<ID=ACOL01000633,length=2025>
##contig=<ID=ACOL01000634,length=2022>
##contig=<ID=ACOL01000635,length=2013>
##contig=<ID=ACOL01000636,length=2012>
##contig=<ID=ACOL01000637,length=2009>
##contig=<ID=ACOL01000638,length=2008>
##contig=<ID=ACOL01000639,length=2006>
##contig=<ID=ACOL01000640,length=1998>
##contig=<ID=ACOL01000641,length=1993>
##contig=<ID=ACOL01000642,length=1990>
##contig=<ID=ACOL01000643,length=1989>
##contig=<ID=ACOL01000644,length=1988>
##contig=<ID=ACOL01000645,length=1984>
##contig=<ID=ACOL01000646,length=1979>
##contig=<ID=ACOL01000647,length=1973>
##contig=<ID=ACOL01000648,length=1972>
##contig=<ID=ACOL01000649,length=1971>
##contig=<ID=ACOL01000650,length=1967>
##contig=<ID=ACOL01000651,length=1966>
##contig=<ID=ACOL01000652,length=1959>
##contig=<ID=ACOL01000653,length=1956>
##contig=<ID=ACOL01000654,length=1956>
##contig=<ID=ACOL01000655,length=1952>
##contig=<ID=ACOL01000656,length=1940>
##contig=<ID=ACOL01000657,length=1939>
##contig=<ID=ACOL01000658,length=1939>
##contig=<ID=ACOL01000659,length=1938>
##contig=<ID=ACOL01000660,length=1938>
##contig=<ID=ACOL01000661,length=1936>
##contig=<ID=ACOL01000662,length=1935>
##contig=<ID=ACOL01000663,length=1933>
##contig=<ID=ACOL01000664,length=1931>
##contig=<ID=ACOL01000665,length=1929>
##contig=<ID=ACOL01000666,length=1928>
##contig=<ID=ACOL01000667,length=1927>
##contig=<ID=ACOL01000668,length=1924>
##contig=<ID=ACOL01000669,length=1923>
##contig=<ID=ACOL01000670,length=1918>
##contig=<ID=ACOL01000671,length=1916>
##contig=<ID=ACOL01000672,length=1905>
##contig=<ID=ACOL01000673,length=1895>
##contig=<ID=ACOL01000674,length=1894>
##contig=<ID=ACOL01000675,length=1894>
##contig=<ID=ACOL01000676,length=1893>
##contig=<ID=ACOL01000677,length=1889>
##contig=<ID=ACOL01000678,length=1889>
##contig=<ID=ACOL01000679,length=1877>
##contig=<ID=ACOL01000680,length=1875>
##contig=<ID=ACOL01000681,length=1875>
##contig=<ID=ACOL01000682,length=1875>
##contig=<ID=ACOL01000683,length=1871>
##contig=<ID=ACOL01000684,length=1871>
##contig=<ID=ACOL01000685,length=1870>
##contig=<ID=ACOL01000686,length=1869>
##contig=<ID=ACOL01000687,length=1862>
##contig=<ID=ACOL01000688,length=1859>
##contig=<ID=ACOL01000689,length=1857>
##contig=<ID=ACOL01000690,length=1855>
##contig=<ID=ACOL01000691,length=1854>
##contig=<ID=ACOL01000692,length=1852>
##contig=<ID=ACOL01000693,length=1843>
##contig=<ID=ACOL01000694,length=1842>
##contig=<ID=ACOL01000695,length=1841>
##contig=<ID=ACOL01000696,length=1838>
##contig=<ID=ACOL01000697,length=1836>
##contig=<ID=ACOL01000698,length=1828>
##contig=<ID=ACOL01000699,length=1828>
##contig=<ID=ACOL01000700,length=1828>
##contig=<ID=ACOL01000701,length=1824>
##contig=<ID=ACOL01000702,length=1819>
##contig=<ID=ACOL01000703,length=1818>
##contig=<ID=ACOL01000704,length=1815>
##contig=<ID=ACOL01000705,length=1815>
##contig=<ID=ACOL01000706,length=1810>
##contig=<ID=ACOL01000707,length=1809>
##contig=<ID=ACOL01000708,length=1807>
##contig=<ID=ACOL01000709,length=1805>
##contig=<ID=ACOL01000710,length=1804>
##contig=<ID=ACOL01000711,length=1804>
##contig=<ID=ACOL01000712,length=1803>
##contig=<ID=ACOL01000713,length=1798>
##contig=<ID=ACOL01000714,length=1796>
##contig=<ID=ACOL01000715,length=1792>
##contig=<ID=ACOL01000716,length=1788>
##contig=<ID=ACOL01000717,length=1783>
##contig=<ID=ACOL01000718,length=1777>
##contig=<ID=ACOL01000719,length=1774>
##contig=<ID=ACOL01000720,length=1772>
##contig=<ID=ACOL01000721,length=1769>
##contig=<ID=ACOL01000722,length=1765>
##contig=<ID=ACOL01000723,length=1763>
##contig=<ID=ACOL01000724,length=1761>
##contig=<ID=ACOL01000725,length=1757>
##contig=<ID=ACOL01000726,length=1749>
##contig=<ID=ACOL01000727,length=1741>
##contig=<ID=ACOL01000728,length=1738>
##contig=<ID=ACOL01000729,length=1737>
##contig=<ID=ACOL01000730,length=1729>
##contig=<ID=ACOL01000731,length=1728>
##contig=<ID=ACOL01000732,length=1728>
##contig=<ID=ACOL01000733,length=1727>
##contig=<ID=ACOL01000734,length=1720>
##contig=<ID=ACOL01000735,length=1710>
##contig=<ID=ACOL01000736,length=1704>
##contig=<ID=ACOL01000737,length=1703>
##contig=<ID=ACOL01000738,length=1697>
##contig=<ID=ACOL01000739,length=1697>
##contig=<ID=ACOL01000740,length=1695>
##contig=<ID=ACOL01000741,length=1692>
##contig=<ID=ACOL01000742,length=1683>
##contig=<ID=ACOL01000743,length=1672>
##contig=<ID=ACOL01000744,length=1672>
##contig=<ID=ACOL01000745,length=1670>
##contig=<ID=ACOL01000746,length=1664>
##contig=<ID=ACOL01000747,length=1662>
##contig=<ID=ACOL01000748,length=1657>
##contig=<ID=ACOL01000749,length=1656>
##contig=<ID=ACOL01000750,length=1654>
##contig=<ID=ACOL01000751,length=1653>
##contig=<ID=ACOL01000752,length=1652>
##contig=<ID=ACOL01000753,length=1645>
##contig=<ID=ACOL01000754,length=1645>
##contig=<ID=ACOL01000755,length=1644>
##contig=<ID=ACOL01000756,length=1641>
##contig=<ID=ACOL01000757,length=1640>
##contig=<ID=ACOL01000758,length=1639>
##contig=<ID=ACOL01000759,length=1636>
##contig=<ID=ACOL01000760,length=1636>
##contig=<ID=ACOL01000761,length=1635>
##contig=<ID=ACOL01000762,length=1628>
##contig=<ID=ACOL01000763,length=1626>
##contig=<ID=ACOL01000764,length=1625>
##contig=<ID=ACOL01000765,length=1624>
##contig=<ID=ACOL01000766,length=1622>
##contig=<ID=ACOL01000767,length=1621>
##contig=<ID=ACOL01000768,length=1620>
##contig=<ID=ACOL01000769,length=1611>
##contig=<ID=ACOL01000770,length=1609>
##contig=<ID=ACOL01000771,length=1602>
##contig=<ID=ACOL01000772,length=1601>
##contig=<ID=ACOL01000773,length=1599>
##contig=<ID=ACOL01000774,length=1597>
##contig=<ID=ACOL01000775,length=1595>
##contig=<ID=ACOL01000776,length=1595>
##contig=<ID=ACOL01000777,length=1589>
##contig=<ID=ACOL01000778,length=1588>
##contig=<ID=ACOL01000779,length=1584>
##contig=<ID=ACOL01000780,length=1580>
##contig=<ID=ACOL01000781,length=1574>
##contig=<ID=ACOL01000782,length=1574>
##contig=<ID=ACOL01000783,length=1573>
##contig=<ID=ACOL01000784,length=1573>
##contig=<ID=ACOL01000785,length=1572>
##contig=<ID=ACOL01000786,length=1571>
##contig=<ID=ACOL01000787,length=1568>
##contig=<ID=ACOL01000788,length=1567>
##contig=<ID=ACOL01000789,length=1567>
##contig=<ID=ACOL01000790,length=1563>
##contig=<ID=ACOL01000791,length=1561>
##contig=<ID=ACOL01000792,length=1559>
##contig=<ID=ACOL01000793,length=1557>
##contig=<ID=ACOL01000794,length=1556>
##contig=<ID=ACOL01000795,length=1555>
##contig=<ID=ACOL01000796,length=1555>
##contig=<ID=ACOL01000797,length=1551>
##contig=<ID=ACOL01000798,length=1546>
##contig=<ID=ACOL01000799,length=1544>
##contig=<ID=ACOL01000800,length=1542>
##contig=<ID=ACOL01000801,length=1541>
##contig=<ID=ACOL01000802,length=1541>
##contig=<ID=ACOL01000803,length=1540>
##contig=<ID=ACOL01000804,length=1538>
##contig=<ID=ACOL01000805,length=1523>
##contig=<ID=ACOL01000806,length=1520>
##contig=<ID=ACOL01000807,length=1519>
##contig=<ID=ACOL01000808,length=1519>
##contig=<ID=ACOL01000809,length=1513>
##contig=<ID=ACOL01000810,length=1512>
##contig=<ID=ACOL01000811,length=1512>
##contig=<ID=ACOL01000812,length=1511>
##contig=<ID=ACOL01000813,length=1507>
##contig=<ID=ACOL01000814,length=1504>
##contig=<ID=ACOL01000815,length=1504>
##contig=<ID=ACOL01000816,length=1501>
##contig=<ID=ACOL01000817,length=1500>
##contig=<ID=ACOL01000818,length=1499>
##contig=<ID=ACOL01000819,length=1499>
##contig=<ID=ACOL01000820,length=1498>
##contig=<ID=ACOL01000821,length=1494>
##contig=<ID=ACOL01000822,length=1494>
##contig=<ID=ACOL01000823,length=1493>
##contig=<ID=ACOL01000824,length=1491>
##contig=<ID=ACOL01000825,length=1488>
##contig=<ID=ACOL01000826,length=1486>
##contig=<ID=ACOL01000827,length=1477>
##contig=<ID=ACOL01000828,length=1476>
##contig=<ID=ACOL01000829,length=1474>
##contig=<ID=ACOL01000830,length=1472>
##contig=<ID=ACOL01000831,length=1472>
##contig=<ID=ACOL01000832,length=1457>
##contig=<ID=ACOL01000833,length=1456>
##contig=<ID=ACOL01000834,length=1453>
##contig=<ID=ACOL01000835,length=1450>
##contig=<ID=ACOL01000836,length=1447>
##contig=<ID=ACOL01000837,length=1441>
##contig=<ID=ACOL01000838,length=1440>
##contig=<ID=ACOL01000839,length=1437>
##contig=<ID=ACOL01000840,length=1436>
##contig=<ID=ACOL01000841,length=1436>
##contig=<ID=ACOL01000842,length=1436>
##contig=<ID=ACOL01000843,length=1435>
##contig=<ID=ACOL01000844,length=1435>
##contig=<ID=ACOL01000845,length=1435>
##contig=<ID=ACOL01000846,length=1435>
##contig=<ID=ACOL01000847,length=1433>
##contig=<ID=ACOL01000848,length=1432>
##contig=<ID=ACOL01000849,length=1428>
##contig=<ID=ACOL01000850,length=1426>
##contig=<ID=ACOL01000851,length=1425>
##contig=<ID=ACOL01000852,length=1421>
##contig=<ID=ACOL01000853,length=1421>
##contig=<ID=ACOL01000854,length=1418>
##contig=<ID=ACOL01000855,length=1418>
##contig=<ID=ACOL01000856,length=1415>
##contig=<ID=ACOL01000857,length=1415>
##contig=<ID=ACOL01000858,length=1414>
##contig=<ID=ACOL01000859,length=1413>
##contig=<ID=ACOL01000860,length=1411>
##contig=<ID=ACOL01000861,length=1409>
##contig=<ID=ACOL01000862,length=1408>
##contig=<ID=ACOL01000863,length=1407>
##contig=<ID=ACOL01000864,length=1406>
##contig=<ID=ACOL01000865,length=1403>
##contig=<ID=ACOL01000866,length=1403>
##contig=<ID=ACOL01000867,length=1396>
##contig=<ID=ACOL01000868,length=1396>
##contig=<ID=ACOL01000869,length=1394>
##contig=<ID=ACOL01000870,length=1394>
##contig=<ID=ACOL01000871,length=1392>
##contig=<ID=ACOL01000872,length=1391>
##contig=<ID=ACOL01000873,length=1389>
##contig=<ID=ACOL01000874,length=1388>
##contig=<ID=ACOL01000875,length=1386>
##contig=<ID=ACOL01000876,length=1384>
##contig=<ID=ACOL01000877,length=1381>
##contig=<ID=ACOL01000878,length=1381>
##contig=<ID=ACOL01000879,length=1381>
##contig=<ID=ACOL01000880,length=1381>
##contig=<ID=ACOL01000881,length=1379>
##contig=<ID=ACOL01000882,length=1379>
##contig=<ID=ACOL01000883,length=1378>
##contig=<ID=ACOL01000884,length=1377>
##contig=<ID=ACOL01000885,length=1374>
##contig=<ID=ACOL01000886,length=1372>
##contig=<ID=ACOL01000887,length=1372>
##contig=<ID=ACOL01000888,length=1371>
##contig=<ID=ACOL01000889,length=1370>
##contig=<ID=ACOL01000890,length=1370>
##contig=<ID=ACOL01000891,length=1369>
##contig=<ID=ACOL01000892,length=1368>
##contig=<ID=ACOL01000893,length=1367>
##contig=<ID=ACOL01000894,length=1363>
##contig=<ID=ACOL01000895,length=1363>
##contig=<ID=ACOL01000896,length=1352>
##contig=<ID=ACOL01000897,length=1351>
##contig=<ID=ACOL01000898,length=1351>
##contig=<ID=ACOL01000899,length=1343>
##contig=<ID=ACOL01000900,length=1340>
##contig=<ID=ACOL01000901,length=1340>
##contig=<ID=ACOL01000902,length=1336>
##contig=<ID=ACOL01000903,length=1336>
##contig=<ID=ACOL01000904,length=1336>
##contig=<ID=ACOL01000905,length=1336>
##contig=<ID=ACOL01000906,length=1332>
##contig=<ID=ACOL01000907,length=1332>
##contig=<ID=ACOL01000908,length=1331>
##contig=<ID=ACOL01000909,length=1328>
##contig=<ID=ACOL01000910,length=1327>
##contig=<ID=ACOL01000911,length=1324>
##contig=<ID=ACOL01000912,length=1323>
##contig=<ID=ACOL01000913,length=1323>
##contig=<ID=ACOL01000914,length=1320>
##contig=<ID=ACOL01000915,length=1320>
##contig=<ID=ACOL01000916,length=1316>
##contig=<ID=ACOL01000917,length=1316>
##contig=<ID=ACOL01000918,length=1313>
##contig=<ID=ACOL01000919,length=1312>
##contig=<ID=ACOL01000920,length=1310>
##contig=<ID=ACOL01000921,length=1309>
##contig=<ID=ACOL01000922,length=1309>
##contig=<ID=ACOL01000923,length=1307>
##contig=<ID=ACOL01000924,length=1306>
##contig=<ID=ACOL01000925,length=1306>
##contig=<ID=ACOL01000926,length=1300>
##contig=<ID=ACOL01000927,length=1294>
##contig=<ID=ACOL01000928,length=1294>
##contig=<ID=ACOL01000929,length=1294>
##contig=<ID=ACOL01000930,length=1293>
##contig=<ID=ACOL01000931,length=1291>
##contig=<ID=ACOL01000932,length=1291>
##contig=<ID=ACOL01000933,length=1291>
##contig=<ID=ACOL01000934,length=1290>
##contig=<ID=ACOL01000935,length=1287>
##contig=<ID=ACOL01000936,length=1286>
##contig=<ID=ACOL01000937,length=1285>
##contig=<ID=ACOL01000938,length=1285>
##contig=<ID=ACOL01000939,length=1282>
##contig=<ID=ACOL01000940,length=1279>
##contig=<ID=ACOL01000941,length=1278>
##contig=<ID=ACOL01000942,length=1278>
##contig=<ID=ACOL01000943,length=1278>
##contig=<ID=ACOL01000944,length=1274>
##contig=<ID=ACOL01000945,length=1273>
##contig=<ID=ACOL01000946,length=1273>
##contig=<ID=ACOL01000947,length=1270>
##contig=<ID=ACOL01000948,length=1270>
##contig=<ID=ACOL01000949,length=1268>
##contig=<ID=ACOL01000950,length=1267>
##contig=<ID=ACOL01000951,length=1264>
##contig=<ID=ACOL01000952,length=1263>
##contig=<ID=ACOL01000953,length=1263>
##contig=<ID=ACOL01000954,length=1262>
##contig=<ID=ACOL01000955,length=1257>
##contig=<ID=ACOL01000956,length=1256>
##contig=<ID=ACOL01000957,length=1252>
##contig=<ID=ACOL01000958,length=1251>
##contig=<ID=ACOL01000959,length=1251>
##contig=<ID=ACOL01000960,length=1251>
##contig=<ID=ACOL01000961,length=1250>
##contig=<ID=ACOL01000962,length=1250>
##contig=<ID=ACOL01000963,length=1250>
##contig=<ID=ACOL01000964,length=1248>
##contig=<ID=ACOL01000965,length=1246>
##contig=<ID=ACOL01000966,length=1245>
##contig=<ID=ACOL01000967,length=1243>
##contig=<ID=ACOL01000968,length=1243>
##contig=<ID=ACOL01000969,length=1241>
##contig=<ID=ACOL01000970,length=1240>
##contig=<ID=ACOL01000971,length=1240>
##contig=<ID=ACOL01000972,length=1238>
##contig=<ID=ACOL01000973,length=1237>
##contig=<ID=ACOL01000974,length=1236>
##contig=<ID=ACOL01000975,length=1233>
##contig=<ID=ACOL01000976,length=1231>
##contig=<ID=ACOL01000977,length=1230>
##contig=<ID=ACOL01000978,length=1228>
##contig=<ID=ACOL01000979,length=1228>
##contig=<ID=ACOL01000980,length=1228>
##contig=<ID=ACOL01000981,length=1227>
##contig=<ID=ACOL01000982,length=1227>
##contig=<ID=ACOL01000983,length=1221>
##contig=<ID=ACOL01000984,length=1219>
##contig=<ID=ACOL01000985,length=1218>
##contig=<ID=ACOL01000986,length=1218>
##contig=<ID=ACOL01000987,length=1218>
##contig=<ID=ACOL01000988,length=1217>
##contig=<ID=ACOL01000989,length=1215>
##contig=<ID=ACOL01000990,length=1215>
##contig=<ID=ACOL01000991,length=1214>
##contig=<ID=ACOL01000992,length=1214>
##contig=<ID=ACOL01000993,length=1213>
##contig=<ID=ACOL01000994,length=1212>
##contig=<ID=ACOL01000995,length=1211>
##contig=<ID=ACOL01000996,length=1211>
##contig=<ID=ACOL01000997,length=1209>
##contig=<ID=ACOL01000998,length=1209>
##contig=<ID=ACOL01000999,length=1208>
##contig=<ID=ACOL01001000,length=1208>
##contig=<ID=ACOL01001001,length=1208>
##contig=<ID=ACOL01001002,length=1208>
##contig=<ID=ACOL01001003,length=1205>
##contig=<ID=ACOL01001004,length=1205>
##contig=<ID=ACOL01001005,length=1203>
##contig=<ID=ACOL01001006,length=1202>
##contig=<ID=ACOL01001007,length=1202>
##contig=<ID=ACOL01001008,length=1202>
##contig=<ID=ACOL01001009,length=1200>
##contig=<ID=ACOL01001010,length=1199>
##contig=<ID=ACOL01001011,length=1198>
##contig=<ID=ACOL01001012,length=1197>
##contig=<ID=ACOL01001013,length=1196>
##contig=<ID=ACOL01001014,length=1194>
##contig=<ID=ACOL01001015,length=1194>
##contig=<ID=ACOL01001016,length=1194>
##contig=<ID=ACOL01001017,length=1193>
##contig=<ID=ACOL01001018,length=1193>
##contig=<ID=ACOL01001019,length=1192>
##contig=<ID=ACOL01001020,length=1191>
##contig=<ID=ACOL01001021,length=1190>
##contig=<ID=ACOL01001022,length=1186>
##contig=<ID=ACOL01001023,length=1184>
##contig=<ID=ACOL01001024,length=1184>
##contig=<ID=ACOL01001025,length=1183>
##contig=<ID=ACOL01001026,length=1182>
##contig=<ID=ACOL01001027,length=1180>
##contig=<ID=ACOL01001028,length=1179>
##contig=<ID=ACOL01001029,length=1179>
##contig=<ID=ACOL01001030,length=1175>
##contig=<ID=ACOL01001031,length=1175>
##contig=<ID=ACOL01001032,length=1175>
##contig=<ID=ACOL01001033,length=1173>
##contig=<ID=ACOL01001034,length=1173>
##contig=<ID=ACOL01001035,length=1173>
##contig=<ID=ACOL01001036,length=1170>
##contig=<ID=ACOL01001037,length=1168>
##contig=<ID=ACOL01001038,length=1168>
##contig=<ID=ACOL01001039,length=1164>
##contig=<ID=ACOL01001040,length=1164>
##contig=<ID=ACOL01001041,length=1164>
##contig=<ID=ACOL01001042,length=1163>
##contig=<ID=ACOL01001043,length=1163>
##contig=<ID=ACOL01001044,length=1161>
##contig=<ID=ACOL01001045,length=1161>
##contig=<ID=ACOL01001046,length=1161>
##contig=<ID=ACOL01001047,length=1160>
##contig=<ID=ACOL01001048,length=1160>
##contig=<ID=ACOL01001049,length=1158>
##contig=<ID=ACOL01001050,length=1157>
##contig=<ID=ACOL01001051,length=1157>
##contig=<ID=ACOL01001052,length=1156>
##contig=<ID=ACOL01001053,length=1155>
##contig=<ID=ACOL01001054,length=1155>
##contig=<ID=ACOL01001055,length=1154>
##contig=<ID=ACOL01001056,length=1154>
##contig=<ID=ACOL01001057,length=1153>
##contig=<ID=ACOL01001058,length=1152>
##contig=<ID=ACOL01001059,length=1152>
##contig=<ID=ACOL01001060,length=1151>
##contig=<ID=ACOL01001061,length=1149>
##contig=<ID=ACOL01001062,length=1149>
##contig=<ID=ACOL01001063,length=1148>
##contig=<ID=ACOL01001064,length=1148>
##contig=<ID=ACOL01001065,length=1147>
##contig=<ID=ACOL01001066,length=1145>
##contig=<ID=ACOL01001067,length=1143>
##contig=<ID=ACOL01001068,length=1142>
##contig=<ID=ACOL01001069,length=1139>
##contig=<ID=ACOL01001070,length=1139>
##contig=<ID=ACOL01001071,length=1139>
##contig=<ID=ACOL01001072,length=1139>
##contig=<ID=ACOL01001073,length=1138>
##contig=<ID=ACOL01001074,length=1137>
##contig=<ID=ACOL01001075,length=1135>
##contig=<ID=ACOL01001076,length=1135>
##contig=<ID=ACOL01001077,length=1135>
##contig=<ID=ACOL01001078,length=1134>
##contig=<ID=ACOL01001079,length=1134>
##contig=<ID=ACOL01001080,length=1134>
##contig=<ID=ACOL01001081,length=1133>
##contig=<ID=ACOL01001082,length=1131>
##contig=<ID=ACOL01001083,length=1130>
##contig=<ID=ACOL01001084,length=1128>
##contig=<ID=ACOL01001085,length=1128>
##contig=<ID=ACOL01001086,length=1127>
##contig=<ID=ACOL01001087,length=1127>
##contig=<ID=ACOL01001088,length=1127>
##contig=<ID=ACOL01001089,length=1127>
##contig=<ID=ACOL01001090,length=1125>
##contig=<ID=ACOL01001091,length=1123>
##contig=<ID=ACOL01001092,length=1120>
##contig=<ID=ACOL01001093,length=1120>
##contig=<ID=ACOL01001094,length=1119>
##contig=<ID=ACOL01001095,length=1118>
##contig=<ID=ACOL01001096,length=1117>
##contig=<ID=ACOL01001097,length=1117>
##contig=<ID=ACOL01001098,length=1117>
##contig=<ID=ACOL01001099,length=1116>
##contig=<ID=ACOL01001100,length=1116>
##contig=<ID=ACOL01001101,length=1116>
##contig=<ID=ACOL01001102,length=1113>
##contig=<ID=ACOL01001103,length=1113>
##contig=<ID=ACOL01001104,length=1108>
##contig=<ID=ACOL01001105,length=1108>
##contig=<ID=ACOL01001106,length=1107>
##contig=<ID=ACOL01001107,length=1106>
##contig=<ID=ACOL01001108,length=1106>
##contig=<ID=ACOL01001109,length=1105>
##contig=<ID=ACOL01001110,length=1102>
##contig=<ID=ACOL01001111,length=1101>
##contig=<ID=ACOL01001112,length=1101>
##contig=<ID=ACOL01001113,length=1100>
##contig=<ID=ACOL01001114,length=1099>
##contig=<ID=ACOL01001115,length=1099>
##contig=<ID=ACOL01001116,length=1097>
##contig=<ID=ACOL01001117,length=1096>
##contig=<ID=ACOL01001118,length=1095>
##contig=<ID=ACOL01001119,length=1094>
##contig=<ID=ACOL01001120,length=1093>
##contig=<ID=ACOL01001121,length=1093>
##contig=<ID=ACOL01001122,length=1092>
##contig=<ID=ACOL01001123,length=1092>
##contig=<ID=ACOL01001124,length=1092>
##contig=<ID=ACOL01001125,length=1091>
##contig=<ID=ACOL01001126,length=1091>
##contig=<ID=ACOL01001127,length=1089>
##contig=<ID=ACOL01001128,length=1089>
##contig=<ID=ACOL01001129,length=1087>
##contig=<ID=ACOL01001130,length=1086>
##contig=<ID=ACOL01001131,length=1085>
##contig=<ID=ACOL01001132,length=1084>
##contig=<ID=ACOL01001133,length=1084>
##contig=<ID=ACOL01001134,length=1083>
##contig=<ID=ACOL01001135,length=1083>
##contig=<ID=ACOL01001136,length=1083>
##contig=<ID=ACOL01001137,length=1083>
##contig=<ID=ACOL01001138,length=1082>
##contig=<ID=ACOL01001139,length=1081>
##contig=<ID=ACOL01001140,length=1080>
##contig=<ID=ACOL01001141,length=1080>
##contig=<ID=ACOL01001142,length=1080>
##contig=<ID=ACOL01001143,length=1079>
##contig=<ID=ACOL01001144,length=1079>
##contig=<ID=ACOL01001145,length=1078>
##contig=<ID=ACOL01001146,length=1078>
##contig=<ID=ACOL01001147,length=1077>
##contig=<ID=ACOL01001148,length=1075>
##contig=<ID=ACOL01001149,length=1075>
##contig=<ID=ACOL01001150,length=1073>
##contig=<ID=ACOL01001151,length=1072>
##contig=<ID=ACOL01001152,length=1072>
##contig=<ID=ACOL01001153,length=1072>
##contig=<ID=ACOL01001154,length=1071>
##contig=<ID=ACOL01001155,length=1066>
##contig=<ID=ACOL01001156,length=1063>
##contig=<ID=ACOL01001157,length=1061>
##contig=<ID=ACOL01001158,length=1060>
##contig=<ID=ACOL01001159,length=1059>
##contig=<ID=ACOL01001160,length=1055>
##contig=<ID=ACOL01001161,length=1055>
##contig=<ID=ACOL01001162,length=1054>
##contig=<ID=ACOL01001163,length=1053>
##contig=<ID=ACOL01001164,length=1051>
##contig=<ID=ACOL01001165,length=1050>
##contig=<ID=ACOL01001166,length=1049>
##contig=<ID=ACOL01001167,length=1049>
##contig=<ID=ACOL01001168,length=1048>
##contig=<ID=ACOL01001169,length=1048>
##contig=<ID=ACOL01001170,length=1048>
##contig=<ID=ACOL01001171,length=1047>
##contig=<ID=ACOL01001172,length=1044>
##contig=<ID=ACOL01001173,length=1044>
##contig=<ID=ACOL01001174,length=1044>
##contig=<ID=ACOL01001175,length=1042>
##contig=<ID=ACOL01001176,length=1042>
##contig=<ID=ACOL01001177,length=1042>
##contig=<ID=ACOL01001178,length=1041>
##contig=<ID=ACOL01001179,length=1040>
##contig=<ID=ACOL01001180,length=1039>
##contig=<ID=ACOL01001181,length=1039>
##contig=<ID=ACOL01001182,length=1038>
##contig=<ID=ACOL01001183,length=1038>
##contig=<ID=ACOL01001184,length=1037>
##contig=<ID=ACOL01001185,length=1037>
##contig=<ID=ACOL01001186,length=1037>
##contig=<ID=ACOL01001187,length=1034>
##contig=<ID=ACOL01001188,length=1034>
##contig=<ID=ACOL01001189,length=1033>
##contig=<ID=ACOL01001190,length=1033>
##contig=<ID=ACOL01001191,length=1032>
##contig=<ID=ACOL01001192,length=1031>
##contig=<ID=ACOL01001193,length=1031>
##contig=<ID=ACOL01001194,length=1030>
##contig=<ID=ACOL01001195,length=1030>
##contig=<ID=ACOL01001196,length=1030>
##contig=<ID=ACOL01001197,length=1029>
##contig=<ID=ACOL01001198,length=1029>
##contig=<ID=ACOL01001199,length=1028>
##contig=<ID=ACOL01001200,length=1027>
##contig=<ID=ACOL01001201,length=1027>
##contig=<ID=ACOL01001202,length=1026>
##contig=<ID=ACOL01001203,length=1026>
##contig=<ID=ACOL01001204,length=1024>
##contig=<ID=ACOL01001205,length=1024>
##contig=<ID=ACOL01001206,length=1022>
##contig=<ID=ACOL01001207,length=1022>
##contig=<ID=ACOL01001208,length=1022>
##contig=<ID=ACOL01001209,length=1022>
##contig=<ID=ACOL01001210,length=1021>
##contig=<ID=ACOL01001211,length=1019>
##contig=<ID=ACOL01001212,length=1019>
##contig=<ID=ACOL01001213,length=1019>
##contig=<ID=ACOL01001214,length=1019>
##contig=<ID=ACOL01001215,length=1018>
##contig=<ID=ACOL01001216,length=1017>
##contig=<ID=ACOL01001217,length=1017>
##contig=<ID=ACOL01001218,length=1016>
##contig=<ID=ACOL01001219,length=1016>
##contig=<ID=ACOL01001220,length=1015>
##contig=<ID=ACOL01001221,length=1015>
##contig=<ID=ACOL01001222,length=1013>
##contig=<ID=ACOL01001223,length=1012>
##contig=<ID=ACOL01001224,length=1010>
##contig=<ID=ACOL01001225,length=1010>
##contig=<ID=ACOL01001226,length=1009>
##contig=<ID=ACOL01001227,length=1008>
##contig=<ID=ACOL01001228,length=1008>
##contig=<ID=ACOL01001229,length=1007>
##contig=<ID=ACOL01001230,length=1007>
##contig=<ID=ACOL01001231,length=1007>
##contig=<ID=ACOL01001232,length=1007>
##contig=<ID=ACOL01001233,length=1007>
##contig=<ID=ACOL01001234,length=1006>
##contig=<ID=ACOL01001235,length=1006>
##contig=<ID=ACOL01001236,length=1005>
##contig=<ID=ACOL01001237,length=1005>
##contig=<ID=ACOL01001238,length=1004>
##contig=<ID=ACOL01001239,length=1004>
##contig=<ID=ACOL01001240,length=1003>
##contig=<ID=ACOL01001241,length=1003>
##contig=<ID=ACOL01001242,length=1002>
##contig=<ID=ACOL01001243,length=1002>
##contig=<ID=ACOL01001244,length=1001>
##contig=<ID=ACOL01001245,length=1000>
##contig=<ID=ACOL01001246,length=999>
##contig=<ID=ACOL01001247,length=998>
##contig=<ID=ACOL01001248,length=998>
##contig=<ID=ACOL01001249,length=997>
##contig=<ID=ACOL01001250,length=997>
##contig=<ID=ACOL01001251,length=996>
##contig=<ID=ACOL01001252,length=996>
##contig=<ID=ACOL01001253,length=995>
##contig=<ID=ACOL01001254,length=995>
##contig=<ID=ACOL01001255,length=994>
##contig=<ID=ACOL01001256,length=993>
##contig=<ID=ACOL01001257,length=993>
##contig=<ID=ACOL01001258,length=992>
##contig=<ID=ACOL01001259,length=992>
##contig=<ID=ACOL01001260,length=992>
##contig=<ID=ACOL01001261,length=991>
##contig=<ID=ACOL01001262,length=990>
##contig=<ID=ACOL01001263,length=990>
##contig=<ID=ACOL01001264,length=989>
##contig=<ID=ACOL01001265,length=989>
##contig=<ID=ACOL01001266,length=988>
##contig=<ID=ACOL01001267,length=987>
##contig=<ID=ACOL01001268,length=987>
##contig=<ID=ACOL01001269,length=985>
##contig=<ID=ACOL01001270,length=983>
##contig=<ID=ACOL01001271,length=983>
##contig=<ID=ACOL01001272,length=983>
##contig=<ID=ACOL01001273,length=982>
##contig=<ID=ACOL01001274,length=982>
##contig=<ID=ACOL01001275,length=981>
##contig=<ID=ACOL01001276,length=980>
##contig=<ID=ACOL01001277,length=980>
##contig=<ID=ACOL01001278,length=980>
##contig=<ID=ACOL01001279,length=980>
##contig=<ID=ACOL01001280,length=979>
##contig=<ID=ACOL01001281,length=978>
##contig=<ID=ACOL01001282,length=978>
##contig=<ID=ACOL01001283,length=977>
##contig=<ID=ACOL01001284,length=977>
##contig=<ID=ACOL01001285,length=975>
##contig=<ID=ACOL01001286,length=975>
##contig=<ID=ACOL01001287,length=975>
##contig=<ID=ACOL01001288,length=974>
##contig=<ID=ACOL01001289,length=973>
##contig=<ID=ACOL01001290,length=972>
##contig=<ID=ACOL01001291,length=971>
##contig=<ID=ACOL01001292,length=971>
##contig=<ID=ACOL01001293,length=971>
##contig=<ID=ACOL01001294,length=971>
##contig=<ID=ACOL01001295,length=971>
##contig=<ID=ACOL01001296,length=970>
##contig=<ID=ACOL01001297,length=970>
##contig=<ID=ACOL01001298,length=970>
##contig=<ID=ACOL01001299,length=970>
##contig=<ID=ACOL01001300,length=970>
##contig=<ID=ACOL01001301,length=970>
##contig=<ID=ACOL01001302,length=969>
##contig=<ID=ACOL01001303,length=969>
##contig=<ID=ACOL01001304,length=969>
##contig=<ID=ACOL01001305,length=968>
##contig=<ID=ACOL01001306,length=968>
##contig=<ID=ACOL01001307,length=968>
##contig=<ID=ACOL01001308,length=967>
##contig=<ID=ACOL01001309,length=967>
##contig=<ID=ACOL01001310,length=966>
##contig=<ID=ACOL01001311,length=966>
##contig=<ID=ACOL01001312,length=966>
##contig=<ID=ACOL01001313,length=965>
##contig=<ID=ACOL01001314,length=964>
##contig=<ID=ACOL01001315,length=963>
##contig=<ID=ACOL01001316,length=963>
##contig=<ID=ACOL01001317,length=963>
##contig=<ID=ACOL01001318,length=961>
##contig=<ID=ACOL01001319,length=961>
##contig=<ID=ACOL01001320,length=960>
##contig=<ID=ACOL01001321,length=960>
##contig=<ID=ACOL01001322,length=959>
##contig=<ID=ACOL01001323,length=959>
##contig=<ID=ACOL01001324,length=958>
##contig=<ID=ACOL01001325,length=958>
##contig=<ID=ACOL01001326,length=958>
##contig=<ID=ACOL01001327,length=957>
##contig=<ID=ACOL01001328,length=957>
##contig=<ID=ACOL01001329,length=957>
##contig=<ID=ACOL01001330,length=956>
##contig=<ID=ACOL01001331,length=956>
##contig=<ID=ACOL01001332,length=956>
##contig=<ID=ACOL01001333,length=955>
##contig=<ID=ACOL01001334,length=955>
##contig=<ID=ACOL01001335,length=954>
##contig=<ID=ACOL01001336,length=954>
##contig=<ID=ACOL01001337,length=954>
##contig=<ID=ACOL01001338,length=954>
##contig=<ID=ACOL01001339,length=953>
##contig=<ID=ACOL01001340,length=953>
##contig=<ID=ACOL01001341,length=953>
##contig=<ID=ACOL01001342,length=952>
##contig=<ID=ACOL01001343,length=951>
##contig=<ID=ACOL01001344,length=951>
##contig=<ID=ACOL01001345,length=951>
##contig=<ID=ACOL01001346,length=951>
##contig=<ID=ACOL01001347,length=950>
##contig=<ID=ACOL01001348,length=950>
##contig=<ID=ACOL01001349,length=949>
##contig=<ID=ACOL01001350,length=948>
##contig=<ID=ACOL01001351,length=948>
##contig=<ID=ACOL01001352,length=948>
##contig=<ID=ACOL01001353,length=948>
##contig=<ID=ACOL01001354,length=947>
##contig=<ID=ACOL01001355,length=946>
##contig=<ID=ACOL01001356,length=945>
##contig=<ID=ACOL01001357,length=944>
##contig=<ID=ACOL01001358,length=943>
##contig=<ID=ACOL01001359,length=943>
##contig=<ID=ACOL01001360,length=943>
##contig=<ID=ACOL01001361,length=942>
##contig=<ID=ACOL01001362,length=942>
##contig=<ID=ACOL01001363,length=942>
##contig=<ID=ACOL01001364,length=942>
##contig=<ID=ACOL01001365,length=941>
##contig=<ID=ACOL01001366,length=941>
##contig=<ID=ACOL01001367,length=939>
##contig=<ID=ACOL01001368,length=939>
##contig=<ID=ACOL01001369,length=939>
##contig=<ID=ACOL01001370,length=938>
##contig=<ID=ACOL01001371,length=938>
##contig=<ID=ACOL01001372,length=938>
##contig=<ID=ACOL01001373,length=937>
##contig=<ID=ACOL01001374,length=937>
##contig=<ID=ACOL01001375,length=936>
##contig=<ID=ACOL01001376,length=936>
##contig=<ID=ACOL01001377,length=936>
##contig=<ID=ACOL01001378,length=935>
##contig=<ID=ACOL01001379,length=935>
##contig=<ID=ACOL01001380,length=935>
##contig=<ID=ACOL01001381,length=935>
##contig=<ID=ACOL01001382,length=933>
##contig=<ID=ACOL01001383,length=933>
##contig=<ID=ACOL01001384,length=933>
##contig=<ID=ACOL01001385,length=933>
##contig=<ID=ACOL01001386,length=932>
##contig=<ID=ACOL01001387,length=932>
##contig=<ID=ACOL01001388,length=932>
##contig=<ID=ACOL01001389,length=932>
##contig=<ID=ACOL01001390,length=931>
##contig=<ID=ACOL01001391,length=931>
##contig=<ID=ACOL01001392,length=931>
##contig=<ID=ACOL01001393,length=931>
##contig=<ID=ACOL01001394,length=930>
##contig=<ID=ACOL01001395,length=930>
##contig=<ID=ACOL01001396,length=929>
##contig=<ID=ACOL01001397,length=929>
##contig=<ID=ACOL01001398,length=929>
##contig=<ID=ACOL01001399,length=928>
##contig=<ID=ACOL01001400,length=928>
##contig=<ID=ACOL01001401,length=927>
##contig=<ID=ACOL01001402,length=927>
##contig=<ID=ACOL01001403,length=927>
##contig=<ID=ACOL01001404,length=925>
##contig=<ID=ACOL01001405,length=925>
##contig=<ID=ACOL01001406,length=925>
##contig=<ID=ACOL01001407,length=925>
##contig=<ID=ACOL01001408,length=924>
##contig=<ID=ACOL01001409,length=923>
##contig=<ID=ACOL01001410,length=922>
##contig=<ID=ACOL01001411,length=921>
##contig=<ID=ACOL01001412,length=921>
##contig=<ID=ACOL01001413,length=921>
##contig=<ID=ACOL01001414,length=920>
##contig=<ID=ACOL01001415,length=920>
##contig=<ID=ACOL01001416,length=919>
##contig=<ID=ACOL01001417,length=918>
##contig=<ID=ACOL01001418,length=918>
##contig=<ID=ACOL01001419,length=917>
##contig=<ID=ACOL01001420,length=917>
##contig=<ID=ACOL01001421,length=916>
##contig=<ID=ACOL01001422,length=916>
##contig=<ID=ACOL01001423,length=915>
##contig=<ID=ACOL01001424,length=915>
##contig=<ID=ACOL01001425,length=914>
##contig=<ID=ACOL01001426,length=914>
##contig=<ID=ACOL01001427,length=914>
##contig=<ID=ACOL01001428,length=913>
##contig=<ID=ACOL01001429,length=912>
##contig=<ID=ACOL01001430,length=911>
##contig=<ID=ACOL01001431,length=911>
##contig=<ID=ACOL01001432,length=910>
##contig=<ID=ACOL01001433,length=910>
##contig=<ID=ACOL01001434,length=910>
##contig=<ID=ACOL01001435,length=910>
##contig=<ID=ACOL01001436,length=908>
##contig=<ID=ACOL01001437,length=908>
##contig=<ID=ACOL01001438,length=907>
##contig=<ID=ACOL01001439,length=906>
##contig=<ID=ACOL01001440,length=906>
##contig=<ID=ACOL01001441,length=904>
##contig=<ID=ACOL01001442,length=904>
##contig=<ID=ACOL01001443,length=904>
##contig=<ID=ACOL01001444,length=903>
##contig=<ID=ACOL01001445,length=902>
##contig=<ID=ACOL01001446,length=902>
##contig=<ID=ACOL01001447,length=902>
##contig=<ID=ACOL01001448,length=901>
##contig=<ID=ACOL01001449,length=901>
##contig=<ID=ACOL01001450,length=901>
##contig=<ID=ACOL01001451,length=901>
##contig=<ID=ACOL01001452,length=900>
##contig=<ID=ACOL01001453,length=899>
##contig=<ID=ACOL01001454,length=899>
##contig=<ID=ACOL01001455,length=899>
##contig=<ID=ACOL01001456,length=899>
##contig=<ID=ACOL01001457,length=898>
##contig=<ID=ACOL01001458,length=898>
##contig=<ID=ACOL01001459,length=898>
##contig=<ID=ACOL01001460,length=898>
##contig=<ID=ACOL01001461,length=898>
##contig=<ID=ACOL01001462,length=897>
##contig=<ID=ACOL01001463,length=897>
##contig=<ID=ACOL01001464,length=897>
##contig=<ID=ACOL01001465,length=896>
##contig=<ID=ACOL01001466,length=896>
##contig=<ID=ACOL01001467,length=896>
##contig=<ID=ACOL01001468,length=896>
##contig=<ID=ACOL01001469,length=895>
##contig=<ID=ACOL01001470,length=894>
##contig=<ID=ACOL01001471,length=894>
##contig=<ID=ACOL01001472,length=894>
##contig=<ID=ACOL01001473,length=893>
##contig=<ID=ACOL01001474,length=893>
##contig=<ID=ACOL01001475,length=892>
##contig=<ID=ACOL01001476,length=891>
##contig=<ID=ACOL01001477,length=889>
##contig=<ID=ACOL01001478,length=889>
##contig=<ID=ACOL01001479,length=889>
##contig=<ID=ACOL01001480,length=888>
##contig=<ID=ACOL01001481,length=888>
##contig=<ID=ACOL01001482,length=888>
##contig=<ID=ACOL01001483,length=887>
##contig=<ID=ACOL01001484,length=887>
##contig=<ID=ACOL01001485,length=887>
##contig=<ID=ACOL01001486,length=885>
##contig=<ID=ACOL01001487,length=885>
##contig=<ID=ACOL01001488,length=885>
##contig=<ID=ACOL01001489,length=885>
##contig=<ID=ACOL01001490,length=885>
##contig=<ID=ACOL01001491,length=884>
##contig=<ID=ACOL01001492,length=883>
##contig=<ID=ACOL01001493,length=883>
##contig=<ID=ACOL01001494,length=882>
##contig=<ID=ACOL01001495,length=882>
##contig=<ID=ACOL01001496,length=882>
##contig=<ID=ACOL01001497,length=882>
##contig=<ID=ACOL01001498,length=882>
##contig=<ID=ACOL01001499,length=881>
##contig=<ID=ACOL01001500,length=881>
##contig=<ID=ACOL01001501,length=880>
##contig=<ID=ACOL01001502,length=880>
##contig=<ID=ACOL01001503,length=880>
##contig=<ID=ACOL01001504,length=879>
##contig=<ID=ACOL01001505,length=878>
##contig=<ID=ACOL01001506,length=878>
##contig=<ID=ACOL01001507,length=878>
##contig=<ID=ACOL01001508,length=878>
##contig=<ID=ACOL01001509,length=878>
##contig=<ID=ACOL01001510,length=877>
##contig=<ID=ACOL01001511,length=876>
##contig=<ID=ACOL01001512,length=876>
##contig=<ID=ACOL01001513,length=876>
##contig=<ID=ACOL01001514,length=876>
##contig=<ID=ACOL01001515,length=876>
##contig=<ID=ACOL01001516,length=876>
##contig=<ID=ACOL01001517,length=876>
##contig=<ID=ACOL01001518,length=875>
##contig=<ID=ACOL01001519,length=874>
##contig=<ID=ACOL01001520,length=873>
##contig=<ID=ACOL01001521,length=873>
##contig=<ID=ACOL01001522,length=873>
##contig=<ID=ACOL01001523,length=872>
##contig=<ID=ACOL01001524,length=872>
##contig=<ID=ACOL01001525,length=872>
##contig=<ID=ACOL01001526,length=871>
##contig=<ID=ACOL01001527,length=871>
##contig=<ID=ACOL01001528,length=871>
##contig=<ID=ACOL01001529,length=870>
##contig=<ID=ACOL01001530,length=870>
##contig=<ID=ACOL01001531,length=870>
##contig=<ID=ACOL01001532,length=870>
##contig=<ID=ACOL01001533,length=870>
##contig=<ID=ACOL01001534,length=870>
##contig=<ID=ACOL01001535,length=869>
##contig=<ID=ACOL01001536,length=869>
##contig=<ID=ACOL01001537,length=869>
##contig=<ID=ACOL01001538,length=868>
##contig=<ID=ACOL01001539,length=868>
##contig=<ID=ACOL01001540,length=868>
##contig=<ID=ACOL01001541,length=868>
##contig=<ID=ACOL01001542,length=868>
##contig=<ID=ACOL01001543,length=867>
##contig=<ID=ACOL01001544,length=867>
##contig=<ID=ACOL01001545,length=866>
##contig=<ID=ACOL01001546,length=866>
##contig=<ID=ACOL01001547,length=865>
##contig=<ID=ACOL01001548,length=865>
##contig=<ID=ACOL01001549,length=865>
##contig=<ID=ACOL01001550,length=865>
##contig=<ID=ACOL01001551,length=865>
##contig=<ID=ACOL01001552,length=864>
##contig=<ID=ACOL01001553,length=864>
##contig=<ID=ACOL01001554,length=864>
##contig=<ID=ACOL01001555,length=864>
##contig=<ID=ACOL01001556,length=863>
##contig=<ID=ACOL01001557,length=863>
##contig=<ID=ACOL01001558,length=862>
##contig=<ID=ACOL01001559,length=862>
##contig=<ID=ACOL01001560,length=862>
##contig=<ID=ACOL01001561,length=862>
##contig=<ID=ACOL01001562,length=862>
##contig=<ID=ACOL01001563,length=862>
##contig=<ID=ACOL01001564,length=861>
##contig=<ID=ACOL01001565,length=861>
##contig=<ID=ACOL01001566,length=861>
##contig=<ID=ACOL01001567,length=861>
##contig=<ID=ACOL01001568,length=861>
##contig=<ID=ACOL01001569,length=861>
##contig=<ID=ACOL01001570,length=860>
##contig=<ID=ACOL01001571,length=860>
##contig=<ID=ACOL01001572,length=860>
##contig=<ID=ACOL01001573,length=858>
##contig=<ID=ACOL01001574,length=858>
##contig=<ID=ACOL01001575,length=858>
##contig=<ID=ACOL01001576,length=858>
##contig=<ID=ACOL01001577,length=858>
##contig=<ID=ACOL01001578,length=857>
##contig=<ID=ACOL01001579,length=857>
##contig=<ID=ACOL01001580,length=857>
##contig=<ID=ACOL01001581,length=857>
##contig=<ID=ACOL01001582,length=857>
##contig=<ID=ACOL01001583,length=856>
##contig=<ID=ACOL01001584,length=856>
##contig=<ID=ACOL01001585,length=856>
##contig=<ID=ACOL01001586,length=855>
##contig=<ID=ACOL01001587,length=855>
##contig=<ID=ACOL01001588,length=855>
##contig=<ID=ACOL01001589,length=854>
##contig=<ID=ACOL01001590,length=854>
##contig=<ID=ACOL01001591,length=853>
##contig=<ID=ACOL01001592,length=853>
##contig=<ID=ACOL01001593,length=853>
##contig=<ID=ACOL01001594,length=852>
##contig=<ID=ACOL01001595,length=852>
##contig=<ID=ACOL01001596,length=851>
##contig=<ID=ACOL01001597,length=851>
##contig=<ID=ACOL01001598,length=850>
##contig=<ID=ACOL01001599,length=850>
##contig=<ID=ACOL01001600,length=850>
##contig=<ID=ACOL01001601,length=850>
##contig=<ID=ACOL01001602,length=850>
##contig=<ID=ACOL01001603,length=850>
##contig=<ID=ACOL01001604,length=850>
##contig=<ID=ACOL01001605,length=849>
##contig=<ID=ACOL01001606,length=849>
##contig=<ID=ACOL01001607,length=849>
##contig=<ID=ACOL01001608,length=848>
##contig=<ID=ACOL01001609,length=848>
##contig=<ID=ACOL01001610,length=848>
##contig=<ID=ACOL01001611,length=847>
##contig=<ID=ACOL01001612,length=847>
##contig=<ID=ACOL01001613,length=847>
##contig=<ID=ACOL01001614,length=847>
##contig=<ID=ACOL01001615,length=847>
##contig=<ID=ACOL01001616,length=847>
##contig=<ID=ACOL01001617,length=846>
##contig=<ID=ACOL01001618,length=846>
##contig=<ID=ACOL01001619,length=846>
##contig=<ID=ACOL01001620,length=846>
##contig=<ID=ACOL01001621,length=845>
##contig=<ID=ACOL01001622,length=845>
##contig=<ID=ACOL01001623,length=845>
##contig=<ID=ACOL01001624,length=845>
##contig=<ID=ACOL01001625,length=845>
##contig=<ID=ACOL01001626,length=845>
##contig=<ID=ACOL01001627,length=844>
##contig=<ID=ACOL01001628,length=844>
##contig=<ID=ACOL01001629,length=844>
##contig=<ID=ACOL01001630,length=844>
##contig=<ID=ACOL01001631,length=844>
##contig=<ID=ACOL01001632,length=843>
##contig=<ID=ACOL01001633,length=843>
##contig=<ID=ACOL01001634,length=843>
##contig=<ID=ACOL01001635,length=842>
##contig=<ID=ACOL01001636,length=842>
##contig=<ID=ACOL01001637,length=842>
##contig=<ID=ACOL01001638,length=841>
##contig=<ID=ACOL01001639,length=841>
##contig=<ID=ACOL01001640,length=841>
##contig=<ID=ACOL01001641,length=841>
##contig=<ID=ACOL01001642,length=840>
##contig=<ID=ACOL01001643,length=840>
##contig=<ID=ACOL01001644,length=840>
##contig=<ID=ACOL01001645,length=840>
##contig=<ID=ACOL01001646,length=840>
##contig=<ID=ACOL01001647,length=840>
##contig=<ID=ACOL01001648,length=840>
##contig=<ID=ACOL01001649,length=839>
##contig=<ID=ACOL01001650,length=839>
##contig=<ID=ACOL01001651,length=839>
##contig=<ID=ACOL01001652,length=839>
##contig=<ID=ACOL01001653,length=838>
##contig=<ID=ACOL01001654,length=838>
##contig=<ID=ACOL01001655,length=838>
##contig=<ID=ACOL01001656,length=838>
##contig=<ID=ACOL01001657,length=836>
##contig=<ID=ACOL01001658,length=835>
##contig=<ID=ACOL01001659,length=835>
##contig=<ID=ACOL01001660,length=835>
##contig=<ID=ACOL01001661,length=835>
##contig=<ID=ACOL01001662,length=835>
##contig=<ID=ACOL01001663,length=834>
##contig=<ID=ACOL01001664,length=833>
##contig=<ID=ACOL01001665,length=833>
##contig=<ID=ACOL01001666,length=833>
##contig=<ID=ACOL01001667,length=833>
##contig=<ID=ACOL01001668,length=833>
##contig=<ID=ACOL01001669,length=833>
##contig=<ID=ACOL01001670,length=832>
##contig=<ID=ACOL01001671,length=832>
##contig=<ID=ACOL01001672,length=832>
##contig=<ID=ACOL01001673,length=831>
##contig=<ID=ACOL01001674,length=830>
##contig=<ID=ACOL01001675,length=830>
##contig=<ID=ACOL01001676,length=830>
##contig=<ID=ACOL01001677,length=830>
##contig=<ID=ACOL01001678,length=829>
##contig=<ID=ACOL01001679,length=829>
##contig=<ID=ACOL01001680,length=828>
##contig=<ID=ACOL01001681,length=828>
##contig=<ID=ACOL01001682,length=828>
##contig=<ID=ACOL01001683,length=827>
##contig=<ID=ACOL01001684,length=827>
##contig=<ID=ACOL01001685,length=827>
##contig=<ID=ACOL01001686,length=827>
##contig=<ID=ACOL01001687,length=827>
##contig=<ID=ACOL01001688,length=826>
##contig=<ID=ACOL01001689,length=826>
##contig=<ID=ACOL01001690,length=826>
##contig=<ID=ACOL01001691,length=826>
##contig=<ID=ACOL01001692,length=825>
##contig=<ID=ACOL01001693,length=825>
##contig=<ID=ACOL01001694,length=824>
##contig=<ID=ACOL01001695,length=824>
##contig=<ID=ACOL01001696,length=824>
##contig=<ID=ACOL01001697,length=822>
##contig=<ID=ACOL01001698,length=822>
##contig=<ID=ACOL01001699,length=821>
##contig=<ID=ACOL01001700,length=820>
##contig=<ID=ACOL01001701,length=820>
##contig=<ID=ACOL01001702,length=819>
##contig=<ID=ACOL01001703,length=819>
##contig=<ID=ACOL01001704,length=818>
##contig=<ID=ACOL01001705,length=818>
##contig=<ID=ACOL01001706,length=817>
##contig=<ID=ACOL01001707,length=817>
##contig=<ID=ACOL01001708,length=817>
##contig=<ID=ACOL01001709,length=817>
##contig=<ID=ACOL01001710,length=816>
##contig=<ID=ACOL01001711,length=816>
##contig=<ID=ACOL01001712,length=816>
##contig=<ID=ACOL01001713,length=816>
##contig=<ID=ACOL01001714,length=816>
##contig=<ID=ACOL01001715,length=816>
##contig=<ID=ACOL01001716,length=815>
##contig=<ID=ACOL01001717,length=815>
##contig=<ID=ACOL01001718,length=815>
##contig=<ID=ACOL01001719,length=815>
##contig=<ID=ACOL01001720,length=814>
##contig=<ID=ACOL01001721,length=814>
##contig=<ID=ACOL01001722,length=814>
##contig=<ID=ACOL01001723,length=814>
##contig=<ID=ACOL01001724,length=814>
##contig=<ID=ACOL01001725,length=813>
##contig=<ID=ACOL01001726,length=813>
##contig=<ID=ACOL01001727,length=813>
##contig=<ID=ACOL01001728,length=813>
##contig=<ID=ACOL01001729,length=812>
##contig=<ID=ACOL01001730,length=812>
##contig=<ID=ACOL01001731,length=812>
##contig=<ID=ACOL01001732,length=811>
##contig=<ID=ACOL01001733,length=810>
##contig=<ID=ACOL01001734,length=810>
##contig=<ID=ACOL01001735,length=810>
##contig=<ID=ACOL01001736,length=810>
##contig=<ID=ACOL01001737,length=810>
##contig=<ID=ACOL01001738,length=809>
##contig=<ID=ACOL01001739,length=809>
##contig=<ID=ACOL01001740,length=809>
##contig=<ID=ACOL01001741,length=808>
##contig=<ID=ACOL01001742,length=808>
##contig=<ID=ACOL01001743,length=807>
##contig=<ID=ACOL01001744,length=807>
##contig=<ID=ACOL01001745,length=807>
##contig=<ID=ACOL01001746,length=807>
##contig=<ID=ACOL01001747,length=807>
##contig=<ID=ACOL01001748,length=807>
##contig=<ID=ACOL01001749,length=806>
##contig=<ID=ACOL01001750,length=806>
##contig=<ID=ACOL01001751,length=805>
##contig=<ID=ACOL01001752,length=805>
##contig=<ID=ACOL01001753,length=805>
##contig=<ID=ACOL01001754,length=805>
##contig=<ID=ACOL01001755,length=804>
##contig=<ID=ACOL01001756,length=804>
##contig=<ID=ACOL01001757,length=804>
##contig=<ID=ACOL01001758,length=804>
##contig=<ID=ACOL01001759,length=803>
##contig=<ID=ACOL01001760,length=803>
##contig=<ID=ACOL01001761,length=803>
##contig=<ID=ACOL01001762,length=803>
##contig=<ID=ACOL01001763,length=803>
##contig=<ID=ACOL01001764,length=803>
##contig=<ID=ACOL01001765,length=803>
##contig=<ID=ACOL01001766,length=803>
##contig=<ID=ACOL01001767,length=802>
##contig=<ID=ACOL01001768,length=802>
##contig=<ID=ACOL01001769,length=801>
##contig=<ID=ACOL01001770,length=801>
##contig=<ID=ACOL01001771,length=800>
##contig=<ID=ACOL01001772,length=800>
##contig=<ID=ACOL01001773,length=800>
##contig=<ID=ACOL01001774,length=800>
##contig=<ID=ACOL01001775,length=800>
##contig=<ID=ACOL01001776,length=800>
##contig=<ID=ACOL01001777,length=799>
##contig=<ID=ACOL01001778,length=799>
##contig=<ID=ACOL01001779,length=799>
##contig=<ID=ACOL01001780,length=798>
##contig=<ID=ACOL01001781,length=797>
##contig=<ID=ACOL01001782,length=797>
##contig=<ID=ACOL01001783,length=797>
##contig=<ID=ACOL01001784,length=796>
##contig=<ID=ACOL01001785,length=796>
##contig=<ID=ACOL01001786,length=796>
##contig=<ID=ACOL01001787,length=795>
##contig=<ID=ACOL01001788,length=795>
##contig=<ID=ACOL01001789,length=795>
##contig=<ID=ACOL01001790,length=794>
##contig=<ID=ACOL01001791,length=794>
##contig=<ID=ACOL01001792,length=794>
##contig=<ID=ACOL01001793,length=794>
##contig=<ID=ACOL01001794,length=794>
##contig=<ID=ACOL01001795,length=793>
##contig=<ID=ACOL01001796,length=793>
##contig=<ID=ACOL01001797,length=793>
##contig=<ID=ACOL01001798,length=792>
##contig=<ID=ACOL01001799,length=792>
##contig=<ID=ACOL01001800,length=792>
##contig=<ID=ACOL01001801,length=792>
##contig=<ID=ACOL01001802,length=792>
##contig=<ID=ACOL01001803,length=792>
##contig=<ID=ACOL01001804,length=791>
##contig=<ID=ACOL01001805,length=791>
##contig=<ID=ACOL01001806,length=791>
##contig=<ID=ACOL01001807,length=790>
##contig=<ID=ACOL01001808,length=790>
##contig=<ID=ACOL01001809,length=790>
##contig=<ID=ACOL01001810,length=790>
##contig=<ID=ACOL01001811,length=789>
##contig=<ID=ACOL01001812,length=788>
##contig=<ID=ACOL01001813,length=788>
##contig=<ID=ACOL01001814,length=788>
##contig=<ID=ACOL01001815,length=788>
##contig=<ID=ACOL01001816,length=788>
##contig=<ID=ACOL01001817,length=788>
##contig=<ID=ACOL01001818,length=787>
##contig=<ID=ACOL01001819,length=787>
##contig=<ID=ACOL01001820,length=787>
##contig=<ID=ACOL01001821,length=787>
##contig=<ID=ACOL01001822,length=786>
##contig=<ID=ACOL01001823,length=786>
##contig=<ID=ACOL01001824,length=786>
##contig=<ID=ACOL01001825,length=786>
##contig=<ID=ACOL01001826,length=786>
##contig=<ID=ACOL01001827,length=785>
##contig=<ID=ACOL01001828,length=785>
##contig=<ID=ACOL01001829,length=785>
##contig=<ID=ACOL01001830,length=785>
##contig=<ID=ACOL01001831,length=784>
##contig=<ID=ACOL01001832,length=784>
##contig=<ID=ACOL01001833,length=784>
##contig=<ID=ACOL01001834,length=784>
##contig=<ID=ACOL01001835,length=783>
##contig=<ID=ACOL01001836,length=783>
##contig=<ID=ACOL01001837,length=783>
##contig=<ID=ACOL01001838,length=783>
##contig=<ID=ACOL01001839,length=783>
##contig=<ID=ACOL01001840,length=782>
##contig=<ID=ACOL01001841,length=782>
##contig=<ID=ACOL01001842,length=782>
##contig=<ID=ACOL01001843,length=782>
##contig=<ID=ACOL01001844,length=782>
##contig=<ID=ACOL01001845,length=782>
##contig=<ID=ACOL01001846,length=782>
##contig=<ID=ACOL01001847,length=781>
##contig=<ID=ACOL01001848,length=781>
##contig=<ID=ACOL01001849,length=781>
##contig=<ID=ACOL01001850,length=781>
##contig=<ID=ACOL01001851,length=781>
##contig=<ID=ACOL01001852,length=781>
##contig=<ID=ACOL01001853,length=780>
##contig=<ID=ACOL01001854,length=780>
##contig=<ID=ACOL01001855,length=780>
##contig=<ID=ACOL01001856,length=780>
##contig=<ID=ACOL01001857,length=780>
##contig=<ID=ACOL01001858,length=780>
##contig=<ID=ACOL01001859,length=780>
##contig=<ID=ACOL01001860,length=780>
##contig=<ID=ACOL01001861,length=779>
##contig=<ID=ACOL01001862,length=779>
##contig=<ID=ACOL01001863,length=779>
##contig=<ID=ACOL01001864,length=778>
##contig=<ID=ACOL01001865,length=778>
##contig=<ID=ACOL01001866,length=778>
##contig=<ID=ACOL01001867,length=778>
##contig=<ID=ACOL01001868,length=777>
##contig=<ID=ACOL01001869,length=777>
##contig=<ID=ACOL01001870,length=777>
##contig=<ID=ACOL01001871,length=776>
##contig=<ID=ACOL01001872,length=776>
##contig=<ID=ACOL01001873,length=776>
##contig=<ID=ACOL01001874,length=776>
##contig=<ID=ACOL01001875,length=776>
##contig=<ID=ACOL01001876,length=776>
##contig=<ID=ACOL01001877,length=775>
##contig=<ID=ACOL01001878,length=775>
##contig=<ID=ACOL01001879,length=775>
##contig=<ID=ACOL01001880,length=775>
##contig=<ID=ACOL01001881,length=775>
##contig=<ID=ACOL01001882,length=774>
##contig=<ID=ACOL01001883,length=774>
##contig=<ID=ACOL01001884,length=774>
##contig=<ID=ACOL01001885,length=774>
##contig=<ID=ACOL01001886,length=774>
##contig=<ID=ACOL01001887,length=773>
##contig=<ID=ACOL01001888,length=773>
##contig=<ID=ACOL01001889,length=773>
##contig=<ID=ACOL01001890,length=773>
##contig=<ID=ACOL01001891,length=773>
##contig=<ID=ACOL01001892,length=773>
##contig=<ID=ACOL01001893,length=773>
##contig=<ID=ACOL01001894,length=772>
##contig=<ID=ACOL01001895,length=772>
##contig=<ID=ACOL01001896,length=772>
##contig=<ID=ACOL01001897,length=772>
##contig=<ID=ACOL01001898,length=771>
##contig=<ID=ACOL01001899,length=771>
##contig=<ID=ACOL01001900,length=771>
##contig=<ID=ACOL01001901,length=771>
##contig=<ID=ACOL01001902,length=771>
##contig=<ID=ACOL01001903,length=770>
##contig=<ID=ACOL01001904,length=770>
##contig=<ID=ACOL01001905,length=770>
##contig=<ID=ACOL01001906,length=769>
##contig=<ID=ACOL01001907,length=769>
##contig=<ID=ACOL01001908,length=769>
##contig=<ID=ACOL01001909,length=768>
##contig=<ID=ACOL01001910,length=768>
##contig=<ID=ACOL01001911,length=768>
##contig=<ID=ACOL01001912,length=767>
##contig=<ID=ACOL01001913,length=767>
##contig=<ID=ACOL01001914,length=767>
##contig=<ID=ACOL01001915,length=767>
##contig=<ID=ACOL01001916,length=766>
##contig=<ID=ACOL01001917,length=766>
##contig=<ID=ACOL01001918,length=765>
##contig=<ID=ACOL01001919,length=765>
##contig=<ID=ACOL01001920,length=765>
##contig=<ID=ACOL01001921,length=765>
##contig=<ID=ACOL01001922,length=765>
##contig=<ID=ACOL01001923,length=765>
##contig=<ID=ACOL01001924,length=764>
##contig=<ID=ACOL01001925,length=764>
##contig=<ID=ACOL01001926,length=764>
##contig=<ID=ACOL01001927,length=764>
##contig=<ID=ACOL01001928,length=764>
##contig=<ID=ACOL01001929,length=763>
##contig=<ID=ACOL01001930,length=763>
##contig=<ID=ACOL01001931,length=763>
##contig=<ID=ACOL01001932,length=763>
##contig=<ID=ACOL01001933,length=763>
##contig=<ID=ACOL01001934,length=763>
##contig=<ID=ACOL01001935,length=762>
##contig=<ID=ACOL01001936,length=762>
##contig=<ID=ACOL01001937,length=762>
##contig=<ID=ACOL01001938,length=762>
##contig=<ID=ACOL01001939,length=762>
##contig=<ID=ACOL01001940,length=761>
##contig=<ID=ACOL01001941,length=761>
##contig=<ID=ACOL01001942,length=761>
##contig=<ID=ACOL01001943,length=761>
##contig=<ID=ACOL01001944,length=760>
##contig=<ID=ACOL01001945,length=760>
##contig=<ID=ACOL01001946,length=760>
##contig=<ID=ACOL01001947,length=760>
##contig=<ID=ACOL01001948,length=760>
##contig=<ID=ACOL01001949,length=760>
##contig=<ID=ACOL01001950,length=759>
##contig=<ID=ACOL01001951,length=759>
##contig=<ID=ACOL01001952,length=759>
##contig=<ID=ACOL01001953,length=759>
##contig=<ID=ACOL01001954,length=758>
##contig=<ID=ACOL01001955,length=758>
##contig=<ID=ACOL01001956,length=758>
##contig=<ID=ACOL01001957,length=758>
##contig=<ID=ACOL01001958,length=758>
##contig=<ID=ACOL01001959,length=757>
##contig=<ID=ACOL01001960,length=757>
##contig=<ID=ACOL01001961,length=757>
##contig=<ID=ACOL01001962,length=755>
##contig=<ID=ACOL01001963,length=755>
##contig=<ID=ACOL01001964,length=755>
##contig=<ID=ACOL01001965,length=755>
##contig=<ID=ACOL01001966,length=754>
##contig=<ID=ACOL01001967,length=754>
##contig=<ID=ACOL01001968,length=754>
##contig=<ID=ACOL01001969,length=754>
##contig=<ID=ACOL01001970,length=754>
##contig=<ID=ACOL01001971,length=754>
##contig=<ID=ACOL01001972,length=754>
##contig=<ID=ACOL01001973,length=754>
##contig=<ID=ACOL01001974,length=753>
##contig=<ID=ACOL01001975,length=753>
##contig=<ID=ACOL01001976,length=753>
##contig=<ID=ACOL01001977,length=752>
##contig=<ID=ACOL01001978,length=752>
##contig=<ID=ACOL01001979,length=752>
##contig=<ID=ACOL01001980,length=752>
##contig=<ID=ACOL01001981,length=752>
##contig=<ID=ACOL01001982,length=751>
##contig=<ID=ACOL01001983,length=751>
##contig=<ID=ACOL01001984,length=751>
##contig=<ID=ACOL01001985,length=751>
##contig=<ID=ACOL01001986,length=751>
##contig=<ID=ACOL01001987,length=750>
##contig=<ID=ACOL01001988,length=750>
##contig=<ID=ACOL01001989,length=750>
##contig=<ID=ACOL01001990,length=750>
##contig=<ID=ACOL01001991,length=750>
##contig=<ID=ACOL01001992,length=750>
##contig=<ID=ACOL01001993,length=750>
##contig=<ID=ACOL01001994,length=750>
##contig=<ID=ACOL01001995,length=750>
##contig=<ID=ACOL01001996,length=749>
##contig=<ID=ACOL01001997,length=749>
##contig=<ID=ACOL01001998,length=749>
##contig=<ID=ACOL01001999,length=749>
##contig=<ID=ACOL01002000,length=749>
##contig=<ID=ACOL01002001,length=748>
##contig=<ID=ACOL01002002,length=748>
##contig=<ID=ACOL01002003,length=748>
##contig=<ID=ACOL01002004,length=748>
##contig=<ID=ACOL01002005,length=747>
##contig=<ID=ACOL01002006,length=747>
##contig=<ID=ACOL01002007,length=747>
##contig=<ID=ACOL01002008,length=747>
##contig=<ID=ACOL01002009,length=747>
##contig=<ID=ACOL01002010,length=746>
##contig=<ID=ACOL01002011,length=746>
##contig=<ID=ACOL01002012,length=746>
##contig=<ID=ACOL01002013,length=746>
##contig=<ID=ACOL01002014,length=745>
##contig=<ID=ACOL01002015,length=745>
##contig=<ID=ACOL01002016,length=745>
##contig=<ID=ACOL01002017,length=745>
##contig=<ID=ACOL01002018,length=745>
##contig=<ID=ACOL01002019,length=745>
##contig=<ID=ACOL01002020,length=745>
##contig=<ID=ACOL01002021,length=745>
##contig=<ID=ACOL01002022,length=744>
##contig=<ID=ACOL01002023,length=744>
##contig=<ID=ACOL01002024,length=744>
##contig=<ID=ACOL01002025,length=744>
##contig=<ID=ACOL01002026,length=744>
##contig=<ID=ACOL01002027,length=744>
##contig=<ID=ACOL01002028,length=744>
##contig=<ID=ACOL01002029,length=743>
##contig=<ID=ACOL01002030,length=743>
##contig=<ID=ACOL01002031,length=743>
##contig=<ID=ACOL01002032,length=743>
##contig=<ID=ACOL01002033,length=743>
##contig=<ID=ACOL01002034,length=743>
##contig=<ID=ACOL01002035,length=743>
##contig=<ID=ACOL01002036,length=743>
##contig=<ID=ACOL01002037,length=743>
##contig=<ID=ACOL01002038,length=743>
##contig=<ID=ACOL01002039,length=742>
##contig=<ID=ACOL01002040,length=742>
##contig=<ID=ACOL01002041,length=742>
##contig=<ID=ACOL01002042,length=742>
##contig=<ID=ACOL01002043,length=742>
##contig=<ID=ACOL01002044,length=742>
##contig=<ID=ACOL01002045,length=741>
##contig=<ID=ACOL01002046,length=741>
##contig=<ID=ACOL01002047,length=741>
##contig=<ID=ACOL01002048,length=741>
##contig=<ID=ACOL01002049,length=741>
##contig=<ID=ACOL01002050,length=741>
##contig=<ID=ACOL01002051,length=740>
##contig=<ID=ACOL01002052,length=740>
##contig=<ID=ACOL01002053,length=740>
##contig=<ID=ACOL01002054,length=740>
##contig=<ID=ACOL01002055,length=740>
##contig=<ID=ACOL01002056,length=739>
##contig=<ID=ACOL01002057,length=739>
##contig=<ID=ACOL01002058,length=739>
##contig=<ID=ACOL01002059,length=739>
##contig=<ID=ACOL01002060,length=739>
##contig=<ID=ACOL01002061,length=739>
##contig=<ID=ACOL01002062,length=739>
##contig=<ID=ACOL01002063,length=738>
##contig=<ID=ACOL01002064,length=738>
##contig=<ID=ACOL01002065,length=738>
##contig=<ID=ACOL01002066,length=738>
##contig=<ID=ACOL01002067,length=738>
##contig=<ID=ACOL01002068,length=738>
##contig=<ID=ACOL01002069,length=738>
##contig=<ID=ACOL01002070,length=737>
##contig=<ID=ACOL01002071,length=737>
##contig=<ID=ACOL01002072,length=737>
##contig=<ID=ACOL01002073,length=737>
##contig=<ID=ACOL01002074,length=737>
##contig=<ID=ACOL01002075,length=737>
##contig=<ID=ACOL01002076,length=737>
##contig=<ID=ACOL01002077,length=737>
##contig=<ID=ACOL01002078,length=737>
##contig=<ID=ACOL01002079,length=737>
##contig=<ID=ACOL01002080,length=736>
##contig=<ID=ACOL01002081,length=736>
##contig=<ID=ACOL01002082,length=736>
##contig=<ID=ACOL01002083,length=736>
##contig=<ID=ACOL01002084,length=736>
##contig=<ID=ACOL01002085,length=735>
##contig=<ID=ACOL01002086,length=735>
##contig=<ID=ACOL01002087,length=735>
##contig=<ID=ACOL01002088,length=735>
##contig=<ID=ACOL01002089,length=734>
##contig=<ID=ACOL01002090,length=734>
##contig=<ID=ACOL01002091,length=734>
##contig=<ID=ACOL01002092,length=734>
##contig=<ID=ACOL01002093,length=734>
##contig=<ID=ACOL01002094,length=733>
##contig=<ID=ACOL01002095,length=733>
##contig=<ID=ACOL01002096,length=732>
##contig=<ID=ACOL01002097,length=732>
##contig=<ID=ACOL01002098,length=731>
##contig=<ID=ACOL01002099,length=731>
##contig=<ID=ACOL01002100,length=731>
##contig=<ID=ACOL01002101,length=731>
##contig=<ID=ACOL01002102,length=730>
##contig=<ID=ACOL01002103,length=730>
##contig=<ID=ACOL01002104,length=730>
##contig=<ID=ACOL01002105,length=729>
##contig=<ID=ACOL01002106,length=729>
##contig=<ID=ACOL01002107,length=729>
##contig=<ID=ACOL01002108,length=729>
##contig=<ID=ACOL01002109,length=729>
##contig=<ID=ACOL01002110,length=729>
##contig=<ID=ACOL01002111,length=729>
##contig=<ID=ACOL01002112,length=729>
##contig=<ID=ACOL01002113,length=729>
##contig=<ID=ACOL01002114,length=728>
##contig=<ID=ACOL01002115,length=728>
##contig=<ID=ACOL01002116,length=728>
##contig=<ID=ACOL01002117,length=728>
##contig=<ID=ACOL01002118,length=728>
##contig=<ID=ACOL01002119,length=728>
##contig=<ID=ACOL01002120,length=728>
##contig=<ID=ACOL01002121,length=728>
##contig=<ID=ACOL01002122,length=727>
##contig=<ID=ACOL01002123,length=727>
##contig=<ID=ACOL01002124,length=727>
##contig=<ID=ACOL01002125,length=727>
##contig=<ID=ACOL01002126,length=726>
##contig=<ID=ACOL01002127,length=726>
##contig=<ID=ACOL01002128,length=726>
##contig=<ID=ACOL01002129,length=726>
##contig=<ID=ACOL01002130,length=726>
##contig=<ID=ACOL01002131,length=726>
##contig=<ID=ACOL01002132,length=725>
##contig=<ID=ACOL01002133,length=725>
##contig=<ID=ACOL01002134,length=725>
##contig=<ID=ACOL01002135,length=725>
##contig=<ID=ACOL01002136,length=725>
##contig=<ID=ACOL01002137,length=725>
##contig=<ID=ACOL01002138,length=724>
##contig=<ID=ACOL01002139,length=724>
##contig=<ID=ACOL01002140,length=724>
##contig=<ID=ACOL01002141,length=724>
##contig=<ID=ACOL01002142,length=724>
##contig=<ID=ACOL01002143,length=724>
##contig=<ID=ACOL01002144,length=724>
##contig=<ID=ACOL01002145,length=724>
##contig=<ID=ACOL01002146,length=724>
##contig=<ID=ACOL01002147,length=723>
##contig=<ID=ACOL01002148,length=723>
##contig=<ID=ACOL01002149,length=723>
##contig=<ID=ACOL01002150,length=723>
##contig=<ID=ACOL01002151,length=722>
##contig=<ID=ACOL01002152,length=722>
##contig=<ID=ACOL01002153,length=722>
##contig=<ID=ACOL01002154,length=722>
##contig=<ID=ACOL01002155,length=722>
##contig=<ID=ACOL01002156,length=721>
##contig=<ID=ACOL01002157,length=721>
##contig=<ID=ACOL01002158,length=720>
##contig=<ID=ACOL01002159,length=720>
##contig=<ID=ACOL01002160,length=719>
##contig=<ID=ACOL01002161,length=719>
##contig=<ID=ACOL01002162,length=719>
##contig=<ID=ACOL01002163,length=719>
##contig=<ID=ACOL01002164,length=719>
##contig=<ID=ACOL01002165,length=718>
##contig=<ID=ACOL01002166,length=718>
##contig=<ID=ACOL01002167,length=718>
##contig=<ID=ACOL01002168,length=718>
##contig=<ID=ACOL01002169,length=718>
##contig=<ID=ACOL01002170,length=718>
##contig=<ID=ACOL01002171,length=718>
##contig=<ID=ACOL01002172,length=718>
##contig=<ID=ACOL01002173,length=718>
##contig=<ID=ACOL01002174,length=718>
##contig=<ID=ACOL01002175,length=717>
##contig=<ID=ACOL01002176,length=717>
##contig=<ID=ACOL01002177,length=717>
##contig=<ID=ACOL01002178,length=717>
##contig=<ID=ACOL01002179,length=716>
##contig=<ID=ACOL01002180,length=716>
##contig=<ID=ACOL01002181,length=716>
##contig=<ID=ACOL01002182,length=716>
##contig=<ID=ACOL01002183,length=716>
##contig=<ID=ACOL01002184,length=716>
##contig=<ID=ACOL01002185,length=716>
##contig=<ID=ACOL01002186,length=716>
##contig=<ID=ACOL01002187,length=716>
##contig=<ID=ACOL01002188,length=715>
##contig=<ID=ACOL01002189,length=715>
##contig=<ID=ACOL01002190,length=715>
##contig=<ID=ACOL01002191,length=715>
##contig=<ID=ACOL01002192,length=715>
##contig=<ID=ACOL01002193,length=715>
##contig=<ID=ACOL01002194,length=714>
##contig=<ID=ACOL01002195,length=714>
##contig=<ID=ACOL01002196,length=714>
##contig=<ID=ACOL01002197,length=714>
##contig=<ID=ACOL01002198,length=714>
##contig=<ID=ACOL01002199,length=714>
##contig=<ID=ACOL01002200,length=714>
##contig=<ID=ACOL01002201,length=714>
##contig=<ID=ACOL01002202,length=714>
##contig=<ID=ACOL01002203,length=713>
##contig=<ID=ACOL01002204,length=713>
##contig=<ID=ACOL01002205,length=713>
##contig=<ID=ACOL01002206,length=713>
##contig=<ID=ACOL01002207,length=713>
##contig=<ID=ACOL01002208,length=712>
##contig=<ID=ACOL01002209,length=712>
##contig=<ID=ACOL01002210,length=712>
##contig=<ID=ACOL01002211,length=712>
##contig=<ID=ACOL01002212,length=712>
##contig=<ID=ACOL01002213,length=712>
##contig=<ID=ACOL01002214,length=712>
##contig=<ID=ACOL01002215,length=712>
##contig=<ID=ACOL01002216,length=712>
##contig=<ID=ACOL01002217,length=711>
##contig=<ID=ACOL01002218,length=711>
##contig=<ID=ACOL01002219,length=711>
##contig=<ID=ACOL01002220,length=711>
##contig=<ID=ACOL01002221,length=711>
##contig=<ID=ACOL01002222,length=711>
##contig=<ID=ACOL01002223,length=711>
##contig=<ID=ACOL01002224,length=710>
##contig=<ID=ACOL01002225,length=710>
##contig=<ID=ACOL01002226,length=710>
##contig=<ID=ACOL01002227,length=710>
##contig=<ID=ACOL01002228,length=710>
##contig=<ID=ACOL01002229,length=710>
##contig=<ID=ACOL01002230,length=710>
##contig=<ID=ACOL01002231,length=709>
##contig=<ID=ACOL01002232,length=709>
##contig=<ID=ACOL01002233,length=709>
##contig=<ID=ACOL01002234,length=709>
##contig=<ID=ACOL01002235,length=709>
##contig=<ID=ACOL01002236,length=709>
##contig=<ID=ACOL01002237,length=708>
##contig=<ID=ACOL01002238,length=708>
##contig=<ID=ACOL01002239,length=708>
##contig=<ID=ACOL01002240,length=708>
##contig=<ID=ACOL01002241,length=708>
##contig=<ID=ACOL01002242,length=708>
##contig=<ID=ACOL01002243,length=708>
##contig=<ID=ACOL01002244,length=707>
##contig=<ID=ACOL01002245,length=707>
##contig=<ID=ACOL01002246,length=707>
##contig=<ID=ACOL01002247,length=707>
##contig=<ID=ACOL01002248,length=706>
##contig=<ID=ACOL01002249,length=706>
##contig=<ID=ACOL01002250,length=706>
##contig=<ID=ACOL01002251,length=706>
##contig=<ID=ACOL01002252,length=706>
##contig=<ID=ACOL01002253,length=706>
##contig=<ID=ACOL01002254,length=706>
##contig=<ID=ACOL01002255,length=705>
##contig=<ID=ACOL01002256,length=705>
##contig=<ID=ACOL01002257,length=705>
##contig=<ID=ACOL01002258,length=705>
##contig=<ID=ACOL01002259,length=705>
##contig=<ID=ACOL01002260,length=705>
##contig=<ID=ACOL01002261,length=705>
##contig=<ID=ACOL01002262,length=705>
##contig=<ID=ACOL01002263,length=705>
##contig=<ID=ACOL01002264,length=705>
##contig=<ID=ACOL01002265,length=704>
##contig=<ID=ACOL01002266,length=704>
##contig=<ID=ACOL01002267,length=703>
##contig=<ID=ACOL01002268,length=703>
##contig=<ID=ACOL01002269,length=703>
##contig=<ID=ACOL01002270,length=703>
##contig=<ID=ACOL01002271,length=703>
##contig=<ID=ACOL01002272,length=703>
##contig=<ID=ACOL01002273,length=703>
##contig=<ID=ACOL01002274,length=703>
##contig=<ID=ACOL01002275,length=703>
##contig=<ID=ACOL01002276,length=703>
##contig=<ID=ACOL01002277,length=703>
##contig=<ID=ACOL01002278,length=702>
##contig=<ID=ACOL01002279,length=702>
##contig=<ID=ACOL01002280,length=702>
##contig=<ID=ACOL01002281,length=702>
##contig=<ID=ACOL01002282,length=702>
##contig=<ID=ACOL01002283,length=701>
##contig=<ID=ACOL01002284,length=701>
##contig=<ID=ACOL01002285,length=701>
##contig=<ID=ACOL01002286,length=701>
##contig=<ID=ACOL01002287,length=701>
##contig=<ID=ACOL01002288,length=701>
##contig=<ID=ACOL01002289,length=701>
##contig=<ID=ACOL01002290,length=701>
##contig=<ID=ACOL01002291,length=701>
##contig=<ID=ACOL01002292,length=701>
##contig=<ID=ACOL01002293,length=700>
##contig=<ID=ACOL01002294,length=700>
##contig=<ID=ACOL01002295,length=700>
##contig=<ID=ACOL01002296,length=700>
##contig=<ID=ACOL01002297,length=700>
##contig=<ID=ACOL01002298,length=700>
##contig=<ID=ACOL01002299,length=699>
##contig=<ID=ACOL01002300,length=699>
##contig=<ID=ACOL01002301,length=699>
##contig=<ID=ACOL01002302,length=699>
##contig=<ID=ACOL01002303,length=699>
##contig=<ID=ACOL01002304,length=699>
##contig=<ID=ACOL01002305,length=699>
##contig=<ID=ACOL01002306,length=699>
##contig=<ID=ACOL01002307,length=699>
##contig=<ID=ACOL01002308,length=698>
##contig=<ID=ACOL01002309,length=698>
##contig=<ID=ACOL01002310,length=698>
##contig=<ID=ACOL01002311,length=698>
##contig=<ID=ACOL01002312,length=698>
##contig=<ID=ACOL01002313,length=698>
##contig=<ID=ACOL01002314,length=698>
##contig=<ID=ACOL01002315,length=698>
##contig=<ID=ACOL01002316,length=698>
##contig=<ID=ACOL01002317,length=698>
##contig=<ID=ACOL01002318,length=698>
##contig=<ID=ACOL01002319,length=697>
##contig=<ID=ACOL01002320,length=697>
##contig=<ID=ACOL01002321,length=697>
##contig=<ID=ACOL01002322,length=697>
##contig=<ID=ACOL01002323,length=697>
##contig=<ID=ACOL01002324,length=697>
##contig=<ID=ACOL01002325,length=697>
##contig=<ID=ACOL01002326,length=697>
##contig=<ID=ACOL01002327,length=697>
##contig=<ID=ACOL01002328,length=696>
##contig=<ID=ACOL01002329,length=696>
##contig=<ID=ACOL01002330,length=696>
##contig=<ID=ACOL01002331,length=696>
##contig=<ID=ACOL01002332,length=696>
##contig=<ID=ACOL01002333,length=696>
##contig=<ID=ACOL01002334,length=696>
##contig=<ID=ACOL01002335,length=696>
##contig=<ID=ACOL01002336,length=696>
##contig=<ID=ACOL01002337,length=695>
##contig=<ID=ACOL01002338,length=695>
##contig=<ID=ACOL01002339,length=695>
##contig=<ID=ACOL01002340,length=695>
##contig=<ID=ACOL01002341,length=695>
##contig=<ID=ACOL01002342,length=695>
##contig=<ID=ACOL01002343,length=695>
##contig=<ID=ACOL01002344,length=695>
##contig=<ID=ACOL01002345,length=695>
##contig=<ID=ACOL01002346,length=695>
##contig=<ID=ACOL01002347,length=695>
##contig=<ID=ACOL01002348,length=695>
##contig=<ID=ACOL01002349,length=694>
##contig=<ID=ACOL01002350,length=694>
##contig=<ID=ACOL01002351,length=694>
##contig=<ID=ACOL01002352,length=694>
##contig=<ID=ACOL01002353,length=694>
##contig=<ID=ACOL01002354,length=694>
##contig=<ID=ACOL01002355,length=694>
##contig=<ID=ACOL01002356,length=694>
##contig=<ID=ACOL01002357,length=694>
##contig=<ID=ACOL01002358,length=694>
##contig=<ID=ACOL01002359,length=694>
##contig=<ID=ACOL01002360,length=693>
##contig=<ID=ACOL01002361,length=693>
##contig=<ID=ACOL01002362,length=693>
##contig=<ID=ACOL01002363,length=692>
##contig=<ID=ACOL01002364,length=692>
##contig=<ID=ACOL01002365,length=692>
##contig=<ID=ACOL01002366,length=692>
##contig=<ID=ACOL01002367,length=691>
##contig=<ID=ACOL01002368,length=691>
##contig=<ID=ACOL01002369,length=691>
##contig=<ID=ACOL01002370,length=691>
##contig=<ID=ACOL01002371,length=691>
##contig=<ID=ACOL01002372,length=691>
##contig=<ID=ACOL01002373,length=691>
##contig=<ID=ACOL01002374,length=691>
##contig=<ID=ACOL01002375,length=691>
##contig=<ID=ACOL01002376,length=691>
##contig=<ID=ACOL01002377,length=691>
##contig=<ID=ACOL01002378,length=691>
##contig=<ID=ACOL01002379,length=690>
##contig=<ID=ACOL01002380,length=690>
##contig=<ID=ACOL01002381,length=690>
##contig=<ID=ACOL01002382,length=690>
##contig=<ID=ACOL01002383,length=690>
##contig=<ID=ACOL01002384,length=690>
##contig=<ID=ACOL01002385,length=690>
##contig=<ID=ACOL01002386,length=690>
##contig=<ID=ACOL01002387,length=690>
##contig=<ID=ACOL01002388,length=690>
##contig=<ID=ACOL01002389,length=690>
##contig=<ID=ACOL01002390,length=690>
##contig=<ID=ACOL01002391,length=689>
##contig=<ID=ACOL01002392,length=689>
##contig=<ID=ACOL01002393,length=689>
##contig=<ID=ACOL01002394,length=688>
##contig=<ID=ACOL01002395,length=688>
##contig=<ID=ACOL01002396,length=688>
##contig=<ID=ACOL01002397,length=688>
##contig=<ID=ACOL01002398,length=688>
##contig=<ID=ACOL01002399,length=688>
##contig=<ID=ACOL01002400,length=688>
##contig=<ID=ACOL01002401,length=687>
##contig=<ID=ACOL01002402,length=687>
##contig=<ID=ACOL01002403,length=687>
##contig=<ID=ACOL01002404,length=687>
##contig=<ID=ACOL01002405,length=687>
##contig=<ID=ACOL01002406,length=687>
##contig=<ID=ACOL01002407,length=686>
##contig=<ID=ACOL01002408,length=686>
##contig=<ID=ACOL01002409,length=686>
##contig=<ID=ACOL01002410,length=686>
##contig=<ID=ACOL01002411,length=686>
##contig=<ID=ACOL01002412,length=686>
##contig=<ID=ACOL01002413,length=686>
##contig=<ID=ACOL01002414,length=686>
##contig=<ID=ACOL01002415,length=686>
##contig=<ID=ACOL01002416,length=686>
##contig=<ID=ACOL01002417,length=686>
##contig=<ID=ACOL01002418,length=685>
##contig=<ID=ACOL01002419,length=685>
##contig=<ID=ACOL01002420,length=685>
##contig=<ID=ACOL01002421,length=685>
##contig=<ID=ACOL01002422,length=685>
##contig=<ID=ACOL01002423,length=684>
##contig=<ID=ACOL01002424,length=684>
##contig=<ID=ACOL01002425,length=684>
##contig=<ID=ACOL01002426,length=684>
##contig=<ID=ACOL01002427,length=684>
##contig=<ID=ACOL01002428,length=684>
##contig=<ID=ACOL01002429,length=684>
##contig=<ID=ACOL01002430,length=683>
##contig=<ID=ACOL01002431,length=683>
##contig=<ID=ACOL01002432,length=683>
##contig=<ID=ACOL01002433,length=683>
##contig=<ID=ACOL01002434,length=683>
##contig=<ID=ACOL01002435,length=683>
##contig=<ID=ACOL01002436,length=683>
##contig=<ID=ACOL01002437,length=683>
##contig=<ID=ACOL01002438,length=682>
##contig=<ID=ACOL01002439,length=682>
##contig=<ID=ACOL01002440,length=682>
##contig=<ID=ACOL01002441,length=682>
##contig=<ID=ACOL01002442,length=682>
##contig=<ID=ACOL01002443,length=682>
##contig=<ID=ACOL01002444,length=681>
##contig=<ID=ACOL01002445,length=681>
##contig=<ID=ACOL01002446,length=681>
##contig=<ID=ACOL01002447,length=681>
##contig=<ID=ACOL01002448,length=681>
##contig=<ID=ACOL01002449,length=681>
##contig=<ID=ACOL01002450,length=681>
##contig=<ID=ACOL01002451,length=681>
##contig=<ID=ACOL01002452,length=681>
##contig=<ID=ACOL01002453,length=681>
##contig=<ID=ACOL01002454,length=681>
##contig=<ID=ACOL01002455,length=680>
##contig=<ID=ACOL01002456,length=680>
##contig=<ID=ACOL01002457,length=680>
##contig=<ID=ACOL01002458,length=679>
##contig=<ID=ACOL01002459,length=679>
##contig=<ID=ACOL01002460,length=679>
##contig=<ID=ACOL01002461,length=679>
##contig=<ID=ACOL01002462,length=679>
##contig=<ID=ACOL01002463,length=679>
##contig=<ID=ACOL01002464,length=678>
##contig=<ID=ACOL01002465,length=678>
##contig=<ID=ACOL01002466,length=678>
##contig=<ID=ACOL01002467,length=678>
##contig=<ID=ACOL01002468,length=678>
##contig=<ID=ACOL01002469,length=678>
##contig=<ID=ACOL01002470,length=678>
##contig=<ID=ACOL01002471,length=678>
##contig=<ID=ACOL01002472,length=678>
##contig=<ID=ACOL01002473,length=677>
##contig=<ID=ACOL01002474,length=677>
##contig=<ID=ACOL01002475,length=677>
##contig=<ID=ACOL01002476,length=677>
##contig=<ID=ACOL01002477,length=677>
##contig=<ID=ACOL01002478,length=677>
##contig=<ID=ACOL01002479,length=677>
##contig=<ID=ACOL01002480,length=677>
##contig=<ID=ACOL01002481,length=677>
##contig=<ID=ACOL01002482,length=676>
##contig=<ID=ACOL01002483,length=676>
##contig=<ID=ACOL01002484,length=676>
##contig=<ID=ACOL01002485,length=676>
##contig=<ID=ACOL01002486,length=676>
##contig=<ID=ACOL01002487,length=676>
##contig=<ID=ACOL01002488,length=675>
##contig=<ID=ACOL01002489,length=675>
##contig=<ID=ACOL01002490,length=675>
##contig=<ID=ACOL01002491,length=675>
##contig=<ID=ACOL01002492,length=675>
##contig=<ID=ACOL01002493,length=675>
##contig=<ID=ACOL01002494,length=675>
##contig=<ID=ACOL01002495,length=675>
##contig=<ID=ACOL01002496,length=675>
##contig=<ID=ACOL01002497,length=675>
##contig=<ID=ACOL01002498,length=674>
##contig=<ID=ACOL01002499,length=674>
##contig=<ID=ACOL01002500,length=674>
##contig=<ID=ACOL01002501,length=674>
##contig=<ID=ACOL01002502,length=674>
##contig=<ID=ACOL01002503,length=674>
##contig=<ID=ACOL01002504,length=673>
##contig=<ID=ACOL01002505,length=673>
##contig=<ID=ACOL01002506,length=673>
##contig=<ID=ACOL01002507,length=673>
##contig=<ID=ACOL01002508,length=673>
##contig=<ID=ACOL01002509,length=673>
##contig=<ID=ACOL01002510,length=672>
##contig=<ID=ACOL01002511,length=672>
##contig=<ID=ACOL01002512,length=672>
##contig=<ID=ACOL01002513,length=672>
##contig=<ID=ACOL01002514,length=672>
##contig=<ID=ACOL01002515,length=672>
##contig=<ID=ACOL01002516,length=671>
##contig=<ID=ACOL01002517,length=671>
##contig=<ID=ACOL01002518,length=671>
##contig=<ID=ACOL01002519,length=671>
##contig=<ID=ACOL01002520,length=671>
##contig=<ID=ACOL01002521,length=671>
##contig=<ID=ACOL01002522,length=671>
##contig=<ID=ACOL01002523,length=671>
##contig=<ID=ACOL01002524,length=671>
##contig=<ID=ACOL01002525,length=671>
##contig=<ID=ACOL01002526,length=671>
##contig=<ID=ACOL01002527,length=670>
##contig=<ID=ACOL01002528,length=670>
##contig=<ID=ACOL01002529,length=670>
##contig=<ID=ACOL01002530,length=670>
##contig=<ID=ACOL01002531,length=670>
##contig=<ID=ACOL01002532,length=670>
##contig=<ID=ACOL01002533,length=670>
##contig=<ID=ACOL01002534,length=670>
##contig=<ID=ACOL01002535,length=670>
##contig=<ID=ACOL01002536,length=670>
##contig=<ID=ACOL01002537,length=670>
##contig=<ID=ACOL01002538,length=670>
##contig=<ID=ACOL01002539,length=670>
##contig=<ID=ACOL01002540,length=670>
##contig=<ID=ACOL01002541,length=670>
##contig=<ID=ACOL01002542,length=670>
##contig=<ID=ACOL01002543,length=669>
##contig=<ID=ACOL01002544,length=669>
##contig=<ID=ACOL01002545,length=669>
##contig=<ID=ACOL01002546,length=669>
##contig=<ID=ACOL01002547,length=669>
##contig=<ID=ACOL01002548,length=669>
##contig=<ID=ACOL01002549,length=669>
##contig=<ID=ACOL01002550,length=669>
##contig=<ID=ACOL01002551,length=668>
##contig=<ID=ACOL01002552,length=668>
##contig=<ID=ACOL01002553,length=668>
##contig=<ID=ACOL01002554,length=668>
##contig=<ID=ACOL01002555,length=668>
##contig=<ID=ACOL01002556,length=668>
##contig=<ID=ACOL01002557,length=668>
##contig=<ID=ACOL01002558,length=668>
##contig=<ID=ACOL01002559,length=668>
##contig=<ID=ACOL01002560,length=668>
##contig=<ID=ACOL01002561,length=668>
##contig=<ID=ACOL01002562,length=667>
##contig=<ID=ACOL01002563,length=667>
##contig=<ID=ACOL01002564,length=667>
##contig=<ID=ACOL01002565,length=667>
##contig=<ID=ACOL01002566,length=667>
##contig=<ID=ACOL01002567,length=667>
##contig=<ID=ACOL01002568,length=667>
##contig=<ID=ACOL01002569,length=667>
##contig=<ID=ACOL01002570,length=667>
##contig=<ID=ACOL01002571,length=667>
##contig=<ID=ACOL01002572,length=667>
##contig=<ID=ACOL01002573,length=667>
##contig=<ID=ACOL01002574,length=667>
##contig=<ID=ACOL01002575,length=667>
##contig=<ID=ACOL01002576,length=667>
##contig=<ID=ACOL01002577,length=666>
##contig=<ID=ACOL01002578,length=666>
##contig=<ID=ACOL01002579,length=666>
##contig=<ID=ACOL01002580,length=666>
##contig=<ID=ACOL01002581,length=666>
##contig=<ID=ACOL01002582,length=666>
##contig=<ID=ACOL01002583,length=666>
##contig=<ID=ACOL01002584,length=666>
##contig=<ID=ACOL01002585,length=666>
##contig=<ID=ACOL01002586,length=666>
##contig=<ID=ACOL01002587,length=665>
##contig=<ID=ACOL01002588,length=665>
##contig=<ID=ACOL01002589,length=665>
##contig=<ID=ACOL01002590,length=665>
##contig=<ID=ACOL01002591,length=665>
##contig=<ID=ACOL01002592,length=665>
##contig=<ID=ACOL01002593,length=665>
##contig=<ID=ACOL01002594,length=665>
##contig=<ID=ACOL01002595,length=665>
##contig=<ID=ACOL01002596,length=664>
##contig=<ID=ACOL01002597,length=664>
##contig=<ID=ACOL01002598,length=664>
##contig=<ID=ACOL01002599,length=664>
##contig=<ID=ACOL01002600,length=663>
##contig=<ID=ACOL01002601,length=663>
##contig=<ID=ACOL01002602,length=663>
##contig=<ID=ACOL01002603,length=662>
##contig=<ID=ACOL01002604,length=662>
##contig=<ID=ACOL01002605,length=662>
##contig=<ID=ACOL01002606,length=662>
##contig=<ID=ACOL01002607,length=662>
##contig=<ID=ACOL01002608,length=661>
##contig=<ID=ACOL01002609,length=661>
##contig=<ID=ACOL01002610,length=661>
##contig=<ID=ACOL01002611,length=661>
##contig=<ID=ACOL01002612,length=661>
##contig=<ID=ACOL01002613,length=661>
##contig=<ID=ACOL01002614,length=660>
##contig=<ID=ACOL01002615,length=660>
##contig=<ID=ACOL01002616,length=660>
##contig=<ID=ACOL01002617,length=660>
##contig=<ID=ACOL01002618,length=660>
##contig=<ID=ACOL01002619,length=660>
##contig=<ID=ACOL01002620,length=660>
##contig=<ID=ACOL01002621,length=660>
##contig=<ID=ACOL01002622,length=660>
##contig=<ID=ACOL01002623,length=659>
##contig=<ID=ACOL01002624,length=659>
##contig=<ID=ACOL01002625,length=659>
##contig=<ID=ACOL01002626,length=659>
##contig=<ID=ACOL01002627,length=659>
##contig=<ID=ACOL01002628,length=659>
##contig=<ID=ACOL01002629,length=659>
##contig=<ID=ACOL01002630,length=659>
##contig=<ID=ACOL01002631,length=659>
##contig=<ID=ACOL01002632,length=658>
##contig=<ID=ACOL01002633,length=658>
##contig=<ID=ACOL01002634,length=658>
##contig=<ID=ACOL01002635,length=658>
##contig=<ID=ACOL01002636,length=658>
##contig=<ID=ACOL01002637,length=658>
##contig=<ID=ACOL01002638,length=658>
##contig=<ID=ACOL01002639,length=658>
##contig=<ID=ACOL01002640,length=658>
##contig=<ID=ACOL01002641,length=658>
##contig=<ID=ACOL01002642,length=658>
##contig=<ID=ACOL01002643,length=657>
##contig=<ID=ACOL01002644,length=657>
##contig=<ID=ACOL01002645,length=657>
##contig=<ID=ACOL01002646,length=657>
##contig=<ID=ACOL01002647,length=657>
##contig=<ID=ACOL01002648,length=657>
##contig=<ID=ACOL01002649,length=657>
##contig=<ID=ACOL01002650,length=657>
##contig=<ID=ACOL01002651,length=657>
##contig=<ID=ACOL01002652,length=657>
##contig=<ID=ACOL01002653,length=657>
##contig=<ID=ACOL01002654,length=657>
##contig=<ID=ACOL01002655,length=657>
##contig=<ID=ACOL01002656,length=657>
##contig=<ID=ACOL01002657,length=656>
##contig=<ID=ACOL01002658,length=656>
##contig=<ID=ACOL01002659,length=656>
##contig=<ID=ACOL01002660,length=656>
##contig=<ID=ACOL01002661,length=656>
##contig=<ID=ACOL01002662,length=656>
##contig=<ID=ACOL01002663,length=656>
##contig=<ID=ACOL01002664,length=655>
##contig=<ID=ACOL01002665,length=655>
##contig=<ID=ACOL01002666,length=655>
##contig=<ID=ACOL01002667,length=655>
##contig=<ID=ACOL01002668,length=655>
##contig=<ID=ACOL01002669,length=655>
##contig=<ID=ACOL01002670,length=655>
##contig=<ID=ACOL01002671,length=655>
##contig=<ID=ACOL01002672,length=655>
##contig=<ID=ACOL01002673,length=655>
##contig=<ID=ACOL01002674,length=655>
##contig=<ID=ACOL01002675,length=655>
##contig=<ID=ACOL01002676,length=655>
##contig=<ID=ACOL01002677,length=654>
##contig=<ID=ACOL01002678,length=654>
##contig=<ID=ACOL01002679,length=654>
##contig=<ID=ACOL01002680,length=654>
##contig=<ID=ACOL01002681,length=654>
##contig=<ID=ACOL01002682,length=654>
##contig=<ID=ACOL01002683,length=654>
##contig=<ID=ACOL01002684,length=653>
##contig=<ID=ACOL01002685,length=653>
##contig=<ID=ACOL01002686,length=653>
##contig=<ID=ACOL01002687,length=653>
##contig=<ID=ACOL01002688,length=653>
##contig=<ID=ACOL01002689,length=653>
##contig=<ID=ACOL01002690,length=653>
##contig=<ID=ACOL01002691,length=653>
##contig=<ID=ACOL01002692,length=653>
##contig=<ID=ACOL01002693,length=652>
##contig=<ID=ACOL01002694,length=652>
##contig=<ID=ACOL01002695,length=652>
##contig=<ID=ACOL01002696,length=652>
##contig=<ID=ACOL01002697,length=652>
##contig=<ID=ACOL01002698,length=652>
##contig=<ID=ACOL01002699,length=652>
##contig=<ID=ACOL01002700,length=652>
##contig=<ID=ACOL01002701,length=652>
##contig=<ID=ACOL01002702,length=652>
##contig=<ID=ACOL01002703,length=652>
##contig=<ID=ACOL01002704,length=652>
##contig=<ID=ACOL01002705,length=651>
##contig=<ID=ACOL01002706,length=651>
##contig=<ID=ACOL01002707,length=651>
##contig=<ID=ACOL01002708,length=651>
##contig=<ID=ACOL01002709,length=651>
##contig=<ID=ACOL01002710,length=651>
##contig=<ID=ACOL01002711,length=651>
##contig=<ID=ACOL01002712,length=650>
##contig=<ID=ACOL01002713,length=650>
##contig=<ID=ACOL01002714,length=650>
##contig=<ID=ACOL01002715,length=650>
##contig=<ID=ACOL01002716,length=650>
##contig=<ID=ACOL01002717,length=650>
##contig=<ID=ACOL01002718,length=650>
##contig=<ID=ACOL01002719,length=650>
##contig=<ID=ACOL01002720,length=649>
##contig=<ID=ACOL01002721,length=649>
##contig=<ID=ACOL01002722,length=649>
##contig=<ID=ACOL01002723,length=649>
##contig=<ID=ACOL01002724,length=649>
##contig=<ID=ACOL01002725,length=649>
##contig=<ID=ACOL01002726,length=649>
##contig=<ID=ACOL01002727,length=649>
##contig=<ID=ACOL01002728,length=649>
##contig=<ID=ACOL01002729,length=649>
##contig=<ID=ACOL01002730,length=649>
##contig=<ID=ACOL01002731,length=649>
##contig=<ID=ACOL01002732,length=648>
##contig=<ID=ACOL01002733,length=648>
##contig=<ID=ACOL01002734,length=648>
##contig=<ID=ACOL01002735,length=648>
##contig=<ID=ACOL01002736,length=648>
##contig=<ID=ACOL01002737,length=648>
##contig=<ID=ACOL01002738,length=648>
##contig=<ID=ACOL01002739,length=648>
##contig=<ID=ACOL01002740,length=648>
##contig=<ID=ACOL01002741,length=648>
##contig=<ID=ACOL01002742,length=648>
##contig=<ID=ACOL01002743,length=648>
##contig=<ID=ACOL01002744,length=647>
##contig=<ID=ACOL01002745,length=647>
##contig=<ID=ACOL01002746,length=647>
##contig=<ID=ACOL01002747,length=647>
##contig=<ID=ACOL01002748,length=647>
##contig=<ID=ACOL01002749,length=647>
##contig=<ID=ACOL01002750,length=647>
##contig=<ID=ACOL01002751,length=647>
##contig=<ID=ACOL01002752,length=647>
##contig=<ID=ACOL01002753,length=647>
##contig=<ID=ACOL01002754,length=646>
##contig=<ID=ACOL01002755,length=646>
##contig=<ID=ACOL01002756,length=646>
##contig=<ID=ACOL01002757,length=646>
##contig=<ID=ACOL01002758,length=646>
##contig=<ID=ACOL01002759,length=646>
##contig=<ID=ACOL01002760,length=646>
##contig=<ID=ACOL01002761,length=646>
##contig=<ID=ACOL01002762,length=646>
##contig=<ID=ACOL01002763,length=646>
##contig=<ID=ACOL01002764,length=646>
##contig=<ID=ACOL01002765,length=646>
##contig=<ID=ACOL01002766,length=645>
##contig=<ID=ACOL01002767,length=645>
##contig=<ID=ACOL01002768,length=645>
##contig=<ID=ACOL01002769,length=645>
##contig=<ID=ACOL01002770,length=645>
##contig=<ID=ACOL01002771,length=645>
##contig=<ID=ACOL01002772,length=645>
##contig=<ID=ACOL01002773,length=644>
##contig=<ID=ACOL01002774,length=644>
##contig=<ID=ACOL01002775,length=644>
##contig=<ID=ACOL01002776,length=644>
##contig=<ID=ACOL01002777,length=644>
##contig=<ID=ACOL01002778,length=644>
##contig=<ID=ACOL01002779,length=644>
##contig=<ID=ACOL01002780,length=644>
##contig=<ID=ACOL01002781,length=644>
##contig=<ID=ACOL01002782,length=643>
##contig=<ID=ACOL01002783,length=643>
##contig=<ID=ACOL01002784,length=643>
##contig=<ID=ACOL01002785,length=643>
##contig=<ID=ACOL01002786,length=643>
##contig=<ID=ACOL01002787,length=642>
##contig=<ID=ACOL01002788,length=642>
##contig=<ID=ACOL01002789,length=642>
##contig=<ID=ACOL01002790,length=642>
##contig=<ID=ACOL01002791,length=642>
##contig=<ID=ACOL01002792,length=642>
##contig=<ID=ACOL01002793,length=642>
##contig=<ID=ACOL01002794,length=642>
##contig=<ID=ACOL01002795,length=642>
##contig=<ID=ACOL01002796,length=641>
##contig=<ID=ACOL01002797,length=641>
##contig=<ID=ACOL01002798,length=641>
##contig=<ID=ACOL01002799,length=641>
##contig=<ID=ACOL01002800,length=641>
##contig=<ID=ACOL01002801,length=641>
##contig=<ID=ACOL01002802,length=641>
##contig=<ID=ACOL01002803,length=641>
##contig=<ID=ACOL01002804,length=641>
##contig=<ID=ACOL01002805,length=641>
##contig=<ID=ACOL01002806,length=641>
##contig=<ID=ACOL01002807,length=641>
##contig=<ID=ACOL01002808,length=640>
##contig=<ID=ACOL01002809,length=640>
##contig=<ID=ACOL01002810,length=640>
##contig=<ID=ACOL01002811,length=640>
##contig=<ID=ACOL01002812,length=640>
##contig=<ID=ACOL01002813,length=640>
##contig=<ID=ACOL01002814,length=640>
##contig=<ID=ACOL01002815,length=640>
##contig=<ID=ACOL01002816,length=640>
##contig=<ID=ACOL01002817,length=640>
##contig=<ID=ACOL01002818,length=640>
##contig=<ID=ACOL01002819,length=640>
##contig=<ID=ACOL01002820,length=640>
##contig=<ID=ACOL01002821,length=640>
##contig=<ID=ACOL01002822,length=639>
##contig=<ID=ACOL01002823,length=639>
##contig=<ID=ACOL01002824,length=639>
##contig=<ID=ACOL01002825,length=639>
##contig=<ID=ACOL01002826,length=639>
##contig=<ID=ACOL01002827,length=639>
##contig=<ID=ACOL01002828,length=639>
##contig=<ID=ACOL01002829,length=639>
##contig=<ID=ACOL01002830,length=639>
##contig=<ID=ACOL01002831,length=639>
##contig=<ID=ACOL01002832,length=638>
##contig=<ID=ACOL01002833,length=638>
##contig=<ID=ACOL01002834,length=638>
##contig=<ID=ACOL01002835,length=638>
##contig=<ID=ACOL01002836,length=638>
##contig=<ID=ACOL01002837,length=638>
##contig=<ID=ACOL01002838,length=638>
##contig=<ID=ACOL01002839,length=638>
##contig=<ID=ACOL01002840,length=638>
##contig=<ID=ACOL01002841,length=638>
##contig=<ID=ACOL01002842,length=638>
##contig=<ID=ACOL01002843,length=638>
##contig=<ID=ACOL01002844,length=638>
##contig=<ID=ACOL01002845,length=637>
##contig=<ID=ACOL01002846,length=637>
##contig=<ID=ACOL01002847,length=637>
##contig=<ID=ACOL01002848,length=637>
##contig=<ID=ACOL01002849,length=637>
##contig=<ID=ACOL01002850,length=637>
##contig=<ID=ACOL01002851,length=637>
##contig=<ID=ACOL01002852,length=637>
##contig=<ID=ACOL01002853,length=637>
##contig=<ID=ACOL01002854,length=636>
##contig=<ID=ACOL01002855,length=636>
##contig=<ID=ACOL01002856,length=636>
##contig=<ID=ACOL01002857,length=636>
##contig=<ID=ACOL01002858,length=636>
##contig=<ID=ACOL01002859,length=636>
##contig=<ID=ACOL01002860,length=636>
##contig=<ID=ACOL01002861,length=636>
##contig=<ID=ACOL01002862,length=636>
##contig=<ID=ACOL01002863,length=636>
##contig=<ID=ACOL01002864,length=636>
##contig=<ID=ACOL01002865,length=636>
##contig=<ID=ACOL01002866,length=635>
##contig=<ID=ACOL01002867,length=635>
##contig=<ID=ACOL01002868,length=635>
##contig=<ID=ACOL01002869,length=635>
##contig=<ID=ACOL01002870,length=635>
##contig=<ID=ACOL01002871,length=635>
##contig=<ID=ACOL01002872,length=635>
##contig=<ID=ACOL01002873,length=635>
##contig=<ID=ACOL01002874,length=635>
##contig=<ID=ACOL01002875,length=635>
##contig=<ID=ACOL01002876,length=635>
##contig=<ID=ACOL01002877,length=635>
##contig=<ID=ACOL01002878,length=634>
##contig=<ID=ACOL01002879,length=634>
##contig=<ID=ACOL01002880,length=634>
##contig=<ID=ACOL01002881,length=634>
##contig=<ID=ACOL01002882,length=634>
##contig=<ID=ACOL01002883,length=634>
##contig=<ID=ACOL01002884,length=633>
##contig=<ID=ACOL01002885,length=633>
##contig=<ID=ACOL01002886,length=633>
##contig=<ID=ACOL01002887,length=633>
##contig=<ID=ACOL01002888,length=633>
##contig=<ID=ACOL01002889,length=633>
##contig=<ID=ACOL01002890,length=632>
##contig=<ID=ACOL01002891,length=632>
##contig=<ID=ACOL01002892,length=632>
##contig=<ID=ACOL01002893,length=632>
##contig=<ID=ACOL01002894,length=632>
##contig=<ID=ACOL01002895,length=632>
##contig=<ID=ACOL01002896,length=632>
##contig=<ID=ACOL01002897,length=632>
##contig=<ID=ACOL01002898,length=632>
##contig=<ID=ACOL01002899,length=632>
##contig=<ID=ACOL01002900,length=632>
##contig=<ID=ACOL01002901,length=632>
##contig=<ID=ACOL01002902,length=631>
##contig=<ID=ACOL01002903,length=631>
##contig=<ID=ACOL01002904,length=631>
##contig=<ID=ACOL01002905,length=631>
##contig=<ID=ACOL01002906,length=631>
##contig=<ID=ACOL01002907,length=631>
##contig=<ID=ACOL01002908,length=631>
##contig=<ID=ACOL01002909,length=631>
##contig=<ID=ACOL01002910,length=631>
##contig=<ID=ACOL01002911,length=631>
##contig=<ID=ACOL01002912,length=630>
##contig=<ID=ACOL01002913,length=630>
##contig=<ID=ACOL01002914,length=630>
##contig=<ID=ACOL01002915,length=630>
##contig=<ID=ACOL01002916,length=630>
##contig=<ID=ACOL01002917,length=630>
##contig=<ID=ACOL01002918,length=630>
##contig=<ID=ACOL01002919,length=630>
##contig=<ID=ACOL01002920,length=630>
##contig=<ID=ACOL01002921,length=630>
##contig=<ID=ACOL01002922,length=630>
##contig=<ID=ACOL01002923,length=630>
##contig=<ID=ACOL01002924,length=629>
##contig=<ID=ACOL01002925,length=629>
##contig=<ID=ACOL01002926,length=629>
##contig=<ID=ACOL01002927,length=629>
##contig=<ID=ACOL01002928,length=629>
##contig=<ID=ACOL01002929,length=629>
##contig=<ID=ACOL01002930,length=629>
##contig=<ID=ACOL01002931,length=629>
##contig=<ID=ACOL01002932,length=629>
##contig=<ID=ACOL01002933,length=629>
##contig=<ID=ACOL01002934,length=629>
##contig=<ID=ACOL01002935,length=629>
##contig=<ID=ACOL01002936,length=629>
##contig=<ID=ACOL01002937,length=628>
##contig=<ID=ACOL01002938,length=628>
##contig=<ID=ACOL01002939,length=628>
##contig=<ID=ACOL01002940,length=628>
##contig=<ID=ACOL01002941,length=628>
##contig=<ID=ACOL01002942,length=628>
##contig=<ID=ACOL01002943,length=628>
##contig=<ID=ACOL01002944,length=628>
##contig=<ID=ACOL01002945,length=628>
##contig=<ID=ACOL01002946,length=628>
##contig=<ID=ACOL01002947,length=628>
##contig=<ID=ACOL01002948,length=628>
##contig=<ID=ACOL01002949,length=628>
##contig=<ID=ACOL01002950,length=628>
##contig=<ID=ACOL01002951,length=627>
##contig=<ID=ACOL01002952,length=627>
##contig=<ID=ACOL01002953,length=627>
##contig=<ID=ACOL01002954,length=627>
##contig=<ID=ACOL01002955,length=627>
##contig=<ID=ACOL01002956,length=627>
##contig=<ID=ACOL01002957,length=627>
##contig=<ID=ACOL01002958,length=627>
##contig=<ID=ACOL01002959,length=627>
##contig=<ID=ACOL01002960,length=627>
##contig=<ID=ACOL01002961,length=627>
##contig=<ID=ACOL01002962,length=627>
##contig=<ID=ACOL01002963,length=627>
##contig=<ID=ACOL01002964,length=627>
##contig=<ID=ACOL01002965,length=627>
##contig=<ID=ACOL01002966,length=627>
##contig=<ID=ACOL01002967,length=627>
##contig=<ID=ACOL01002968,length=627>
##contig=<ID=ACOL01002969,length=626>
##contig=<ID=ACOL01002970,length=626>
##contig=<ID=ACOL01002971,length=626>
##contig=<ID=ACOL01002972,length=626>
##contig=<ID=ACOL01002973,length=626>
##contig=<ID=ACOL01002974,length=626>
##contig=<ID=ACOL01002975,length=625>
##contig=<ID=ACOL01002976,length=625>
##contig=<ID=ACOL01002977,length=625>
##contig=<ID=ACOL01002978,length=625>
##contig=<ID=ACOL01002979,length=625>
##contig=<ID=ACOL01002980,length=625>
##contig=<ID=ACOL01002981,length=625>
##contig=<ID=ACOL01002982,length=625>
##contig=<ID=ACOL01002983,length=625>
##contig=<ID=ACOL01002984,length=625>
##contig=<ID=ACOL01002985,length=624>
##contig=<ID=ACOL01002986,length=624>
##contig=<ID=ACOL01002987,length=624>
##contig=<ID=ACOL01002988,length=624>
##contig=<ID=ACOL01002989,length=624>
##contig=<ID=ACOL01002990,length=624>
##contig=<ID=ACOL01002991,length=624>
##contig=<ID=ACOL01002992,length=624>
##contig=<ID=ACOL01002993,length=624>
##contig=<ID=ACOL01002994,length=623>
##contig=<ID=ACOL01002995,length=623>
##contig=<ID=ACOL01002996,length=623>
##contig=<ID=ACOL01002997,length=623>
##contig=<ID=ACOL01002998,length=623>
##contig=<ID=ACOL01002999,length=623>
##contig=<ID=ACOL01003000,length=623>
##contig=<ID=ACOL01003001,length=623>
##contig=<ID=ACOL01003002,length=623>
##contig=<ID=ACOL01003003,length=623>
##contig=<ID=ACOL01003004,length=623>
##contig=<ID=ACOL01003005,length=623>
##contig=<ID=ACOL01003006,length=623>
##contig=<ID=ACOL01003007,length=623>
##contig=<ID=ACOL01003008,length=623>
##contig=<ID=ACOL01003009,length=623>
##contig=<ID=ACOL01003010,length=623>
##contig=<ID=ACOL01003011,length=623>
##contig=<ID=ACOL01003012,length=623>
##contig=<ID=ACOL01003013,length=622>
##contig=<ID=ACOL01003014,length=622>
##contig=<ID=ACOL01003015,length=622>
##contig=<ID=ACOL01003016,length=622>
##contig=<ID=ACOL01003017,length=622>
##contig=<ID=ACOL01003018,length=622>
##contig=<ID=ACOL01003019,length=622>
##contig=<ID=ACOL01003020,length=622>
##contig=<ID=ACOL01003021,length=622>
##contig=<ID=ACOL01003022,length=622>
##contig=<ID=ACOL01003023,length=622>
##contig=<ID=ACOL01003024,length=622>
##contig=<ID=ACOL01003025,length=621>
##contig=<ID=ACOL01003026,length=621>
##contig=<ID=ACOL01003027,length=621>
##contig=<ID=ACOL01003028,length=621>
##contig=<ID=ACOL01003029,length=621>
##contig=<ID=ACOL01003030,length=621>
##contig=<ID=ACOL01003031,length=621>
##contig=<ID=ACOL01003032,length=621>
##contig=<ID=ACOL01003033,length=621>
##contig=<ID=ACOL01003034,length=621>
##contig=<ID=ACOL01003035,length=621>
##contig=<ID=ACOL01003036,length=621>
##contig=<ID=ACOL01003037,length=621>
##contig=<ID=ACOL01003038,length=621>
##contig=<ID=ACOL01003039,length=621>
##contig=<ID=ACOL01003040,length=621>
##contig=<ID=ACOL01003041,length=621>
##contig=<ID=ACOL01003042,length=621>
##contig=<ID=ACOL01003043,length=620>
##contig=<ID=ACOL01003044,length=620>
##contig=<ID=ACOL01003045,length=620>
##contig=<ID=ACOL01003046,length=620>
##contig=<ID=ACOL01003047,length=620>
##contig=<ID=ACOL01003048,length=620>
##contig=<ID=ACOL01003049,length=620>
##contig=<ID=ACOL01003050,length=620>
##contig=<ID=ACOL01003051,length=620>
##contig=<ID=ACOL01003052,length=620>
##contig=<ID=ACOL01003053,length=620>
##contig=<ID=ACOL01003054,length=620>
##contig=<ID=ACOL01003055,length=620>
##contig=<ID=ACOL01003056,length=620>
##contig=<ID=ACOL01003057,length=619>
##contig=<ID=ACOL01003058,length=619>
##contig=<ID=ACOL01003059,length=619>
##contig=<ID=ACOL01003060,length=619>
##contig=<ID=ACOL01003061,length=619>
##contig=<ID=ACOL01003062,length=619>
##contig=<ID=ACOL01003063,length=619>
##contig=<ID=ACOL01003064,length=619>
##contig=<ID=ACOL01003065,length=619>
##contig=<ID=ACOL01003066,length=619>
##contig=<ID=ACOL01003067,length=619>
##contig=<ID=ACOL01003068,length=619>
##contig=<ID=ACOL01003069,length=619>
##contig=<ID=ACOL01003070,length=619>
##contig=<ID=ACOL01003071,length=619>
##contig=<ID=ACOL01003072,length=619>
##contig=<ID=ACOL01003073,length=619>
##contig=<ID=ACOL01003074,length=618>
##contig=<ID=ACOL01003075,length=618>
##contig=<ID=ACOL01003076,length=618>
##contig=<ID=ACOL01003077,length=618>
##contig=<ID=ACOL01003078,length=618>
##contig=<ID=ACOL01003079,length=618>
##contig=<ID=ACOL01003080,length=618>
##contig=<ID=ACOL01003081,length=618>
##contig=<ID=ACOL01003082,length=617>
##contig=<ID=ACOL01003083,length=617>
##contig=<ID=ACOL01003084,length=617>
##contig=<ID=ACOL01003085,length=617>
##contig=<ID=ACOL01003086,length=617>
##contig=<ID=ACOL01003087,length=617>
##contig=<ID=ACOL01003088,length=617>
##contig=<ID=ACOL01003089,length=617>
##contig=<ID=ACOL01003090,length=617>
##contig=<ID=ACOL01003091,length=617>
##contig=<ID=ACOL01003092,length=617>
##contig=<ID=ACOL01003093,length=617>
##contig=<ID=ACOL01003094,length=617>
##contig=<ID=ACOL01003095,length=617>
##contig=<ID=ACOL01003096,length=617>
##contig=<ID=ACOL01003097,length=617>
##contig=<ID=ACOL01003098,length=616>
##contig=<ID=ACOL01003099,length=616>
##contig=<ID=ACOL01003100,length=616>
##contig=<ID=ACOL01003101,length=616>
##contig=<ID=ACOL01003102,length=616>
##contig=<ID=ACOL01003103,length=616>
##contig=<ID=ACOL01003104,length=616>
##contig=<ID=ACOL01003105,length=616>
##contig=<ID=ACOL01003106,length=616>
##contig=<ID=ACOL01003107,length=616>
##contig=<ID=ACOL01003108,length=616>
##contig=<ID=ACOL01003109,length=616>
##contig=<ID=ACOL01003110,length=616>
##contig=<ID=ACOL01003111,length=616>
##contig=<ID=ACOL01003112,length=616>
##contig=<ID=ACOL01003113,length=616>
##contig=<ID=ACOL01003114,length=616>
##contig=<ID=ACOL01003115,length=616>
##contig=<ID=ACOL01003116,length=616>
##contig=<ID=ACOL01003117,length=616>
##contig=<ID=ACOL01003118,length=615>
##contig=<ID=ACOL01003119,length=615>
##contig=<ID=ACOL01003120,length=615>
##contig=<ID=ACOL01003121,length=615>
##contig=<ID=ACOL01003122,length=615>
##contig=<ID=ACOL01003123,length=615>
##contig=<ID=ACOL01003124,length=615>
##contig=<ID=ACOL01003125,length=615>
##contig=<ID=ACOL01003126,length=615>
##contig=<ID=ACOL01003127,length=615>
##contig=<ID=ACOL01003128,length=615>
##contig=<ID=ACOL01003129,length=615>
##contig=<ID=ACOL01003130,length=615>
##contig=<ID=ACOL01003131,length=615>
##contig=<ID=ACOL01003132,length=615>
##contig=<ID=ACOL01003133,length=615>
##contig=<ID=ACOL01003134,length=615>
##contig=<ID=ACOL01003135,length=615>
##contig=<ID=ACOL01003136,length=615>
##contig=<ID=ACOL01003137,length=615>
##contig=<ID=ACOL01003138,length=615>
##contig=<ID=ACOL01003139,length=614>
##contig=<ID=ACOL01003140,length=614>
##contig=<ID=ACOL01003141,length=614>
##contig=<ID=ACOL01003142,length=614>
##contig=<ID=ACOL01003143,length=614>
##contig=<ID=ACOL01003144,length=614>
##contig=<ID=ACOL01003145,length=614>
##contig=<ID=ACOL01003146,length=614>
##contig=<ID=ACOL01003147,length=614>
##contig=<ID=ACOL01003148,length=614>
##contig=<ID=ACOL01003149,length=614>
##contig=<ID=ACOL01003150,length=614>
##contig=<ID=ACOL01003151,length=614>
##contig=<ID=ACOL01003152,length=613>
##contig=<ID=ACOL01003153,length=613>
##contig=<ID=ACOL01003154,length=613>
##contig=<ID=ACOL01003155,length=613>
##contig=<ID=ACOL01003156,length=613>
##contig=<ID=ACOL01003157,length=613>
##contig=<ID=ACOL01003158,length=613>
##contig=<ID=ACOL01003159,length=613>
##contig=<ID=ACOL01003160,length=613>
##contig=<ID=ACOL01003161,length=613>
##contig=<ID=ACOL01003162,length=613>
##contig=<ID=ACOL01003163,length=613>
##contig=<ID=ACOL01003164,length=612>
##contig=<ID=ACOL01003165,length=612>
##contig=<ID=ACOL01003166,length=612>
##contig=<ID=ACOL01003167,length=612>
##contig=<ID=ACOL01003168,length=612>
##contig=<ID=ACOL01003169,length=612>
##contig=<ID=ACOL01003170,length=612>
##contig=<ID=ACOL01003171,length=612>
##contig=<ID=ACOL01003172,length=612>
##contig=<ID=ACOL01003173,length=612>
##contig=<ID=ACOL01003174,length=612>
##contig=<ID=ACOL01003175,length=612>
##contig=<ID=ACOL01003176,length=612>
##contig=<ID=ACOL01003177,length=611>
##contig=<ID=ACOL01003178,length=611>
##contig=<ID=ACOL01003179,length=611>
##contig=<ID=ACOL01003180,length=611>
##contig=<ID=ACOL01003181,length=611>
##contig=<ID=ACOL01003182,length=611>
##contig=<ID=ACOL01003183,length=611>
##contig=<ID=ACOL01003184,length=611>
##contig=<ID=ACOL01003185,length=611>
##contig=<ID=ACOL01003186,length=611>
##contig=<ID=ACOL01003187,length=611>
##contig=<ID=ACOL01003188,length=611>
##contig=<ID=ACOL01003189,length=611>
##contig=<ID=ACOL01003190,length=611>
##contig=<ID=ACOL01003191,length=611>
##contig=<ID=ACOL01003192,length=610>
##contig=<ID=ACOL01003193,length=610>
##contig=<ID=ACOL01003194,length=610>
##contig=<ID=ACOL01003195,length=610>
##contig=<ID=ACOL01003196,length=610>
##contig=<ID=ACOL01003197,length=610>
##contig=<ID=ACOL01003198,length=610>
##contig=<ID=ACOL01003199,length=610>
##contig=<ID=ACOL01003200,length=610>
##contig=<ID=ACOL01003201,length=610>
##contig=<ID=ACOL01003202,length=610>
##contig=<ID=ACOL01003203,length=610>
##contig=<ID=ACOL01003204,length=610>
##contig=<ID=ACOL01003205,length=609>
##contig=<ID=ACOL01003206,length=609>
##contig=<ID=ACOL01003207,length=609>
##contig=<ID=ACOL01003208,length=609>
##contig=<ID=ACOL01003209,length=609>
##contig=<ID=ACOL01003210,length=609>
##contig=<ID=ACOL01003211,length=609>
##contig=<ID=ACOL01003212,length=609>
##contig=<ID=ACOL01003213,length=609>
##contig=<ID=ACOL01003214,length=609>
##contig=<ID=ACOL01003215,length=609>
##contig=<ID=ACOL01003216,length=609>
##contig=<ID=ACOL01003217,length=608>
##contig=<ID=ACOL01003218,length=608>
##contig=<ID=ACOL01003219,length=608>
##contig=<ID=ACOL01003220,length=608>
##contig=<ID=ACOL01003221,length=608>
##contig=<ID=ACOL01003222,length=608>
##contig=<ID=ACOL01003223,length=608>
##contig=<ID=ACOL01003224,length=608>
##contig=<ID=ACOL01003225,length=608>
##contig=<ID=ACOL01003226,length=608>
##contig=<ID=ACOL01003227,length=608>
##contig=<ID=ACOL01003228,length=608>
##contig=<ID=ACOL01003229,length=608>
##contig=<ID=ACOL01003230,length=608>
##contig=<ID=ACOL01003231,length=608>
##contig=<ID=ACOL01003232,length=608>
##contig=<ID=ACOL01003233,length=608>
##contig=<ID=ACOL01003234,length=607>
##contig=<ID=ACOL01003235,length=607>
##contig=<ID=ACOL01003236,length=607>
##contig=<ID=ACOL01003237,length=607>
##contig=<ID=ACOL01003238,length=607>
##contig=<ID=ACOL01003239,length=607>
##contig=<ID=ACOL01003240,length=607>
##contig=<ID=ACOL01003241,length=607>
##contig=<ID=ACOL01003242,length=607>
##contig=<ID=ACOL01003243,length=607>
##contig=<ID=ACOL01003244,length=607>
##contig=<ID=ACOL01003245,length=607>
##contig=<ID=ACOL01003246,length=607>
##contig=<ID=ACOL01003247,length=607>
##contig=<ID=ACOL01003248,length=607>
##contig=<ID=ACOL01003249,length=607>
##contig=<ID=ACOL01003250,length=607>
##contig=<ID=ACOL01003251,length=607>
##contig=<ID=ACOL01003252,length=607>
##contig=<ID=ACOL01003253,length=607>
##contig=<ID=ACOL01003254,length=607>
##contig=<ID=ACOL01003255,length=606>
##contig=<ID=ACOL01003256,length=606>
##contig=<ID=ACOL01003257,length=606>
##contig=<ID=ACOL01003258,length=606>
##contig=<ID=ACOL01003259,length=606>
##contig=<ID=ACOL01003260,length=606>
##contig=<ID=ACOL01003261,length=606>
##contig=<ID=ACOL01003262,length=606>
##contig=<ID=ACOL01003263,length=606>
##contig=<ID=ACOL01003264,length=606>
##contig=<ID=ACOL01003265,length=606>
##contig=<ID=ACOL01003266,length=606>
##contig=<ID=ACOL01003267,length=606>
##contig=<ID=ACOL01003268,length=606>
##contig=<ID=ACOL01003269,length=606>
##contig=<ID=ACOL01003270,length=606>
##contig=<ID=ACOL01003271,length=606>
##contig=<ID=ACOL01003272,length=606>
##contig=<ID=ACOL01003273,length=606>
##contig=<ID=ACOL01003274,length=606>
##contig=<ID=ACOL01003275,length=605>
##contig=<ID=ACOL01003276,length=605>
##contig=<ID=ACOL01003277,length=605>
##contig=<ID=ACOL01003278,length=605>
##contig=<ID=ACOL01003279,length=605>
##contig=<ID=ACOL01003280,length=605>
##contig=<ID=ACOL01003281,length=605>
##contig=<ID=ACOL01003282,length=605>
##contig=<ID=ACOL01003283,length=605>
##contig=<ID=ACOL01003284,length=605>
##contig=<ID=ACOL01003285,length=605>
##contig=<ID=ACOL01003286,length=605>
##contig=<ID=ACOL01003287,length=605>
##contig=<ID=ACOL01003288,length=605>
##contig=<ID=ACOL01003289,length=605>
##contig=<ID=ACOL01003290,length=605>
##contig=<ID=ACOL01003291,length=605>
##contig=<ID=ACOL01003292,length=604>
##contig=<ID=ACOL01003293,length=604>
##contig=<ID=ACOL01003294,length=604>
##contig=<ID=ACOL01003295,length=604>
##contig=<ID=ACOL01003296,length=604>
##contig=<ID=ACOL01003297,length=604>
##contig=<ID=ACOL01003298,length=604>
##contig=<ID=ACOL01003299,length=604>
##contig=<ID=ACOL01003300,length=604>
##contig=<ID=ACOL01003301,length=604>
##contig=<ID=ACOL01003302,length=604>
##contig=<ID=ACOL01003303,length=604>
##contig=<ID=ACOL01003304,length=604>
##contig=<ID=ACOL01003305,length=604>
##contig=<ID=ACOL01003306,length=604>
##contig=<ID=ACOL01003307,length=604>
##contig=<ID=ACOL01003308,length=604>
##contig=<ID=ACOL01003309,length=604>
##contig=<ID=ACOL01003310,length=604>
##contig=<ID=ACOL01003311,length=604>
##contig=<ID=ACOL01003312,length=604>
##contig=<ID=ACOL01003313,length=603>
##contig=<ID=ACOL01003314,length=603>
##contig=<ID=ACOL01003315,length=603>
##contig=<ID=ACOL01003316,length=603>
##contig=<ID=ACOL01003317,length=603>
##contig=<ID=ACOL01003318,length=603>
##contig=<ID=ACOL01003319,length=603>
##contig=<ID=ACOL01003320,length=603>
##contig=<ID=ACOL01003321,length=603>
##contig=<ID=ACOL01003322,length=603>
##contig=<ID=ACOL01003323,length=603>
##contig=<ID=ACOL01003324,length=603>
##contig=<ID=ACOL01003325,length=603>
##contig=<ID=ACOL01003326,length=603>
##contig=<ID=ACOL01003327,length=603>
##contig=<ID=ACOL01003328,length=602>
##contig=<ID=ACOL01003329,length=602>
##contig=<ID=ACOL01003330,length=602>
##contig=<ID=ACOL01003331,length=602>
##contig=<ID=ACOL01003332,length=602>
##contig=<ID=ACOL01003333,length=602>
##contig=<ID=ACOL01003334,length=602>
##contig=<ID=ACOL01003335,length=602>
##contig=<ID=ACOL01003336,length=602>
##contig=<ID=ACOL01003337,length=602>
##contig=<ID=ACOL01003338,length=602>
##contig=<ID=ACOL01003339,length=602>
##contig=<ID=ACOL01003340,length=602>
##contig=<ID=ACOL01003341,length=602>
##contig=<ID=ACOL01003342,length=601>
##contig=<ID=ACOL01003343,length=601>
##contig=<ID=ACOL01003344,length=601>
##contig=<ID=ACOL01003345,length=601>
##contig=<ID=ACOL01003346,length=601>
##contig=<ID=ACOL01003347,length=601>
##contig=<ID=ACOL01003348,length=601>
##contig=<ID=ACOL01003349,length=601>
##contig=<ID=ACOL01003350,length=601>
##contig=<ID=ACOL01003351,length=601>
##contig=<ID=ACOL01003352,length=601>
##contig=<ID=ACOL01003353,length=601>
##contig=<ID=ACOL01003354,length=601>
##contig=<ID=ACOL01003355,length=601>
##contig=<ID=ACOL01003356,length=601>
##contig=<ID=ACOL01003357,length=601>
##contig=<ID=ACOL01003358,length=601>
##contig=<ID=ACOL01003359,length=601>
##contig=<ID=ACOL01003360,length=601>
##contig=<ID=ACOL01003361,length=600>
##contig=<ID=ACOL01003362,length=600>
##contig=<ID=ACOL01003363,length=600>
##contig=<ID=ACOL01003364,length=600>
##contig=<ID=ACOL01003365,length=600>
##contig=<ID=ACOL01003366,length=600>
##contig=<ID=ACOL01003367,length=600>
##contig=<ID=ACOL01003368,length=600>
##contig=<ID=ACOL01003369,length=600>
##contig=<ID=ACOL01003370,length=600>
##contig=<ID=ACOL01003371,length=600>
##contig=<ID=ACOL01003372,length=600>
##contig=<ID=ACOL01003373,length=600>
##contig=<ID=ACOL01003374,length=600>
##contig=<ID=ACOL01003375,length=600>
##contig=<ID=ACOL01003376,length=600>
##contig=<ID=ACOL01003377,length=600>
##contig=<ID=ACOL01003378,length=600>
##contig=<ID=ACOL01003379,length=600>
##contig=<ID=ACOL01003380,length=600>
##contig=<ID=ACOL01003381,length=600>
##contig=<ID=ACOL01003382,length=600>
##contig=<ID=ACOL01003383,length=600>
##contig=<ID=ACOL01003384,length=599>
##contig=<ID=ACOL01003385,length=599>
##contig=<ID=ACOL01003386,length=599>
##contig=<ID=ACOL01003387,length=599>
##contig=<ID=ACOL01003388,length=599>
##contig=<ID=ACOL01003389,length=599>
##contig=<ID=ACOL01003390,length=599>
##contig=<ID=ACOL01003391,length=599>
##contig=<ID=ACOL01003392,length=599>
##contig=<ID=ACOL01003393,length=599>
##contig=<ID=ACOL01003394,length=599>
##contig=<ID=ACOL01003395,length=599>
##contig=<ID=ACOL01003396,length=599>
##contig=<ID=ACOL01003397,length=599>
##contig=<ID=ACOL01003398,length=599>
##contig=<ID=ACOL01003399,length=599>
##contig=<ID=ACOL01003400,length=599>
##contig=<ID=ACOL01003401,length=599>
##contig=<ID=ACOL01003402,length=599>
##contig=<ID=ACOL01003403,length=598>
##contig=<ID=ACOL01003404,length=598>
##contig=<ID=ACOL01003405,length=598>
##contig=<ID=ACOL01003406,length=598>
##contig=<ID=ACOL01003407,length=598>
##contig=<ID=ACOL01003408,length=598>
##contig=<ID=ACOL01003409,length=598>
##contig=<ID=ACOL01003410,length=598>
##contig=<ID=ACOL01003411,length=598>
##contig=<ID=ACOL01003412,length=598>
##contig=<ID=ACOL01003413,length=598>
##contig=<ID=ACOL01003414,length=598>
##contig=<ID=ACOL01003415,length=598>
##contig=<ID=ACOL01003416,length=598>
##contig=<ID=ACOL01003417,length=597>
##contig=<ID=ACOL01003418,length=597>
##contig=<ID=ACOL01003419,length=597>
##contig=<ID=ACOL01003420,length=597>
##contig=<ID=ACOL01003421,length=597>
##contig=<ID=ACOL01003422,length=597>
##contig=<ID=ACOL01003423,length=597>
##contig=<ID=ACOL01003424,length=597>
##contig=<ID=ACOL01003425,length=597>
##contig=<ID=ACOL01003426,length=597>
##contig=<ID=ACOL01003427,length=597>
##contig=<ID=ACOL01003428,length=597>
##contig=<ID=ACOL01003429,length=597>
##contig=<ID=ACOL01003430,length=597>
##contig=<ID=ACOL01003431,length=597>
##contig=<ID=ACOL01003432,length=597>
##contig=<ID=ACOL01003433,length=596>
##contig=<ID=ACOL01003434,length=596>
##contig=<ID=ACOL01003435,length=596>
##contig=<ID=ACOL01003436,length=596>
##contig=<ID=ACOL01003437,length=596>
##contig=<ID=ACOL01003438,length=596>
##contig=<ID=ACOL01003439,length=596>
##contig=<ID=ACOL01003440,length=596>
##contig=<ID=ACOL01003441,length=596>
##contig=<ID=ACOL01003442,length=596>
##contig=<ID=ACOL01003443,length=596>
##contig=<ID=ACOL01003444,length=596>
##contig=<ID=ACOL01003445,length=595>
##contig=<ID=ACOL01003446,length=595>
##contig=<ID=ACOL01003447,length=595>
##contig=<ID=ACOL01003448,length=595>
##contig=<ID=ACOL01003449,length=595>
##contig=<ID=ACOL01003450,length=595>
##contig=<ID=ACOL01003451,length=595>
##contig=<ID=ACOL01003452,length=595>
##contig=<ID=ACOL01003453,length=595>
##contig=<ID=ACOL01003454,length=595>
##contig=<ID=ACOL01003455,length=595>
##contig=<ID=ACOL01003456,length=595>
##contig=<ID=ACOL01003457,length=595>
##contig=<ID=ACOL01003458,length=595>
##contig=<ID=ACOL01003459,length=595>
##contig=<ID=ACOL01003460,length=595>
##contig=<ID=ACOL01003461,length=595>
##contig=<ID=ACOL01003462,length=594>
##contig=<ID=ACOL01003463,length=594>
##contig=<ID=ACOL01003464,length=594>
##contig=<ID=ACOL01003465,length=594>
##contig=<ID=ACOL01003466,length=594>
##contig=<ID=ACOL01003467,length=594>
##contig=<ID=ACOL01003468,length=594>
##contig=<ID=ACOL01003469,length=594>
##contig=<ID=ACOL01003470,length=594>
##contig=<ID=ACOL01003471,length=594>
##contig=<ID=ACOL01003472,length=594>
##contig=<ID=ACOL01003473,length=594>
##contig=<ID=ACOL01003474,length=594>
##contig=<ID=ACOL01003475,length=594>
##contig=<ID=ACOL01003476,length=594>
##contig=<ID=ACOL01003477,length=593>
##contig=<ID=ACOL01003478,length=593>
##contig=<ID=ACOL01003479,length=593>
##contig=<ID=ACOL01003480,length=593>
##contig=<ID=ACOL01003481,length=593>
##contig=<ID=ACOL01003482,length=593>
##contig=<ID=ACOL01003483,length=593>
##contig=<ID=ACOL01003484,length=593>
##contig=<ID=ACOL01003485,length=593>
##contig=<ID=ACOL01003486,length=593>
##contig=<ID=ACOL01003487,length=593>
##contig=<ID=ACOL01003488,length=593>
##contig=<ID=ACOL01003489,length=593>
##contig=<ID=ACOL01003490,length=593>
##contig=<ID=ACOL01003491,length=593>
##contig=<ID=ACOL01003492,length=593>
##contig=<ID=ACOL01003493,length=593>
##contig=<ID=ACOL01003494,length=592>
##contig=<ID=ACOL01003495,length=592>
##contig=<ID=ACOL01003496,length=592>
##contig=<ID=ACOL01003497,length=592>
##contig=<ID=ACOL01003498,length=592>
##contig=<ID=ACOL01003499,length=592>
##contig=<ID=ACOL01003500,length=592>
##contig=<ID=ACOL01003501,length=592>
##contig=<ID=ACOL01003502,length=592>
##contig=<ID=ACOL01003503,length=592>
##contig=<ID=ACOL01003504,length=592>
##contig=<ID=ACOL01003505,length=592>
##contig=<ID=ACOL01003506,length=592>
##contig=<ID=ACOL01003507,length=592>
##contig=<ID=ACOL01003508,length=592>
##contig=<ID=ACOL01003509,length=592>
##contig=<ID=ACOL01003510,length=592>
##contig=<ID=ACOL01003511,length=592>
##contig=<ID=ACOL01003512,length=592>
##contig=<ID=ACOL01003513,length=592>
##contig=<ID=ACOL01003514,length=592>
##contig=<ID=ACOL01003515,length=592>
##contig=<ID=ACOL01003516,length=592>
##contig=<ID=ACOL01003517,length=592>
##contig=<ID=ACOL01003518,length=592>
##contig=<ID=ACOL01003519,length=592>
##contig=<ID=ACOL01003520,length=591>
##contig=<ID=ACOL01003521,length=591>
##contig=<ID=ACOL01003522,length=591>
##contig=<ID=ACOL01003523,length=591>
##contig=<ID=ACOL01003524,length=591>
##contig=<ID=ACOL01003525,length=591>
##contig=<ID=ACOL01003526,length=591>
##contig=<ID=ACOL01003527,length=591>
##contig=<ID=ACOL01003528,length=591>
##contig=<ID=ACOL01003529,length=591>
##contig=<ID=ACOL01003530,length=591>
##contig=<ID=ACOL01003531,length=591>
##contig=<ID=ACOL01003532,length=591>
##contig=<ID=ACOL01003533,length=591>
##contig=<ID=ACOL01003534,length=591>
##contig=<ID=ACOL01003535,length=591>
##contig=<ID=ACOL01003536,length=591>
##contig=<ID=ACOL01003537,length=591>
##contig=<ID=ACOL01003538,length=591>
##contig=<ID=ACOL01003539,length=591>
##contig=<ID=ACOL01003540,length=590>
##contig=<ID=ACOL01003541,length=590>
##contig=<ID=ACOL01003542,length=590>
##contig=<ID=ACOL01003543,length=590>
##contig=<ID=ACOL01003544,length=590>
##contig=<ID=ACOL01003545,length=590>
##contig=<ID=ACOL01003546,length=590>
##contig=<ID=ACOL01003547,length=590>
##contig=<ID=ACOL01003548,length=590>
##contig=<ID=ACOL01003549,length=590>
##contig=<ID=ACOL01003550,length=590>
##contig=<ID=ACOL01003551,length=590>
##contig=<ID=ACOL01003552,length=590>
##contig=<ID=ACOL01003553,length=590>
##contig=<ID=ACOL01003554,length=590>
##contig=<ID=ACOL01003555,length=590>
##contig=<ID=ACOL01003556,length=590>
##contig=<ID=ACOL01003557,length=589>
##contig=<ID=ACOL01003558,length=589>
##contig=<ID=ACOL01003559,length=589>
##contig=<ID=ACOL01003560,length=589>
##contig=<ID=ACOL01003561,length=589>
##contig=<ID=ACOL01003562,length=589>
##contig=<ID=ACOL01003563,length=589>
##contig=<ID=ACOL01003564,length=589>
##contig=<ID=ACOL01003565,length=589>
##contig=<ID=ACOL01003566,length=589>
##contig=<ID=ACOL01003567,length=589>
##contig=<ID=ACOL01003568,length=589>
##contig=<ID=ACOL01003569,length=589>
##contig=<ID=ACOL01003570,length=589>
##contig=<ID=ACOL01003571,length=588>
##contig=<ID=ACOL01003572,length=588>
##contig=<ID=ACOL01003573,length=588>
##contig=<ID=ACOL01003574,length=588>
##contig=<ID=ACOL01003575,length=588>
##contig=<ID=ACOL01003576,length=588>
##contig=<ID=ACOL01003577,length=588>
##contig=<ID=ACOL01003578,length=588>
##contig=<ID=ACOL01003579,length=588>
##contig=<ID=ACOL01003580,length=588>
##contig=<ID=ACOL01003581,length=588>
##contig=<ID=ACOL01003582,length=588>
##contig=<ID=ACOL01003583,length=588>
##contig=<ID=ACOL01003584,length=588>
##contig=<ID=ACOL01003585,length=588>
##contig=<ID=ACOL01003586,length=587>
##contig=<ID=ACOL01003587,length=587>
##contig=<ID=ACOL01003588,length=587>
##contig=<ID=ACOL01003589,length=587>
##contig=<ID=ACOL01003590,length=587>
##contig=<ID=ACOL01003591,length=587>
##contig=<ID=ACOL01003592,length=587>
##contig=<ID=ACOL01003593,length=587>
##contig=<ID=ACOL01003594,length=587>
##contig=<ID=ACOL01003595,length=587>
##contig=<ID=ACOL01003596,length=587>
##contig=<ID=ACOL01003597,length=587>
##contig=<ID=ACOL01003598,length=587>
##contig=<ID=ACOL01003599,length=587>
##contig=<ID=ACOL01003600,length=587>
##contig=<ID=ACOL01003601,length=587>
##contig=<ID=ACOL01003602,length=587>
##contig=<ID=ACOL01003603,length=587>
##contig=<ID=ACOL01003604,length=586>
##contig=<ID=ACOL01003605,length=586>
##contig=<ID=ACOL01003606,length=586>
##contig=<ID=ACOL01003607,length=586>
##contig=<ID=ACOL01003608,length=586>
##contig=<ID=ACOL01003609,length=586>
##contig=<ID=ACOL01003610,length=586>
##contig=<ID=ACOL01003611,length=586>
##contig=<ID=ACOL01003612,length=586>
##contig=<ID=ACOL01003613,length=586>
##contig=<ID=ACOL01003614,length=586>
##contig=<ID=ACOL01003615,length=586>
##contig=<ID=ACOL01003616,length=586>
##contig=<ID=ACOL01003617,length=586>
##contig=<ID=ACOL01003618,length=586>
##contig=<ID=ACOL01003619,length=586>
##contig=<ID=ACOL01003620,length=586>
##contig=<ID=ACOL01003621,length=586>
##contig=<ID=ACOL01003622,length=586>
##contig=<ID=ACOL01003623,length=586>
##contig=<ID=ACOL01003624,length=586>
##contig=<ID=ACOL01003625,length=586>
##contig=<ID=ACOL01003626,length=586>
##contig=<ID=ACOL01003627,length=586>
##contig=<ID=ACOL01003628,length=586>
##contig=<ID=ACOL01003629,length=585>
##contig=<ID=ACOL01003630,length=585>
##contig=<ID=ACOL01003631,length=585>
##contig=<ID=ACOL01003632,length=585>
##contig=<ID=ACOL01003633,length=585>
##contig=<ID=ACOL01003634,length=585>
##contig=<ID=ACOL01003635,length=585>
##contig=<ID=ACOL01003636,length=585>
##contig=<ID=ACOL01003637,length=585>
##contig=<ID=ACOL01003638,length=585>
##contig=<ID=ACOL01003639,length=585>
##contig=<ID=ACOL01003640,length=585>
##contig=<ID=ACOL01003641,length=585>
##contig=<ID=ACOL01003642,length=585>
##contig=<ID=ACOL01003643,length=585>
##contig=<ID=ACOL01003644,length=585>
##contig=<ID=ACOL01003645,length=585>
##contig=<ID=ACOL01003646,length=585>
##contig=<ID=ACOL01003647,length=585>
##contig=<ID=ACOL01003648,length=585>
##contig=<ID=ACOL01003649,length=585>
##contig=<ID=ACOL01003650,length=585>
##contig=<ID=ACOL01003651,length=584>
##contig=<ID=ACOL01003652,length=584>
##contig=<ID=ACOL01003653,length=584>
##contig=<ID=ACOL01003654,length=584>
##contig=<ID=ACOL01003655,length=584>
##contig=<ID=ACOL01003656,length=584>
##contig=<ID=ACOL01003657,length=584>
##contig=<ID=ACOL01003658,length=584>
##contig=<ID=ACOL01003659,length=584>
##contig=<ID=ACOL01003660,length=584>
##contig=<ID=ACOL01003661,length=584>
##contig=<ID=ACOL01003662,length=584>
##contig=<ID=ACOL01003663,length=584>
##contig=<ID=ACOL01003664,length=584>
##contig=<ID=ACOL01003665,length=584>
##contig=<ID=ACOL01003666,length=584>
##contig=<ID=ACOL01003667,length=584>
##contig=<ID=ACOL01003668,length=584>
##contig=<ID=ACOL01003669,length=584>
##contig=<ID=ACOL01003670,length=584>
##contig=<ID=ACOL01003671,length=584>
##contig=<ID=ACOL01003672,length=584>
##contig=<ID=ACOL01003673,length=584>
##contig=<ID=ACOL01003674,length=584>
##contig=<ID=ACOL01003675,length=584>
##contig=<ID=ACOL01003676,length=583>
##contig=<ID=ACOL01003677,length=583>
##contig=<ID=ACOL01003678,length=583>
##contig=<ID=ACOL01003679,length=583>
##contig=<ID=ACOL01003680,length=583>
##contig=<ID=ACOL01003681,length=583>
##contig=<ID=ACOL01003682,length=583>
##contig=<ID=ACOL01003683,length=583>
##contig=<ID=ACOL01003684,length=583>
##contig=<ID=ACOL01003685,length=583>
##contig=<ID=ACOL01003686,length=583>
##contig=<ID=ACOL01003687,length=583>
##contig=<ID=ACOL01003688,length=583>
##contig=<ID=ACOL01003689,length=583>
##contig=<ID=ACOL01003690,length=583>
##contig=<ID=ACOL01003691,length=583>
##contig=<ID=ACOL01003692,length=583>
##contig=<ID=ACOL01003693,length=583>
##contig=<ID=ACOL01003694,length=582>
##contig=<ID=ACOL01003695,length=582>
##contig=<ID=ACOL01003696,length=582>
##contig=<ID=ACOL01003697,length=582>
##contig=<ID=ACOL01003698,length=582>
##contig=<ID=ACOL01003699,length=582>
##contig=<ID=ACOL01003700,length=582>
##contig=<ID=ACOL01003701,length=582>
##contig=<ID=ACOL01003702,length=582>
##contig=<ID=ACOL01003703,length=582>
##contig=<ID=ACOL01003704,length=582>
##contig=<ID=ACOL01003705,length=582>
##contig=<ID=ACOL01003706,length=582>
##contig=<ID=ACOL01003707,length=582>
##contig=<ID=ACOL01003708,length=582>
##contig=<ID=ACOL01003709,length=582>
##contig=<ID=ACOL01003710,length=582>
##contig=<ID=ACOL01003711,length=582>
##contig=<ID=ACOL01003712,length=581>
##contig=<ID=ACOL01003713,length=581>
##contig=<ID=ACOL01003714,length=581>
##contig=<ID=ACOL01003715,length=581>
##contig=<ID=ACOL01003716,length=581>
##contig=<ID=ACOL01003717,length=581>
##contig=<ID=ACOL01003718,length=581>
##contig=<ID=ACOL01003719,length=581>
##contig=<ID=ACOL01003720,length=581>
##contig=<ID=ACOL01003721,length=581>
##contig=<ID=ACOL01003722,length=581>
##contig=<ID=ACOL01003723,length=581>
##contig=<ID=ACOL01003724,length=581>
##contig=<ID=ACOL01003725,length=581>
##contig=<ID=ACOL01003726,length=581>
##contig=<ID=ACOL01003727,length=580>
##contig=<ID=ACOL01003728,length=580>
##contig=<ID=ACOL01003729,length=580>
##contig=<ID=ACOL01003730,length=580>
##contig=<ID=ACOL01003731,length=580>
##contig=<ID=ACOL01003732,length=580>
##contig=<ID=ACOL01003733,length=580>
##contig=<ID=ACOL01003734,length=580>
##contig=<ID=ACOL01003735,length=580>
##contig=<ID=ACOL01003736,length=580>
##contig=<ID=ACOL01003737,length=580>
##contig=<ID=ACOL01003738,length=580>
##contig=<ID=ACOL01003739,length=580>
##contig=<ID=ACOL01003740,length=580>
##contig=<ID=ACOL01003741,length=580>
##contig=<ID=ACOL01003742,length=580>
##contig=<ID=ACOL01003743,length=580>
##contig=<ID=ACOL01003744,length=580>
##contig=<ID=ACOL01003745,length=580>
##contig=<ID=ACOL01003746,length=580>
##contig=<ID=ACOL01003747,length=580>
##contig=<ID=ACOL01003748,length=580>
##contig=<ID=ACOL01003749,length=580>
##contig=<ID=ACOL01003750,length=580>
##contig=<ID=ACOL01003751,length=579>
##contig=<ID=ACOL01003752,length=579>
##contig=<ID=ACOL01003753,length=579>
##contig=<ID=ACOL01003754,length=579>
##contig=<ID=ACOL01003755,length=579>
##contig=<ID=ACOL01003756,length=579>
##contig=<ID=ACOL01003757,length=579>
##contig=<ID=ACOL01003758,length=579>
##contig=<ID=ACOL01003759,length=579>
##contig=<ID=ACOL01003760,length=579>
##contig=<ID=ACOL01003761,length=579>
##contig=<ID=ACOL01003762,length=579>
##contig=<ID=ACOL01003763,length=579>
##contig=<ID=ACOL01003764,length=579>
##contig=<ID=ACOL01003765,length=579>
##contig=<ID=ACOL01003766,length=579>
##contig=<ID=ACOL01003767,length=579>
##contig=<ID=ACOL01003768,length=579>
##contig=<ID=ACOL01003769,length=579>
##contig=<ID=ACOL01003770,length=579>
##contig=<ID=ACOL01003771,length=579>
##contig=<ID=ACOL01003772,length=579>
##contig=<ID=ACOL01003773,length=579>
##contig=<ID=ACOL01003774,length=579>
##contig=<ID=ACOL01003775,length=579>
##contig=<ID=ACOL01003776,length=579>
##contig=<ID=ACOL01003777,length=579>
##contig=<ID=ACOL01003778,length=579>
##contig=<ID=ACOL01003779,length=579>
##contig=<ID=ACOL01003780,length=578>
##contig=<ID=ACOL01003781,length=578>
##contig=<ID=ACOL01003782,length=578>
##contig=<ID=ACOL01003783,length=578>
##contig=<ID=ACOL01003784,length=578>
##contig=<ID=ACOL01003785,length=578>
##contig=<ID=ACOL01003786,length=578>
##contig=<ID=ACOL01003787,length=578>
##contig=<ID=ACOL01003788,length=578>
##contig=<ID=ACOL01003789,length=578>
##contig=<ID=ACOL01003790,length=578>
##contig=<ID=ACOL01003791,length=578>
##contig=<ID=ACOL01003792,length=578>
##contig=<ID=ACOL01003793,length=578>
##contig=<ID=ACOL01003794,length=578>
##contig=<ID=ACOL01003795,length=578>
##contig=<ID=ACOL01003796,length=578>
##contig=<ID=ACOL01003797,length=578>
##contig=<ID=ACOL01003798,length=578>
##contig=<ID=ACOL01003799,length=578>
##contig=<ID=ACOL01003800,length=578>
##contig=<ID=ACOL01003801,length=578>
##contig=<ID=ACOL01003802,length=578>
##contig=<ID=ACOL01003803,length=577>
##contig=<ID=ACOL01003804,length=577>
##contig=<ID=ACOL01003805,length=577>
##contig=<ID=ACOL01003806,length=577>
##contig=<ID=ACOL01003807,length=577>
##contig=<ID=ACOL01003808,length=577>
##contig=<ID=ACOL01003809,length=577>
##contig=<ID=ACOL01003810,length=577>
##contig=<ID=ACOL01003811,length=577>
##contig=<ID=ACOL01003812,length=577>
##contig=<ID=ACOL01003813,length=577>
##contig=<ID=ACOL01003814,length=577>
##contig=<ID=ACOL01003815,length=577>
##contig=<ID=ACOL01003816,length=577>
##contig=<ID=ACOL01003817,length=577>
##contig=<ID=ACOL01003818,length=576>
##contig=<ID=ACOL01003819,length=576>
##contig=<ID=ACOL01003820,length=576>
##contig=<ID=ACOL01003821,length=576>
##contig=<ID=ACOL01003822,length=576>
##contig=<ID=ACOL01003823,length=576>
##contig=<ID=ACOL01003824,length=576>
##contig=<ID=ACOL01003825,length=576>
##contig=<ID=ACOL01003826,length=576>
##contig=<ID=ACOL01003827,length=576>
##contig=<ID=ACOL01003828,length=576>
##contig=<ID=ACOL01003829,length=576>
##contig=<ID=ACOL01003830,length=576>
##contig=<ID=ACOL01003831,length=576>
##contig=<ID=ACOL01003832,length=576>
##contig=<ID=ACOL01003833,length=576>
##contig=<ID=ACOL01003834,length=576>
##contig=<ID=ACOL01003835,length=576>
##contig=<ID=ACOL01003836,length=576>
##contig=<ID=ACOL01003837,length=575>
##contig=<ID=ACOL01003838,length=575>
##contig=<ID=ACOL01003839,length=575>
##contig=<ID=ACOL01003840,length=575>
##contig=<ID=ACOL01003841,length=575>
##contig=<ID=ACOL01003842,length=575>
##contig=<ID=ACOL01003843,length=575>
##contig=<ID=ACOL01003844,length=575>
##contig=<ID=ACOL01003845,length=575>
##contig=<ID=ACOL01003846,length=575>
##contig=<ID=ACOL01003847,length=575>
##contig=<ID=ACOL01003848,length=575>
##contig=<ID=ACOL01003849,length=575>
##contig=<ID=ACOL01003850,length=575>
##contig=<ID=ACOL01003851,length=575>
##contig=<ID=ACOL01003852,length=575>
##contig=<ID=ACOL01003853,length=575>
##contig=<ID=ACOL01003854,length=575>
##contig=<ID=ACOL01003855,length=575>
##contig=<ID=ACOL01003856,length=575>
##contig=<ID=ACOL01003857,length=575>
##contig=<ID=ACOL01003858,length=575>
##contig=<ID=ACOL01003859,length=574>
##contig=<ID=ACOL01003860,length=574>
##contig=<ID=ACOL01003861,length=574>
##contig=<ID=ACOL01003862,length=574>
##contig=<ID=ACOL01003863,length=574>
##contig=<ID=ACOL01003864,length=574>
##contig=<ID=ACOL01003865,length=574>
##contig=<ID=ACOL01003866,length=574>
##contig=<ID=ACOL01003867,length=574>
##contig=<ID=ACOL01003868,length=574>
##contig=<ID=ACOL01003869,length=574>
##contig=<ID=ACOL01003870,length=574>
##contig=<ID=ACOL01003871,length=574>
##contig=<ID=ACOL01003872,length=574>
##contig=<ID=ACOL01003873,length=574>
##contig=<ID=ACOL01003874,length=574>
##contig=<ID=ACOL01003875,length=574>
##contig=<ID=ACOL01003876,length=574>
##contig=<ID=ACOL01003877,length=574>
##contig=<ID=ACOL01003878,length=573>
##contig=<ID=ACOL01003879,length=573>
##contig=<ID=ACOL01003880,length=573>
##contig=<ID=ACOL01003881,length=573>
##contig=<ID=ACOL01003882,length=573>
##contig=<ID=ACOL01003883,length=573>
##contig=<ID=ACOL01003884,length=573>
##contig=<ID=ACOL01003885,length=573>
##contig=<ID=ACOL01003886,length=573>
##contig=<ID=ACOL01003887,length=573>
##contig=<ID=ACOL01003888,length=573>
##contig=<ID=ACOL01003889,length=573>
##contig=<ID=ACOL01003890,length=573>
##contig=<ID=ACOL01003891,length=573>
##contig=<ID=ACOL01003892,length=573>
##contig=<ID=ACOL01003893,length=572>
##contig=<ID=ACOL01003894,length=572>
##contig=<ID=ACOL01003895,length=572>
##contig=<ID=ACOL01003896,length=572>
##contig=<ID=ACOL01003897,length=572>
##contig=<ID=ACOL01003898,length=572>
##contig=<ID=ACOL01003899,length=572>
##contig=<ID=ACOL01003900,length=572>
##contig=<ID=ACOL01003901,length=572>
##contig=<ID=ACOL01003902,length=572>
##contig=<ID=ACOL01003903,length=572>
##contig=<ID=ACOL01003904,length=572>
##contig=<ID=ACOL01003905,length=572>
##contig=<ID=ACOL01003906,length=572>
##contig=<ID=ACOL01003907,length=572>
##contig=<ID=ACOL01003908,length=572>
##contig=<ID=ACOL01003909,length=572>
##contig=<ID=ACOL01003910,length=572>
##contig=<ID=ACOL01003911,length=572>
##contig=<ID=ACOL01003912,length=572>
##contig=<ID=ACOL01003913,length=572>
##contig=<ID=ACOL01003914,length=572>
##contig=<ID=ACOL01003915,length=572>
##contig=<ID=ACOL01003916,length=572>
##contig=<ID=ACOL01003917,length=571>
##contig=<ID=ACOL01003918,length=571>
##contig=<ID=ACOL01003919,length=571>
##contig=<ID=ACOL01003920,length=571>
##contig=<ID=ACOL01003921,length=571>
##contig=<ID=ACOL01003922,length=571>
##contig=<ID=ACOL01003923,length=571>
##contig=<ID=ACOL01003924,length=571>
##contig=<ID=ACOL01003925,length=571>
##contig=<ID=ACOL01003926,length=571>
##contig=<ID=ACOL01003927,length=571>
##contig=<ID=ACOL01003928,length=571>
##contig=<ID=ACOL01003929,length=570>
##contig=<ID=ACOL01003930,length=570>
##contig=<ID=ACOL01003931,length=570>
##contig=<ID=ACOL01003932,length=570>
##contig=<ID=ACOL01003933,length=570>
##contig=<ID=ACOL01003934,length=570>
##contig=<ID=ACOL01003935,length=570>
##contig=<ID=ACOL01003936,length=570>
##contig=<ID=ACOL01003937,length=570>
##contig=<ID=ACOL01003938,length=570>
##contig=<ID=ACOL01003939,length=570>
##contig=<ID=ACOL01003940,length=570>
##contig=<ID=ACOL01003941,length=570>
##contig=<ID=ACOL01003942,length=570>
##contig=<ID=ACOL01003943,length=570>
##contig=<ID=ACOL01003944,length=570>
##contig=<ID=ACOL01003945,length=569>
##contig=<ID=ACOL01003946,length=569>
##contig=<ID=ACOL01003947,length=569>
##contig=<ID=ACOL01003948,length=569>
##contig=<ID=ACOL01003949,length=569>
##contig=<ID=ACOL01003950,length=569>
##contig=<ID=ACOL01003951,length=569>
##contig=<ID=ACOL01003952,length=569>
##contig=<ID=ACOL01003953,length=569>
##contig=<ID=ACOL01003954,length=569>
##contig=<ID=ACOL01003955,length=569>
##contig=<ID=ACOL01003956,length=569>
##contig=<ID=ACOL01003957,length=569>
##contig=<ID=ACOL01003958,length=569>
##contig=<ID=ACOL01003959,length=569>
##contig=<ID=ACOL01003960,length=568>
##contig=<ID=ACOL01003961,length=568>
##contig=<ID=ACOL01003962,length=568>
##contig=<ID=ACOL01003963,length=568>
##contig=<ID=ACOL01003964,length=568>
##contig=<ID=ACOL01003965,length=568>
##contig=<ID=ACOL01003966,length=568>
##contig=<ID=ACOL01003967,length=568>
##contig=<ID=ACOL01003968,length=568>
##contig=<ID=ACOL01003969,length=568>
##contig=<ID=ACOL01003970,length=568>
##contig=<ID=ACOL01003971,length=568>
##contig=<ID=ACOL01003972,length=568>
##contig=<ID=ACOL01003973,length=568>
##contig=<ID=ACOL01003974,length=568>
##contig=<ID=ACOL01003975,length=568>
##contig=<ID=ACOL01003976,length=568>
##contig=<ID=ACOL01003977,length=568>
##contig=<ID=ACOL01003978,length=568>
##contig=<ID=ACOL01003979,length=568>
##contig=<ID=ACOL01003980,length=568>
##contig=<ID=ACOL01003981,length=568>
##contig=<ID=ACOL01003982,length=568>
##contig=<ID=ACOL01003983,length=567>
##contig=<ID=ACOL01003984,length=567>
##contig=<ID=ACOL01003985,length=567>
##contig=<ID=ACOL01003986,length=567>
##contig=<ID=ACOL01003987,length=567>
##contig=<ID=ACOL01003988,length=567>
##contig=<ID=ACOL01003989,length=567>
##contig=<ID=ACOL01003990,length=567>
##contig=<ID=ACOL01003991,length=567>
##contig=<ID=ACOL01003992,length=567>
##contig=<ID=ACOL01003993,length=567>
##contig=<ID=ACOL01003994,length=566>
##contig=<ID=ACOL01003995,length=566>
##contig=<ID=ACOL01003996,length=566>
##contig=<ID=ACOL01003997,length=566>
##contig=<ID=ACOL01003998,length=566>
##contig=<ID=ACOL01003999,length=566>
##contig=<ID=ACOL01004000,length=566>
##contig=<ID=ACOL01004001,length=566>
##contig=<ID=ACOL01004002,length=566>
##contig=<ID=ACOL01004003,length=566>
##contig=<ID=ACOL01004004,length=566>
##contig=<ID=ACOL01004005,length=566>
##contig=<ID=ACOL01004006,length=566>
##contig=<ID=ACOL01004007,length=566>
##contig=<ID=ACOL01004008,length=566>
##contig=<ID=ACOL01004009,length=566>
##contig=<ID=ACOL01004010,length=566>
##contig=<ID=ACOL01004011,length=566>
##contig=<ID=ACOL01004012,length=565>
##contig=<ID=ACOL01004013,length=565>
##contig=<ID=ACOL01004014,length=565>
##contig=<ID=ACOL01004015,length=565>
##contig=<ID=ACOL01004016,length=565>
##contig=<ID=ACOL01004017,length=565>
##contig=<ID=ACOL01004018,length=565>
##contig=<ID=ACOL01004019,length=565>
##contig=<ID=ACOL01004020,length=565>
##contig=<ID=ACOL01004021,length=565>
##contig=<ID=ACOL01004022,length=565>
##contig=<ID=ACOL01004023,length=565>
##contig=<ID=ACOL01004024,length=565>
##contig=<ID=ACOL01004025,length=565>
##contig=<ID=ACOL01004026,length=565>
##contig=<ID=ACOL01004027,length=565>
##contig=<ID=ACOL01004028,length=565>
##contig=<ID=ACOL01004029,length=565>
##contig=<ID=ACOL01004030,length=564>
##contig=<ID=ACOL01004031,length=564>
##contig=<ID=ACOL01004032,length=564>
##contig=<ID=ACOL01004033,length=564>
##contig=<ID=ACOL01004034,length=564>
##contig=<ID=ACOL01004035,length=564>
##contig=<ID=ACOL01004036,length=564>
##contig=<ID=ACOL01004037,length=564>
##contig=<ID=ACOL01004038,length=564>
##contig=<ID=ACOL01004039,length=564>
##contig=<ID=ACOL01004040,length=564>
##contig=<ID=ACOL01004041,length=564>
##contig=<ID=ACOL01004042,length=564>
##contig=<ID=ACOL01004043,length=564>
##contig=<ID=ACOL01004044,length=564>
##contig=<ID=ACOL01004045,length=564>
##contig=<ID=ACOL01004046,length=564>
##contig=<ID=ACOL01004047,length=564>
##contig=<ID=ACOL01004048,length=564>
##contig=<ID=ACOL01004049,length=564>
##contig=<ID=ACOL01004050,length=564>
##contig=<ID=ACOL01004051,length=564>
##contig=<ID=ACOL01004052,length=564>
##contig=<ID=ACOL01004053,length=564>
##contig=<ID=ACOL01004054,length=564>
##contig=<ID=ACOL01004055,length=563>
##contig=<ID=ACOL01004056,length=563>
##contig=<ID=ACOL01004057,length=563>
##contig=<ID=ACOL01004058,length=563>
##contig=<ID=ACOL01004059,length=563>
##contig=<ID=ACOL01004060,length=563>
##contig=<ID=ACOL01004061,length=563>
##contig=<ID=ACOL01004062,length=563>
##contig=<ID=ACOL01004063,length=563>
##contig=<ID=ACOL01004064,length=563>
##contig=<ID=ACOL01004065,length=563>
##contig=<ID=ACOL01004066,length=563>
##contig=<ID=ACOL01004067,length=563>
##contig=<ID=ACOL01004068,length=563>
##contig=<ID=ACOL01004069,length=563>
##contig=<ID=ACOL01004070,length=563>
##contig=<ID=ACOL01004071,length=563>
##contig=<ID=ACOL01004072,length=563>
##contig=<ID=ACOL01004073,length=563>
##contig=<ID=ACOL01004074,length=562>
##contig=<ID=ACOL01004075,length=562>
##contig=<ID=ACOL01004076,length=562>
##contig=<ID=ACOL01004077,length=562>
##contig=<ID=ACOL01004078,length=562>
##contig=<ID=ACOL01004079,length=562>
##contig=<ID=ACOL01004080,length=562>
##contig=<ID=ACOL01004081,length=562>
##contig=<ID=ACOL01004082,length=562>
##contig=<ID=ACOL01004083,length=562>
##contig=<ID=ACOL01004084,length=562>
##contig=<ID=ACOL01004085,length=562>
##contig=<ID=ACOL01004086,length=562>
##contig=<ID=ACOL01004087,length=562>
##contig=<ID=ACOL01004088,length=562>
##contig=<ID=ACOL01004089,length=562>
##contig=<ID=ACOL01004090,length=562>
##contig=<ID=ACOL01004091,length=562>
##contig=<ID=ACOL01004092,length=562>
##contig=<ID=ACOL01004093,length=562>
##contig=<ID=ACOL01004094,length=562>
##contig=<ID=ACOL01004095,length=562>
##contig=<ID=ACOL01004096,length=562>
##contig=<ID=ACOL01004097,length=562>
##contig=<ID=ACOL01004098,length=561>
##contig=<ID=ACOL01004099,length=561>
##contig=<ID=ACOL01004100,length=561>
##contig=<ID=ACOL01004101,length=561>
##contig=<ID=ACOL01004102,length=561>
##contig=<ID=ACOL01004103,length=561>
##contig=<ID=ACOL01004104,length=561>
##contig=<ID=ACOL01004105,length=561>
##contig=<ID=ACOL01004106,length=561>
##contig=<ID=ACOL01004107,length=561>
##contig=<ID=ACOL01004108,length=561>
##contig=<ID=ACOL01004109,length=561>
##contig=<ID=ACOL01004110,length=561>
##contig=<ID=ACOL01004111,length=561>
##contig=<ID=ACOL01004112,length=561>
##contig=<ID=ACOL01004113,length=561>
##contig=<ID=ACOL01004114,length=561>
##contig=<ID=ACOL01004115,length=561>
##contig=<ID=ACOL01004116,length=561>
##contig=<ID=ACOL01004117,length=560>
##contig=<ID=ACOL01004118,length=560>
##contig=<ID=ACOL01004119,length=560>
##contig=<ID=ACOL01004120,length=560>
##contig=<ID=ACOL01004121,length=560>
##contig=<ID=ACOL01004122,length=560>
##contig=<ID=ACOL01004123,length=560>
##contig=<ID=ACOL01004124,length=560>
##contig=<ID=ACOL01004125,length=560>
##contig=<ID=ACOL01004126,length=560>
##contig=<ID=ACOL01004127,length=560>
##contig=<ID=ACOL01004128,length=560>
##contig=<ID=ACOL01004129,length=560>
##contig=<ID=ACOL01004130,length=560>
##contig=<ID=ACOL01004131,length=559>
##contig=<ID=ACOL01004132,length=559>
##contig=<ID=ACOL01004133,length=559>
##contig=<ID=ACOL01004134,length=559>
##contig=<ID=ACOL01004135,length=559>
##contig=<ID=ACOL01004136,length=559>
##contig=<ID=ACOL01004137,length=559>
##contig=<ID=ACOL01004138,length=559>
##contig=<ID=ACOL01004139,length=559>
##contig=<ID=ACOL01004140,length=559>
##contig=<ID=ACOL01004141,length=559>
##contig=<ID=ACOL01004142,length=559>
##contig=<ID=ACOL01004143,length=558>
##contig=<ID=ACOL01004144,length=558>
##contig=<ID=ACOL01004145,length=558>
##contig=<ID=ACOL01004146,length=558>
##contig=<ID=ACOL01004147,length=558>
##contig=<ID=ACOL01004148,length=558>
##contig=<ID=ACOL01004149,length=558>
##contig=<ID=ACOL01004150,length=558>
##contig=<ID=ACOL01004151,length=558>
##contig=<ID=ACOL01004152,length=558>
##contig=<ID=ACOL01004153,length=558>
##contig=<ID=ACOL01004154,length=558>
##contig=<ID=ACOL01004155,length=558>
##contig=<ID=ACOL01004156,length=558>
##contig=<ID=ACOL01004157,length=558>
##contig=<ID=ACOL01004158,length=558>
##contig=<ID=ACOL01004159,length=557>
##contig=<ID=ACOL01004160,length=557>
##contig=<ID=ACOL01004161,length=557>
##contig=<ID=ACOL01004162,length=557>
##contig=<ID=ACOL01004163,length=557>
##contig=<ID=ACOL01004164,length=557>
##contig=<ID=ACOL01004165,length=557>
##contig=<ID=ACOL01004166,length=557>
##contig=<ID=ACOL01004167,length=557>
##contig=<ID=ACOL01004168,length=557>
##contig=<ID=ACOL01004169,length=557>
##contig=<ID=ACOL01004170,length=557>
##contig=<ID=ACOL01004171,length=557>
##contig=<ID=ACOL01004172,length=557>
##contig=<ID=ACOL01004173,length=557>
##contig=<ID=ACOL01004174,length=557>
##contig=<ID=ACOL01004175,length=557>
##contig=<ID=ACOL01004176,length=557>
##contig=<ID=ACOL01004177,length=556>
##contig=<ID=ACOL01004178,length=556>
##contig=<ID=ACOL01004179,length=556>
##contig=<ID=ACOL01004180,length=556>
##contig=<ID=ACOL01004181,length=556>
##contig=<ID=ACOL01004182,length=556>
##contig=<ID=ACOL01004183,length=556>
##contig=<ID=ACOL01004184,length=556>
##contig=<ID=ACOL01004185,length=556>
##contig=<ID=ACOL01004186,length=556>
##contig=<ID=ACOL01004187,length=556>
##contig=<ID=ACOL01004188,length=556>
##contig=<ID=ACOL01004189,length=556>
##contig=<ID=ACOL01004190,length=556>
##contig=<ID=ACOL01004191,length=556>
##contig=<ID=ACOL01004192,length=556>
##contig=<ID=ACOL01004193,length=556>
##contig=<ID=ACOL01004194,length=556>
##contig=<ID=ACOL01004195,length=556>
##contig=<ID=ACOL01004196,length=556>
##contig=<ID=ACOL01004197,length=556>
##contig=<ID=ACOL01004198,length=556>
##contig=<ID=ACOL01004199,length=556>
##contig=<ID=ACOL01004200,length=555>
##contig=<ID=ACOL01004201,length=555>
##contig=<ID=ACOL01004202,length=555>
##contig=<ID=ACOL01004203,length=555>
##contig=<ID=ACOL01004204,length=555>
##contig=<ID=ACOL01004205,length=555>
##contig=<ID=ACOL01004206,length=555>
##contig=<ID=ACOL01004207,length=555>
##contig=<ID=ACOL01004208,length=555>
##contig=<ID=ACOL01004209,length=555>
##contig=<ID=ACOL01004210,length=555>
##contig=<ID=ACOL01004211,length=555>
##contig=<ID=ACOL01004212,length=555>
##contig=<ID=ACOL01004213,length=555>
##contig=<ID=ACOL01004214,length=555>
##contig=<ID=ACOL01004215,length=555>
##contig=<ID=ACOL01004216,length=555>
##contig=<ID=ACOL01004217,length=554>
##contig=<ID=ACOL01004218,length=554>
##contig=<ID=ACOL01004219,length=554>
##contig=<ID=ACOL01004220,length=554>
##contig=<ID=ACOL01004221,length=554>
##contig=<ID=ACOL01004222,length=554>
##contig=<ID=ACOL01004223,length=554>
##contig=<ID=ACOL01004224,length=554>
##contig=<ID=ACOL01004225,length=554>
##contig=<ID=ACOL01004226,length=554>
##contig=<ID=ACOL01004227,length=554>
##contig=<ID=ACOL01004228,length=554>
##contig=<ID=ACOL01004229,length=554>
##contig=<ID=ACOL01004230,length=554>
##contig=<ID=ACOL01004231,length=554>
##contig=<ID=ACOL01004232,length=554>
##contig=<ID=ACOL01004233,length=554>
##contig=<ID=ACOL01004234,length=554>
##contig=<ID=ACOL01004235,length=554>
##contig=<ID=ACOL01004236,length=554>
##contig=<ID=ACOL01004237,length=554>
##contig=<ID=ACOL01004238,length=554>
##contig=<ID=ACOL01004239,length=554>
##contig=<ID=ACOL01004240,length=553>
##contig=<ID=ACOL01004241,length=553>
##contig=<ID=ACOL01004242,length=553>
##contig=<ID=ACOL01004243,length=553>
##contig=<ID=ACOL01004244,length=553>
##contig=<ID=ACOL01004245,length=553>
##contig=<ID=ACOL01004246,length=553>
##contig=<ID=ACOL01004247,length=553>
##contig=<ID=ACOL01004248,length=553>
##contig=<ID=ACOL01004249,length=553>
##contig=<ID=ACOL01004250,length=553>
##contig=<ID=ACOL01004251,length=553>
##contig=<ID=ACOL01004252,length=553>
##contig=<ID=ACOL01004253,length=553>
##contig=<ID=ACOL01004254,length=553>
##contig=<ID=ACOL01004255,length=553>
##contig=<ID=ACOL01004256,length=553>
##contig=<ID=ACOL01004257,length=553>
##contig=<ID=ACOL01004258,length=553>
##contig=<ID=ACOL01004259,length=553>
##contig=<ID=ACOL01004260,length=553>
##contig=<ID=ACOL01004261,length=552>
##contig=<ID=ACOL01004262,length=552>
##contig=<ID=ACOL01004263,length=552>
##contig=<ID=ACOL01004264,length=552>
##contig=<ID=ACOL01004265,length=552>
##contig=<ID=ACOL01004266,length=552>
##contig=<ID=ACOL01004267,length=552>
##contig=<ID=ACOL01004268,length=552>
##contig=<ID=ACOL01004269,length=552>
##contig=<ID=ACOL01004270,length=552>
##contig=<ID=ACOL01004271,length=552>
##contig=<ID=ACOL01004272,length=552>
##contig=<ID=ACOL01004273,length=552>
##contig=<ID=ACOL01004274,length=552>
##contig=<ID=ACOL01004275,length=552>
##contig=<ID=ACOL01004276,length=552>
##contig=<ID=ACOL01004277,length=552>
##contig=<ID=ACOL01004278,length=552>
##contig=<ID=ACOL01004279,length=552>
##contig=<ID=ACOL01004280,length=552>
##contig=<ID=ACOL01004281,length=552>
##contig=<ID=ACOL01004282,length=552>
##contig=<ID=ACOL01004283,length=552>
##contig=<ID=ACOL01004284,length=552>
##contig=<ID=ACOL01004285,length=552>
##contig=<ID=ACOL01004286,length=552>
##contig=<ID=ACOL01004287,length=551>
##contig=<ID=ACOL01004288,length=551>
##contig=<ID=ACOL01004289,length=551>
##contig=<ID=ACOL01004290,length=551>
##contig=<ID=ACOL01004291,length=551>
##contig=<ID=ACOL01004292,length=551>
##contig=<ID=ACOL01004293,length=551>
##contig=<ID=ACOL01004294,length=551>
##contig=<ID=ACOL01004295,length=551>
##contig=<ID=ACOL01004296,length=551>
##contig=<ID=ACOL01004297,length=551>
##contig=<ID=ACOL01004298,length=551>
##contig=<ID=ACOL01004299,length=551>
##contig=<ID=ACOL01004300,length=551>
##contig=<ID=ACOL01004301,length=551>
##contig=<ID=ACOL01004302,length=551>
##contig=<ID=ACOL01004303,length=551>
##contig=<ID=ACOL01004304,length=551>
##contig=<ID=ACOL01004305,length=551>
##contig=<ID=ACOL01004306,length=551>
##contig=<ID=ACOL01004307,length=551>
##contig=<ID=ACOL01004308,length=551>
##contig=<ID=ACOL01004309,length=551>
##contig=<ID=ACOL01004310,length=551>
##contig=<ID=ACOL01004311,length=551>
##contig=<ID=ACOL01004312,length=551>
##contig=<ID=ACOL01004313,length=551>
##contig=<ID=ACOL01004314,length=551>
##contig=<ID=ACOL01004315,length=550>
##contig=<ID=ACOL01004316,length=550>
##contig=<ID=ACOL01004317,length=550>
##contig=<ID=ACOL01004318,length=550>
##contig=<ID=ACOL01004319,length=550>
##contig=<ID=ACOL01004320,length=550>
##contig=<ID=ACOL01004321,length=550>
##contig=<ID=ACOL01004322,length=550>
##contig=<ID=ACOL01004323,length=550>
##contig=<ID=ACOL01004324,length=550>
##contig=<ID=ACOL01004325,length=550>
##contig=<ID=ACOL01004326,length=550>
##contig=<ID=ACOL01004327,length=550>
##contig=<ID=ACOL01004328,length=550>
##contig=<ID=ACOL01004329,length=550>
##contig=<ID=ACOL01004330,length=550>
##contig=<ID=ACOL01004331,length=550>
##contig=<ID=ACOL01004332,length=550>
##contig=<ID=ACOL01004333,length=550>
##contig=<ID=ACOL01004334,length=550>
##contig=<ID=ACOL01004335,length=550>
##contig=<ID=ACOL01004336,length=550>
##contig=<ID=ACOL01004337,length=550>
##contig=<ID=ACOL01004338,length=550>
##contig=<ID=ACOL01004339,length=550>
##contig=<ID=ACOL01004340,length=550>
##contig=<ID=ACOL01004341,length=550>
##contig=<ID=ACOL01004342,length=549>
##contig=<ID=ACOL01004343,length=549>
##contig=<ID=ACOL01004344,length=549>
##contig=<ID=ACOL01004345,length=549>
##contig=<ID=ACOL01004346,length=549>
##contig=<ID=ACOL01004347,length=549>
##contig=<ID=ACOL01004348,length=549>
##contig=<ID=ACOL01004349,length=549>
##contig=<ID=ACOL01004350,length=549>
##contig=<ID=ACOL01004351,length=549>
##contig=<ID=ACOL01004352,length=549>
##contig=<ID=ACOL01004353,length=549>
##contig=<ID=ACOL01004354,length=549>
##contig=<ID=ACOL01004355,length=548>
##contig=<ID=ACOL01004356,length=548>
##contig=<ID=ACOL01004357,length=548>
##contig=<ID=ACOL01004358,length=548>
##contig=<ID=ACOL01004359,length=548>
##contig=<ID=ACOL01004360,length=548>
##contig=<ID=ACOL01004361,length=548>
##contig=<ID=ACOL01004362,length=548>
##contig=<ID=ACOL01004363,length=548>
##contig=<ID=ACOL01004364,length=548>
##contig=<ID=ACOL01004365,length=548>
##contig=<ID=ACOL01004366,length=548>
##contig=<ID=ACOL01004367,length=548>
##contig=<ID=ACOL01004368,length=548>
##contig=<ID=ACOL01004369,length=548>
##contig=<ID=ACOL01004370,length=548>
##contig=<ID=ACOL01004371,length=548>
##contig=<ID=ACOL01004372,length=547>
##contig=<ID=ACOL01004373,length=547>
##contig=<ID=ACOL01004374,length=547>
##contig=<ID=ACOL01004375,length=547>
##contig=<ID=ACOL01004376,length=547>
##contig=<ID=ACOL01004377,length=547>
##contig=<ID=ACOL01004378,length=547>
##contig=<ID=ACOL01004379,length=547>
##contig=<ID=ACOL01004380,length=547>
##contig=<ID=ACOL01004381,length=547>
##contig=<ID=ACOL01004382,length=547>
##contig=<ID=ACOL01004383,length=547>
##contig=<ID=ACOL01004384,length=547>
##contig=<ID=ACOL01004385,length=547>
##contig=<ID=ACOL01004386,length=546>
##contig=<ID=ACOL01004387,length=546>
##contig=<ID=ACOL01004388,length=546>
##contig=<ID=ACOL01004389,length=546>
##contig=<ID=ACOL01004390,length=546>
##contig=<ID=ACOL01004391,length=546>
##contig=<ID=ACOL01004392,length=546>
##contig=<ID=ACOL01004393,length=546>
##contig=<ID=ACOL01004394,length=546>
##contig=<ID=ACOL01004395,length=546>
##contig=<ID=ACOL01004396,length=546>
##contig=<ID=ACOL01004397,length=546>
##contig=<ID=ACOL01004398,length=546>
##contig=<ID=ACOL01004399,length=546>
##contig=<ID=ACOL01004400,length=546>
##contig=<ID=ACOL01004401,length=546>
##contig=<ID=ACOL01004402,length=546>
##contig=<ID=ACOL01004403,length=546>
##contig=<ID=ACOL01004404,length=546>
##contig=<ID=ACOL01004405,length=546>
##contig=<ID=ACOL01004406,length=546>
##contig=<ID=ACOL01004407,length=546>
##contig=<ID=ACOL01004408,length=546>
##contig=<ID=ACOL01004409,length=546>
##contig=<ID=ACOL01004410,length=546>
##contig=<ID=ACOL01004411,length=546>
##contig=<ID=ACOL01004412,length=546>
##contig=<ID=ACOL01004413,length=546>
##contig=<ID=ACOL01004414,length=546>
##contig=<ID=ACOL01004415,length=546>
##contig=<ID=ACOL01004416,length=545>
##contig=<ID=ACOL01004417,length=545>
##contig=<ID=ACOL01004418,length=545>
##contig=<ID=ACOL01004419,length=545>
##contig=<ID=ACOL01004420,length=545>
##contig=<ID=ACOL01004421,length=545>
##contig=<ID=ACOL01004422,length=545>
##contig=<ID=ACOL01004423,length=545>
##contig=<ID=ACOL01004424,length=545>
##contig=<ID=ACOL01004425,length=545>
##contig=<ID=ACOL01004426,length=545>
##contig=<ID=ACOL01004427,length=545>
##contig=<ID=ACOL01004428,length=545>
##contig=<ID=ACOL01004429,length=545>
##contig=<ID=ACOL01004430,length=545>
##contig=<ID=ACOL01004431,length=545>
##contig=<ID=ACOL01004432,length=545>
##contig=<ID=ACOL01004433,length=545>
##contig=<ID=ACOL01004434,length=545>
##contig=<ID=ACOL01004435,length=544>
##contig=<ID=ACOL01004436,length=544>
##contig=<ID=ACOL01004437,length=544>
##contig=<ID=ACOL01004438,length=544>
##contig=<ID=ACOL01004439,length=544>
##contig=<ID=ACOL01004440,length=544>
##contig=<ID=ACOL01004441,length=544>
##contig=<ID=ACOL01004442,length=544>
##contig=<ID=ACOL01004443,length=544>
##contig=<ID=ACOL01004444,length=544>
##contig=<ID=ACOL01004445,length=544>
##contig=<ID=ACOL01004446,length=544>
##contig=<ID=ACOL01004447,length=544>
##contig=<ID=ACOL01004448,length=544>
##contig=<ID=ACOL01004449,length=544>
##contig=<ID=ACOL01004450,length=544>
##contig=<ID=ACOL01004451,length=544>
##contig=<ID=ACOL01004452,length=544>
##contig=<ID=ACOL01004453,length=544>
##contig=<ID=ACOL01004454,length=544>
##contig=<ID=ACOL01004455,length=543>
##contig=<ID=ACOL01004456,length=543>
##contig=<ID=ACOL01004457,length=543>
##contig=<ID=ACOL01004458,length=543>
##contig=<ID=ACOL01004459,length=543>
##contig=<ID=ACOL01004460,length=543>
##contig=<ID=ACOL01004461,length=543>
##contig=<ID=ACOL01004462,length=543>
##contig=<ID=ACOL01004463,length=543>
##contig=<ID=ACOL01004464,length=543>
##contig=<ID=ACOL01004465,length=543>
##contig=<ID=ACOL01004466,length=543>
##contig=<ID=ACOL01004467,length=543>
##contig=<ID=ACOL01004468,length=543>
##contig=<ID=ACOL01004469,length=543>
##contig=<ID=ACOL01004470,length=543>
##contig=<ID=ACOL01004471,length=543>
##contig=<ID=ACOL01004472,length=543>
##contig=<ID=ACOL01004473,length=543>
##contig=<ID=ACOL01004474,length=543>
##contig=<ID=ACOL01004475,length=543>
##contig=<ID=ACOL01004476,length=543>
##contig=<ID=ACOL01004477,length=543>
##contig=<ID=ACOL01004478,length=543>
##contig=<ID=ACOL01004479,length=543>
##contig=<ID=ACOL01004480,length=543>
##contig=<ID=ACOL01004481,length=543>
##contig=<ID=ACOL01004482,length=543>
##contig=<ID=ACOL01004483,length=542>
##contig=<ID=ACOL01004484,length=542>
##contig=<ID=ACOL01004485,length=542>
##contig=<ID=ACOL01004486,length=542>
##contig=<ID=ACOL01004487,length=542>
##contig=<ID=ACOL01004488,length=542>
##contig=<ID=ACOL01004489,length=542>
##contig=<ID=ACOL01004490,length=542>
##contig=<ID=ACOL01004491,length=542>
##contig=<ID=ACOL01004492,length=542>
##contig=<ID=ACOL01004493,length=542>
##contig=<ID=ACOL01004494,length=542>
##contig=<ID=ACOL01004495,length=542>
##contig=<ID=ACOL01004496,length=542>
##contig=<ID=ACOL01004497,length=542>
##contig=<ID=ACOL01004498,length=542>
##contig=<ID=ACOL01004499,length=542>
##contig=<ID=ACOL01004500,length=542>
##contig=<ID=ACOL01004501,length=542>
##contig=<ID=ACOL01004502,length=542>
##contig=<ID=ACOL01004503,length=542>
##contig=<ID=ACOL01004504,length=542>
##contig=<ID=ACOL01004505,length=542>
##contig=<ID=ACOL01004506,length=542>
##contig=<ID=ACOL01004507,length=542>
##contig=<ID=ACOL01004508,length=542>
##contig=<ID=ACOL01004509,length=542>
##contig=<ID=ACOL01004510,length=541>
##contig=<ID=ACOL01004511,length=541>
##contig=<ID=ACOL01004512,length=541>
##contig=<ID=ACOL01004513,length=541>
##contig=<ID=ACOL01004514,length=541>
##contig=<ID=ACOL01004515,length=541>
##contig=<ID=ACOL01004516,length=541>
##contig=<ID=ACOL01004517,length=541>
##contig=<ID=ACOL01004518,length=541>
##contig=<ID=ACOL01004519,length=541>
##contig=<ID=ACOL01004520,length=541>
##contig=<ID=ACOL01004521,length=541>
##contig=<ID=ACOL01004522,length=541>
##contig=<ID=ACOL01004523,length=541>
##contig=<ID=ACOL01004524,length=541>
##contig=<ID=ACOL01004525,length=541>
##contig=<ID=ACOL01004526,length=541>
##contig=<ID=ACOL01004527,length=541>
##contig=<ID=ACOL01004528,length=540>
##contig=<ID=ACOL01004529,length=540>
##contig=<ID=ACOL01004530,length=540>
##contig=<ID=ACOL01004531,length=540>
##contig=<ID=ACOL01004532,length=540>
##contig=<ID=ACOL01004533,length=540>
##contig=<ID=ACOL01004534,length=540>
##contig=<ID=ACOL01004535,length=540>
##contig=<ID=ACOL01004536,length=540>
##contig=<ID=ACOL01004537,length=540>
##contig=<ID=ACOL01004538,length=540>
##contig=<ID=ACOL01004539,length=540>
##contig=<ID=ACOL01004540,length=540>
##contig=<ID=ACOL01004541,length=540>
##contig=<ID=ACOL01004542,length=540>
##contig=<ID=ACOL01004543,length=540>
##contig=<ID=ACOL01004544,length=540>
##contig=<ID=ACOL01004545,length=540>
##contig=<ID=ACOL01004546,length=540>
##contig=<ID=ACOL01004547,length=540>
##contig=<ID=ACOL01004548,length=540>
##contig=<ID=ACOL01004549,length=539>
##contig=<ID=ACOL01004550,length=539>
##contig=<ID=ACOL01004551,length=539>
##contig=<ID=ACOL01004552,length=539>
##contig=<ID=ACOL01004553,length=539>
##contig=<ID=ACOL01004554,length=539>
##contig=<ID=ACOL01004555,length=539>
##contig=<ID=ACOL01004556,length=539>
##contig=<ID=ACOL01004557,length=539>
##contig=<ID=ACOL01004558,length=539>
##contig=<ID=ACOL01004559,length=539>
##contig=<ID=ACOL01004560,length=539>
##contig=<ID=ACOL01004561,length=539>
##contig=<ID=ACOL01004562,length=539>
##contig=<ID=ACOL01004563,length=539>
##contig=<ID=ACOL01004564,length=539>
##contig=<ID=ACOL01004565,length=539>
##contig=<ID=ACOL01004566,length=539>
##contig=<ID=ACOL01004567,length=539>
##contig=<ID=ACOL01004568,length=539>
##contig=<ID=ACOL01004569,length=539>
##contig=<ID=ACOL01004570,length=539>
##contig=<ID=ACOL01004571,length=539>
##contig=<ID=ACOL01004572,length=539>
##contig=<ID=ACOL01004573,length=539>
##contig=<ID=ACOL01004574,length=538>
##contig=<ID=ACOL01004575,length=538>
##contig=<ID=ACOL01004576,length=538>
##contig=<ID=ACOL01004577,length=538>
##contig=<ID=ACOL01004578,length=538>
##contig=<ID=ACOL01004579,length=538>
##contig=<ID=ACOL01004580,length=538>
##contig=<ID=ACOL01004581,length=538>
##contig=<ID=ACOL01004582,length=538>
##contig=<ID=ACOL01004583,length=538>
##contig=<ID=ACOL01004584,length=538>
##contig=<ID=ACOL01004585,length=538>
##contig=<ID=ACOL01004586,length=538>
##contig=<ID=ACOL01004587,length=538>
##contig=<ID=ACOL01004588,length=538>
##contig=<ID=ACOL01004589,length=538>
##contig=<ID=ACOL01004590,length=538>
##contig=<ID=ACOL01004591,length=538>
##contig=<ID=ACOL01004592,length=538>
##contig=<ID=ACOL01004593,length=538>
##contig=<ID=ACOL01004594,length=538>
##contig=<ID=ACOL01004595,length=538>
##contig=<ID=ACOL01004596,length=538>
##contig=<ID=ACOL01004597,length=537>
##contig=<ID=ACOL01004598,length=537>
##contig=<ID=ACOL01004599,length=537>
##contig=<ID=ACOL01004600,length=537>
##contig=<ID=ACOL01004601,length=537>
##contig=<ID=ACOL01004602,length=537>
##contig=<ID=ACOL01004603,length=537>
##contig=<ID=ACOL01004604,length=537>
##contig=<ID=ACOL01004605,length=537>
##contig=<ID=ACOL01004606,length=537>
##contig=<ID=ACOL01004607,length=537>
##contig=<ID=ACOL01004608,length=536>
##contig=<ID=ACOL01004609,length=536>
##contig=<ID=ACOL01004610,length=536>
##contig=<ID=ACOL01004611,length=536>
##contig=<ID=ACOL01004612,length=536>
##contig=<ID=ACOL01004613,length=536>
##contig=<ID=ACOL01004614,length=536>
##contig=<ID=ACOL01004615,length=536>
##contig=<ID=ACOL01004616,length=536>
##contig=<ID=ACOL01004617,length=536>
##contig=<ID=ACOL01004618,length=536>
##contig=<ID=ACOL01004619,length=536>
##contig=<ID=ACOL01004620,length=536>
##contig=<ID=ACOL01004621,length=536>
##contig=<ID=ACOL01004622,length=536>
##contig=<ID=ACOL01004623,length=536>
##contig=<ID=ACOL01004624,length=536>
##contig=<ID=ACOL01004625,length=536>
##contig=<ID=ACOL01004626,length=536>
##contig=<ID=ACOL01004627,length=536>
##contig=<ID=ACOL01004628,length=536>
##contig=<ID=ACOL01004629,length=536>
##contig=<ID=ACOL01004630,length=536>
##contig=<ID=ACOL01004631,length=536>
##contig=<ID=ACOL01004632,length=536>
##contig=<ID=ACOL01004633,length=536>
##contig=<ID=ACOL01004634,length=536>
##contig=<ID=ACOL01004635,length=535>
##contig=<ID=ACOL01004636,length=535>
##contig=<ID=ACOL01004637,length=535>
##contig=<ID=ACOL01004638,length=535>
##contig=<ID=ACOL01004639,length=535>
##contig=<ID=ACOL01004640,length=535>
##contig=<ID=ACOL01004641,length=535>
##contig=<ID=ACOL01004642,length=535>
##contig=<ID=ACOL01004643,length=535>
##contig=<ID=ACOL01004644,length=535>
##contig=<ID=ACOL01004645,length=535>
##contig=<ID=ACOL01004646,length=535>
##contig=<ID=ACOL01004647,length=535>
##contig=<ID=ACOL01004648,length=535>
##contig=<ID=ACOL01004649,length=535>
##contig=<ID=ACOL01004650,length=534>
##contig=<ID=ACOL01004651,length=534>
##contig=<ID=ACOL01004652,length=534>
##contig=<ID=ACOL01004653,length=534>
##contig=<ID=ACOL01004654,length=534>
##contig=<ID=ACOL01004655,length=534>
##contig=<ID=ACOL01004656,length=534>
##contig=<ID=ACOL01004657,length=534>
##contig=<ID=ACOL01004658,length=534>
##contig=<ID=ACOL01004659,length=534>
##contig=<ID=ACOL01004660,length=534>
##contig=<ID=ACOL01004661,length=534>
##contig=<ID=ACOL01004662,length=534>
##contig=<ID=ACOL01004663,length=534>
##contig=<ID=ACOL01004664,length=534>
##contig=<ID=ACOL01004665,length=534>
##contig=<ID=ACOL01004666,length=534>
##contig=<ID=ACOL01004667,length=534>
##contig=<ID=ACOL01004668,length=534>
##contig=<ID=ACOL01004669,length=534>
##contig=<ID=ACOL01004670,length=534>
##contig=<ID=ACOL01004671,length=533>
##contig=<ID=ACOL01004672,length=533>
##contig=<ID=ACOL01004673,length=533>
##contig=<ID=ACOL01004674,length=533>
##contig=<ID=ACOL01004675,length=533>
##contig=<ID=ACOL01004676,length=533>
##contig=<ID=ACOL01004677,length=533>
##contig=<ID=ACOL01004678,length=533>
##contig=<ID=ACOL01004679,length=533>
##contig=<ID=ACOL01004680,length=533>
##contig=<ID=ACOL01004681,length=533>
##contig=<ID=ACOL01004682,length=533>
##contig=<ID=ACOL01004683,length=533>
##contig=<ID=ACOL01004684,length=533>
##contig=<ID=ACOL01004685,length=533>
##contig=<ID=ACOL01004686,length=533>
##contig=<ID=ACOL01004687,length=533>
##contig=<ID=ACOL01004688,length=533>
##contig=<ID=ACOL01004689,length=533>
##contig=<ID=ACOL01004690,length=533>
##contig=<ID=ACOL01004691,length=533>
##contig=<ID=ACOL01004692,length=533>
##contig=<ID=ACOL01004693,length=533>
##contig=<ID=ACOL01004694,length=533>
##contig=<ID=ACOL01004695,length=533>
##contig=<ID=ACOL01004696,length=533>
##contig=<ID=ACOL01004697,length=533>
##contig=<ID=ACOL01004698,length=532>
##contig=<ID=ACOL01004699,length=532>
##contig=<ID=ACOL01004700,length=532>
##contig=<ID=ACOL01004701,length=532>
##contig=<ID=ACOL01004702,length=532>
##contig=<ID=ACOL01004703,length=532>
##contig=<ID=ACOL01004704,length=532>
##contig=<ID=ACOL01004705,length=532>
##contig=<ID=ACOL01004706,length=532>
##contig=<ID=ACOL01004707,length=532>
##contig=<ID=ACOL01004708,length=532>
##contig=<ID=ACOL01004709,length=532>
##contig=<ID=ACOL01004710,length=532>
##contig=<ID=ACOL01004711,length=532>
##contig=<ID=ACOL01004712,length=532>
##contig=<ID=ACOL01004713,length=532>
##contig=<ID=ACOL01004714,length=532>
##contig=<ID=ACOL01004715,length=532>
##contig=<ID=ACOL01004716,length=532>
##contig=<ID=ACOL01004717,length=532>
##contig=<ID=ACOL01004718,length=531>
##contig=<ID=ACOL01004719,length=531>
##contig=<ID=ACOL01004720,length=531>
##contig=<ID=ACOL01004721,length=531>
##contig=<ID=ACOL01004722,length=531>
##contig=<ID=ACOL01004723,length=531>
##contig=<ID=ACOL01004724,length=531>
##contig=<ID=ACOL01004725,length=531>
##contig=<ID=ACOL01004726,length=531>
##contig=<ID=ACOL01004727,length=531>
##contig=<ID=ACOL01004728,length=531>
##contig=<ID=ACOL01004729,length=531>
##contig=<ID=ACOL01004730,length=531>
##contig=<ID=ACOL01004731,length=531>
##contig=<ID=ACOL01004732,length=531>
##contig=<ID=ACOL01004733,length=531>
##contig=<ID=ACOL01004734,length=531>
##contig=<ID=ACOL01004735,length=531>
##contig=<ID=ACOL01004736,length=531>
##contig=<ID=ACOL01004737,length=531>
##contig=<ID=ACOL01004738,length=531>
##contig=<ID=ACOL01004739,length=531>
##contig=<ID=ACOL01004740,length=531>
##contig=<ID=ACOL01004741,length=531>
##contig=<ID=ACOL01004742,length=531>
##contig=<ID=ACOL01004743,length=531>
##contig=<ID=ACOL01004744,length=531>
##contig=<ID=ACOL01004745,length=531>
##contig=<ID=ACOL01004746,length=530>
##contig=<ID=ACOL01004747,length=530>
##contig=<ID=ACOL01004748,length=530>
##contig=<ID=ACOL01004749,length=530>
##contig=<ID=ACOL01004750,length=530>
##contig=<ID=ACOL01004751,length=530>
##contig=<ID=ACOL01004752,length=530>
##contig=<ID=ACOL01004753,length=530>
##contig=<ID=ACOL01004754,length=530>
##contig=<ID=ACOL01004755,length=530>
##contig=<ID=ACOL01004756,length=530>
##contig=<ID=ACOL01004757,length=530>
##contig=<ID=ACOL01004758,length=530>
##contig=<ID=ACOL01004759,length=530>
##contig=<ID=ACOL01004760,length=530>
##contig=<ID=ACOL01004761,length=530>
##contig=<ID=ACOL01004762,length=530>
##contig=<ID=ACOL01004763,length=529>
##contig=<ID=ACOL01004764,length=529>
##contig=<ID=ACOL01004765,length=529>
##contig=<ID=ACOL01004766,length=529>
##contig=<ID=ACOL01004767,length=529>
##contig=<ID=ACOL01004768,length=529>
##contig=<ID=ACOL01004769,length=529>
##contig=<ID=ACOL01004770,length=529>
##contig=<ID=ACOL01004771,length=529>
##contig=<ID=ACOL01004772,length=529>
##contig=<ID=ACOL01004773,length=529>
##contig=<ID=ACOL01004774,length=529>
##contig=<ID=ACOL01004775,length=529>
##contig=<ID=ACOL01004776,length=529>
##contig=<ID=ACOL01004777,length=529>
##contig=<ID=ACOL01004778,length=529>
##contig=<ID=ACOL01004779,length=529>
##contig=<ID=ACOL01004780,length=528>
##contig=<ID=ACOL01004781,length=528>
##contig=<ID=ACOL01004782,length=528>
##contig=<ID=ACOL01004783,length=528>
##contig=<ID=ACOL01004784,length=528>
##contig=<ID=ACOL01004785,length=528>
##contig=<ID=ACOL01004786,length=528>
##contig=<ID=ACOL01004787,length=528>
##contig=<ID=ACOL01004788,length=528>
##contig=<ID=ACOL01004789,length=528>
##contig=<ID=ACOL01004790,length=528>
##contig=<ID=ACOL01004791,length=528>
##contig=<ID=ACOL01004792,length=528>
##contig=<ID=ACOL01004793,length=528>
##contig=<ID=ACOL01004794,length=528>
##contig=<ID=ACOL01004795,length=528>
##contig=<ID=ACOL01004796,length=528>
##contig=<ID=ACOL01004797,length=528>
##contig=<ID=ACOL01004798,length=528>
##contig=<ID=ACOL01004799,length=527>
##contig=<ID=ACOL01004800,length=527>
##contig=<ID=ACOL01004801,length=527>
##contig=<ID=ACOL01004802,length=527>
##contig=<ID=ACOL01004803,length=527>
##contig=<ID=ACOL01004804,length=527>
##contig=<ID=ACOL01004805,length=527>
##contig=<ID=ACOL01004806,length=527>
##contig=<ID=ACOL01004807,length=527>
##contig=<ID=ACOL01004808,length=527>
##contig=<ID=ACOL01004809,length=527>
##contig=<ID=ACOL01004810,length=527>
##contig=<ID=ACOL01004811,length=527>
##contig=<ID=ACOL01004812,length=527>
##contig=<ID=ACOL01004813,length=527>
##contig=<ID=ACOL01004814,length=527>
##contig=<ID=ACOL01004815,length=527>
##contig=<ID=ACOL01004816,length=527>
##contig=<ID=ACOL01004817,length=527>
##contig=<ID=ACOL01004818,length=527>
##contig=<ID=ACOL01004819,length=527>
##contig=<ID=ACOL01004820,length=526>
##contig=<ID=ACOL01004821,length=526>
##contig=<ID=ACOL01004822,length=526>
##contig=<ID=ACOL01004823,length=526>
##contig=<ID=ACOL01004824,length=526>
##contig=<ID=ACOL01004825,length=526>
##contig=<ID=ACOL01004826,length=526>
##contig=<ID=ACOL01004827,length=526>
##contig=<ID=ACOL01004828,length=526>
##contig=<ID=ACOL01004829,length=526>
##contig=<ID=ACOL01004830,length=526>
##contig=<ID=ACOL01004831,length=526>
##contig=<ID=ACOL01004832,length=526>
##contig=<ID=ACOL01004833,length=526>
##contig=<ID=ACOL01004834,length=526>
##contig=<ID=ACOL01004835,length=526>
##contig=<ID=ACOL01004836,length=526>
##contig=<ID=ACOL01004837,length=526>
##contig=<ID=ACOL01004838,length=526>
##contig=<ID=ACOL01004839,length=526>
##contig=<ID=ACOL01004840,length=526>
##contig=<ID=ACOL01004841,length=526>
##contig=<ID=ACOL01004842,length=526>
##contig=<ID=ACOL01004843,length=525>
##contig=<ID=ACOL01004844,length=525>
##contig=<ID=ACOL01004845,length=525>
##contig=<ID=ACOL01004846,length=525>
##contig=<ID=ACOL01004847,length=525>
##contig=<ID=ACOL01004848,length=525>
##contig=<ID=ACOL01004849,length=525>
##contig=<ID=ACOL01004850,length=525>
##contig=<ID=ACOL01004851,length=525>
##contig=<ID=ACOL01004852,length=525>
##contig=<ID=ACOL01004853,length=525>
##contig=<ID=ACOL01004854,length=525>
##contig=<ID=ACOL01004855,length=525>
##contig=<ID=ACOL01004856,length=525>
##contig=<ID=ACOL01004857,length=525>
##contig=<ID=ACOL01004858,length=525>
##contig=<ID=ACOL01004859,length=525>
##contig=<ID=ACOL01004860,length=525>
##contig=<ID=ACOL01004861,length=525>
##contig=<ID=ACOL01004862,length=525>
##contig=<ID=ACOL01004863,length=525>
##contig=<ID=ACOL01004864,length=525>
##contig=<ID=ACOL01004865,length=525>
##contig=<ID=ACOL01004866,length=525>
##contig=<ID=ACOL01004867,length=525>
##contig=<ID=ACOL01004868,length=525>
##contig=<ID=ACOL01004869,length=525>
##contig=<ID=ACOL01004870,length=525>
##contig=<ID=ACOL01004871,length=525>
##contig=<ID=ACOL01004872,length=524>
##contig=<ID=ACOL01004873,length=524>
##contig=<ID=ACOL01004874,length=524>
##contig=<ID=ACOL01004875,length=524>
##contig=<ID=ACOL01004876,length=524>
##contig=<ID=ACOL01004877,length=524>
##contig=<ID=ACOL01004878,length=524>
##contig=<ID=ACOL01004879,length=524>
##contig=<ID=ACOL01004880,length=524>
##contig=<ID=ACOL01004881,length=524>
##contig=<ID=ACOL01004882,length=524>
##contig=<ID=ACOL01004883,length=524>
##contig=<ID=ACOL01004884,length=524>
##contig=<ID=ACOL01004885,length=524>
##contig=<ID=ACOL01004886,length=524>
##contig=<ID=ACOL01004887,length=524>
##contig=<ID=ACOL01004888,length=524>
##contig=<ID=ACOL01004889,length=524>
##contig=<ID=ACOL01004890,length=524>
##contig=<ID=ACOL01004891,length=524>
##contig=<ID=ACOL01004892,length=524>
##contig=<ID=ACOL01004893,length=524>
##contig=<ID=ACOL01004894,length=524>
##contig=<ID=ACOL01004895,length=524>
##contig=<ID=ACOL01004896,length=524>
##contig=<ID=ACOL01004897,length=524>
##contig=<ID=ACOL01004898,length=524>
##contig=<ID=ACOL01004899,length=524>
##contig=<ID=ACOL01004900,length=524>
##contig=<ID=ACOL01004901,length=523>
##contig=<ID=ACOL01004902,length=523>
##contig=<ID=ACOL01004903,length=523>
##contig=<ID=ACOL01004904,length=523>
##contig=<ID=ACOL01004905,length=523>
##contig=<ID=ACOL01004906,length=523>
##contig=<ID=ACOL01004907,length=523>
##contig=<ID=ACOL01004908,length=523>
##contig=<ID=ACOL01004909,length=523>
##contig=<ID=ACOL01004910,length=523>
##contig=<ID=ACOL01004911,length=523>
##contig=<ID=ACOL01004912,length=523>
##contig=<ID=ACOL01004913,length=523>
##contig=<ID=ACOL01004914,length=523>
##contig=<ID=ACOL01004915,length=523>
##contig=<ID=ACOL01004916,length=523>
##contig=<ID=ACOL01004917,length=523>
##contig=<ID=ACOL01004918,length=523>
##contig=<ID=ACOL01004919,length=523>
##contig=<ID=ACOL01004920,length=523>
##contig=<ID=ACOL01004921,length=523>
##contig=<ID=ACOL01004922,length=523>
##contig=<ID=ACOL01004923,length=523>
##contig=<ID=ACOL01004924,length=523>
##contig=<ID=ACOL01004925,length=523>
##contig=<ID=ACOL01004926,length=523>
##contig=<ID=ACOL01004927,length=522>
##contig=<ID=ACOL01004928,length=522>
##contig=<ID=ACOL01004929,length=522>
##contig=<ID=ACOL01004930,length=522>
##contig=<ID=ACOL01004931,length=522>
##contig=<ID=ACOL01004932,length=522>
##contig=<ID=ACOL01004933,length=522>
##contig=<ID=ACOL01004934,length=522>
##contig=<ID=ACOL01004935,length=522>
##contig=<ID=ACOL01004936,length=522>
##contig=<ID=ACOL01004937,length=522>
##contig=<ID=ACOL01004938,length=522>
##contig=<ID=ACOL01004939,length=522>
##contig=<ID=ACOL01004940,length=522>
##contig=<ID=ACOL01004941,length=522>
##contig=<ID=ACOL01004942,length=522>
##contig=<ID=ACOL01004943,length=522>
##contig=<ID=ACOL01004944,length=522>
##contig=<ID=ACOL01004945,length=522>
##contig=<ID=ACOL01004946,length=522>
##contig=<ID=ACOL01004947,length=522>
##contig=<ID=ACOL01004948,length=522>
##contig=<ID=ACOL01004949,length=521>
##contig=<ID=ACOL01004950,length=521>
##contig=<ID=ACOL01004951,length=521>
##contig=<ID=ACOL01004952,length=521>
##contig=<ID=ACOL01004953,length=521>
##contig=<ID=ACOL01004954,length=521>
##contig=<ID=ACOL01004955,length=521>
##contig=<ID=ACOL01004956,length=521>
##contig=<ID=ACOL01004957,length=521>
##contig=<ID=ACOL01004958,length=521>
##contig=<ID=ACOL01004959,length=521>
##contig=<ID=ACOL01004960,length=521>
##contig=<ID=ACOL01004961,length=521>
##contig=<ID=ACOL01004962,length=521>
##contig=<ID=ACOL01004963,length=521>
##contig=<ID=ACOL01004964,length=521>
##contig=<ID=ACOL01004965,length=521>
##contig=<ID=ACOL01004966,length=521>
##contig=<ID=ACOL01004967,length=521>
##contig=<ID=ACOL01004968,length=521>
##contig=<ID=ACOL01004969,length=520>
##contig=<ID=ACOL01004970,length=520>
##contig=<ID=ACOL01004971,length=520>
##contig=<ID=ACOL01004972,length=520>
##contig=<ID=ACOL01004973,length=520>
##contig=<ID=ACOL01004974,length=520>
##contig=<ID=ACOL01004975,length=520>
##contig=<ID=ACOL01004976,length=520>
##contig=<ID=ACOL01004977,length=520>
##contig=<ID=ACOL01004978,length=520>
##contig=<ID=ACOL01004979,length=520>
##contig=<ID=ACOL01004980,length=520>
##contig=<ID=ACOL01004981,length=520>
##contig=<ID=ACOL01004982,length=520>
##contig=<ID=ACOL01004983,length=520>
##contig=<ID=ACOL01004984,length=520>
##contig=<ID=ACOL01004985,length=520>
##contig=<ID=ACOL01004986,length=520>
##contig=<ID=ACOL01004987,length=520>
##contig=<ID=ACOL01004988,length=520>
##contig=<ID=ACOL01004989,length=520>
##contig=<ID=ACOL01004990,length=520>
##contig=<ID=ACOL01004991,length=520>
##contig=<ID=ACOL01004992,length=520>
##contig=<ID=ACOL01004993,length=519>
##contig=<ID=ACOL01004994,length=519>
##contig=<ID=ACOL01004995,length=519>
##contig=<ID=ACOL01004996,length=519>
##contig=<ID=ACOL01004997,length=519>
##contig=<ID=ACOL01004998,length=519>
##contig=<ID=ACOL01004999,length=519>
##contig=<ID=ACOL01005000,length=519>
##contig=<ID=ACOL01005001,length=519>
##contig=<ID=ACOL01005002,length=519>
##contig=<ID=ACOL01005003,length=519>
##contig=<ID=ACOL01005004,length=519>
##contig=<ID=ACOL01005005,length=519>
##contig=<ID=ACOL01005006,length=518>
##contig=<ID=ACOL01005007,length=518>
##contig=<ID=ACOL01005008,length=518>
##contig=<ID=ACOL01005009,length=518>
##contig=<ID=ACOL01005010,length=518>
##contig=<ID=ACOL01005011,length=518>
##contig=<ID=ACOL01005012,length=518>
##contig=<ID=ACOL01005013,length=518>
##contig=<ID=ACOL01005014,length=518>
##contig=<ID=ACOL01005015,length=518>
##contig=<ID=ACOL01005016,length=518>
##contig=<ID=ACOL01005017,length=518>
##contig=<ID=ACOL01005018,length=518>
##contig=<ID=ACOL01005019,length=518>
##contig=<ID=ACOL01005020,length=518>
##contig=<ID=ACOL01005021,length=518>
##contig=<ID=ACOL01005022,length=518>
##contig=<ID=ACOL01005023,length=518>
##contig=<ID=ACOL01005024,length=518>
##contig=<ID=ACOL01005025,length=518>
##contig=<ID=ACOL01005026,length=518>
##contig=<ID=ACOL01005027,length=517>
##contig=<ID=ACOL01005028,length=517>
##contig=<ID=ACOL01005029,length=517>
##contig=<ID=ACOL01005030,length=517>
##contig=<ID=ACOL01005031,length=517>
##contig=<ID=ACOL01005032,length=517>
##contig=<ID=ACOL01005033,length=517>
##contig=<ID=ACOL01005034,length=517>
##contig=<ID=ACOL01005035,length=517>
##contig=<ID=ACOL01005036,length=517>
##contig=<ID=ACOL01005037,length=517>
##contig=<ID=ACOL01005038,length=517>
##contig=<ID=ACOL01005039,length=517>
##contig=<ID=ACOL01005040,length=517>
##contig=<ID=ACOL01005041,length=517>
##contig=<ID=ACOL01005042,length=517>
##contig=<ID=ACOL01005043,length=517>
##contig=<ID=ACOL01005044,length=517>
##contig=<ID=ACOL01005045,length=517>
##contig=<ID=ACOL01005046,length=517>
##contig=<ID=ACOL01005047,length=517>
##contig=<ID=ACOL01005048,length=517>
##contig=<ID=ACOL01005049,length=517>
##contig=<ID=ACOL01005050,length=517>
##contig=<ID=ACOL01005051,length=517>
##contig=<ID=ACOL01005052,length=517>
##contig=<ID=ACOL01005053,length=517>
##contig=<ID=ACOL01005054,length=517>
##contig=<ID=ACOL01005055,length=517>
##contig=<ID=ACOL01005056,length=517>
##contig=<ID=ACOL01005057,length=517>
##contig=<ID=ACOL01005058,length=517>
##contig=<ID=ACOL01005059,length=517>
##contig=<ID=ACOL01005060,length=516>
##contig=<ID=ACOL01005061,length=516>
##contig=<ID=ACOL01005062,length=516>
##contig=<ID=ACOL01005063,length=516>
##contig=<ID=ACOL01005064,length=516>
##contig=<ID=ACOL01005065,length=516>
##contig=<ID=ACOL01005066,length=516>
##contig=<ID=ACOL01005067,length=516>
##contig=<ID=ACOL01005068,length=516>
##contig=<ID=ACOL01005069,length=516>
##contig=<ID=ACOL01005070,length=516>
##contig=<ID=ACOL01005071,length=516>
##contig=<ID=ACOL01005072,length=516>
##contig=<ID=ACOL01005073,length=516>
##contig=<ID=ACOL01005074,length=516>
##contig=<ID=ACOL01005075,length=516>
##contig=<ID=ACOL01005076,length=516>
##contig=<ID=ACOL01005077,length=516>
##contig=<ID=ACOL01005078,length=516>
##contig=<ID=ACOL01005079,length=516>
##contig=<ID=ACOL01005080,length=516>
##contig=<ID=ACOL01005081,length=516>
##contig=<ID=ACOL01005082,length=515>
##contig=<ID=ACOL01005083,length=515>
##contig=<ID=ACOL01005084,length=515>
##contig=<ID=ACOL01005085,length=515>
##contig=<ID=ACOL01005086,length=515>
##contig=<ID=ACOL01005087,length=515>
##contig=<ID=ACOL01005088,length=515>
##contig=<ID=ACOL01005089,length=515>
##contig=<ID=ACOL01005090,length=515>
##contig=<ID=ACOL01005091,length=515>
##contig=<ID=ACOL01005092,length=515>
##contig=<ID=ACOL01005093,length=515>
##contig=<ID=ACOL01005094,length=515>
##contig=<ID=ACOL01005095,length=515>
##contig=<ID=ACOL01005096,length=515>
##contig=<ID=ACOL01005097,length=515>
##contig=<ID=ACOL01005098,length=515>
##contig=<ID=ACOL01005099,length=515>
##contig=<ID=ACOL01005100,length=515>
##contig=<ID=ACOL01005101,length=515>
##contig=<ID=ACOL01005102,length=515>
##contig=<ID=ACOL01005103,length=515>
##contig=<ID=ACOL01005104,length=515>
##contig=<ID=ACOL01005105,length=515>
##contig=<ID=ACOL01005106,length=515>
##contig=<ID=ACOL01005107,length=515>
##contig=<ID=ACOL01005108,length=515>
##contig=<ID=ACOL01005109,length=515>
##contig=<ID=ACOL01005110,length=515>
##contig=<ID=ACOL01005111,length=515>
##contig=<ID=ACOL01005112,length=515>
##contig=<ID=ACOL01005113,length=515>
##contig=<ID=ACOL01005114,length=515>
##contig=<ID=ACOL01005115,length=514>
##contig=<ID=ACOL01005116,length=514>
##contig=<ID=ACOL01005117,length=514>
##contig=<ID=ACOL01005118,length=514>
##contig=<ID=ACOL01005119,length=514>
##contig=<ID=ACOL01005120,length=514>
##contig=<ID=ACOL01005121,length=514>
##contig=<ID=ACOL01005122,length=514>
##contig=<ID=ACOL01005123,length=514>
##contig=<ID=ACOL01005124,length=514>
##contig=<ID=ACOL01005125,length=514>
##contig=<ID=ACOL01005126,length=514>
##contig=<ID=ACOL01005127,length=514>
##contig=<ID=ACOL01005128,length=514>
##contig=<ID=ACOL01005129,length=514>
##contig=<ID=ACOL01005130,length=514>
##contig=<ID=ACOL01005131,length=514>
##contig=<ID=ACOL01005132,length=514>
##contig=<ID=ACOL01005133,length=514>
##contig=<ID=ACOL01005134,length=513>
##contig=<ID=ACOL01005135,length=513>
##contig=<ID=ACOL01005136,length=513>
##contig=<ID=ACOL01005137,length=513>
##contig=<ID=ACOL01005138,length=513>
##contig=<ID=ACOL01005139,length=513>
##contig=<ID=ACOL01005140,length=513>
##contig=<ID=ACOL01005141,length=513>
##contig=<ID=ACOL01005142,length=513>
##contig=<ID=ACOL01005143,length=513>
##contig=<ID=ACOL01005144,length=513>
##contig=<ID=ACOL01005145,length=513>
##contig=<ID=ACOL01005146,length=513>
##contig=<ID=ACOL01005147,length=513>
##contig=<ID=ACOL01005148,length=513>
##contig=<ID=ACOL01005149,length=513>
##contig=<ID=ACOL01005150,length=513>
##contig=<ID=ACOL01005151,length=513>
##contig=<ID=ACOL01005152,length=512>
##contig=<ID=ACOL01005153,length=512>
##contig=<ID=ACOL01005154,length=512>
##contig=<ID=ACOL01005155,length=512>
##contig=<ID=ACOL01005156,length=512>
##contig=<ID=ACOL01005157,length=512>
##contig=<ID=ACOL01005158,length=512>
##contig=<ID=ACOL01005159,length=512>
##contig=<ID=ACOL01005160,length=512>
##contig=<ID=ACOL01005161,length=512>
##contig=<ID=ACOL01005162,length=512>
##contig=<ID=ACOL01005163,length=512>
##contig=<ID=ACOL01005164,length=512>
##contig=<ID=ACOL01005165,length=512>
##contig=<ID=ACOL01005166,length=512>
##contig=<ID=ACOL01005167,length=512>
##contig=<ID=ACOL01005168,length=512>
##contig=<ID=ACOL01005169,length=512>
##contig=<ID=ACOL01005170,length=512>
##contig=<ID=ACOL01005171,length=512>
##contig=<ID=ACOL01005172,length=512>
##contig=<ID=ACOL01005173,length=512>
##contig=<ID=ACOL01005174,length=511>
##contig=<ID=ACOL01005175,length=511>
##contig=<ID=ACOL01005176,length=511>
##contig=<ID=ACOL01005177,length=511>
##contig=<ID=ACOL01005178,length=511>
##contig=<ID=ACOL01005179,length=511>
##contig=<ID=ACOL01005180,length=511>
##contig=<ID=ACOL01005181,length=511>
##contig=<ID=ACOL01005182,length=511>
##contig=<ID=ACOL01005183,length=511>
##contig=<ID=ACOL01005184,length=511>
##contig=<ID=ACOL01005185,length=511>
##contig=<ID=ACOL01005186,length=511>
##contig=<ID=ACOL01005187,length=511>
##contig=<ID=ACOL01005188,length=511>
##contig=<ID=ACOL01005189,length=511>
##contig=<ID=ACOL01005190,length=511>
##contig=<ID=ACOL01005191,length=511>
##contig=<ID=ACOL01005192,length=511>
##contig=<ID=ACOL01005193,length=511>
##contig=<ID=ACOL01005194,length=511>
##contig=<ID=ACOL01005195,length=511>
##contig=<ID=ACOL01005196,length=511>
##contig=<ID=ACOL01005197,length=510>
##contig=<ID=ACOL01005198,length=510>
##contig=<ID=ACOL01005199,length=510>
##contig=<ID=ACOL01005200,length=510>
##contig=<ID=ACOL01005201,length=510>
##contig=<ID=ACOL01005202,length=510>
##contig=<ID=ACOL01005203,length=510>
##contig=<ID=ACOL01005204,length=510>
##contig=<ID=ACOL01005205,length=510>
##contig=<ID=ACOL01005206,length=510>
##contig=<ID=ACOL01005207,length=510>
##contig=<ID=ACOL01005208,length=510>
##contig=<ID=ACOL01005209,length=510>
##contig=<ID=ACOL01005210,length=510>
##contig=<ID=ACOL01005211,length=510>
##contig=<ID=ACOL01005212,length=510>
##contig=<ID=ACOL01005213,length=510>
##contig=<ID=ACOL01005214,length=510>
##contig=<ID=ACOL01005215,length=509>
##contig=<ID=ACOL01005216,length=509>
##contig=<ID=ACOL01005217,length=509>
##contig=<ID=ACOL01005218,length=509>
##contig=<ID=ACOL01005219,length=509>
##contig=<ID=ACOL01005220,length=509>
##contig=<ID=ACOL01005221,length=509>
##contig=<ID=ACOL01005222,length=509>
##contig=<ID=ACOL01005223,length=509>
##contig=<ID=ACOL01005224,length=509>
##contig=<ID=ACOL01005225,length=509>
##contig=<ID=ACOL01005226,length=509>
##contig=<ID=ACOL01005227,length=509>
##contig=<ID=ACOL01005228,length=509>
##contig=<ID=ACOL01005229,length=509>
##contig=<ID=ACOL01005230,length=509>
##contig=<ID=ACOL01005231,length=509>
##contig=<ID=ACOL01005232,length=509>
##contig=<ID=ACOL01005233,length=509>
##contig=<ID=ACOL01005234,length=509>
##contig=<ID=ACOL01005235,length=509>
##contig=<ID=ACOL01005236,length=509>
##contig=<ID=ACOL01005237,length=509>
##contig=<ID=ACOL01005238,length=509>
##contig=<ID=ACOL01005239,length=509>
##contig=<ID=ACOL01005240,length=509>
##contig=<ID=ACOL01005241,length=508>
##contig=<ID=ACOL01005242,length=508>
##contig=<ID=ACOL01005243,length=508>
##contig=<ID=ACOL01005244,length=508>
##contig=<ID=ACOL01005245,length=508>
##contig=<ID=ACOL01005246,length=508>
##contig=<ID=ACOL01005247,length=508>
##contig=<ID=ACOL01005248,length=508>
##contig=<ID=ACOL01005249,length=508>
##contig=<ID=ACOL01005250,length=508>
##contig=<ID=ACOL01005251,length=508>
##contig=<ID=ACOL01005252,length=508>
##contig=<ID=ACOL01005253,length=508>
##contig=<ID=ACOL01005254,length=508>
##contig=<ID=ACOL01005255,length=508>
##contig=<ID=ACOL01005256,length=508>
##contig=<ID=ACOL01005257,length=508>
##contig=<ID=ACOL01005258,length=508>
##contig=<ID=ACOL01005259,length=508>
##contig=<ID=ACOL01005260,length=508>
##contig=<ID=ACOL01005261,length=508>
##contig=<ID=ACOL01005262,length=508>
##contig=<ID=ACOL01005263,length=508>
##contig=<ID=ACOL01005264,length=508>
##contig=<ID=ACOL01005265,length=508>
##contig=<ID=ACOL01005266,length=508>
##contig=<ID=ACOL01005267,length=508>
##contig=<ID=ACOL01005268,length=508>
##contig=<ID=ACOL01005269,length=508>
##contig=<ID=ACOL01005270,length=508>
##contig=<ID=ACOL01005271,length=507>
##contig=<ID=ACOL01005272,length=507>
##contig=<ID=ACOL01005273,length=507>
##contig=<ID=ACOL01005274,length=507>
##contig=<ID=ACOL01005275,length=507>
##contig=<ID=ACOL01005276,length=507>
##contig=<ID=ACOL01005277,length=507>
##contig=<ID=ACOL01005278,length=507>
##contig=<ID=ACOL01005279,length=507>
##contig=<ID=ACOL01005280,length=507>
##contig=<ID=ACOL01005281,length=507>
##contig=<ID=ACOL01005282,length=507>
##contig=<ID=ACOL01005283,length=506>
##contig=<ID=ACOL01005284,length=506>
##contig=<ID=ACOL01005285,length=506>
##contig=<ID=ACOL01005286,length=506>
##contig=<ID=ACOL01005287,length=506>
##contig=<ID=ACOL01005288,length=506>
##contig=<ID=ACOL01005289,length=506>
##contig=<ID=ACOL01005290,length=506>
##contig=<ID=ACOL01005291,length=506>
##contig=<ID=ACOL01005292,length=506>
##contig=<ID=ACOL01005293,length=506>
##contig=<ID=ACOL01005294,length=506>
##contig=<ID=ACOL01005295,length=506>
##contig=<ID=ACOL01005296,length=506>
##contig=<ID=ACOL01005297,length=506>
##contig=<ID=ACOL01005298,length=506>
##contig=<ID=ACOL01005299,length=506>
##contig=<ID=ACOL01005300,length=506>
##contig=<ID=ACOL01005301,length=506>
##contig=<ID=ACOL01005302,length=506>
##contig=<ID=ACOL01005303,length=506>
##contig=<ID=ACOL01005304,length=506>
##contig=<ID=ACOL01005305,length=505>
##contig=<ID=ACOL01005306,length=505>
##contig=<ID=ACOL01005307,length=505>
##contig=<ID=ACOL01005308,length=505>
##contig=<ID=ACOL01005309,length=505>
##contig=<ID=ACOL01005310,length=505>
##contig=<ID=ACOL01005311,length=505>
##contig=<ID=ACOL01005312,length=505>
##contig=<ID=ACOL01005313,length=505>
##contig=<ID=ACOL01005314,length=505>
##contig=<ID=ACOL01005315,length=505>
##contig=<ID=ACOL01005316,length=505>
##contig=<ID=ACOL01005317,length=505>
##contig=<ID=ACOL01005318,length=505>
##contig=<ID=ACOL01005319,length=505>
##contig=<ID=ACOL01005320,length=505>
##contig=<ID=ACOL01005321,length=505>
##contig=<ID=ACOL01005322,length=505>
##contig=<ID=ACOL01005323,length=505>
##contig=<ID=ACOL01005324,length=505>
##contig=<ID=ACOL01005325,length=505>
##contig=<ID=ACOL01005326,length=505>
##contig=<ID=ACOL01005327,length=505>
##contig=<ID=ACOL01005328,length=505>
##contig=<ID=ACOL01005329,length=505>
##contig=<ID=ACOL01005330,length=505>
##contig=<ID=ACOL01005331,length=505>
##contig=<ID=ACOL01005332,length=505>
##contig=<ID=ACOL01005333,length=505>
##contig=<ID=ACOL01005334,length=505>
##contig=<ID=ACOL01005335,length=505>
##contig=<ID=ACOL01005336,length=504>
##contig=<ID=ACOL01005337,length=504>
##contig=<ID=ACOL01005338,length=504>
##contig=<ID=ACOL01005339,length=504>
##contig=<ID=ACOL01005340,length=504>
##contig=<ID=ACOL01005341,length=504>
##contig=<ID=ACOL01005342,length=504>
##contig=<ID=ACOL01005343,length=504>
##contig=<ID=ACOL01005344,length=504>
##contig=<ID=ACOL01005345,length=504>
##contig=<ID=ACOL01005346,length=504>
##contig=<ID=ACOL01005347,length=504>
##contig=<ID=ACOL01005348,length=504>
##contig=<ID=ACOL01005349,length=504>
##contig=<ID=ACOL01005350,length=504>
##contig=<ID=ACOL01005351,length=504>
##contig=<ID=ACOL01005352,length=504>
##contig=<ID=ACOL01005353,length=504>
##contig=<ID=ACOL01005354,length=504>
##contig=<ID=ACOL01005355,length=504>
##contig=<ID=ACOL01005356,length=504>
##contig=<ID=ACOL01005357,length=503>
##contig=<ID=ACOL01005358,length=503>
##contig=<ID=ACOL01005359,length=503>
##contig=<ID=ACOL01005360,length=503>
##contig=<ID=ACOL01005361,length=503>
##contig=<ID=ACOL01005362,length=503>
##contig=<ID=ACOL01005363,length=503>
##contig=<ID=ACOL01005364,length=503>
##contig=<ID=ACOL01005365,length=503>
##contig=<ID=ACOL01005366,length=503>
##contig=<ID=ACOL01005367,length=503>
##contig=<ID=ACOL01005368,length=503>
##contig=<ID=ACOL01005369,length=503>
##contig=<ID=ACOL01005370,length=503>
##contig=<ID=ACOL01005371,length=503>
##contig=<ID=ACOL01005372,length=503>
##contig=<ID=ACOL01005373,length=503>
##contig=<ID=ACOL01005374,length=503>
##contig=<ID=ACOL01005375,length=503>
##contig=<ID=ACOL01005376,length=503>
##contig=<ID=ACOL01005377,length=503>
##contig=<ID=ACOL01005378,length=503>
##contig=<ID=ACOL01005379,length=503>
##contig=<ID=ACOL01005380,length=503>
##contig=<ID=ACOL01005381,length=503>
##contig=<ID=ACOL01005382,length=503>
##contig=<ID=ACOL01005383,length=503>
##contig=<ID=ACOL01005384,length=503>
##contig=<ID=ACOL01005385,length=503>
##contig=<ID=ACOL01005386,length=502>
##contig=<ID=ACOL01005387,length=502>
##contig=<ID=ACOL01005388,length=502>
##contig=<ID=ACOL01005389,length=502>
##contig=<ID=ACOL01005390,length=502>
##contig=<ID=ACOL01005391,length=502>
##contig=<ID=ACOL01005392,length=502>
##contig=<ID=ACOL01005393,length=502>
##contig=<ID=ACOL01005394,length=502>
##contig=<ID=ACOL01005395,length=502>
##contig=<ID=ACOL01005396,length=502>
##contig=<ID=ACOL01005397,length=502>
##contig=<ID=ACOL01005398,length=502>
##contig=<ID=ACOL01005399,length=502>
##contig=<ID=ACOL01005400,length=502>
##contig=<ID=ACOL01005401,length=502>
##contig=<ID=ACOL01005402,length=502>
##contig=<ID=ACOL01005403,length=502>
##contig=<ID=ACOL01005404,length=502>
##contig=<ID=ACOL01005405,length=502>
##contig=<ID=ACOL01005406,length=502>
##contig=<ID=ACOL01005407,length=502>
##contig=<ID=ACOL01005408,length=502>
##contig=<ID=ACOL01005409,length=501>
##contig=<ID=ACOL01005410,length=501>
##contig=<ID=ACOL01005411,length=501>
##contig=<ID=ACOL01005412,length=501>
##contig=<ID=ACOL01005413,length=501>
##contig=<ID=ACOL01005414,length=501>
##contig=<ID=ACOL01005415,length=501>
##contig=<ID=ACOL01005416,length=501>
##contig=<ID=ACOL01005417,length=501>
##contig=<ID=ACOL01005418,length=501>
##contig=<ID=ACOL01005419,length=501>
##contig=<ID=ACOL01005420,length=501>
##contig=<ID=ACOL01005421,length=501>
##contig=<ID=ACOL01005422,length=501>
##contig=<ID=ACOL01005423,length=501>
##contig=<ID=ACOL01005424,length=501>
##contig=<ID=ACOL01005425,length=501>
##contig=<ID=ACOL01005426,length=501>
##contig=<ID=ACOL01005427,length=501>
##contig=<ID=ACOL01005428,length=501>
##contig=<ID=ACOL01005429,length=501>
##contig=<ID=ACOL01005430,length=501>
##contig=<ID=ACOL01005431,length=501>
##contig=<ID=ACOL01005432,length=501>
##contig=<ID=ACOL01005433,length=501>
##contig=<ID=ACOL01005434,length=501>
##contig=<ID=ACOL01005435,length=501>
##contig=<ID=ACOL01005436,length=501>
##contig=<ID=ACOL01005437,length=500>
##contig=<ID=ACOL01005438,length=500>
##contig=<ID=ACOL01005439,length=500>
##contig=<ID=ACOL01005440,length=500>
##contig=<ID=ACOL01005441,length=500>
##contig=<ID=ACOL01005442,length=500>
##contig=<ID=ACOL01005443,length=500>
##contig=<ID=ACOL01005444,length=500>
##contig=<ID=ACOL01005445,length=500>
##contig=<ID=ACOL01005446,length=500>
##contig=<ID=ACOL01005447,length=500>
##contig=<ID=ACOL01005448,length=500>
##contig=<ID=ACOL01005449,length=500>
##contig=<ID=ACOL01005450,length=500>
##contig=<ID=ACOL01005451,length=500>
##contig=<ID=ACOL01005452,length=500>
##contig=<ID=ACOL01005453,length=500>
##contig=<ID=ACOL01005454,length=500>
##contig=<ID=ACOL01005455,length=500>
##contig=<ID=ACOL01005456,length=500>
##contig=<ID=ACOL01005457,length=500>
##contig=<ID=ACOL01005458,length=500>
##contig=<ID=ACOL01005459,length=500>
##contig=<ID=ACOL01005460,length=500>
##contig=<ID=ACOL01005461,length=500>
##contig=<ID=ACOL01005462,length=500>
##contig=<ID=ACOL01005463,length=500>
##contig=<ID=ACOL01005464,length=500>
##contig=<ID=ACOL01005465,length=1050>
##reference=file:///Users/qiang/Documents/unix/Index/Samtoo_index_Ncer/Ncer.fa
#CHROM	POS	ID	REF	ALT	QUAL	FILTER	INFO	FORMAT	My_sample
ACOL01000001	426	.	C	T	203.77	.	AC=1;AF=0.500;AN=2;BaseQRankSum=-1.119;ClippingRankSum=-0.656;DP=20;FS=9.332;MLEAC=1;MLEAF=0.500;MQ=42.00;MQ0=0;MQRankSum=-0.733;QD=10.19;ReadPosRankSum=-0.116;SOR=3.258	GT:AD:DP:GQ:PL	0/1:12,8:20:99:232,0,425
ACOL01000001	803	.	T	A	392.77	.	AC=1;AF=0.500;AN=2;BaseQRankSum=0.963;ClippingRankSum=-1.549;DP=30;FS=5.859;MLEAC=1;MLEAF=0.500;MQ=41.51;MQ0=0;MQRankSum=1.172;QD=13.09;ReadPosRankSum=1.841;SOR=1.964	GT:AD:DP:GQ:PL	0/1:17,13:30:99:421,0,528
ACOL01000001	845	.	C	T	278.77	.	AC=1;AF=0.500;AN=2;BaseQRankSum=0.343;ClippingRankSum=-0.343;DP=26;FS=6.621;MLEAC=1;MLEAF=0.500;MQ=42.00;MQ0=0;MQRankSum=-0.395;QD=10.72;ReadPosRankSum=0.975;SOR=2.303	GT:AD:DP:GQ:PL	0/1:16,10:26:99:307,0,527
ACOL01000001	884	.	T	A	358.77	.	AC=1;AF=0.500;AN=2;BaseQRankSum=0.952;ClippingRankSum=-0.244;DP=30;FS=1.485;MLEAC=1;MLEAF=0.500;MQ=42.00;MQ0=0;MQRankSum=-0.376;QD=11.96;ReadPosRankSum=-0.686;SOR=0.951	GT:AD:DP:GQ:PL	0/1:17,12:29:99:387,0,517
ACOL01000001	1129	.	C	CT	69.73	.	AC=1;AF=0.500;AN=2;BaseQRankSum=-2.212;ClippingRankSum=0.846;DP=26;FS=21.535;MLEAC=1;MLEAF=0.500;MQ=41.92;MQ0=0;MQRankSum=1.366;QD=2.68;ReadPosRankSum=-2.082;SOR=3.589	GT:AD:DP:GQ:PL	0/1:21,5:26:99:107,0,766
ACOL01000001	1338	.	T	TA	95.73	.	AC=1;AF=0.500;AN=2;BaseQRankSum=-1.813;ClippingRankSum=0.000;DP=16;FS=0.000;MLEAC=1;MLEAF=0.500;MQ=40.82;MQ0=0;MQRankSum=-1.699;QD=5.98;ReadPosRankSum=-2.606;SOR=0.301	GT:AD:DP:GQ:PL	0/1:11,5:16:99:133,0,453
ACOL01000001	1350	.	CA	C	121.73	.	AC=1;AF=0.500;AN=2;BaseQRankSum=-1.473;ClippingRankSum=-0.680;DP=17;FS=5.237;MLEAC=1;MLEAF=0.500;MQ=41.01;MQ0=0;MQRankSum=0.227;QD=7.16;ReadPosRankSum=-1.586;SOR=0.681	GT:AD:DP:GQ:PL	0/1:11,6:17:99:159,0,320
ACOL01000001	1443	.	A	G	232.77	.	AC=1;AF=0.500;AN=2;BaseQRankSum=2.781;ClippingRankSum=-0.634;DP=17;FS=8.141;MLEAC=1;MLEAF=0.500;MQ=41.88;MQ0=0;MQRankSum=-0.439;QD=13.69;ReadPosRankSum=2.001;SOR=1.447	GT:AD:DP:GQ:PL	0/1:10,7:17:99:261,0,459
ACOL01000001	1448	.	G	T	232.77	.	AC=1;AF=0.500;AN=2;BaseQRankSum=3.074;ClippingRankSum=0.439;DP=17;FS=12.335;MLEAC=1;MLEAF=0.500;MQ=41.88;MQ0=0;MQRankSum=0.244;QD=13.69;ReadPosRankSum=2.001;SOR=1.414	GT:AD:DP:GQ:PL	0/1:10,7:17:99:261,0,459
ACOL01000001	1451	.	T	C	232.77	.	AC=1;AF=0.500;AN=2;BaseQRankSum=1.359;ClippingRankSum=-0.181;DP=18;FS=8.392;MLEAC=1;MLEAF=0.500;MQ=41.89;MQ0=0;MQRankSum=-0.362;QD=12.93;ReadPosRankSum=2.083;SOR=1.434	GT:AD:DP:GQ:PL	0/1:11,7:18:99:261,0,444
ACOL01000001	1453	.	G	A	232.77	.	AC=1;AF=0.500;AN=2;BaseQRankSum=1.721;ClippingRankSum=-0.272;DP=18;FS=8.392;MLEAC=1;MLEAF=0.500;MQ=41.89;MQ0=0;MQRankSum=2.174;QD=12.93;ReadPosRankSum=1.087;SOR=1.434	GT:AD:DP:GQ:PL	0/1:11,7:18:99:261,0,444
ACOL01000001	1576	.	T	C	286.77	.	AC=1;AF=0.500;AN=2;BaseQRankSum=1.892;ClippingRankSum=0.899;DP=23;FS=3.796;MLEAC=1;MLEAF=0.500;MQ=41.29;MQ0=0;MQRankSum=0.713;QD=12.47;ReadPosRankSum=0.775;SOR=0.223	GT:AD:DP:GQ:PL	0/1:13,10:23:99:315,0,449
ACOL01000001	1982	.	TA	T	32.73	.	AC=1;AF=0.500;AN=2;BaseQRankSum=-1.537;ClippingRankSum=-1.537;DP=6;FS=0.000;MLEAC=1;MLEAF=0.500;MQ=41.67;MQ0=0;MQRankSum=-0.406;QD=5.46;ReadPosRankSum=-1.537;SOR=2.093	GT:AD:DP:GQ:PL	0/1:3,3:6:70:70,0,81
ACOL01000001	1994	.	AAT	A	133.87	.	AC=2;AF=1.00;AN=2;DP=4;FS=0.000;MLEAC=2;MLEAF=1.00;MQ=41.51;MQ0=0;QD=33.47;SOR=1.609	GT:AD:DP:GQ:PL	1/1:0,4:4:15:171,15,0
ACOL01000001	2137	.	G	A	336.77	.	AC=1;AF=0.500;AN=2;BaseQRankSum=-1.822;ClippingRankSum=0.517;DP=25;FS=13.262;MLEAC=1;MLEAF=0.500;MQ=39.61;MQ0=0;MQRankSum=1.333;QD=13.47;ReadPosRankSum=-0.843;SOR=2.063	GT:AD:DP:GQ:PL	0/1:12,13:25:99:365,0,364
ACOL01000001	2184	.	A	C	365.77	.	AC=1;AF=0.500;AN=2;BaseQRankSum=-1.197;ClippingRankSum=-0.209;DP=32;FS=8.162;MLEAC=1;MLEAF=0.500;MQ=40.15;MQ0=0;MQRankSum=0.133;QD=11.43;ReadPosRankSum=1.387;SOR=1.121	GT:AD:DP:GQ:PL	0/1:18,14:32:99:394,0,553
ACOL01000001	2759	.	CA	C	34.73	.	AC=1;AF=0.500;AN=2;BaseQRankSum=-1.920;ClippingRankSum=1.140;DP=28;FS=2.049;MLEAC=1;MLEAF=0.500;MQ=42.00;MQ0=0;MQRankSum=-0.780;QD=1.24;ReadPosRankSum=-1.200;SOR=0.799	GT:AD:DP:GQ:PL	0/1:23,5:28:72:72,0,654
ACOL01000001	3113	.	G	GT	39.73	.	AC=1;AF=0.500;AN=2;BaseQRankSum=-2.237;ClippingRankSum=1.083;DP=16;FS=2.796;MLEAC=1;MLEAF=0.500;MQ=42.00;MQ0=0;MQRankSum=-0.361;QD=2.48;ReadPosRankSum=-0.217;SOR=0.939	GT:AD:DP:GQ:PL	0/1:12,3:15:77:77,0,413
ACOL01000001	3144	.	C	CT	43.73	.	AC=1;AF=0.500;AN=2;BaseQRankSum=-1.106;ClippingRankSum=0.566;DP=11;FS=16.154;MLEAC=1;MLEAF=0.500;MQ=42.00;MQ0=0;MQRankSum=-0.978;QD=3.98;ReadPosRankSum=-2.262;SOR=2.776	GT:AD:DP:GQ:PL	0/1:8,3:11:81:81,0,291
ACOL01000001	3763	.	T	TA	73.73	.	AC=1;AF=0.500;AN=2;BaseQRankSum=-1.752;ClippingRankSum=0.484;DP=23;FS=0.000;MLEAC=1;MLEAF=0.500;MQ=41.83;MQ0=0;MQRankSum=0.410;QD=3.21;ReadPosRankSum=-0.783;SOR=0.765	GT:AD:DP:GQ:PL	0/1:18,5:23:99:111,0,642
ACOL01000001	5685	.	AT	A	48.73	.	AC=1;AF=0.500;AN=2;BaseQRankSum=-1.134;ClippingRankSum=0.536;DP=12;FS=2.398;MLEAC=1;MLEAF=0.500;MQ=42.00;MQ0=0;MQRankSum=-0.825;QD=4.06;ReadPosRankSum=-1.599;SOR=1.609	GT:AD:DP:GQ:PL	0/1:8,4:12:86:86,0,202
ACOL01000001	6615	.	G	A	116.77	.	AC=1;AF=0.500;AN=2;BaseQRankSum=-0.933;ClippingRankSum=-0.667;DP=14;FS=2.363;MLEAC=1;MLEAF=0.500;MQ=42.00;MQ0=0;MQRankSum=-0.400;QD=8.34;ReadPosRankSum=0.800;SOR=1.675	GT:AD:DP:GQ:PL	0/1:9,5:14:99:145,0,309
ACOL01000001	6726	.	GT	G	44.73	.	AC=1;AF=0.500;AN=2;BaseQRankSum=-2.051;ClippingRankSum=0.919;DP=14;FS=2.963;MLEAC=1;MLEAF=0.500;MQ=42.00;MQ0=0;MQRankSum=0.495;QD=3.20;ReadPosRankSum=-0.495;SOR=1.981	GT:AD:DP:GQ:PL	0/1:10,4:14:82:82,0,265
ACOL01000001	7043	.	C	T	254.77	.	AC=1;AF=0.500;AN=2;BaseQRankSum=0.204;ClippingRankSum=-0.122;DP=19;FS=19.651;MLEAC=1;MLEAF=0.500;MQ=41.14;MQ0=0;MQRankSum=-0.286;QD=13.41;ReadPosRankSum=-0.041;SOR=0.370	GT:AD:DP:GQ:PL	0/1:10,9:19:99:283,0,340
ACOL01000001	7258	.	C	T	342.77	.	AC=1;AF=0.500;AN=2;BaseQRankSum=1.287;ClippingRankSum=0.739;DP=25;FS=0.000;MLEAC=1;MLEAF=0.500;MQ=41.27;MQ0=0;MQRankSum=0.520;QD=13.71;ReadPosRankSum=1.396;SOR=0.653	GT:AD:DP:GQ:PL	0/1:14,11:25:99:371,0,478
ACOL01000001	7308	.	T	G	311.77	.	AC=1;AF=0.500;AN=2;BaseQRankSum=2.077;ClippingRankSum=-0.599;DP=21;FS=4.036;MLEAC=1;MLEAF=0.500;MQ=41.32;MQ0=0;MQRankSum=0.528;QD=14.85;ReadPosRankSum=0.106;SOR=0.855	GT:AD:DP:GQ:PL	0/1:11,10:21:99:340,0,334
ACOL01000001	7409	.	G	A	32.77	.	AC=1;AF=0.500;AN=2;BaseQRankSum=-1.273;ClippingRankSum=-0.546;DP=16;FS=2.447;MLEAC=1;MLEAF=0.500;MQ=41.88;MQ0=0;MQRankSum=-0.910;QD=2.05;ReadPosRankSum=0.303;SOR=1.518	GT:AD:DP:GQ:PL	0/1:12,4:16:61:61,0,438
ACOL01000001	7422	.	AT	A	36.73	.	AC=1;AF=0.500;AN=2;BaseQRankSum=-1.444;ClippingRankSum=-1.104;DP=15;FS=6.990;MLEAC=1;MLEAF=0.500;MQ=41.87;MQ0=0;MQRankSum=-1.104;QD=2.45;ReadPosRankSum=0.255;SOR=2.245	GT:AD:DP:GQ:PL	0/1:13,2:15:74:74,0,407
ACOL01000001	7454	.	T	C	196.77	.	AC=1;AF=0.500;AN=2;BaseQRankSum=0.295;ClippingRankSum=0.530;DP=15;FS=19.590;MLEAC=1;MLEAF=0.500;MQ=41.74;MQ0=0;MQRankSum=0.884;QD=13.12;ReadPosRankSum=-1.237;SOR=2.203	GT:AD:DP:GQ:PL	0/1:9,6:15:99:225,0,582
ACOL01000001	7459	.	T	A	196.77	.	AC=1;AF=0.500;AN=2;BaseQRankSum=-0.412;ClippingRankSum=-0.295;DP=15;FS=19.590;MLEAC=1;MLEAF=0.500;MQ=41.74;MQ0=0;MQRankSum=0.177;QD=13.12;ReadPosRankSum=-1.827;SOR=2.203	GT:AD:DP:GQ:PL	0/1:9,6:15:99:225,0,582
ACOL01000001	7730	.	C	CT	47.73	.	AC=1;AF=0.500;AN=2;BaseQRankSum=-0.546;ClippingRankSum=0.296;DP=10;FS=6.990;MLEAC=1;MLEAF=0.500;MQ=41.80;MQ0=0;MQRankSum=-0.296;QD=4.77;ReadPosRankSum=0.546;SOR=2.812	GT:AD:DP:GQ:PL	0/1:7,3:10:85:85,0,258
ACOL01000001	8136	.	A	T	290.77	.	AC=1;AF=0.500;AN=2;BaseQRankSum=2.261;ClippingRankSum=0.337;DP=17;FS=0.000;MLEAC=1;MLEAF=0.500;MQ=42.00;MQ0=0;MQRankSum=0.433;QD=17.10;ReadPosRankSum=0.914;SOR=0.368	GT:AD:DP:GQ:PL	0/1:8,9:17:99:319,0,260
ACOL01000001	8430	.	G	A	325.77	.	AC=1;AF=0.500;AN=2;BaseQRankSum=-0.470;ClippingRankSum=0.941;DP=28;FS=6.094;MLEAC=1;MLEAF=0.500;MQ=41.42;MQ0=0;MQRankSum=-0.235;QD=11.63;ReadPosRankSum=2.164;SOR=1.065	GT:AD:DP:GQ:PL	0/1:17,11:28:99:354,0,578
ACOL01000001	9063	.	A	AT	95.73	.	AC=1;AF=0.500;AN=2;BaseQRankSum=1.356;ClippingRankSum=-0.271;DP=16;FS=2.171;MLEAC=1;MLEAF=0.500;MQ=42.00;MQ0=0;MQRankSum=0.163;QD=5.98;ReadPosRankSum=1.573;SOR=0.223	GT:AD:DP:GQ:PL	0/1:10,6:16:99:133,0,268
ACOL01000001	9251	.	T	C	170.77	.	AC=1;AF=0.500;AN=2;BaseQRankSum=0.049;ClippingRankSum=0.049;DP=17;FS=1.913;MLEAC=1;MLEAF=0.500;MQ=41.04;MQ0=0;MQRankSum=0.927;QD=10.05;ReadPosRankSum=-0.927;SOR=0.330	GT:AD:DP:GQ:PL	0/1:10,7:17:99:199,0,281
ACOL01000001	9406	.	TA	T	30.73	.	AC=1;AF=0.500;AN=2;BaseQRankSum=-2.231;ClippingRankSum=0.041;DP=24;FS=5.849;MLEAC=1;MLEAF=0.500;MQ=42.00;MQ0=0;MQRankSum=-0.446;QD=1.28;ReadPosRankSum=-0.771;SOR=1.447	GT:AD:DP:GQ:PL	0/1:19,4:23:68:68,0,549
ACOL01000001	9532	.	G	A	177.77	.	AC=1;AF=0.500;AN=2;BaseQRankSum=0.775;ClippingRankSum=-1.692;DP=22;FS=4.558;MLEAC=1;MLEAF=0.500;MQ=41.91;MQ0=0;MQRankSum=-0.070;QD=8.08;ReadPosRankSum=0.423;SOR=1.946	GT:AD:DP:GQ:PL	0/1:15,7:22:99:206,0,476
ACOL01000001	9643	.	A	G	299.77	.	AC=1;AF=0.500;AN=2;BaseQRankSum=2.450;ClippingRankSum=0.279;DP=23;FS=0.000;MLEAC=1;MLEAF=0.500;MQ=41.29;MQ0=0;MQRankSum=-0.155;QD=13.03;ReadPosRankSum=0.713;SOR=0.569	GT:AD:DP:GQ:PL	0/1:13,10:23:99:328,0,381
ACOL01000001	10385	.	G	A	33.77	.	AC=1;AF=0.500;AN=2;BaseQRankSum=-0.358;ClippingRankSum=0.358;DP=5;FS=0.000;MLEAC=1;MLEAF=0.500;MQ=42.00;MQ0=0;MQRankSum=0.358;QD=6.75;ReadPosRankSum=-1.231;SOR=0.446	GT:AD:DP:GQ:PL	0/1:3,2:5:62:62,0,104
ACOL01000001	10457	.	A	G	145.77	.	AC=1;AF=0.500;AN=2;BaseQRankSum=0.729;ClippingRankSum=-1.652;DP=9;FS=2.808;MLEAC=1;MLEAF=0.500;MQ=41.56;MQ0=0;MQRankSum=-1.307;QD=16.20;ReadPosRankSum=-0.361;SOR=0.707	GT:AD:DP:GQ:PL	0/1:4,5:9:99:174,0,108
ACOL01000001	10531	.	C	T	203.77	.	AC=1;AF=0.500;AN=2;BaseQRankSum=-0.533;ClippingRankSum=-0.696;DP=13;FS=0.000;MLEAC=1;MLEAF=0.500;MQ=41.55;MQ0=0;MQRankSum=-2.163;QD=15.67;ReadPosRankSum=0.000;SOR=0.446	GT:AD:DP:GQ:PL	0/1:5,8:13:99:232,0,153
ACOL01000001	10719	.	G	GT	80.73	.	AC=1;AF=0.500;AN=2;BaseQRankSum=-1.775;ClippingRankSum=0.784;DP=22;FS=8.280;MLEAC=1;MLEAF=0.500;MQ=41.08;MQ0=0;MQRankSum=0.372;QD=3.67;ReadPosRankSum=0.619;SOR=1.895	GT:AD:DP:GQ:PL	0/1:16,5:21:99:118,0,527
ACOL01000001	10898	.	A	G	166.77	.	AC=1;AF=0.500;AN=2;BaseQRankSum=0.091;ClippingRankSum=-1.604;DP=25;FS=0.000;MLEAC=1;MLEAF=0.500;MQ=41.33;MQ0=0;MQRankSum=1.120;QD=6.67;ReadPosRankSum=-0.999;SOR=0.941	GT:AD:DP:GQ:PL	0/1:18,7:25:99:195,0,661
ACOL01000001	10998	.	G	A	142.77	.	AC=1;AF=0.500;AN=2;BaseQRankSum=-1.380;ClippingRankSum=-0.986;DP=18;FS=5.035;MLEAC=1;MLEAF=0.500;MQ=41.78;MQ0=0;MQRankSum=0.000;QD=7.93;ReadPosRankSum=1.873;SOR=1.948	GT:AD:DP:GQ:PL	0/1:13,5:18:99:171,0,559
ACOL01000001	10999	.	C	T	142.77	.	AC=1;AF=0.500;AN=2;BaseQRankSum=-0.887;ClippingRankSum=-0.789;DP=18;FS=5.035;MLEAC=1;MLEAF=0.500;MQ=41.78;MQ0=0;MQRankSum=-0.986;QD=7.93;ReadPosRankSum=0.493;SOR=1.948	GT:AD:DP:GQ:PL	0/1:13,5:18:99:171,0,559
ACOL01000001	11011	.	T	C	116.77	.	AC=1;AF=0.500;AN=2;BaseQRankSum=-1.577;ClippingRankSum=0.591;DP=18;FS=5.315;MLEAC=1;MLEAF=0.500;MQ=41.78;MQ0=0;MQRankSum=-0.591;QD=6.49;ReadPosRankSum=0.887;SOR=1.901	GT:AD:DP:GQ:PL	0/1:13,5:18:99:145,0,487
ACOL01000001	11085	.	G	GT	73.73	.	AC=1;AF=0.500;AN=2;BaseQRankSum=-1.668;ClippingRankSum=1.453;DP=16;FS=0.000;MLEAC=1;MLEAF=0.500;MQ=40.82;MQ0=0;MQRankSum=-0.851;QD=4.61;ReadPosRankSum=-0.851;SOR=1.508	GT:AD:DP:GQ:PL	0/1:8,6:14:99:111,0,132
ACOL01000001	11236	.	T	A	76.77	.	AC=1;AF=0.500;AN=2;BaseQRankSum=0.296;ClippingRankSum=-0.546;DP=10;FS=0.000;MLEAC=1;MLEAF=0.500;MQ=42.00;MQ0=0;MQRankSum=0.296;QD=7.68;ReadPosRankSum=-0.731;SOR=0.892	GT:AD:DP:GQ:PL	0/1:7,3:10:99:105,0,377
ACOL01000001	11245	.	T	G	73.77	.	AC=1;AF=0.500;AN=2;BaseQRankSum=0.715;ClippingRankSum=0.715;DP=11;FS=0.000;MLEAC=1;MLEAF=0.500;MQ=42.00;MQ0=0;MQRankSum=0.000;QD=6.71;ReadPosRankSum=-0.715;SOR=0.693	GT:AD:DP:GQ:PL	0/1:8,3:11:99:102,0,411
ACOL01000001	11283	.	T	G	137.77	.	AC=1;AF=0.500;AN=2;BaseQRankSum=1.309;ClippingRankSum=-0.529;DP=12;FS=0.000;MLEAC=1;MLEAF=0.500;MQ=42.00;MQ0=0;MQRankSum=-1.635;QD=11.48;ReadPosRankSum=-1.788;SOR=0.941	GT:AD:DP:GQ:PL	0/1:7,5:12:99:166,0,232
ACOL01000001	11354	.	C	T	106.77	.	AC=1;AF=0.500;AN=2;BaseQRankSum=0.278;ClippingRankSum=-0.678;DP=11;FS=6.264;MLEAC=1;MLEAF=0.500;MQ=42.00;MQ0=0;MQRankSum=0.678;QD=9.71;ReadPosRankSum=0.000;SOR=2.833	GT:AD:DP:GQ:PL	0/1:7,4:11:99:135,0,251
ACOL01000001	11741	.	T	C	90.77	.	AC=1;AF=0.500;AN=2;BaseQRankSum=0.694;ClippingRankSum=-1.003;DP=13;FS=6.640;MLEAC=1;MLEAF=0.500;MQ=41.85;MQ0=0;MQRankSum=0.540;QD=6.98;ReadPosRankSum=-0.386;SOR=1.421	GT:AD:DP:GQ:PL	0/1:9,4:13:99:119,0,302
ACOL01000001	12122	.	G	C	113.77	.	AC=1;AF=0.500;AN=2;BaseQRankSum=-2.400;ClippingRankSum=-0.933;DP=14;FS=10.414;MLEAC=1;MLEAF=0.500;MQ=41.86;MQ0=0;MQRankSum=-1.067;QD=8.13;ReadPosRankSum=-0.667;SOR=1.855	GT:AD:DP:GQ:PL	0/1:9,5:14:99:142,0,313
ACOL01000001	12133	.	C	T	134.77	.	AC=1;AF=0.500;AN=2;BaseQRankSum=-2.905;ClippingRankSum=-0.452;DP=14;FS=5.569;MLEAC=1;MLEAF=0.500;MQ=41.86;MQ0=0;MQRankSum=-1.872;QD=9.63;ReadPosRankSum=-1.872;SOR=1.086	GT:AD:DP:GQ:PL	0/1:8,6:14:99:163,0,286
ACOL01000001	12210	.	C	T	180.77	.	AC=1;AF=0.500;AN=2;BaseQRankSum=-1.630;ClippingRankSum=0.543;DP=18;FS=2.029;MLEAC=1;MLEAF=0.500;MQ=42.00;MQ0=0;MQRankSum=0.543;QD=10.04;ReadPosRankSum=-0.815;SOR=0.269	GT:AD:DP:GQ:PL	0/1:11,7:18:99:209,0,398
ACOL01000001	12228	.	AT	A	39.73	.	AC=1;AF=0.500;AN=2;BaseQRankSum=-0.265;ClippingRankSum=-0.053;DP=18;FS=5.563;MLEAC=1;MLEAF=0.500;MQ=42.00;MQ0=0;MQRankSum=-0.584;QD=2.21;ReadPosRankSum=0.903;SOR=2.303	GT:AD:DP:GQ:PL	0/1:14,4:18:77:77,0,396
ACOL01000001	12580	.	AT	A	35.73	.	AC=1;AF=0.500;AN=2;BaseQRankSum=-1.270;ClippingRankSum=0.635;DP=23;FS=2.680;MLEAC=1;MLEAF=0.500;MQ=41.83;MQ0=0;MQRankSum=0.106;QD=1.55;ReadPosRankSum=-2.011;SOR=1.483	GT:AD:DP:GQ:PL	0/1:18,3:21:73:73,0,1017
ACOL01000001	12589	.	GT	G	32.73	.	AC=1;AF=0.500;AN=2;BaseQRankSum=-1.759;ClippingRankSum=0.151;DP=22;FS=2.788;MLEAC=1;MLEAF=0.500;MQ=41.82;MQ0=0;MQRankSum=0.854;QD=1.49;ReadPosRankSum=-1.759;SOR=1.730	GT:AD:DP:GQ:PL	0/1:18,3:21:70:70,0,1062
ACOL01000001	12735	.	C	T	125.77	.	AC=1;AF=0.500;AN=2;BaseQRankSum=1.212;ClippingRankSum=0.474;DP=17;FS=0.000;MLEAC=1;MLEAF=0.500;MQ=42.00;MQ0=0;MQRankSum=-0.685;QD=7.40;ReadPosRankSum=0.264;SOR=0.437	GT:AD:DP:GQ:PL	0/1:12,5:17:99:154,0,409
ACOL01000001	12891	.	C	T	228.77	.	AC=1;AF=0.500;AN=2;BaseQRankSum=0.529;ClippingRankSum=0.337;DP=17;FS=0.000;MLEAC=1;MLEAF=0.500;MQ=42.00;MQ0=0;MQRankSum=0.337;QD=13.46;ReadPosRankSum=-0.048;SOR=0.527	GT:AD:DP:GQ:PL	0/1:9,8:17:99:257,0,290
ACOL01000001	13048	.	T	A	217.77	.	AC=1;AF=0.500;AN=2;BaseQRankSum=-0.133;ClippingRankSum=2.088;DP=18;FS=0.000;MLEAC=1;MLEAF=0.500;MQ=40.99;MQ0=0;MQRankSum=-1.022;QD=12.10;ReadPosRankSum=-0.133;SOR=0.446	GT:AD:DP:GQ:PL	0/1:10,8:18:99:246,0,361
ACOL01000001	13099	.	TA	T	187.73	.	AC=1;AF=0.500;AN=2;BaseQRankSum=-0.193;ClippingRankSum=-1.273;DP=20;FS=4.593;MLEAC=1;MLEAF=0.500;MQ=41.09;MQ0=0;MQRankSum=0.270;QD=9.39;ReadPosRankSum=0.424;SOR=0.155	GT:AD:DP:GQ:PL	0/1:12,8:20:99:225,0,368
ACOL01000001	13219	.	T	TA	130.73	.	AC=1;AF=0.500;AN=2;BaseQRankSum=-0.935;ClippingRankSum=-0.555;DP=13;FS=2.276;MLEAC=1;MLEAF=0.500;MQ=42.00;MQ0=0;MQRankSum=-0.935;QD=10.06;ReadPosRankSum=-0.935;SOR=1.609	GT:AD:DP:GQ:PL	0/1:6,7:13:99:168,0,218
ACOL01000001	13242	.	A	C	150.77	.	AC=1;AF=0.500;AN=2;BaseQRankSum=0.831;ClippingRankSum=0.529;DP=12;FS=2.533;MLEAC=1;MLEAF=0.500;MQ=42.00;MQ0=0;MQRankSum=0.135;QD=12.56;ReadPosRankSum=0.135;SOR=0.707	GT:AD:DP:GQ:PL	0/1:7,5:12:99:179,0,276
ACOL01000001	13494	.	A	G	232.77	.	AC=1;AF=0.500;AN=2;BaseQRankSum=0.433;ClippingRankSum=0.722;DP=17;FS=2.077;MLEAC=1;MLEAF=0.500;MQ=39.43;MQ0=0;MQRankSum=-0.241;QD=13.69;ReadPosRankSum=-0.048;SOR=0.275	GT:AD:DP:GQ:PL	0/1:9,8:17:99:261,0,275
ACOL01000001	13701	.	T	C	320.77	.	AC=1;AF=0.500;AN=2;BaseQRankSum=-0.116;ClippingRankSum=0.058;DP=24;FS=0.000;MLEAC=1;MLEAF=0.500;MQ=42.00;MQ0=0;MQRankSum=-0.290;QD=13.37;ReadPosRankSum=0.174;SOR=0.714	GT:AD:DP:GQ:PL	0/1:13,11:24:99:349,0,428
ACOL01000001	13788	.	T	A	301.77	.	AC=1;AF=0.500;AN=2;BaseQRankSum=0.765;ClippingRankSum=-0.864;DP=27;FS=5.787;MLEAC=1;MLEAF=0.500;MQ=42.00;MQ0=0;MQRankSum=0.321;QD=11.18;ReadPosRankSum=0.321;SOR=0.477	GT:AD:DP:GQ:PL	0/1:16,11:27:99:330,0,526
ACOL01000001	13863	.	C	G	259.77	.	AC=1;AF=0.500;AN=2;BaseQRankSum=-2.358;ClippingRankSum=1.684;DP=24;FS=0.000;MLEAC=1;MLEAF=0.500;MQ=42.00;MQ0=0;MQRankSum=0.765;QD=10.82;ReadPosRankSum=-0.827;SOR=0.495	GT:AD:DP:GQ:PL	0/1:16,8:24:99:288,0,711
ACOL01000001	13871	.	T	G	259.77	.	AC=1;AF=0.500;AN=2;BaseQRankSum=-1.317;ClippingRankSum=0.031;DP=24;FS=0.000;MLEAC=1;MLEAF=0.500;MQ=42.00;MQ0=0;MQRankSum=-0.521;QD=10.82;ReadPosRankSum=-0.888;SOR=0.495	GT:AD:DP:GQ:PL	0/1:16,8:24:99:288,0,711
ACOL01000001	13954	.	T	C	223.77	.	AC=1;AF=0.500;AN=2;BaseQRankSum=-0.560;ClippingRankSum=-0.336;DP=21;FS=0.000;MLEAC=1;MLEAF=0.500;MQ=41.91;MQ0=0;MQRankSum=-0.634;QD=10.66;ReadPosRankSum=-0.336;SOR=0.941	GT:AD:DP:GQ:PL	0/1:14,7:21:99:252,0,618
ACOL01000001	13971	.	C	T	248.77	.	AC=1;AF=0.500;AN=2;BaseQRankSum=-2.491;ClippingRankSum=0.921;DP=22;FS=0.000;MLEAC=1;MLEAF=0.500;MQ=41.24;MQ0=0;MQRankSum=-1.058;QD=11.31;ReadPosRankSum=-0.921;SOR=0.693	GT:AD:DP:GQ:PL	0/1:14,8:22:99:277,0,615
ACOL01000001	14055	.	G	A	168.77	.	AC=1;AF=0.500;AN=2;BaseQRankSum=-0.396;ClippingRankSum=1.189;DP=20;FS=4.481;MLEAC=1;MLEAF=0.500;MQ=41.90;MQ0=0;MQRankSum=-0.555;QD=8.44;ReadPosRankSum=0.158;SOR=0.595	GT:AD:DP:GQ:PL	0/1:13,7:20:99:197,0,481
ACOL01000001	14109	.	G	A	194.77	.	AC=1;AF=0.500;AN=2;BaseQRankSum=1.025;ClippingRankSum=0.927;DP=17;FS=1.913;MLEAC=1;MLEAF=0.500;MQ=42.00;MQ0=0;MQRankSum=-1.513;QD=11.46;ReadPosRankSum=-0.342;SOR=0.330	GT:AD:DP:GQ:PL	0/1:10,7:17:99:223,0,302
ACOL01000001	14271	.	T	TA	30.73	.	AC=1;AF=0.500;AN=2;BaseQRankSum=-2.331;ClippingRankSum=-0.361;DP=29;FS=0.000;MLEAC=1;MLEAF=0.500;MQ=41.10;MQ0=0;MQRankSum=-1.412;QD=1.06;ReadPosRankSum=-1.083;SOR=0.551	GT:AD:DP:GQ:PL	0/1:24,4:28:68:68,0,840
ACOL01000001	14276	.	TA	T	109.73	.	AC=1;AF=0.500;AN=2;BaseQRankSum=-0.425;ClippingRankSum=0.198;DP=29;FS=13.931;MLEAC=1;MLEAF=0.500;MQ=41.10;MQ0=0;MQRankSum=-1.047;QD=3.78;ReadPosRankSum=-1.047;SOR=3.039	GT:AD:DP:GQ:PL	0/1:18,9:27:99:147,0,375
ACOL01000001	14520	.	A	T	163.77	.	AC=1;AF=0.500;AN=2;BaseQRankSum=0.876;ClippingRankSum=-0.729;DP=9;FS=2.808;MLEAC=1;MLEAF=0.500;MQ=41.78;MQ0=0;MQRankSum=-0.876;QD=18.20;ReadPosRankSum=1.159;SOR=1.981	GT:AD:DP:GQ:PL	0/1:4,5:9:95:192,0,95
ACOL01000001	14870	.	A	T	171.73	.	AC=1;AF=0.500;AN=2;BaseQRankSum=1.303;ClippingRankSum=-2.105;DP=25;FS=0.000;MLEAC=1;MLEAF=0.500;MQ=40.73;MQ0=0;MQRankSum=1.169;QD=6.87;ReadPosRankSum=0.167;SOR=0.941	GT:AD:DP:GQ:PL	0/1:18,7:25:99:209,0,502
ACOL01000001	15057	.	A	G	121.77	.	AC=1;AF=0.500;AN=2;BaseQRankSum=-1.120;ClippingRankSum=-0.766;DP=15;FS=0.000;MLEAC=1;MLEAF=0.500;MQ=41.87;MQ0=0;MQRankSum=-1.355;QD=8.12;ReadPosRankSum=-1.355;SOR=1.075	GT:AD:DP:GQ:PL	0/1:9,6:15:99:150,0,301
ACOL01000001	15129	.	T	C	188.77	.	AC=1;AF=0.500;AN=2;BaseQRankSum=-0.059;ClippingRankSum=-0.648;DP=15;FS=0.000;MLEAC=1;MLEAF=0.500;MQ=42.00;MQ0=0;MQRankSum=-0.766;QD=12.58;ReadPosRankSum=-0.059;SOR=1.075	GT:AD:DP:GQ:PL	0/1:9,6:15:99:217,0,453
ACOL01000001	15149	.	G	A	194.77	.	AC=1;AF=0.500;AN=2;BaseQRankSum=-1.356;ClippingRankSum=1.097;DP=14;FS=0.000;MLEAC=1;MLEAF=0.500;MQ=42.00;MQ0=0;MQRankSum=0.323;QD=13.91;ReadPosRankSum=1.226;SOR=0.804	GT:AD:DP:GQ:PL	0/1:8,6:14:99:223,0,412
ACOL01000001	15388	.	A	C	110.77	.	AC=1;AF=0.500;AN=2;BaseQRankSum=-1.159;ClippingRankSum=0.361;DP=9;FS=6.854;MLEAC=1;MLEAF=0.500;MQ=41.78;MQ0=0;MQRankSum=0.361;QD=12.31;ReadPosRankSum=-0.729;SOR=1.426	GT:AD:DP:GQ:PL	0/1:5,4:9:99:139,0,179
ACOL01000001	15566	.	A	T	319.77	.	AC=1;AF=0.500;AN=2;BaseQRankSum=-1.511;ClippingRankSum=1.021;DP=19;FS=0.000;MLEAC=1;MLEAF=0.500;MQ=36.92;MQ0=0;MQRankSum=-3.715;QD=16.83;ReadPosRankSum=1.102;SOR=0.551	GT:AD:DP:GQ:PL	0/1:10,9:19:99:348,0,587
ACOL01000001	15597	.	G	C	316.77	.	AC=1;AF=0.500;AN=2;BaseQRankSum=-0.380;ClippingRankSum=-0.912;DP=20;FS=1.922;MLEAC=1;MLEAF=0.500;MQ=37.19;MQ0=0;MQRankSum=-3.799;QD=15.84;ReadPosRankSum=0.912;SOR=0.250	GT:AD:DP:GQ:PL	0/1:11,9:20:99:345,0,629
ACOL01000001	15601	.	A	T	316.77	.	AC=1;AF=0.500;AN=2;BaseQRankSum=-1.216;ClippingRankSum=-1.064;DP=20;FS=1.922;MLEAC=1;MLEAF=0.500;MQ=37.19;MQ0=0;MQRankSum=-3.799;QD=15.84;ReadPosRankSum=1.064;SOR=0.250	GT:AD:DP:GQ:PL	0/1:11,9:20:99:345,0,629
ACOL01000001	15607	.	C	T	313.77	.	AC=1;AF=0.500;AN=2;BaseQRankSum=-1.975;ClippingRankSum=1.595;DP=20;FS=1.922;MLEAC=1;MLEAF=0.500;MQ=37.19;MQ0=0;MQRankSum=-3.799;QD=15.69;ReadPosRankSum=0.836;SOR=0.250	GT:AD:DP:GQ:PL	0/1:11,9:20:99:342,0,671
ACOL01000001	15610	.	T	C	316.77	.	AC=1;AF=0.500;AN=2;BaseQRankSum=-1.064;ClippingRankSum=-1.444;DP=20;FS=1.922;MLEAC=1;MLEAF=0.500;MQ=37.19;MQ0=0;MQRankSum=-3.799;QD=15.84;ReadPosRankSum=0.760;SOR=0.250	GT:AD:DP:GQ:PL	0/1:11,9:20:99:345,0,596
ACOL01000001	15612	.	G	A	316.77	.	AC=1;AF=0.500;AN=2;BaseQRankSum=-1.519;ClippingRankSum=2.051;DP=20;FS=1.922;MLEAC=1;MLEAF=0.500;MQ=37.19;MQ0=0;MQRankSum=-3.799;QD=15.84;ReadPosRankSum=0.608;SOR=0.250	GT:AD:DP:GQ:PL	0/1:11,9:20:99:345,0,596
ACOL01000001	15622	.	T	TC	307.73	.	AC=1;AF=0.500;AN=2;BaseQRankSum=0.702;ClippingRankSum=-0.124;DP=19;FS=4.242;MLEAC=1;MLEAF=0.500;MQ=37.76;MQ0=0;MQRankSum=-3.674;QD=16.20;ReadPosRankSum=0.867;SOR=0.180	GT:AD:DP:GQ:PL	0/1:11,8:19:99:345,0,596
ACOL01000001	15628	.	G	A	277.77	.	AC=1;AF=0.500;AN=2;BaseQRankSum=-1.805;ClippingRankSum=1.415;DP=17;FS=1.913;MLEAC=1;MLEAF=0.500;MQ=38.15;MQ0=0;MQRankSum=-3.464;QD=16.34;ReadPosRankSum=0.732;SOR=0.330	GT:AD:DP:GQ:PL	0/1:10,7:17:99:306,0,525
ACOL01000001	15781	.	G	A	207.77	.	AC=1;AF=0.500;AN=2;BaseQRankSum=-1.010;ClippingRankSum=1.010;DP=17;FS=8.141;MLEAC=1;MLEAF=0.500;MQ=40.81;MQ0=0;MQRankSum=-1.395;QD=12.22;ReadPosRankSum=-1.010;SOR=1.753	GT:AD:DP:GQ:PL	0/1:9,8:17:99:236,0,397
ACOL01000001	15784	.	G	A	249.77	.	AC=1;AF=0.500;AN=2;BaseQRankSum=-0.439;ClippingRankSum=0.537;DP=17;FS=8.141;MLEAC=1;MLEAF=0.500;MQ=40.92;MQ0=0;MQRankSum=-0.830;QD=14.69;ReadPosRankSum=-0.439;SOR=1.447	GT:AD:DP:GQ:PL	0/1:10,7:17:99:278,0,394
ACOL01000001	15786	.	T	G	235.77	.	AC=1;AF=0.500;AN=2;BaseQRankSum=-0.537;ClippingRankSum=2.391;DP=17;FS=8.141;MLEAC=1;MLEAF=0.500;MQ=40.92;MQ0=0;MQRankSum=-0.634;QD=13.87;ReadPosRankSum=-0.537;SOR=1.447	GT:AD:DP:GQ:PL	0/1:10,7:17:99:264,0,399
ACOL01000001	15867	.	C	T	445.77	.	AC=1;AF=0.500;AN=2;BaseQRankSum=0.692;ClippingRankSum=-0.231;DP=22;FS=4.228;MLEAC=1;MLEAF=0.500;MQ=41.91;MQ0=0;MQRankSum=2.539;QD=20.26;ReadPosRankSum=0.363;SOR=1.981	GT:AD:DP:GQ:PL	0/1:10,12:22:99:474,0,384
ACOL01000001	15870	.	C	T	445.77	.	AC=1;AF=0.500;AN=2;BaseQRankSum=1.352;ClippingRankSum=0.560;DP=22;FS=4.228;MLEAC=1;MLEAF=0.500;MQ=41.91;MQ0=0;MQRankSum=-0.231;QD=20.26;ReadPosRankSum=0.495;SOR=1.981	GT:AD:DP:GQ:PL	0/1:10,12:22:99:474,0,384
ACOL01000001	16120	.	A	G	181.77	.	AC=1;AF=0.500;AN=2;BaseQRankSum=1.664;ClippingRankSum=0.575;DP=25;FS=0.000;MLEAC=1;MLEAF=0.500;MQ=42.00;MQ0=0;MQRankSum=0.454;QD=7.27;ReadPosRankSum=1.180;SOR=1.022	GT:AD:DP:GQ:PL	0/1:18,7:25:99:210,0,642
ACOL01000001	16317	.	T	C	217.77	.	AC=1;AF=0.500;AN=2;BaseQRankSum=-0.537;ClippingRankSum=0.298;DP=24;FS=6.779;MLEAC=1;MLEAF=0.500;MQ=41.92;MQ0=0;MQRankSum=-1.371;QD=9.07;ReadPosRankSum=0.716;SOR=2.067	GT:AD:DP:GQ:PL	0/1:15,9:24:99:246,0,506
ACOL01000001	16552	.	CT	C	37.73	.	AC=1;AF=0.500;AN=2;BaseQRankSum=-2.279;ClippingRankSum=0.300;DP=28;FS=12.798;MLEAC=1;MLEAF=0.500;MQ=41.35;MQ0=0;MQRankSum=0.060;QD=1.35;ReadPosRankSum=-1.020;SOR=3.607	GT:AD:DP:GQ:PL	0/1:23,5:28:75:75,0,641
ACOL01000001	16687	.	A	T	222.77	.	AC=1;AF=0.500;AN=2;BaseQRankSum=0.549;ClippingRankSum=-0.380;DP=19;FS=5.161;MLEAC=1;MLEAF=0.500;MQ=41.90;MQ0=0;MQRankSum=1.141;QD=11.72;ReadPosRankSum=0.127;SOR=0.110	GT:AD:DP:GQ:PL	0/1:12,7:19:99:251,0,474
ACOL01000001	16711	.	A	T	213.77	.	AC=1;AF=0.500;AN=2;BaseQRankSum=-0.380;ClippingRankSum=0.718;DP=19;FS=8.903;MLEAC=1;MLEAF=0.500;MQ=42.00;MQ0=0;MQRankSum=0.972;QD=11.25;ReadPosRankSum=0.380;SOR=0.493	GT:AD:DP:GQ:PL	0/1:12,7:19:99:242,0,474
ACOL01000001	16779	.	T	C	211.77	.	AC=1;AF=0.500;AN=2;BaseQRankSum=0.661;ClippingRankSum=-0.598;DP=23;FS=3.796;MLEAC=1;MLEAF=0.500;MQ=41.27;MQ0=0;MQRankSum=-0.472;QD=9.21;ReadPosRankSum=0.724;SOR=0.588	GT:AD:DP:GQ:PL	0/1:14,9:23:99:240,0,406
ACOL01000001	16807	.	C	T	270.77	.	AC=1;AF=0.500;AN=2;BaseQRankSum=0.265;ClippingRankSum=0.088;DP=18;FS=4.752;MLEAC=1;MLEAF=0.500;MQ=40.95;MQ0=0;MQRankSum=1.678;QD=15.04;ReadPosRankSum=-0.088;SOR=0.458	GT:AD:DP:GQ:PL	0/1:9,9:18:99:299,0,284
ACOL01000001	16842	.	G	T	206.77	.	AC=1;AF=0.500;AN=2;BaseQRankSum=-0.998;ClippingRankSum=0.368;DP=16;FS=2.081;MLEAC=1;MLEAF=0.500;MQ=40.69;MQ0=0;MQRankSum=0.158;QD=12.92;ReadPosRankSum=-0.683;SOR=0.991	GT:AD:DP:GQ:PL	0/1:8,8:16:99:235,0,255
ACOL01000001	16933	.	G	A	95.77	.	AC=1;AF=0.500;AN=2;BaseQRankSum=-2.887;ClippingRankSum=1.444;DP=20;FS=4.320;MLEAC=1;MLEAF=0.500;MQ=41.41;MQ0=0;MQRankSum=-1.368;QD=4.79;ReadPosRankSum=1.292;SOR=1.239	GT:AD:DP:GQ:PL	0/1:11,9:20:99:124,0,342
ACOL01000001	17022	.	T	C	319.77	.	AC=1;AF=0.500;AN=2;BaseQRankSum=0.048;ClippingRankSum=-0.722;DP=17;FS=12.465;MLEAC=1;MLEAF=0.500;MQ=40.09;MQ0=0;MQRankSum=-2.358;QD=18.81;ReadPosRankSum=0.241;SOR=1.987	GT:AD:DP:GQ:PL	0/1:8,9:17:99:348,0,535
ACOL01000001	17023	.	G	T	319.77	.	AC=1;AF=0.500;AN=2;BaseQRankSum=-0.088;ClippingRankSum=-0.618;DP=18;FS=12.465;MLEAC=1;MLEAF=0.500;MQ=40.20;MQ0=0;MQRankSum=-2.119;QD=17.76;ReadPosRankSum=0.442;SOR=1.981	GT:AD:DP:GQ:PL	0/1:9,9:18:99:348,0,535
ACOL01000001	17026	.	C	T	319.77	.	AC=1;AF=0.500;AN=2;BaseQRankSum=-0.367;ClippingRankSum=0.857;DP=19;FS=16.380;MLEAC=1;MLEAF=0.500;MQ=40.19;MQ0=0;MQRankSum=-2.735;QD=16.83;ReadPosRankSum=0.857;SOR=1.977	GT:AD:DP:GQ:PL	0/1:10,9:19:99:348,0,535
ACOL01000001	17028	.	A	G	319.77	.	AC=1;AF=0.500;AN=2;BaseQRankSum=-0.122;ClippingRankSum=0.531;DP=19;FS=16.380;MLEAC=1;MLEAF=0.500;MQ=40.19;MQ0=0;MQRankSum=-2.245;QD=16.83;ReadPosRankSum=0.776;SOR=1.977	GT:AD:DP:GQ:PL	0/1:10,9:19:99:348,0,535
ACOL01000001	17041	.	T	C	316.77	.	AC=1;AF=0.500;AN=2;BaseQRankSum=0.152;ClippingRankSum=-0.836;DP=20;FS=11.563;MLEAC=1;MLEAF=0.500;MQ=40.28;MQ0=0;MQRankSum=-2.811;QD=15.84;ReadPosRankSum=-0.076;SOR=1.989	GT:AD:DP:GQ:PL	0/1:11,9:20:99:345,0,577
ACOL01000001	17055	.	A	G	274.77	.	AC=1;AF=0.500;AN=2;BaseQRankSum=-1.032;ClippingRankSum=-0.041;DP=19;FS=7.425;MLEAC=1;MLEAF=0.500;MQ=40.19;MQ0=0;MQRankSum=-2.518;QD=14.46;ReadPosRankSum=-0.289;SOR=0.895	GT:AD:DP:GQ:PL	0/1:11,8:19:99:303,0,580
ACOL01000001	17070	.	T	A	232.77	.	AC=1;AF=0.500;AN=2;BaseQRankSum=2.083;ClippingRankSum=-0.453;DP=19;FS=8.392;MLEAC=1;MLEAF=0.500;MQ=40.30;MQ0=0;MQRankSum=-2.989;QD=12.25;ReadPosRankSum=0.634;SOR=1.434	GT:AD:DP:GQ:PL	0/1:11,7:18:99:261,0,583
ACOL01000001	17112	.	A	T	209.77	.	AC=1;AF=0.500;AN=2;BaseQRankSum=-1.133;ClippingRankSum=-0.119;DP=24;FS=3.949;MLEAC=1;MLEAF=0.500;MQ=40.82;MQ0=0;MQRankSum=-1.848;QD=8.74;ReadPosRankSum=0.358;SOR=0.552	GT:AD:DP:GQ:PL	0/1:15,9:24:99:238,0,515
ACOL01000001	17180	.	TG	T	235.73	.	AC=1;AF=0.500;AN=2;BaseQRankSum=-1.524;ClippingRankSum=1.406;DP=14;FS=0.000;MLEAC=1;MLEAF=0.500;MQ=40.55;MQ0=0;MQRankSum=-1.154;QD=16.84;ReadPosRankSum=-0.545;SOR=0.790	GT:AD:DP:GQ:PL	0/1:7,7:14:99:273,0,382
ACOL01000001	17199	.	C	T	244.77	.	AC=1;AF=0.500;AN=2;BaseQRankSum=2.067;ClippingRankSum=0.421;DP=14;FS=0.000;MLEAC=1;MLEAF=0.500;MQ=40.55;MQ0=0;MQRankSum=-0.910;QD=17.48;ReadPosRankSum=0.421;SOR=0.790	GT:AD:DP:GQ:PL	0/1:7,7:14:99:273,0,382
ACOL01000001	17766	.	T	C	212.77	.	AC=1;AF=0.500;AN=2;BaseQRankSum=0.135;ClippingRankSum=1.000;DP=12;FS=0.000;MLEAC=1;MLEAF=0.500;MQ=42.00;MQ0=0;MQRankSum=-0.689;QD=17.73;ReadPosRankSum=-2.793;SOR=0.754	GT:AD:DP:GQ:PL	0/1:5,7:12:99:241,0,168
ACOL01000001	17823	.	A	T	155.77	.	AC=1;AF=0.500;AN=2;BaseQRankSum=-1.369;ClippingRankSum=1.369;DP=13;FS=5.756;MLEAC=1;MLEAF=0.500;MQ=42.00;MQ0=0;MQRankSum=0.660;QD=11.98;ReadPosRankSum=-0.935;SOR=2.266	GT:AD:DP:GQ:PL	0/1:7,6:13:99:184,0,237
ACOL01000001	18044	.	A	T	40.77	.	AC=1;AF=0.500;AN=2;BaseQRankSum=-1.026;ClippingRankSum=0.000;DP=4;FS=0.000;MLEAC=1;MLEAF=0.500;MQ=42.00;MQ0=0;MQRankSum=-1.026;QD=10.19;ReadPosRankSum=1.026;SOR=0.105	GT:AD:DP:GQ:PL	0/1:2,2:4:63:69,0,63
ACOL01000001	18448	.	TA	T	38.73	.	AC=1;AF=0.500;AN=2;BaseQRankSum=-2.208;ClippingRankSum=0.396;DP=17;FS=2.694;MLEAC=1;MLEAF=0.500;MQ=41.88;MQ0=0;MQRankSum=-1.076;QD=2.28;ReadPosRankSum=-1.755;SOR=0.124	GT:AD:DP:GQ:PL	0/1:13,4:17:76:76,0,322
ACOL01000001	18490	.	A	G	277.77	.	AC=1;AF=0.500;AN=2;BaseQRankSum=0.133;ClippingRankSum=-0.489;DP=18;FS=1.952;MLEAC=1;MLEAF=0.500;MQ=42.00;MQ0=0;MQRankSum=0.222;QD=15.43;ReadPosRankSum=0.133;SOR=0.307	GT:AD:DP:GQ:PL	0/1:8,10:18:99:306,0,244
ACOL01000001	18623	.	GA	G	32.73	.	AC=1;AF=0.500;AN=2;BaseQRankSum=-1.450;ClippingRankSum=-0.450;DP=20;FS=0.000;MLEAC=1;MLEAF=0.500;MQ=41.90;MQ0=0;MQRankSum=-1.750;QD=1.64;ReadPosRankSum=-1.350;SOR=0.582	GT:AD:DP:GQ:PL	0/1:15,4:19:70:70,0,403
ACOL01000001	18985	.	T	C	247.77	.	AC=1;AF=0.500;AN=2;BaseQRankSum=0.797;ClippingRankSum=-1.054;DP=27;FS=1.655;MLEAC=1;MLEAF=0.500;MQ=41.93;MQ0=0;MQRankSum=-0.231;QD=9.18;ReadPosRankSum=-1.517;SOR=0.349	GT:AD:DP:GQ:PL	0/1:18,9:27:99:276,0,647
ACOL01000001	19177	.	A	G	292.77	.	AC=1;AF=0.500;AN=2;BaseQRankSum=-0.599;ClippingRankSum=0.035;DP=21;FS=4.123;MLEAC=1;MLEAF=0.500;MQ=41.91;MQ0=0;MQRankSum=0.880;QD=13.94;ReadPosRankSum=0.458;SOR=0.180	GT:AD:DP:GQ:PL	0/1:11,10:21:99:321,0,362
ACOL01000001	19557	.	TA	T	91.73	.	AC=1;AF=0.500;AN=2;BaseQRankSum=-1.920;ClippingRankSum=-1.221;DP=8;FS=0.000;MLEAC=1;MLEAF=0.500;MQ=42.00;MQ0=0;MQRankSum=-0.684;QD=11.47;ReadPosRankSum=-1.920;SOR=0.799	GT:AD:DP:GQ:PL	0/1:3,5:8:67:129,0,67
ACOL01000001	19625	.	G	A	272.77	.	AC=1;AF=0.500;AN=2;BaseQRankSum=-0.755;ClippingRankSum=0.578;DP=18;FS=0.000;MLEAC=1;MLEAF=0.500;MQ=42.00;MQ0=0;MQRankSum=0.755;QD=15.15;ReadPosRankSum=-1.555;SOR=0.412	GT:AD:DP:GQ:PL	0/1:10,8:18:99:301,0,396
ACOL01000001	19627	.	A	T	272.77	.	AC=1;AF=0.500;AN=2;BaseQRankSum=-0.222;ClippingRankSum=0.666;DP=18;FS=0.000;MLEAC=1;MLEAF=0.500;MQ=42.00;MQ0=0;MQRankSum=0.400;QD=15.15;ReadPosRankSum=-1.377;SOR=0.412	GT:AD:DP:GQ:PL	0/1:10,8:18:99:301,0,396
ACOL01000001	19720	.	C	T	331.77	.	AC=1;AF=0.500;AN=2;BaseQRankSum=0.994;ClippingRankSum=0.426;DP=31;FS=0.000;MLEAC=1;MLEAF=0.500;MQ=41.49;MQ0=0;MQRankSum=1.359;QD=10.70;ReadPosRankSum=0.223;SOR=0.593	GT:AD:DP:GQ:PL	0/1:19,12:31:99:360,0,630
ACOL01000001	19789	.	G	GA	76.73	.	AC=1;AF=0.500;AN=2;BaseQRankSum=-3.295;ClippingRankSum=0.321;DP=27;FS=8.140;MLEAC=1;MLEAF=0.500;MQ=40.34;MQ0=0;MQRankSum=-1.429;QD=2.84;ReadPosRankSum=-0.554;SOR=1.088	GT:AD:DP:GQ:PL	0/1:21,6:27:99:114,0,772
ACOL01000001	19882	.	C	CT	82.73	.	AC=1;AF=0.500;AN=2;BaseQRankSum=-1.480;ClippingRankSum=-0.423;DP=24;FS=5.617;MLEAC=1;MLEAF=0.500;MQ=39.59;MQ0=0;MQRankSum=-0.634;QD=3.45;ReadPosRankSum=0.352;SOR=0.069	GT:AD:DP:GQ:PL	0/1:15,7:22:99:120,0,537
ACOL01000001	19884	.	CT	C	54.73	.	AC=1;AF=0.500;AN=2;BaseQRankSum=-0.787;ClippingRankSum=0.880;DP=25;FS=0.000;MLEAC=1;MLEAF=0.500;MQ=39.69;MQ0=0;MQRankSum=0.139;QD=2.19;ReadPosRankSum=-0.602;SOR=0.829	GT:AD:DP:GQ:PL	0/1:17,6:23:92:92,0,498
ACOL01000001	19895	.	GT	G	652.75	.	AC=2;AF=1.00;AN=2;BaseQRankSum=0.867;ClippingRankSum=-0.694;DP=20;FS=0.000;MLEAC=2;MLEAF=1.00;MQ=39.20;MQ0=0;MQRankSum=-1.214;QD=32.64;ReadPosRankSum=1.041;SOR=1.270	GT:AD:DP:GQ:PL	1/1:1,19:20:23:690,23,0
ACOL01000001	19952	.	C	T	274.77	.	AC=1;AF=0.500;AN=2;BaseQRankSum=-0.619;ClippingRankSum=-1.775;DP=19;FS=2.199;MLEAC=1;MLEAF=0.500;MQ=38.94;MQ0=0;MQRankSum=-2.188;QD=14.46;ReadPosRankSum=2.106;SOR=0.184	GT:AD:DP:GQ:PL	0/1:11,8:19:99:303,0,430
ACOL01000001	19958	.	G	A	277.77	.	AC=1;AF=0.500;AN=2;BaseQRankSum=0.044;ClippingRankSum=-0.933;DP=18;FS=2.162;MLEAC=1;MLEAF=0.500;MQ=38.76;MQ0=0;MQRankSum=-2.266;QD=15.43;ReadPosRankSum=1.644;SOR=0.223	GT:AD:DP:GQ:PL	0/1:10,8:18:99:306,0,396
ACOL01000001	19967	.	T	C	277.77	.	AC=1;AF=0.500;AN=2;BaseQRankSum=-0.666;ClippingRankSum=0.044;DP=18;FS=2.162;MLEAC=1;MLEAF=0.500;MQ=38.76;MQ0=0;MQRankSum=-2.177;QD=15.43;ReadPosRankSum=0.933;SOR=0.223	GT:AD:DP:GQ:PL	0/1:10,8:18:99:306,0,396
ACOL01000001	20327	.	C	T	223.77	.	AC=1;AF=0.500;AN=2;BaseQRankSum=-0.041;ClippingRankSum=0.702;DP=19;FS=0.000;MLEAC=1;MLEAF=0.500;MQ=42.00;MQ0=0;MQRankSum=-1.528;QD=11.78;ReadPosRankSum=-1.032;SOR=0.976	GT:AD:DP:GQ:PL	0/1:11,8:19:99:252,0,356
ACOL01000001	20365	.	C	CT	59.73	.	AC=1;AF=0.500;AN=2;BaseQRankSum=-2.602;ClippingRankSum=0.265;DP=19;FS=2.392;MLEAC=1;MLEAF=0.500;MQ=42.00;MQ0=0;MQRankSum=-0.796;QD=3.14;ReadPosRankSum=-1.646;SOR=1.527	GT:AD:DP:GQ:PL	0/1:14,4:18:97:97,0,513
ACOL01000001	20422	.	G	C	233.77	.	AC=1;AF=0.500;AN=2;BaseQRankSum=-0.107;ClippingRankSum=0.249;DP=21;FS=1.740;MLEAC=1;MLEAF=0.500;MQ=41.32;MQ0=0;MQRankSum=-0.107;QD=11.13;ReadPosRankSum=-0.675;SOR=0.694	GT:AD:DP:GQ:PL	0/1:12,9:21:99:262,0,340
ACOL01000001	20541	.	T	A	187.77	.	AC=1;AF=0.500;AN=2;BaseQRankSum=-1.937;ClippingRankSum=0.801;DP=22;FS=11.029;MLEAC=1;MLEAF=0.500;MQ=41.26;MQ0=0;MQRankSum=0.601;QD=8.53;ReadPosRankSum=0.267;SOR=1.162	GT:AD:DP:GQ:PL	0/1:13,9:22:99:216,0,439
ACOL01000001	20583	.	T	C	284.77	.	AC=1;AF=0.500;AN=2;BaseQRankSum=-0.279;ClippingRankSum=0.093;DP=23;FS=14.014;MLEAC=1;MLEAF=0.500;MQ=41.92;MQ0=0;MQRankSum=0.713;QD=12.38;ReadPosRankSum=-2.078;SOR=1.419	GT:AD:DP:GQ:PL	0/1:13,10:23:99:313,0,420
ACOL01000001	20651	.	T	C	261.77	.	AC=1;AF=0.500;AN=2;BaseQRankSum=-0.899;ClippingRankSum=-0.465;DP=23;FS=3.834;MLEAC=1;MLEAF=0.500;MQ=41.92;MQ0=0;MQRankSum=0.713;QD=11.38;ReadPosRankSum=1.209;SOR=0.877	GT:AD:DP:GQ:PL	0/1:13,10:23:99:290,0,438
ACOL01000001	20888	.	G	A	147.77	.	AC=1;AF=0.500;AN=2;BaseQRankSum=-2.777;ClippingRankSum=-0.935;DP=13;FS=0.000;MLEAC=1;MLEAF=0.500;MQ=42.00;MQ0=0;MQRankSum=0.935;QD=11.37;ReadPosRankSum=-0.555;SOR=0.941	GT:AD:DP:GQ:PL	0/1:6,7:13:99:176,0,231
ACOL01000001	20903	.	T	A	192.77	.	AC=1;AF=0.500;AN=2;BaseQRankSum=2.440;ClippingRankSum=-1.030;DP=16;FS=2.171;MLEAC=1;MLEAF=0.500;MQ=42.00;MQ0=0;MQRankSum=-0.380;QD=12.05;ReadPosRankSum=1.464;SOR=0.223	GT:AD:DP:GQ:PL	0/1:10,6:16:99:221,0,369
ACOL01000001	20964	.	G	A	46.73	.	AC=1;AF=0.500;AN=2;BaseQRankSum=-2.372;ClippingRankSum=0.058;DP=16;FS=5.497;MLEAC=1;MLEAF=0.500;MQ=41.11;MQ0=0;MQRankSum=0.984;QD=2.92;ReadPosRankSum=-0.868;SOR=0.093	GT:AD:DP:GQ:PL	0/1:9,7:16:84:84,0,269
ACOL01000001	21029	.	C	T	220.77	.	AC=1;AF=0.500;AN=2;BaseQRankSum=0.844;ClippingRankSum=0.666;DP=18;FS=1.952;MLEAC=1;MLEAF=0.500;MQ=40.99;MQ0=0;MQRankSum=0.844;QD=12.26;ReadPosRankSum=1.377;SOR=1.329	GT:AD:DP:GQ:PL	0/1:10,8:18:99:249,0,325
ACOL01000001	21066	.	G	A	223.77	.	AC=1;AF=0.500;AN=2;BaseQRankSum=-0.177;ClippingRankSum=-1.678;DP=18;FS=0.000;MLEAC=1;MLEAF=0.500;MQ=41.89;MQ0=0;MQRankSum=-0.618;QD=12.43;ReadPosRankSum=1.148;SOR=1.201	GT:AD:DP:GQ:PL	0/1:9,9:18:99:252,0,289
ACOL01000001	21665	.	G	A	292.77	.	AC=1;AF=0.500;AN=2;BaseQRankSum=-1.520;ClippingRankSum=-0.322;DP=28;FS=0.000;MLEAC=1;MLEAF=0.500;MQ=41.21;MQ0=0;MQRankSum=-1.428;QD=10.46;ReadPosRankSum=-1.152;SOR=0.740	GT:AD:DP:GQ:PL	0/1:15,13:28:99:321,0,483
ACOL01000001	21785	.	C	CA	347.73	.	AC=1;AF=0.500;AN=2;BaseQRankSum=0.359;ClippingRankSum=0.256;DP=28;FS=3.628;MLEAC=1;MLEAF=0.500;MQ=40.26;MQ0=0;MQRankSum=2.872;QD=12.42;ReadPosRankSum=2.051;SOR=0.991	GT:AD:DP:GQ:PL	0/1:13,13:26:99:385,0,507
ACOL01000001	21788	.	G	GC	409.73	.	AC=1;AF=0.500;AN=2;BaseQRankSum=-0.410;ClippingRankSum=0.000;DP=27;FS=3.628;MLEAC=1;MLEAF=0.500;MQ=40.19;MQ0=0;MQRankSum=-3.231;QD=15.18;ReadPosRankSum=-1.897;SOR=0.991	GT:AD:DP:GQ:PL	0/1:13,13:26:99:447,0,507
ACOL01000001	21819	.	G	A	520.77	.	AC=1;AF=0.500;AN=2;BaseQRankSum=-0.643;ClippingRankSum=1.414;DP=26;FS=1.471;MLEAC=1;MLEAF=0.500;MQ=40.12;MQ0=0;MQRankSum=-3.215;QD=20.03;ReadPosRankSum=-1.620;SOR=0.446	GT:AD:DP:GQ:PL	0/1:12,14:26:99:549,0,504
ACOL01000001	21823	.	GTA	G	511.73	.	AC=1;AF=0.500;AN=2;BaseQRankSum=-0.946;ClippingRankSum=-1.529;DP=27;FS=1.527;MLEAC=1;MLEAF=0.500;MQ=40.19;MQ0=0;MQRankSum=-3.178;QD=18.95;ReadPosRankSum=-1.043;SOR=0.368	GT:AD:DP:GQ:PL	0/1:13,14:27:99:549,0,504
ACOL01000001	21826	.	C	CGT	511.73	.	AC=1;AF=0.500;AN=2;BaseQRankSum=-0.607;ClippingRankSum=-0.752;DP=27;FS=1.527;MLEAC=1;MLEAF=0.500;MQ=40.19;MQ0=0;MQRankSum=-2.790;QD=18.95;ReadPosRankSum=-1.334;SOR=0.368	GT:AD:DP:GQ:PL	0/1:13,14:27:99:549,0,504
ACOL01000001	22058	.	A	T	197.77	.	AC=1;AF=0.500;AN=2;BaseQRankSum=1.817;ClippingRankSum=-0.634;DP=19;FS=0.000;MLEAC=1;MLEAF=0.500;MQ=41.69;MQ0=0;MQRankSum=1.310;QD=10.41;ReadPosRankSum=0.718;SOR=0.804	GT:AD:DP:GQ:PL	0/1:12,7:19:99:226,0,364
ACOL01000001	22110	.	G	A	168.77	.	AC=1;AF=0.500;AN=2;BaseQRankSum=-0.412;ClippingRankSum=-0.059;DP=15;FS=0.000;MLEAC=1;MLEAF=0.500;MQ=41.87;MQ0=0;MQRankSum=-1.002;QD=11.25;ReadPosRankSum=0.295;SOR=0.527	GT:AD:DP:GQ:PL	0/1:9,6:15:99:197,0,323
ACOL01000001	22377	.	C	T	310.77	.	AC=1;AF=0.500;AN=2;BaseQRankSum=-0.363;ClippingRankSum=1.945;DP=22;FS=6.373;MLEAC=1;MLEAF=0.500;MQ=42.00;MQ0=0;MQRankSum=0.626;QD=14.13;ReadPosRankSum=1.418;SOR=1.518	GT:AD:DP:GQ:PL	0/1:12,10:22:99:339,0,419
ACOL01000001	22769	.	C	T	425.77	.	AC=1;AF=0.500;AN=2;BaseQRankSum=-0.695;ClippingRankSum=0.695;DP=31;FS=3.192;MLEAC=1;MLEAF=0.500;MQ=41.94;MQ0=0;MQRankSum=-0.853;QD=13.73;ReadPosRankSum=0.536;SOR=0.780	GT:AD:DP:GQ:PL	0/1:17,14:31:99:454,0,524
ACOL01000001	23067	.	G	T	313.77	.	AC=1;AF=0.500;AN=2;BaseQRankSum=-0.322;ClippingRankSum=0.029;DP=24;FS=0.000;MLEAC=1;MLEAF=0.500;MQ=41.32;MQ0=0;MQRankSum=-0.322;QD=13.07;ReadPosRankSum=1.727;SOR=0.602	GT:AD:DP:GQ:PL	0/1:14,10:24:99:342,0,454
ACOL01000001	23214	.	A	G	95.77	.	AC=1;AF=0.500;AN=2;BaseQRankSum=1.466;ClippingRankSum=0.540;DP=13;FS=0.000;MLEAC=1;MLEAF=0.500;MQ=41.85;MQ0=0;MQRankSum=-1.003;QD=7.37;ReadPosRankSum=0.077;SOR=0.180	GT:AD:DP:GQ:PL	0/1:9,4:13:99:124,0,270
ACOL01000001	23263	.	G	A	112.77	.	AC=1;AF=0.500;AN=2;BaseQRankSum=-1.312;ClippingRankSum=-0.386;DP=13;FS=0.000;MLEAC=1;MLEAF=0.500;MQ=41.85;MQ0=0;MQRankSum=-0.386;QD=8.67;ReadPosRankSum=-0.694;SOR=0.446	GT:AD:DP:GQ:PL	0/1:9,4:13:99:141,0,508
ACOL01000001	23286	.	A	G	146.77	.	AC=1;AF=0.500;AN=2;BaseQRankSum=-1.600;ClippingRankSum=-1.200;DP=14;FS=0.000;MLEAC=1;MLEAF=0.500;MQ=41.86;MQ0=0;MQRankSum=0.533;QD=10.48;ReadPosRankSum=-1.467;SOR=0.631	GT:AD:DP:GQ:PL	0/1:9,5:14:99:175,0,505
ACOL01000001	23362	.	T	C	164.77	.	AC=1;AF=0.500;AN=2;BaseQRankSum=-1.059;ClippingRankSum=-0.847;DP=16;FS=0.000;MLEAC=1;MLEAF=0.500;MQ=42.00;MQ0=0;MQRankSum=-1.482;QD=10.30;ReadPosRankSum=0.000;SOR=0.836	GT:AD:DP:GQ:PL	0/1:9,7:16:99:193,0,319
ACOL01000001	23551	.	CT	C	80.73	.	AC=1;AF=0.500;AN=2;BaseQRankSum=-1.067;ClippingRankSum=0.667;DP=14;FS=0.000;MLEAC=1;MLEAF=0.500;MQ=41.86;MQ0=0;MQRankSum=0.667;QD=5.77;ReadPosRankSum=0.933;SOR=0.458	GT:AD:DP:GQ:PL	0/1:9,5:14:99:118,0,241
ACOL01000001	23582	.	G	A	222.77	.	AC=1;AF=0.500;AN=2;BaseQRankSum=-2.646;ClippingRankSum=-1.491;DP=17;FS=1.957;MLEAC=1;MLEAF=0.500;MQ=41.88;MQ0=0;MQRankSum=0.625;QD=13.10;ReadPosRankSum=-0.144;SOR=1.080	GT:AD:DP:GQ:PL	0/1:9,8:17:99:251,0,327
ACOL01000001	23920	.	A	G	449.77	.	AC=1;AF=0.500;AN=2;BaseQRankSum=-1.336;ClippingRankSum=-1.981;DP=28;FS=5.946;MLEAC=1;MLEAF=0.500;MQ=41.33;MQ0=0;MQRankSum=0.230;QD=16.06;ReadPosRankSum=-0.967;SOR=0.155	GT:AD:DP:GQ:PL	0/1:13,15:28:99:478,0,435
ACOL01000001	24608	.	A	G	123.77	.	AC=1;AF=0.500;AN=2;BaseQRankSum=-2.061;ClippingRankSum=0.132;DP=19;FS=0.000;MLEAC=1;MLEAF=0.500;MQ=42.00;MQ0=0;MQRankSum=-0.921;QD=6.51;ReadPosRankSum=0.745;SOR=0.446	GT:AD:DP:GQ:PL	0/1:13,6:19:99:152,0,458
ACOL01000001	24690	.	AT	A	44.73	.	AC=1;AF=0.500;AN=2;BaseQRankSum=-1.693;ClippingRankSum=-0.206;DP=21;FS=5.566;MLEAC=1;MLEAF=0.500;MQ=42.00;MQ0=0;MQRankSum=-0.702;QD=2.13;ReadPosRankSum=-1.362;SOR=2.303	GT:AD:DP:GQ:PL	0/1:16,5:21:82:82,0,480
ACOL01000001	24925	.	T	A	269.77	.	AC=1;AF=0.500;AN=2;BaseQRankSum=0.048;ClippingRankSum=-2.069;DP=17;FS=0.000;MLEAC=1;MLEAF=0.500;MQ=41.16;MQ0=0;MQRankSum=0.625;QD=15.87;ReadPosRankSum=0.818;SOR=0.495	GT:AD:DP:GQ:PL	0/1:8,9:17:99:298,0,271
ACOL01000001	25179	.	AT	A	98.73	.	AC=1;AF=0.500;AN=2;BaseQRankSum=0.151;ClippingRankSum=-0.352;DP=18;FS=0.000;MLEAC=1;MLEAF=0.500;MQ=40.99;MQ0=0;MQRankSum=1.256;QD=5.49;ReadPosRankSum=-1.357;SOR=1.112	GT:AD:DP:GQ:PL	0/1:11,6:17:99:136,0,295
ACOL01000001	25586	.	A	G	116.77	.	AC=1;AF=0.500;AN=2;BaseQRankSum=-0.437;ClippingRankSum=-0.437;DP=13;FS=2.276;MLEAC=1;MLEAF=0.500;MQ=42.00;MQ0=0;MQRankSum=-0.271;QD=8.98;ReadPosRankSum=-0.978;SOR=0.799	GT:AD:DP:GQ:PL	0/1:8,5:13:99:145,0,274
ACOL01000001	26363	.	G	A	223.77	.	AC=1;AF=0.500;AN=2;BaseQRankSum=-3.612;ClippingRankSum=-1.248;DP=22;FS=1.740;MLEAC=1;MLEAF=0.500;MQ=41.91;MQ0=0;MQRankSum=-0.460;QD=10.17;ReadPosRankSum=-0.788;SOR=0.561	GT:AD:DP:GQ:PL	0/1:11,11:22:99:252,0,398
ACOL01000001	26600	.	A	AT	128.73	.	AC=1;AF=0.500;AN=2;BaseQRankSum=-1.608;ClippingRankSum=-0.371;DP=20;FS=1.922;MLEAC=1;MLEAF=0.500;MQ=41.16;MQ0=0;MQRankSum=-1.031;QD=6.44;ReadPosRankSum=0.206;SOR=1.329	GT:AD:DP:GQ:PL	0/1:14,6:20:99:166,0,479
ACOL01000001	26705	.	C	T	271.77	.	AC=1;AF=0.500;AN=2;BaseQRankSum=0.124;ClippingRankSum=0.124;DP=19;FS=0.000;MLEAC=1;MLEAF=0.500;MQ=42.00;MQ0=0;MQRankSum=-0.619;QD=14.30;ReadPosRankSum=0.372;SOR=0.631	GT:AD:DP:GQ:PL	0/1:11,8:19:99:300,0,438
ACOL01000001	26723	.	G	A	229.77	.	AC=1;AF=0.500;AN=2;BaseQRankSum=-0.887;ClippingRankSum=-1.902;DP=19;FS=0.000;MLEAC=1;MLEAF=0.500;MQ=42.00;MQ0=0;MQRankSum=-0.042;QD=12.09;ReadPosRankSum=0.803;SOR=0.804	GT:AD:DP:GQ:PL	0/1:12,7:19:99:258,0,479
ACOL01000001	27122	.	A	G	95.77	.	AC=1;AF=0.500;AN=2;BaseQRankSum=-1.159;ClippingRankSum=0.361;DP=9;FS=0.000;MLEAC=1;MLEAF=0.500;MQ=42.00;MQ0=0;MQRankSum=0.361;QD=10.64;ReadPosRankSum=-1.652;SOR=0.446	GT:AD:DP:GQ:PL	0/1:5,4:9:99:124,0,179
ACOL01000001	27646	.	T	C	132.77	.	AC=1;AF=0.500;AN=2;BaseQRankSum=1.600;ClippingRankSum=0.133;DP=14;FS=2.363;MLEAC=1;MLEAF=0.500;MQ=41.86;MQ0=0;MQRankSum=0.000;QD=9.48;ReadPosRankSum=0.133;SOR=0.744	GT:AD:DP:GQ:PL	0/1:9,5:14:99:161,0,270
ACOL01000001	27760	.	TA	T	200.73	.	AC=1;AF=0.500;AN=2;BaseQRankSum=-2.141;ClippingRankSum=-1.562;DP=15;FS=13.919;MLEAC=1;MLEAF=0.500;MQ=41.87;MQ0=0;MQRankSum=-0.637;QD=13.38;ReadPosRankSum=-1.910;SOR=1.402	GT:AD:DP:GQ:PL	0/1:8,7:15:99:238,0,278
ACOL01000001	27932	.	C	T	439.77	.	AC=1;AF=0.500;AN=2;BaseQRankSum=-1.876;ClippingRankSum=0.318;DP=24;FS=1.648;MLEAC=1;MLEAF=0.500;MQ=41.24;MQ0=0;MQRankSum=0.318;QD=18.32;ReadPosRankSum=-0.144;SOR=0.850	GT:AD:DP:GQ:PL	0/1:12,12:24:99:468,0,896
ACOL01000001	27942	.	T	A	478.77	.	AC=1;AF=0.500;AN=2;BaseQRankSum=-1.877;ClippingRankSum=-1.387;DP=25;FS=3.628;MLEAC=1;MLEAF=0.500;MQ=41.27;MQ0=0;MQRankSum=-0.897;QD=19.15;ReadPosRankSum=0.517;SOR=1.034	GT:AD:DP:GQ:PL	0/1:12,13:25:99:507,0,893
ACOL01000001	28110	.	A	G	394.77	.	AC=1;AF=0.500;AN=2;BaseQRankSum=1.409;ClippingRankSum=-0.020;DP=31;FS=8.258;MLEAC=1;MLEAF=0.500;MQ=40.59;MQ0=0;MQRankSum=0.496;QD=12.73;ReadPosRankSum=1.409;SOR=1.681	GT:AD:DP:GQ:PL	0/1:17,14:31:99:423,0,500
ACOL01000001	28231	.	C	A	336.77	.	AC=1;AF=0.500;AN=2;BaseQRankSum=0.456;ClippingRankSum=-1.671;DP=20;FS=11.563;MLEAC=1;MLEAF=0.500;MQ=41.90;MQ0=0;MQRankSum=0.456;QD=16.84;ReadPosRankSum=1.671;SOR=1.649	GT:AD:DP:GQ:PL	0/1:9,11:20:99:365,0,294
ACOL01000001	28421	.	C	T	518.77	.	AC=1;AF=0.500;AN=2;BaseQRankSum=-2.862;ClippingRankSum=-0.373;DP=30;FS=0.000;MLEAC=1;MLEAF=0.500;MQ=37.64;MQ0=0;MQRankSum=-2.696;QD=17.29;ReadPosRankSum=1.618;SOR=0.693	GT:AD:DP:GQ:PL	0/1:15,15:30:99:547,0,826
ACOL01000001	28423	.	T	A	518.77	.	AC=1;AF=0.500;AN=2;BaseQRankSum=-2.157;ClippingRankSum=0.456;DP=30;FS=0.000;MLEAC=1;MLEAF=0.500;MQ=37.64;MQ0=0;MQRankSum=-2.572;QD=17.29;ReadPosRankSum=2.157;SOR=0.693	GT:AD:DP:GQ:PL	0/1:15,15:30:99:547,0,826
ACOL01000001	28462	.	T	C	321.77	.	AC=1;AF=0.500;AN=2;BaseQRankSum=0.712;ClippingRankSum=-0.115;DP=28;FS=1.510;MLEAC=1;MLEAF=0.500;MQ=37.47;MQ0=0;MQRankSum=-2.504;QD=11.49;ReadPosRankSum=-0.666;SOR=0.814	GT:AD:DP:GQ:PL	0/1:14,14:28:99:350,0,351
ACOL01000001	28535	.	T	A	422.77	.	AC=1;AF=0.500;AN=2;BaseQRankSum=0.895;ClippingRankSum=0.260;DP=24;FS=9.034;MLEAC=1;MLEAF=0.500;MQ=36.59;MQ0=0;MQRankSum=-3.724;QD=17.62;ReadPosRankSum=0.202;SOR=1.919	GT:AD:DP:GQ:PL	0/1:12,12:24:99:451,0,593
ACOL01000001	28547	.	C	T	419.77	.	AC=1;AF=0.500;AN=2;BaseQRankSum=-0.058;ClippingRankSum=-1.275;DP=24;FS=13.262;MLEAC=1;MLEAF=0.500;MQ=36.59;MQ0=0;MQRankSum=-4.171;QD=17.49;ReadPosRankSum=-0.290;SOR=2.447	GT:AD:DP:GQ:PL	0/1:13,11:24:99:448,0,667
ACOL01000001	28548	.	C	T	394.77	.	AC=1;AF=0.500;AN=2;BaseQRankSum=-0.058;ClippingRankSum=0.579;DP=24;FS=13.262;MLEAC=1;MLEAF=0.500;MQ=36.59;MQ0=0;MQRankSum=-3.998;QD=16.45;ReadPosRankSum=0.232;SOR=2.447	GT:AD:DP:GQ:PL	0/1:13,11:24:99:423,0,670
ACOL01000001	28574	.	A	G	475.77	.	AC=1;AF=0.500;AN=2;BaseQRankSum=-0.154;ClippingRankSum=-1.077;DP=26;FS=8.463;MLEAC=1;MLEAF=0.500;MQ=36.95;MQ0=0;MQRankSum=-3.949;QD=18.30;ReadPosRankSum=-1.385;SOR=1.492	GT:AD:DP:GQ:PL	0/1:13,13:26:99:504,0,706
ACOL01000001	28584	.	C	CT	466.73	.	AC=1;AF=0.500;AN=2;BaseQRankSum=0.073;ClippingRankSum=-1.674;DP=27;FS=8.916;MLEAC=1;MLEAF=0.500;MQ=37.15;MQ0=0;MQRankSum=-3.712;QD=17.29;ReadPosRankSum=-1.140;SOR=1.472	GT:AD:DP:GQ:PL	0/1:14,13:27:99:504,0,706
ACOL01000001	28596	.	T	C	433.77	.	AC=1;AF=0.500;AN=2;BaseQRankSum=0.849;ClippingRankSum=-1.517;DP=26;FS=6.239;MLEAC=1;MLEAF=0.500;MQ=37.03;MQ0=0;MQRankSum=-4.038;QD=16.68;ReadPosRankSum=-1.054;SOR=1.281	GT:AD:DP:GQ:PL	0/1:14,12:26:99:462,0,709
ACOL01000001	28597	.	A	G	433.77	.	AC=1;AF=0.500;AN=2;BaseQRankSum=0.283;ClippingRankSum=0.334;DP=26;FS=6.239;MLEAC=1;MLEAF=0.500;MQ=37.03;MQ0=0;MQRankSum=-4.038;QD=16.68;ReadPosRankSum=-1.003;SOR=1.281	GT:AD:DP:GQ:PL	0/1:14,12:26:99:462,0,709
ACOL01000001	28620	.	TA	T	368.73	.	AC=1;AF=0.500;AN=2;BaseQRankSum=0.109;ClippingRankSum=0.589;DP=29;FS=8.443;MLEAC=1;MLEAF=0.500;MQ=38.04;MQ0=0;MQRankSum=-2.597;QD=12.71;ReadPosRankSum=-1.287;SOR=1.123	GT:AD:DP:GQ:PL	0/1:15,14:29:99:406,0,442
ACOL01000001	28698	.	A	G	306.77	.	AC=1;AF=0.500;AN=2;BaseQRankSum=1.160;ClippingRankSum=-0.222;DP=27;FS=3.452;MLEAC=1;MLEAF=0.500;MQ=40.57;MQ0=0;MQRankSum=-1.604;QD=11.36;ReadPosRankSum=0.025;SOR=0.569	GT:AD:DP:GQ:PL	0/1:16,11:27:99:335,0,466
ACOL01000001	29063	.	C	T	248.77	.	AC=1;AF=0.500;AN=2;BaseQRankSum=-1.805;ClippingRankSum=-0.547;DP=31;FS=1.444;MLEAC=1;MLEAF=0.500;MQ=42.00;MQ0=0;MQRankSum=0.182;QD=8.02;ReadPosRankSum=1.480;SOR=1.038	GT:AD:DP:GQ:PL	0/1:19,12:31:99:277,0,610
ACOL01000001	29177	.	G	A	341.77	.	AC=1;AF=0.500;AN=2;BaseQRankSum=0.267;ClippingRankSum=-0.170;DP=27;FS=1.690;MLEAC=1;MLEAF=0.500;MQ=41.40;MQ0=0;MQRankSum=-0.218;QD=12.66;ReadPosRankSum=0.801;SOR=0.368	GT:AD:DP:GQ:PL	0/1:14,13:27:99:370,0,438
ACOL01000001	29303	.	A	T	171.77	.	AC=1;AF=0.500;AN=2;BaseQRankSum=-0.666;ClippingRankSum=0.222;DP=18;FS=0.000;MLEAC=1;MLEAF=0.500;MQ=41.10;MQ0=0;MQRankSum=0.666;QD=9.54;ReadPosRankSum=-1.288;SOR=0.412	GT:AD:DP:GQ:PL	0/1:10,8:18:99:200,0,323
ACOL01000001	29532	.	A	T	388.77	.	AC=1;AF=0.500;AN=2;BaseQRankSum=-0.933;ClippingRankSum=-0.020;DP=31;FS=0.000;MLEAC=1;MLEAF=0.500;MQ=41.87;MQ0=0;MQRankSum=0.258;QD=12.54;ReadPosRankSum=1.131;SOR=0.765	GT:AD:DP:GQ:PL	0/1:17,14:31:99:417,0,558
ACOL01000001	29626	.	A	T	158.73	.	AC=1;AF=0.500;AN=2;BaseQRankSum=-1.173;ClippingRankSum=-0.675;DP=24;FS=1.801;MLEAC=1;MLEAF=0.500;MQ=41.92;MQ0=0;MQRankSum=1.954;QD=6.61;ReadPosRankSum=0.533;SOR=1.402	GT:AD:DP:GQ:PL	0/1:14,10:24:99:196,0,374
ACOL01000001	29646	.	A	C	399.77	.	AC=1;AF=0.500;AN=2;BaseQRankSum=0.000;ClippingRankSum=-1.002;DP=22;FS=1.713;MLEAC=1;MLEAF=0.500;MQ=41.91;MQ0=0;MQRankSum=-1.336;QD=18.17;ReadPosRankSum=-0.267;SOR=0.355	GT:AD:DP:GQ:PL	0/1:9,13:22:99:428,0,290
ACOL01000001	29772	.	A	G	204.77	.	AC=1;AF=0.500;AN=2;BaseQRankSum=-0.933;ClippingRankSum=-0.844;DP=18;FS=2.003;MLEAC=1;MLEAF=0.500;MQ=41.78;MQ0=0;MQRankSum=0.311;QD=11.38;ReadPosRankSum=0.933;SOR=0.223	GT:AD:DP:GQ:PL	0/1:10,8:18:99:233,0,327
ACOL01000001	29844	.	C	T	285.77	.	AC=1;AF=0.500;AN=2;BaseQRankSum=-0.578;ClippingRankSum=0.933;DP=18;FS=4.359;MLEAC=1;MLEAF=0.500;MQ=42.00;MQ0=0;MQRankSum=-0.222;QD=15.88;ReadPosRankSum=0.755;SOR=0.169	GT:AD:DP:GQ:PL	0/1:8,10:18:99:314,0,262
ACOL01000001	29892	.	G	A	307.77	.	AC=1;AF=0.500;AN=2;BaseQRankSum=-0.286;ClippingRankSum=-0.776;DP=19;FS=1.871;MLEAC=1;MLEAF=0.500;MQ=42.00;MQ0=0;MQRankSum=0.449;QD=16.20;ReadPosRankSum=0.449;SOR=0.283	GT:AD:DP:GQ:PL	0/1:9,10:19:99:336,0,307
ACOL01000001	30601	.	G	A	78.77	.	AC=1;AF=0.500;AN=2;BaseQRankSum=0.061;ClippingRankSum=0.788;DP=16;FS=5.825;MLEAC=1;MLEAF=0.500;MQ=41.63;MQ0=0;MQRankSum=-1.031;QD=4.92;ReadPosRankSum=0.303;SOR=1.461	GT:AD:DP:GQ:PL	0/1:12,4:16:99:107,0,418
ACOL01000001	30701	.	TA	T	190.73	.	AC=1;AF=0.500;AN=2;BaseQRankSum=-1.097;ClippingRankSum=0.839;DP=14;FS=2.027;MLEAC=1;MLEAF=0.500;MQ=40.26;MQ0=0;MQRankSum=-0.452;QD=13.62;ReadPosRankSum=-0.581;SOR=1.329	GT:AD:DP:GQ:PL	0/1:8,6:14:99:228,0,318
ACOL01000001	30703	.	T	G	199.77	.	AC=1;AF=0.500;AN=2;BaseQRankSum=-0.581;ClippingRankSum=0.710;DP=14;FS=2.027;MLEAC=1;MLEAF=0.500;MQ=40.26;MQ0=0;MQRankSum=-0.710;QD=14.27;ReadPosRankSum=-0.581;SOR=1.329	GT:AD:DP:GQ:PL	0/1:8,6:14:99:228,0,318
ACOL01000001	30705	.	TA	T	280.73	.	AC=1;AF=0.500;AN=2;BaseQRankSum=0.627;ClippingRankSum=-0.386;DP=14;FS=2.027;MLEAC=1;MLEAF=0.500;MQ=40.26;MQ0=0;MQRankSum=1.625;QD=20.05;ReadPosRankSum=0.386;SOR=0.307	GT:AD:DP:GQ:PL	0/1:6,8:14:99:318,0,228
ACOL01000001	30708	.	G	A	289.77	.	AC=1;AF=0.500;AN=2;BaseQRankSum=0.965;ClippingRankSum=-0.386;DP=14;FS=2.027;MLEAC=1;MLEAF=0.500;MQ=40.26;MQ0=0;MQRankSum=1.365;QD=20.70;ReadPosRankSum=0.471;SOR=0.307	GT:AD:DP:GQ:PL	0/1:6,8:14:99:318,0,228
ACOL01000001	30733	.	T	C	156.77	.	AC=1;AF=0.500;AN=2;BaseQRankSum=0.968;ClippingRankSum=-0.452;DP=14;FS=0.000;MLEAC=1;MLEAF=0.500;MQ=40.26;MQ0=0;MQRankSum=0.839;QD=11.20;ReadPosRankSum=0.839;SOR=0.368	GT:AD:DP:GQ:PL	0/1:8,6:14:99:185,0,266
ACOL01000001	30826	.	T	TTTC	100.73	.	AC=1;AF=0.500;AN=2;BaseQRankSum=1.344;ClippingRankSum=0.636;DP=14;FS=0.000;MLEAC=1;MLEAF=0.500;MQ=41.72;MQ0=0;MQRankSum=1.909;QD=7.20;ReadPosRankSum=-0.636;SOR=1.112	GT:AD:DP:GQ:PL	0/1:10,4:14:99:138,0,499
ACOL01000001	31065	.	T	C	275.77	.	AC=1;AF=0.500;AN=2;BaseQRankSum=0.083;ClippingRankSum=0.582;DP=25;FS=7.132;MLEAC=1;MLEAF=0.500;MQ=41.77;MQ0=0;MQRankSum=-0.083;QD=11.03;ReadPosRankSum=0.915;SOR=0.090	GT:AD:DP:GQ:PL	0/1:15,10:25:99:304,0,447
ACOL01000001	31093	.	T	C	280.77	.	AC=1;AF=0.500;AN=2;BaseQRankSum=-1.142;ClippingRankSum=-0.732;DP=24;FS=10.371;MLEAC=1;MLEAF=0.500;MQ=41.76;MQ0=0;MQRankSum=-0.205;QD=11.70;ReadPosRankSum=1.200;SOR=0.728	GT:AD:DP:GQ:PL	0/1:14,10:24:99:309,0,489
ACOL01000001	31290	.	G	A	222.77	.	AC=1;AF=0.500;AN=2;BaseQRankSum=-0.444;ClippingRankSum=-0.648;DP=22;FS=2.046;MLEAC=1;MLEAF=0.500;MQ=41.91;MQ0=0;MQRankSum=-1.536;QD=10.13;ReadPosRankSum=0.512;SOR=0.223	GT:AD:DP:GQ:PL	0/1:14,8:22:99:251,0,488
ACOL01000001	31863	.	A	C	406.77	.	AC=1;AF=0.500;AN=2;BaseQRankSum=-0.304;ClippingRankSum=0.608;DP=20;FS=4.415;MLEAC=1;MLEAF=0.500;MQ=40.46;MQ0=0;MQRankSum=-3.115;QD=20.34;ReadPosRankSum=-0.608;SOR=1.750	GT:AD:DP:GQ:PL	0/1:9,11:20:99:435,0,499
ACOL01000001	31875	.	T	TAC	400.73	.	AC=1;AF=0.500;AN=2;BaseQRankSum=-0.206;ClippingRankSum=-1.362;DP=19;FS=4.242;MLEAC=1;MLEAF=0.500;MQ=40.37;MQ0=0;MQRankSum=-3.179;QD=21.09;ReadPosRankSum=-1.280;SOR=1.802	GT:AD:DP:GQ:PL	0/1:8,11:19:99:438,0,460
ACOL01000001	31878	.	AGT	A	400.73	.	AC=1;AF=0.500;AN=2;BaseQRankSum=1.362;ClippingRankSum=-1.858;DP=19;FS=4.242;MLEAC=1;MLEAF=0.500;MQ=40.37;MQ0=0;MQRankSum=-3.344;QD=21.09;ReadPosRankSum=-1.280;SOR=1.802	GT:AD:DP:GQ:PL	0/1:8,11:19:99:438,0,460
ACOL01000001	31891	.	T	C	442.77	.	AC=1;AF=0.500;AN=2;BaseQRankSum=1.352;ClippingRankSum=0.626;DP=22;FS=1.768;MLEAC=1;MLEAF=0.500;MQ=40.60;MQ0=0;MQRankSum=-2.868;QD=20.13;ReadPosRankSum=-0.758;SOR=1.445	GT:AD:DP:GQ:PL	0/1:10,12:22:99:471,0,548
ACOL01000001	31892	.	TA	T	433.73	.	AC=1;AF=0.500;AN=2;BaseQRankSum=1.877;ClippingRankSum=-1.016;DP=23;FS=1.674;MLEAC=1;MLEAF=0.500;MQ=40.66;MQ0=0;MQRankSum=-3.293;QD=18.86;ReadPosRankSum=-0.462;SOR=1.218	GT:AD:DP:GQ:PL	0/1:11,12:23:99:471,0,548
ACOL01000001	31912	.	T	C	358.77	.	AC=1;AF=0.500;AN=2;BaseQRankSum=1.725;ClippingRankSum=-0.176;DP=21;FS=0.000;MLEAC=1;MLEAF=0.500;MQ=40.53;MQ0=0;MQRankSum=-3.838;QD=17.08;ReadPosRankSum=-0.880;SOR=0.892	GT:AD:DP:GQ:PL	0/1:11,10:21:99:387,0,542
ACOL01000001	32186	.	A	T	270.77	.	AC=1;AF=0.500;AN=2;BaseQRankSum=1.610;ClippingRankSum=0.498;DP=24;FS=3.949;MLEAC=1;MLEAF=0.500;MQ=40.70;MQ0=0;MQRankSum=1.083;QD=11.28;ReadPosRankSum=1.259;SOR=0.188	GT:AD:DP:GQ:PL	0/1:14,10:24:99:299,0,419
ACOL01000001	32297	.	AG	A	118.73	.	AC=1;AF=0.500;AN=2;BaseQRankSum=0.106;ClippingRankSum=-2.011;DP=17;FS=0.000;MLEAC=1;MLEAF=0.500;MQ=40.15;MQ0=0;MQRankSum=-0.635;QD=6.98;ReadPosRankSum=0.423;SOR=0.814	GT:AD:DP:GQ:PL	0/1:9,7:16:99:156,0,482
ACOL01000001	32301	.	A	T	233.77	.	AC=1;AF=0.500;AN=2;BaseQRankSum=-0.635;ClippingRankSum=0.529;DP=16;FS=0.000;MLEAC=1;MLEAF=0.500;MQ=40.03;MQ0=0;MQRankSum=-0.212;QD=14.61;ReadPosRankSum=0.423;SOR=0.814	GT:AD:DP:GQ:PL	0/1:9,7:16:99:262,0,481
ACOL01000001	32303	.	A	G	233.77	.	AC=1;AF=0.500;AN=2;BaseQRankSum=-0.741;ClippingRankSum=-1.164;DP=16;FS=0.000;MLEAC=1;MLEAF=0.500;MQ=40.03;MQ0=0;MQRankSum=-1.059;QD=14.61;ReadPosRankSum=0.423;SOR=0.814	GT:AD:DP:GQ:PL	0/1:9,7:16:99:262,0,481
ACOL01000001	32337	.	G	A	164.77	.	AC=1;AF=0.500;AN=2;BaseQRankSum=-0.529;ClippingRankSum=1.588;DP=16;FS=2.115;MLEAC=1;MLEAF=0.500;MQ=40.03;MQ0=0;MQRankSum=-1.270;QD=10.30;ReadPosRankSum=-1.905;SOR=0.636	GT:AD:DP:GQ:PL	0/1:9,7:16:99:193,0,292
ACOL01000001	32407	.	G	A	363.73	.	AC=1;AF=0.500;AN=2;BaseQRankSum=-2.148;ClippingRankSum=-1.021;DP=23;FS=0.000;MLEAC=1;MLEAF=0.500;MQ=37.82;MQ0=0;MQRankSum=-2.993;QD=15.81;ReadPosRankSum=-1.162;SOR=0.495	GT:AD:DP:GQ:PL	0/1:12,11:23:99:401,0,625
ACOL01000001	32423	.	G	A	332.77	.	AC=1;AF=0.500;AN=2;BaseQRankSum=-2.671;ClippingRankSum=0.401;DP=22;FS=1.792;MLEAC=1;MLEAF=0.500;MQ=37.62;MQ0=0;MQRankSum=-3.940;QD=15.13;ReadPosRankSum=-0.200;SOR=0.307	GT:AD:DP:GQ:PL	0/1:13,9:22:99:361,0,732
ACOL01000001	32425	.	A	T	310.77	.	AC=1;AF=0.500;AN=2;BaseQRankSum=-2.738;ClippingRankSum=0.735;DP=22;FS=1.792;MLEAC=1;MLEAF=0.500;MQ=37.62;MQ0=0;MQRankSum=-3.940;QD=14.13;ReadPosRankSum=0.000;SOR=0.307	GT:AD:DP:GQ:PL	0/1:13,9:22:99:339,0,735
ACOL01000001	32432	.	T	C	313.77	.	AC=1;AF=0.500;AN=2;BaseQRankSum=0.036;ClippingRankSum=-1.173;DP=21;FS=1.719;MLEAC=1;MLEAF=0.500;MQ=37.40;MQ0=0;MQRankSum=-3.873;QD=14.94;ReadPosRankSum=0.178;SOR=0.368	GT:AD:DP:GQ:PL	0/1:12,9:21:99:342,0,693
ACOL01000001	32558	.	C	T	51.77	.	AC=1;AF=0.500;AN=2;BaseQRankSum=-0.979;ClippingRankSum=0.588;DP=15;FS=5.497;MLEAC=1;MLEAF=0.500;MQ=39.93;MQ0=0;MQRankSum=-0.457;QD=3.45;ReadPosRankSum=0.326;SOR=1.479	GT:AD:DP:GQ:PL	0/1:11,4:15:80:80,0,390
ACOL01000001	32594	.	A	G	84.77	.	AC=1;AF=0.500;AN=2;BaseQRankSum=-0.289;ClippingRankSum=-1.599;DP=12;FS=10.925;MLEAC=1;MLEAF=0.500;MQ=40.80;MQ0=0;MQRankSum=-0.536;QD=7.06;ReadPosRankSum=0.289;SOR=3.236	GT:AD:DP:GQ:PL	0/1:8,4:12:99:113,0,279
ACOL01000001	32713	.	T	C	208.77	.	AC=1;AF=0.500;AN=2;BaseQRankSum=0.439;ClippingRankSum=-1.317;DP=17;FS=8.141;MLEAC=1;MLEAF=0.500;MQ=42.00;MQ0=0;MQRankSum=0.537;QD=12.28;ReadPosRankSum=1.610;SOR=1.447	GT:AD:DP:GQ:PL	0/1:10,7:17:99:237,0,333
ACOL01000001	32827	.	C	T	112.77	.	AC=1;AF=0.500;AN=2;BaseQRankSum=0.289;ClippingRankSum=-0.701;DP=20;FS=4.738;MLEAC=1;MLEAF=0.500;MQ=42.00;MQ0=0;MQRankSum=0.371;QD=5.64;ReadPosRankSum=-0.619;SOR=1.144	GT:AD:DP:GQ:PL	0/1:14,6:20:99:141,0,445
ACOL01000001	32893	.	G	A	123.77	.	AC=1;AF=0.500;AN=2;BaseQRankSum=0.113;ClippingRankSum=-0.680;DP=16;FS=2.246;MLEAC=1;MLEAF=0.500;MQ=42.00;MQ0=0;MQRankSum=-1.359;QD=7.74;ReadPosRankSum=-0.340;SOR=0.774	GT:AD:DP:GQ:PL	0/1:11,5:16:99:152,0,397
ACOL01000001	33167	.	C	T	102.77	.	AC=1;AF=0.500;AN=2;BaseQRankSum=-2.989;ClippingRankSum=-1.449;DP=18;FS=0.000;MLEAC=1;MLEAF=0.500;MQ=41.89;MQ0=0;MQRankSum=0.634;QD=5.71;ReadPosRankSum=0.453;SOR=0.582	GT:AD:DP:GQ:PL	0/1:11,7:18:99:131,0,369
ACOL01000001	33274	.	A	T	74.77	.	AC=1;AF=0.500;AN=2;BaseQRankSum=-1.202;ClippingRankSum=-1.202;DP=14;FS=2.836;MLEAC=1;MLEAF=0.500;MQ=42.00;MQ0=0;MQRankSum=-1.909;QD=5.34;ReadPosRankSum=1.202;SOR=0.105	GT:AD:DP:GQ:PL	0/1:10,4:14:99:103,0,350
ACOL01000001	33451	.	AT	A	33.73	.	AC=1;AF=0.500;AN=2;BaseQRankSum=-2.054;ClippingRankSum=0.573;DP=9;FS=2.808;MLEAC=1;MLEAF=0.500;MQ=42.00;MQ0=0;MQRankSum=-0.573;QD=3.75;ReadPosRankSum=-1.203;SOR=0.959	GT:AD:DP:GQ:PL	0/1:6,3:9:71:71,0,169
ACOL01000001	33605	.	T	C	101.77	.	AC=1;AF=0.500;AN=2;BaseQRankSum=-1.133;ClippingRankSum=-0.365;DP=11;FS=5.441;MLEAC=1;MLEAF=0.500;MQ=41.82;MQ0=0;MQRankSum=-0.365;QD=9.25;ReadPosRankSum=0.741;SOR=1.472	GT:AD:DP:GQ:PL	0/1:6,4:10:99:130,0,222
ACOL01000001	33665	.	TA	T	45.73	.	AC=1;AF=0.500;AN=2;BaseQRankSum=-0.077;ClippingRankSum=0.386;DP=13;FS=2.522;MLEAC=1;MLEAF=0.500;MQ=41.85;MQ0=0;MQRankSum=0.540;QD=3.52;ReadPosRankSum=-0.540;SOR=1.546	GT:AD:DP:GQ:PL	0/1:9,4:13:83:83,0,230
ACOL01000001	33731	.	C	A	220.77	.	AC=1;AF=0.500;AN=2;BaseQRankSum=-0.906;ClippingRankSum=0.181;DP=18;FS=8.495;MLEAC=1;MLEAF=0.500;MQ=41.89;MQ0=0;MQRankSum=-0.181;QD=12.26;ReadPosRankSum=-0.181;SOR=0.502	GT:AD:DP:GQ:PL	0/1:11,7:18:99:249,0,441
ACOL01000001	33741	.	T	G	190.77	.	AC=1;AF=0.500;AN=2;BaseQRankSum=-2.161;ClippingRankSum=-0.050;DP=17;FS=5.528;MLEAC=1;MLEAF=0.500;MQ=41.88;MQ0=0;MQRankSum=-0.251;QD=11.22;ReadPosRankSum=0.251;SOR=0.086	GT:AD:DP:GQ:PL	0/1:11,6:17:99:219,0,444
ACOL01000001	33807	.	AT	A	60.73	.	AC=1;AF=0.500;AN=2;BaseQRankSum=-3.142;ClippingRankSum=-0.786;DP=20;FS=28.682;MLEAC=1;MLEAF=0.500;MQ=42.00;MQ0=0;MQRankSum=0.786;QD=3.04;ReadPosRankSum=-2.008;SOR=3.585	GT:AD:DP:GQ:PL	0/1:15,5:20:98:98,0,478
ACOL01000001	33818	.	T	TA	144.73	.	AC=1;AF=0.500;AN=2;BaseQRankSum=2.281;ClippingRankSum=0.471;DP=22;FS=1.833;MLEAC=1;MLEAF=0.500;MQ=41.91;MQ0=0;MQRankSum=0.326;QD=6.58;ReadPosRankSum=0.760;SOR=1.230	GT:AD:DP:GQ:PL	0/1:13,8:21:99:182,0,408
ACOL01000001	34051	.	T	A	245.77	.	AC=1;AF=0.500;AN=2;BaseQRankSum=-1.010;ClippingRankSum=-1.491;DP=17;FS=0.000;MLEAC=1;MLEAF=0.500;MQ=41.54;MQ0=0;MQRankSum=-2.069;QD=14.46;ReadPosRankSum=-0.048;SOR=0.551	GT:AD:DP:GQ:PL	0/1:9,8:17:99:274,0,354
ACOL01000001	34066	.	C	T	235.77	.	AC=1;AF=0.500;AN=2;BaseQRankSum=0.732;ClippingRankSum=0.146;DP=17;FS=0.000;MLEAC=1;MLEAF=0.500;MQ=41.54;MQ0=0;MQRankSum=-1.220;QD=13.87;ReadPosRankSum=0.927;SOR=1.112	GT:AD:DP:GQ:PL	0/1:10,7:17:99:264,0,396
ACOL01000001	34134	.	A	T	130.77	.	AC=1;AF=0.500;AN=2;BaseQRankSum=0.323;ClippingRankSum=-1.226;DP=14;FS=2.363;MLEAC=1;MLEAF=0.500;MQ=41.30;MQ0=0;MQRankSum=-2.647;QD=9.34;ReadPosRankSum=2.517;SOR=0.169	GT:AD:DP:GQ:PL	0/1:8,6:14:99:159,0,195
ACOL01000001	34209	.	T	C	250.77	.	AC=1;AF=0.500;AN=2;BaseQRankSum=-0.529;ClippingRankSum=-1.461;DP=13;FS=0.000;MLEAC=1;MLEAF=0.500;MQ=41.09;MQ0=0;MQRankSum=-2.367;QD=19.29;ReadPosRankSum=-0.380;SOR=0.631	GT:AD:DP:GQ:PL	0/1:5,7:12:99:279,0,218
ACOL01000001	34360	.	A	G	193.77	.	AC=1;AF=0.500;AN=2;BaseQRankSum=0.253;ClippingRankSum=-0.181;DP=21;FS=4.123;MLEAC=1;MLEAF=0.500;MQ=40.31;MQ0=0;MQRankSum=-0.905;QD=9.23;ReadPosRankSum=0.616;SOR=0.991	GT:AD:DP:GQ:PL	0/1:13,8:21:99:222,0,394
ACOL01000001	34512	.	C	A	282.77	.	AC=1;AF=0.500;AN=2;BaseQRankSum=-0.533;ClippingRankSum=1.092;DP=13;FS=2.920;MLEAC=1;MLEAF=0.500;MQ=41.85;MQ0=0;MQRankSum=0.000;QD=21.75;ReadPosRankSum=0.817;SOR=2.303	GT:AD:DP:GQ:PL	0/1:5,8:13:99:311,0,226
ACOL01000001	34534	.	T	C	238.77	.	AC=1;AF=0.500;AN=2;BaseQRankSum=0.555;ClippingRankSum=-0.312;DP=13;FS=2.522;MLEAC=1;MLEAF=0.500;MQ=41.85;MQ0=0;MQRankSum=-1.093;QD=18.37;ReadPosRankSum=0.811;SOR=1.688	GT:AD:DP:GQ:PL	0/1:6,7:13:99:267,0,255
ACOL01000001	34564	.	G	A	149.77	.	AC=1;AF=0.500;AN=2;BaseQRankSum=0.259;ClippingRankSum=1.378;DP=12;FS=0.000;MLEAC=1;MLEAF=0.500;MQ=41.84;MQ0=0;MQRankSum=0.000;QD=12.48;ReadPosRankSum=0.259;SOR=1.445	GT:AD:DP:GQ:PL	0/1:6,6:12:99:178,0,196
ACOL01000001	34670	.	C	T	148.77	.	AC=1;AF=0.500;AN=2;BaseQRankSum=-0.813;ClippingRankSum=-0.813;DP=16;FS=2.171;MLEAC=1;MLEAF=0.500;MQ=41.76;MQ0=0;MQRankSum=-0.922;QD=9.30;ReadPosRankSum=-1.356;SOR=0.223	GT:AD:DP:GQ:PL	0/1:10,6:16:99:177,0,344
ACOL01000001	34760	.	A	T	188.77	.	AC=1;AF=0.500;AN=2;BaseQRankSum=-1.973;ClippingRankSum=-0.048;DP=17;FS=8.820;MLEAC=1;MLEAF=0.500;MQ=41.16;MQ0=0;MQRankSum=0.529;QD=11.10;ReadPosRankSum=0.818;SOR=0.407	GT:AD:DP:GQ:PL	0/1:8,9:17:99:217,0,285
ACOL01000001	34852	.	C	T	368.77	.	AC=1;AF=0.500;AN=2;BaseQRankSum=-2.551;ClippingRankSum=-0.598;DP=23;FS=0.000;MLEAC=1;MLEAF=0.500;MQ=41.21;MQ0=0;MQRankSum=-0.031;QD=16.03;ReadPosRankSum=1.480;SOR=0.765	GT:AD:DP:GQ:PL	0/1:9,14:23:99:397,0,298
ACOL01000001	35363	.	GA	G	140.73	.	AC=1;AF=0.500;AN=2;BaseQRankSum=-1.099;ClippingRankSum=-0.868;DP=16;FS=2.158;MLEAC=1;MLEAF=0.500;MQ=41.88;MQ0=0;MQRankSum=-0.868;QD=8.80;ReadPosRankSum=-0.752;SOR=1.609	GT:AD:DP:GQ:PL	0/1:8,7:15:99:178,0,207
ACOL01000001	35454	.	T	C	227.77	.	AC=1;AF=0.500;AN=2;BaseQRankSum=-0.702;ClippingRankSum=-0.372;DP=19;FS=0.000;MLEAC=1;MLEAF=0.500;MQ=41.90;MQ0=0;MQRankSum=-0.619;QD=11.99;ReadPosRankSum=-1.197;SOR=0.976	GT:AD:DP:GQ:PL	0/1:11,8:19:99:256,0,397
ACOL01000001	35648	.	GA	G	61.73	.	AC=1;AF=0.500;AN=2;BaseQRankSum=-2.546;ClippingRankSum=1.003;DP=13;FS=6.929;MLEAC=1;MLEAF=0.500;MQ=42.00;MQ0=0;MQRankSum=0.231;QD=4.75;ReadPosRankSum=-0.077;SOR=0.048	GT:AD:DP:GQ:PL	0/1:9,4:13:99:99,0,262
ACOL01000001	35677	.	TA	T	163.73	.	AC=1;AF=0.500;AN=2;BaseQRankSum=-0.405;ClippingRankSum=-0.405;DP=15;FS=0.000;MLEAC=1;MLEAF=0.500;MQ=42.00;MQ0=0;MQRankSum=-1.331;QD=10.92;ReadPosRankSum=0.752;SOR=1.022	GT:AD:DP:GQ:PL	0/1:8,7:15:99:201,0,200
ACOL01000001	35925	.	AAC	A	100.73	.	AC=1;AF=0.500;AN=2;BaseQRankSum=1.362;ClippingRankSum=0.619;DP=23;FS=0.000;MLEAC=1;MLEAF=0.500;MQ=41.92;MQ0=0;MQRankSum=0.784;QD=4.38;ReadPosRankSum=-0.124;SOR=0.941	GT:AD:DP:GQ:PL	0/1:16,5:21:99:138,0,647
ACOL01000001	36289	.	T	C	153.77	.	AC=1;AF=0.500;AN=2;BaseQRankSum=-0.177;ClippingRankSum=-0.059;DP=15;FS=9.249;MLEAC=1;MLEAF=0.500;MQ=41.05;MQ0=0;MQRankSum=-0.884;QD=10.25;ReadPosRankSum=-1.002;SOR=2.233	GT:AD:DP:GQ:PL	0/1:9,6:15:99:182,0,307
ACOL01000001	36410	.	C	T	324.77	.	AC=1;AF=0.500;AN=2;BaseQRankSum=-0.131;ClippingRankSum=0.722;DP=22;FS=3.757;MLEAC=1;MLEAF=0.500;MQ=41.82;MQ0=0;MQRankSum=1.707;QD=14.76;ReadPosRankSum=0.788;SOR=1.552	GT:AD:DP:GQ:PL	0/1:11,11:22:99:353,0,375
ACOL01000001	36784	.	A	T	146.77	.	AC=1;AF=0.500;AN=2;BaseQRankSum=-0.452;ClippingRankSum=-0.452;DP=17;FS=0.000;MLEAC=1;MLEAF=0.500;MQ=41.04;MQ0=0;MQRankSum=0.955;QD=8.63;ReadPosRankSum=-0.955;SOR=0.437	GT:AD:DP:GQ:PL	0/1:11,6:17:99:175,0,357
ACOL01000001	36930	.	G	A	124.77	.	AC=1;AF=0.500;AN=2;BaseQRankSum=0.103;ClippingRankSum=0.336;DP=10;FS=0.000;MLEAC=1;MLEAF=0.500;MQ=39.69;MQ0=0;MQRankSum=0.103;QD=12.48;ReadPosRankSum=1.951;SOR=0.850	GT:AD:DP:GQ:PL	0/1:5,5:10:99:153,0,148
ACOL01000001	37247	.	T	C	106.73	.	AC=1;AF=0.500;AN=2;BaseQRankSum=0.000;ClippingRankSum=-0.978;DP=13;FS=5.756;MLEAC=1;MLEAF=0.500;MQ=41.70;MQ0=0;MQRankSum=-0.533;QD=8.21;ReadPosRankSum=0.978;SOR=1.901	GT:AD:DP:GQ:PL	0/1:8,5:13:99:144,0,259
ACOL01000001	37522	.	C	T	372.77	.	AC=1;AF=0.500;AN=2;BaseQRankSum=-0.038;ClippingRankSum=0.345;DP=32;FS=1.397;MLEAC=1;MLEAF=0.500;MQ=42.00;MQ0=0;MQRankSum=0.000;QD=11.65;ReadPosRankSum=-0.460;SOR=1.051	GT:AD:DP:GQ:PL	0/1:19,13:32:99:401,0,630
ACOL01000001	37778	.	C	CT	40.73	.	AC=1;AF=0.500;AN=2;BaseQRankSum=-2.053;ClippingRankSum=-0.271;DP=25;FS=2.291;MLEAC=1;MLEAF=0.500;MQ=41.84;MQ0=0;MQRankSum=0.349;QD=1.63;ReadPosRankSum=0.658;SOR=1.546	GT:AD:DP:GQ:PL	0/1:20,4:24:78:78,0,719
ACOL01000001	37897	.	G	A	194.77	.	AC=1;AF=0.500;AN=2;BaseQRankSum=1.122;ClippingRankSum=-1.025;DP=18;FS=0.000;MLEAC=1;MLEAF=0.500;MQ=40.99;MQ0=0;MQRankSum=0.049;QD=10.82;ReadPosRankSum=-1.220;SOR=0.586	GT:AD:DP:GQ:PL	0/1:10,7:17:99:223,0,331
ACOL01000001	38165	.	A	G	356.77	.	AC=1;AF=0.500;AN=2;BaseQRankSum=2.127;ClippingRankSum=0.684;DP=20;FS=1.740;MLEAC=1;MLEAF=0.500;MQ=41.90;MQ0=0;MQRankSum=0.684;QD=17.84;ReadPosRankSum=1.140;SOR=0.368	GT:AD:DP:GQ:PL	0/1:9,11:20:99:385,0,277
ACOL01000001	38230	.	G	A	238.77	.	AC=1;AF=0.500;AN=2;BaseQRankSum=0.000;ClippingRankSum=0.000;DP=20;FS=0.000;MLEAC=1;MLEAF=0.500;MQ=42.00;MQ0=0;MQRankSum=-0.304;QD=11.94;ReadPosRankSum=1.823;SOR=0.473	GT:AD:DP:GQ:PL	0/1:11,9:20:99:267,0,382
ACOL01000001	38519	.	C	A	245.77	.	AC=1;AF=0.500;AN=2;BaseQRankSum=1.263;ClippingRankSum=-0.034;DP=22;FS=0.000;MLEAC=1;MLEAF=0.500;MQ=41.26;MQ0=0;MQRankSum=1.194;QD=11.17;ReadPosRankSum=0.307;SOR=0.693	GT:AD:DP:GQ:PL	0/1:14,8:22:99:274,0,555
ACOL01000001	38521	.	G	A	245.77	.	AC=1;AF=0.500;AN=2;BaseQRankSum=1.919;ClippingRankSum=0.326;DP=21;FS=0.000;MLEAC=1;MLEAF=0.500;MQ=41.23;MQ0=0;MQRankSum=0.326;QD=11.70;ReadPosRankSum=0.471;SOR=0.569	GT:AD:DP:GQ:PL	0/1:13,8:21:99:274,0,555
ACOL01000001	38542	.	C	T	388.77	.	AC=1;AF=0.500;AN=2;BaseQRankSum=0.031;ClippingRankSum=0.527;DP=23;FS=3.963;MLEAC=1;MLEAF=0.500;MQ=41.29;MQ0=0;MQRankSum=-1.395;QD=16.90;ReadPosRankSum=0.217;SOR=0.442	GT:AD:DP:GQ:PL	0/1:10,13:23:99:417,0,319
ACOL01000001	38652	.	C	T	304.77	.	AC=1;AF=0.500;AN=2;BaseQRankSum=0.311;ClippingRankSum=-0.311;DP=18;FS=7.259;MLEAC=1;MLEAF=0.500;MQ=42.00;MQ0=0;MQRankSum=-0.933;QD=16.93;ReadPosRankSum=0.666;SOR=0.763	GT:AD:DP:GQ:PL	0/1:8,10:18:99:333,0,250
ACOL01000001	38886	.	G	A	126.77	.	AC=1;AF=0.500;AN=2;BaseQRankSum=-1.115;ClippingRankSum=-0.041;DP=19;FS=4.534;MLEAC=1;MLEAF=0.500;MQ=41.11;MQ0=0;MQRankSum=1.115;QD=6.67;ReadPosRankSum=-0.372;SOR=1.821	GT:AD:DP:GQ:PL	0/1:11,8:19:99:155,0,337
ACOL01000001	38973	.	A	G	174.77	.	AC=1;AF=0.500;AN=2;BaseQRankSum=1.954;ClippingRankSum=1.093;DP=13;FS=0.000;MLEAC=1;MLEAF=0.500;MQ=42.00;MQ0=0;MQRankSum=0.101;QD=13.44;ReadPosRankSum=1.493;SOR=1.179	GT:AD:DP:GQ:PL	0/1:7,6:13:99:203,0,207
ACOL01000001	39066	.	C	T	214.77	.	AC=1;AF=0.500;AN=2;BaseQRankSum=0.377;ClippingRankSum=1.369;DP=13;FS=0.000;MLEAC=1;MLEAF=0.500;MQ=42.00;MQ0=0;MQRankSum=0.101;QD=16.52;ReadPosRankSum=-0.811;SOR=0.446	GT:AD:DP:GQ:PL	0/1:6,7:13:99:243,0,231
ACOL01000001	39084	.	T	C	136.77	.	AC=1;AF=0.500;AN=2;BaseQRankSum=-0.452;ClippingRankSum=-0.194;DP=14;FS=0.000;MLEAC=1;MLEAF=0.500;MQ=42.00;MQ0=0;MQRankSum=0.839;QD=9.77;ReadPosRankSum=1.226;SOR=0.804	GT:AD:DP:GQ:PL	0/1:8,6:14:99:165,0,335
ACOL01000001	39431	.	T	C	244.77	.	AC=1;AF=0.500;AN=2;BaseQRankSum=0.556;ClippingRankSum=-1.142;DP=24;FS=0.000;MLEAC=1;MLEAF=0.500;MQ=42.00;MQ0=0;MQRankSum=-0.322;QD=10.20;ReadPosRankSum=1.259;SOR=0.534	GT:AD:DP:GQ:PL	0/1:14,10:24:99:273,0,385
ACOL01000001	39506	.	C	T	335.77	.	AC=1;AF=0.500;AN=2;BaseQRankSum=-0.919;ClippingRankSum=0.394;DP=22;FS=1.740;MLEAC=1;MLEAF=0.500;MQ=41.35;MQ0=0;MQRankSum=0.066;QD=15.26;ReadPosRankSum=0.000;SOR=0.561	GT:AD:DP:GQ:PL	0/1:11,11:22:99:364,0,381
ACOL01000001	39544	.	TA	T	78.73	.	AC=1;AF=0.500;AN=2;BaseQRankSum=-2.167;ClippingRankSum=-0.500;DP=24;FS=4.471;MLEAC=1;MLEAF=0.500;MQ=42.00;MQ0=0;MQRankSum=0.500;QD=3.28;ReadPosRankSum=0.700;SOR=1.170	GT:AD:DP:GQ:PL	0/1:18,6:24:99:116,0,523
ACOL01000001	39659	.	G	A	82.77	.	AC=1;AF=0.500;AN=2;BaseQRankSum=-2.386;ClippingRankSum=0.668;DP=25;FS=7.952;MLEAC=1;MLEAF=0.500;MQ=40.16;MQ0=0;MQRankSum=-1.941;QD=3.31;ReadPosRankSum=-1.050;SOR=2.258	GT:AD:DP:GQ:PL	0/1:19,6:25:99:111,0,579
ACOL01000001	39746	.	T	C	196.77	.	AC=1;AF=0.500;AN=2;BaseQRankSum=-1.709;ClippingRankSum=0.766;DP=15;FS=3.136;MLEAC=1;MLEAF=0.500;MQ=35.66;MQ0=0;MQRankSum=-2.534;QD=13.12;ReadPosRankSum=-0.412;SOR=2.066	GT:AD:DP:GQ:PL	0/1:9,6:15:99:225,0,458
ACOL01000001	39749	.	G	A	196.77	.	AC=1;AF=0.500;AN=2;BaseQRankSum=-0.766;ClippingRankSum=-1.827;DP=15;FS=3.136;MLEAC=1;MLEAF=0.500;MQ=35.66;MQ0=0;MQRankSum=-2.534;QD=13.12;ReadPosRankSum=-1.473;SOR=2.066	GT:AD:DP:GQ:PL	0/1:9,6:15:99:225,0,458
ACOL01000001	39752	.	A	T	196.77	.	AC=1;AF=0.500;AN=2;BaseQRankSum=-0.884;ClippingRankSum=-0.295;DP=15;FS=3.136;MLEAC=1;MLEAF=0.500;MQ=35.66;MQ0=0;MQRankSum=-2.652;QD=13.12;ReadPosRankSum=-0.766;SOR=2.066	GT:AD:DP:GQ:PL	0/1:9,6:15:99:225,0,458
ACOL01000001	39754	.	G	A	196.77	.	AC=1;AF=0.500;AN=2;BaseQRankSum=-1.473;ClippingRankSum=-0.766;DP=15;FS=3.136;MLEAC=1;MLEAF=0.500;MQ=35.66;MQ0=0;MQRankSum=-2.534;QD=13.12;ReadPosRankSum=-0.648;SOR=2.066	GT:AD:DP:GQ:PL	0/1:9,6:15:99:225,0,458
ACOL01000001	39809	.	T	C	190.77	.	AC=1;AF=0.500;AN=2;BaseQRankSum=0.705;ClippingRankSum=-1.573;DP=16;FS=0.000;MLEAC=1;MLEAF=0.500;MQ=36.09;MQ0=0;MQRankSum=-2.766;QD=11.92;ReadPosRankSum=0.488;SOR=1.179	GT:AD:DP:GQ:PL	0/1:10,6:16:99:219,0,542
ACOL01000001	39812	.	G	A	190.77	.	AC=1;AF=0.500;AN=2;BaseQRankSum=1.759;ClippingRankSum=0.050;DP=17;FS=2.218;MLEAC=1;MLEAF=0.500;MQ=36.46;MQ0=0;MQRankSum=-2.864;QD=11.22;ReadPosRankSum=0.955;SOR=1.508	GT:AD:DP:GQ:PL	0/1:11,6:17:99:219,0,542
ACOL01000001	39827	.	A	T	232.77	.	AC=1;AF=0.500;AN=2;BaseQRankSum=1.610;ClippingRankSum=0.927;DP=17;FS=0.000;MLEAC=1;MLEAF=0.500;MQ=37.32;MQ0=0;MQRankSum=-3.464;QD=13.69;ReadPosRankSum=0.830;SOR=1.112	GT:AD:DP:GQ:PL	0/1:10,7:17:99:261,0,539
ACOL01000001	39842	.	A	G	235.77	.	AC=1;AF=0.500;AN=2;BaseQRankSum=1.164;ClippingRankSum=1.164;DP=16;FS=1.987;MLEAC=1;MLEAF=0.500;MQ=37.00;MQ0=0;MQRankSum=-3.387;QD=14.74;ReadPosRankSum=0.847;SOR=1.329	GT:AD:DP:GQ:PL	0/1:9,7:16:99:264,0,468
ACOL01000001	39854	.	A	G	232.77	.	AC=1;AF=0.500;AN=2;BaseQRankSum=0.453;ClippingRankSum=0.000;DP=18;FS=4.359;MLEAC=1;MLEAF=0.500;MQ=37.59;MQ0=0;MQRankSum=-3.532;QD=12.93;ReadPosRankSum=1.268;SOR=1.555	GT:AD:DP:GQ:PL	0/1:11,7:18:99:261,0,498
ACOL01000001	39881	.	G	A	316.77	.	AC=1;AF=0.500;AN=2;BaseQRankSum=-0.152;ClippingRankSum=-0.836;DP=20;FS=4.320;MLEAC=1;MLEAF=0.500;MQ=38.06;MQ0=0;MQRankSum=-2.659;QD=15.84;ReadPosRankSum=0.152;SOR=1.239	GT:AD:DP:GQ:PL	0/1:11,9:20:99:345,0,520
ACOL01000001	39884	.	A	G	316.77	.	AC=1;AF=0.500;AN=2;BaseQRankSum=-0.456;ClippingRankSum=0.076;DP=20;FS=4.320;MLEAC=1;MLEAF=0.500;MQ=38.06;MQ0=0;MQRankSum=-2.127;QD=15.84;ReadPosRankSum=-0.304;SOR=1.239	GT:AD:DP:GQ:PL	0/1:11,9:20:99:345,0,520
ACOL01000001	39973	.	G	A	309.77	.	AC=1;AF=0.500;AN=2;BaseQRankSum=-0.231;ClippingRankSum=-0.033;DP=22;FS=4.193;MLEAC=1;MLEAF=0.500;MQ=39.74;MQ0=0;MQRankSum=2.341;QD=14.08;ReadPosRankSum=0.692;SOR=1.802	GT:AD:DP:GQ:PL	0/1:12,10:22:99:338,0,451
ACOL01000001	39989	.	A	T	297.77	.	AC=1;AF=0.500;AN=2;BaseQRankSum=-0.758;ClippingRankSum=-0.560;DP=22;FS=1.897;MLEAC=1;MLEAF=0.500;MQ=40.42;MQ0=0;MQRankSum=-1.550;QD=13.53;ReadPosRankSum=-0.231;SOR=0.307	GT:AD:DP:GQ:PL	0/1:10,12:22:99:326,0,384
ACOL01000001	40055	.	A	G	378.77	.	AC=1;AF=0.500;AN=2;BaseQRankSum=1.262;ClippingRankSum=-0.831;DP=23;FS=0.000;MLEAC=1;MLEAF=0.500;MQ=41.92;MQ0=0;MQRankSum=0.892;QD=16.47;ReadPosRankSum=0.339;SOR=0.804	GT:AD:DP:GQ:PL	0/1:11,12:23:99:407,0,335
ACOL01000001	40315	.	T	C	58.77	.	AC=1;AF=0.500;AN=2;BaseQRankSum=0.566;ClippingRankSum=0.566;DP=11;FS=3.090;MLEAC=1;MLEAF=0.500;MQ=42.00;MQ0=0;MQRankSum=0.382;QD=5.34;ReadPosRankSum=0.382;SOR=2.093	GT:AD:DP:GQ:PL	0/1:8,3:11:87:87,0,289
ACOL01000001	40435	.	C	A	189.77	.	AC=1;AF=0.500;AN=2;BaseQRankSum=0.211;ClippingRankSum=-0.549;DP=19;FS=0.000;MLEAC=1;MLEAF=0.500;MQ=42.00;MQ0=0;MQRankSum=0.972;QD=9.99;ReadPosRankSum=0.127;SOR=0.941	GT:AD:DP:GQ:PL	0/1:12,7:19:99:218,0,420
ACOL01000001	40547	.	G	GT	50.73	.	AC=1;AF=0.500;AN=2;BaseQRankSum=-1.120;ClippingRankSum=-1.120;DP=21;FS=10.447;MLEAC=1;MLEAF=0.500;MQ=41.23;MQ0=0;MQRankSum=0.582;QD=2.42;ReadPosRankSum=-0.672;SOR=3.240	GT:AD:DP:GQ:PL	0/1:17,4:21:88:88,0,623
ACOL01000001	41066	.	A	G	209.77	.	AC=1;AF=0.500;AN=2;BaseQRankSum=-0.031;ClippingRankSum=0.765;DP=24;FS=1.718;MLEAC=1;MLEAF=0.500;MQ=41.32;MQ0=0;MQRankSum=0.704;QD=8.74;ReadPosRankSum=1.868;SOR=0.340	GT:AD:DP:GQ:PL	0/1:16,8:24:99:238,0,493
ACOL01000001	41894	.	C	T	273.77	.	AC=1;AF=0.500;AN=2;BaseQRankSum=-2.156;ClippingRankSum=0.162;DP=26;FS=3.674;MLEAC=1;MLEAF=0.500;MQ=41.22;MQ0=0;MQRankSum=0.701;QD=10.53;ReadPosRankSum=0.970;SOR=1.354	GT:AD:DP:GQ:PL	0/1:17,9:26:99:302,0,685
ACOL01000001	41897	.	C	T	273.77	.	AC=1;AF=0.500;AN=2;BaseQRankSum=-2.937;ClippingRankSum=-0.778;DP=27;FS=1.583;MLEAC=1;MLEAF=0.500;MQ=41.25;MQ0=0;MQRankSum=-0.628;QD=10.14;ReadPosRankSum=0.778;SOR=1.019	GT:AD:DP:GQ:PL	0/1:17,10:27:99:302,0,685
ACOL01000001	42591	.	A	T	431.77	.	AC=1;AF=0.500;AN=2;BaseQRankSum=-2.176;ClippingRankSum=1.339;DP=30;FS=0.000;MLEAC=1;MLEAF=0.500;MQ=41.38;MQ0=0;MQRankSum=0.084;QD=14.39;ReadPosRankSum=0.753;SOR=0.525	GT:AD:DP:GQ:PL	0/1:17,13:30:99:460,0,1162
ACOL01000001	42594	.	C	T	404.77	.	AC=1;AF=0.500;AN=2;BaseQRankSum=0.021;ClippingRankSum=-0.953;DP=30;FS=1.484;MLEAC=1;MLEAF=0.500;MQ=41.38;MQ0=0;MQRankSum=-0.148;QD=13.49;ReadPosRankSum=1.588;SOR=0.368	GT:AD:DP:GQ:PL	0/1:18,12:30:99:433,0,1165
ACOL01000001	42595	.	G	T	404.77	.	AC=1;AF=0.500;AN=2;BaseQRankSum=-0.148;ClippingRankSum=0.106;DP=30;FS=1.484;MLEAC=1;MLEAF=0.500;MQ=41.38;MQ0=0;MQRankSum=-0.572;QD=13.49;ReadPosRankSum=0.953;SOR=0.368	GT:AD:DP:GQ:PL	0/1:18,12:30:99:433,0,1165
ACOL01000001	43902	.	G	T	344.77	.	AC=1;AF=0.500;AN=2;BaseQRankSum=0.400;ClippingRankSum=-0.646;DP=23;FS=1.648;MLEAC=1;MLEAF=0.500;MQ=42.00;MQ0=0;MQRankSum=0.031;QD=14.99;ReadPosRankSum=0.215;SOR=0.654	GT:AD:DP:GQ:PL	0/1:12,11:23:99:373,0,404
ACOL01000001	43935	.	A	AT	43.73	.	AC=1;AF=0.500;AN=2;BaseQRankSum=-1.926;ClippingRankSum=-0.224;DP=21;FS=0.000;MLEAC=1;MLEAF=0.500;MQ=42.00;MQ0=0;MQRankSum=-0.672;QD=2.08;ReadPosRankSum=0.582;SOR=1.136	GT:AD:DP:GQ:PL	0/1:17,4:21:81:81,0,564
ACOL01000001	44537	.	C	T	231.77	.	AC=1;AF=0.500;AN=2;BaseQRankSum=-1.732;ClippingRankSum=-0.850;DP=23;FS=11.129;MLEAC=1;MLEAF=0.500;MQ=42.00;MQ0=0;MQRankSum=-1.606;QD=10.08;ReadPosRankSum=-0.409;SOR=1.155	GT:AD:DP:GQ:PL	0/1:14,9:23:99:260,0,487
ACOL01000001	45151	.	GTAAAAATTTTACCATTAATAAATT	G	49.73	.	AC=1;AF=0.500;AN=2;BaseQRankSum=-2.287;ClippingRankSum=-0.807;DP=16;FS=0.000;MLEAC=1;MLEAF=0.500;MQ=39.15;MQ0=0;MQRankSum=-2.691;QD=3.11;ReadPosRankSum=1.480;SOR=0.693	GT:AD:DP:GQ:PL	0/1:13,3:16:87:87,0,854
ACOL01000001	46649	.	A	AT	133.73	.	AC=1;AF=0.500;AN=2;BaseQRankSum=0.537;ClippingRankSum=-0.634;DP=18;FS=0.000;MLEAC=1;MLEAF=0.500;MQ=41.67;MQ0=0;MQRankSum=1.610;QD=7.43;ReadPosRankSum=-1.513;SOR=0.941	GT:AD:DP:GQ:PL	0/1:10,7:17:99:171,0,299
ACOL01000001	46655	.	TA	T	60.73	.	AC=1;AF=0.500;AN=2;BaseQRankSum=-2.070;ClippingRankSum=-0.690;DP=18;FS=2.162;MLEAC=1;MLEAF=0.500;MQ=41.67;MQ0=0;MQRankSum=1.281;QD=3.37;ReadPosRankSum=-0.394;SOR=0.799	GT:AD:DP:GQ:PL	0/1:13,5:18:98:98,0,428
ACOL01000001	46924	.	A	G	241.77	.	AC=1;AF=0.500;AN=2;BaseQRankSum=-0.249;ClippingRankSum=0.817;DP=21;FS=7.025;MLEAC=1;MLEAF=0.500;MQ=41.91;MQ0=0;MQRankSum=-0.604;QD=11.51;ReadPosRankSum=-0.107;SOR=1.215	GT:AD:DP:GQ:PL	0/1:12,9:21:99:270,0,413
ACOL01000001	47761	.	CT	C	92.73	.	AC=1;AF=0.500;AN=2;BaseQRankSum=0.876;ClippingRankSum=-0.361;DP=11;FS=0.000;MLEAC=1;MLEAF=0.500;MQ=41.82;MQ0=0;MQRankSum=1.307;QD=8.43;ReadPosRankSum=0.729;SOR=1.022	GT:AD:DP:GQ:PL	0/1:4,5:9:99:130,0,144
ACOL01000001	47765	.	TC	T	106.73	.	AC=1;AF=0.500;AN=2;BaseQRankSum=-0.729;ClippingRankSum=0.729;DP=9;FS=0.000;MLEAC=1;MLEAF=0.500;MQ=41.78;MQ0=0;MQRankSum=0.000;QD=11.86;ReadPosRankSum=-0.361;SOR=0.446	GT:AD:DP:GQ:PL	0/1:5,4:9:99:144,0,169
ACOL01000001	47771	.	TA	T	135.73	.	AC=1;AF=0.500;AN=2;BaseQRankSum=-0.676;ClippingRankSum=-1.098;DP=10;FS=0.000;MLEAC=1;MLEAF=0.500;MQ=41.80;MQ0=0;MQRankSum=0.336;QD=13.57;ReadPosRankSum=-0.676;SOR=0.693	GT:AD:DP:GQ:PL	0/1:5,5:10:99:173,0,166
ACOL01000001	47776	.	AT	A	88.73	.	AC=1;AF=0.500;AN=2;BaseQRankSum=0.103;ClippingRankSum=1.268;DP=10;FS=0.000;MLEAC=1;MLEAF=0.500;MQ=41.80;MQ0=0;MQRankSum=0.103;QD=8.87;ReadPosRankSum=0.470;SOR=0.693	GT:AD:DP:GQ:PL	0/1:5,5:10:99:126,0,186
ACOL01000001	47996	.	T	C	246.77	.	AC=1;AF=0.500;AN=2;BaseQRankSum=-0.334;ClippingRankSum=0.601;DP=22;FS=1.713;MLEAC=1;MLEAF=0.500;MQ=41.26;MQ0=0;MQRankSum=0.534;QD=11.22;ReadPosRankSum=0.200;SOR=1.207	GT:AD:DP:GQ:PL	0/1:13,9:22:99:275,0,421
ACOL01000001	48304	.	T	C	127.77	.	AC=1;AF=0.500;AN=2;BaseQRankSum=-1.583;ClippingRankSum=0.361;DP=27;FS=0.000;MLEAC=1;MLEAF=0.500;MQ=41.25;MQ0=0;MQRankSum=0.583;QD=4.73;ReadPosRankSum=1.083;SOR=0.919	GT:AD:DP:GQ:PL	0/1:18,8:26:99:156,0,606
ACOL01000001	48419	.	T	C	220.77	.	AC=1;AF=0.500;AN=2;BaseQRankSum=0.423;ClippingRankSum=0.352;DP=22;FS=0.000;MLEAC=1;MLEAF=0.500;MQ=41.17;MQ0=0;MQRankSum=-1.269;QD=10.03;ReadPosRankSum=0.282;SOR=0.569	GT:AD:DP:GQ:PL	0/1:15,7:22:99:249,0,1097
ACOL01000001	48427	.	C	T	220.77	.	AC=1;AF=0.500;AN=2;BaseQRankSum=0.987;ClippingRankSum=-0.564;DP=22;FS=0.000;MLEAC=1;MLEAF=0.500;MQ=41.17;MQ0=0;MQRankSum=0.141;QD=10.03;ReadPosRankSum=-0.141;SOR=0.569	GT:AD:DP:GQ:PL	0/1:15,7:22:99:249,0,1097
ACOL01000001	48680	.	G	GT	50.73	.	AC=1;AF=0.500;AN=2;BaseQRankSum=-2.261;ClippingRankSum=0.111;DP=25;FS=4.925;MLEAC=1;MLEAF=0.500;MQ=41.92;MQ0=0;MQRankSum=0.408;QD=2.03;ReadPosRankSum=-0.408;SOR=1.524	GT:AD:DP:GQ:PL	0/1:21,4:25:88:88,0,770
ACOL01000001	48911	.	TA	T	33.73	.	AC=1;AF=0.500;AN=2;BaseQRankSum=-1.926;ClippingRankSum=-1.120;DP=21;FS=0.000;MLEAC=1;MLEAF=0.500;MQ=41.81;MQ0=0;MQRankSum=0.313;QD=1.61;ReadPosRankSum=-1.388;SOR=0.616	GT:AD:DP:GQ:PL	0/1:17,4:21:71:71,0,552
ACOL01000001	48923	.	T	C	184.77	.	AC=1;AF=0.500;AN=2;BaseQRankSum=-0.570;ClippingRankSum=0.570;DP=20;FS=5.815;MLEAC=1;MLEAF=0.500;MQ=41.90;MQ0=0;MQRankSum=-1.359;QD=9.24;ReadPosRankSum=0.219;SOR=0.061	GT:AD:DP:GQ:PL	0/1:13,6:19:99:213,0,838
ACOL01000001	48927	.	T	C	184.77	.	AC=1;AF=0.500;AN=2;BaseQRankSum=-0.482;ClippingRankSum=-0.482;DP=20;FS=5.815;MLEAC=1;MLEAF=0.500;MQ=41.90;MQ0=0;MQRankSum=-1.009;QD=9.24;ReadPosRankSum=0.745;SOR=0.061	GT:AD:DP:GQ:PL	0/1:13,6:19:99:213,0,838
ACOL01000001	49516	.	A	AT	57.73	.	AC=1;AF=0.500;AN=2;BaseQRankSum=1.652;ClippingRankSum=0.361;DP=10;FS=2.808;MLEAC=1;MLEAF=0.500;MQ=41.80;MQ0=0;MQRankSum=-0.361;QD=5.77;ReadPosRankSum=0.729;SOR=0.148	GT:AD:DP:GQ:PL	0/1:5,4:9:95:95,0,156
ACOL01000001	49561	.	T	A	44.77	.	AC=1;AF=0.500;AN=2;BaseQRankSum=-0.382;ClippingRankSum=-0.566;DP=11;FS=0.000;MLEAC=1;MLEAF=0.500;MQ=42.00;MQ0=0;MQRankSum=0.715;QD=4.07;ReadPosRankSum=-2.262;SOR=0.693	GT:AD:DP:GQ:PL	0/1:8,3:11:73:73,0,263
ACOL01000001	49700	.	AT	A	47.73	.	AC=1;AF=0.500;AN=2;BaseQRankSum=-0.102;ClippingRankSum=0.034;DP=25;FS=0.000;MLEAC=1;MLEAF=0.500;MQ=41.92;MQ0=0;MQRankSum=-0.034;QD=1.91;ReadPosRankSum=-0.849;SOR=1.022	GT:AD:DP:GQ:PL	0/1:20,5:25:85:85,0,534
ACOL01000001	50022	.	GA	G	73.73	.	AC=1;AF=0.500;AN=2;BaseQRankSum=-0.805;ClippingRankSum=1.295;DP=24;FS=4.669;MLEAC=1;MLEAF=0.500;MQ=41.92;MQ0=0;MQRankSum=-0.875;QD=3.07;ReadPosRankSum=-0.315;SOR=1.137	GT:AD:DP:GQ:PL	0/1:17,6:23:99:111,0,484
ACOL01000001	50096	.	GT	G	67.73	.	AC=1;AF=0.500;AN=2;BaseQRankSum=-0.690;ClippingRankSum=-0.493;DP=20;FS=5.315;MLEAC=1;MLEAF=0.500;MQ=41.90;MQ0=0;MQRankSum=-0.493;QD=3.39;ReadPosRankSum=-2.760;SOR=1.901	GT:AD:DP:GQ:PL	0/1:13,5:18:99:105,0,354
ACOL01000001	50329	.	GT	G	139.73	.	AC=1;AF=0.500;AN=2;BaseQRankSum=-1.317;ClippingRankSum=0.031;DP=25;FS=1.824;MLEAC=1;MLEAF=0.500;MQ=41.35;MQ0=0;MQRankSum=-0.827;QD=5.59;ReadPosRankSum=-1.745;SOR=1.501	GT:AD:DP:GQ:PL	0/1:16,8:24:99:177,0,478
ACOL01000001	50337	.	C	CT	45.73	.	AC=1;AF=0.500;AN=2;BaseQRankSum=-2.038;ClippingRankSum=0.185;DP=25;FS=0.000;MLEAC=1;MLEAF=0.500;MQ=41.92;MQ0=0;MQRankSum=0.408;QD=1.83;ReadPosRankSum=-0.852;SOR=0.346	GT:AD:DP:GQ:PL	0/1:21,4:25:83:83,0,811
ACOL01000001	51456	.	AT	A	119.73	.	AC=1;AF=0.500;AN=2;BaseQRankSum=-2.961;ClippingRankSum=0.141;DP=22;FS=11.290;MLEAC=1;MLEAF=0.500;MQ=41.33;MQ0=0;MQRankSum=-0.211;QD=5.44;ReadPosRankSum=-1.128;SOR=2.545	GT:AD:DP:GQ:PL	0/1:15,7:22:99:157,0,406
ACOL01000001	51653	.	A	AT	139.73	.	AC=1;AF=0.500;AN=2;BaseQRankSum=-2.319;ClippingRankSum=1.351;DP=32;FS=1.762;MLEAC=1;MLEAF=0.500;MQ=41.88;MQ0=0;MQRankSum=-0.178;QD=4.37;ReadPosRankSum=-0.382;SOR=0.729	GT:AD:DP:GQ:PL	0/1:22,7:29:99:177,0,726
ACOL01000001	51908	.	AT	A	51.73	.	AC=1;AF=0.500;AN=2;BaseQRankSum=-2.899;ClippingRankSum=-0.354;DP=14;FS=0.000;MLEAC=1;MLEAF=0.500;MQ=41.86;MQ0=0;MQRankSum=-0.354;QD=3.70;ReadPosRankSum=-0.354;SOR=0.693	GT:AD:DP:GQ:PL	0/1:10,4:14:89:89,0,283
ACOL01000001	51916	.	AT	A	48.73	.	AC=1;AF=0.500;AN=2;BaseQRankSum=-2.546;ClippingRankSum=-0.065;DP=15;FS=0.000;MLEAC=1;MLEAF=0.500;MQ=41.87;MQ0=0;MQRankSum=0.065;QD=3.25;ReadPosRankSum=-1.371;SOR=0.582	GT:AD:DP:GQ:PL	0/1:11,4:15:86:86,0,312
ACOL01000001	52349	.	G	A	153.77	.	AC=1;AF=0.500;AN=2;BaseQRankSum=0.921;ClippingRankSum=0.482;DP=19;FS=0.000;MLEAC=1;MLEAF=0.500;MQ=41.69;MQ0=0;MQRankSum=-0.044;QD=8.09;ReadPosRankSum=0.482;SOR=0.368	GT:AD:DP:GQ:PL	0/1:13,6:19:99:182,0,425
ACOL01000001	52395	.	A	G	181.77	.	AC=1;AF=0.500;AN=2;BaseQRankSum=1.938;ClippingRankSum=0.041;DP=20;FS=0.000;MLEAC=1;MLEAF=0.500;MQ=41.71;MQ0=0;MQRankSum=-0.454;QD=9.09;ReadPosRankSum=-0.124;SOR=0.986	GT:AD:DP:GQ:PL	0/1:14,6:20:99:210,0,570
ACOL01000001	52397	.	A	G	178.77	.	AC=1;AF=0.500;AN=2;BaseQRankSum=1.196;ClippingRankSum=0.206;DP=20;FS=0.000;MLEAC=1;MLEAF=0.500;MQ=41.71;MQ0=0;MQRankSum=0.701;QD=8.94;ReadPosRankSum=-0.206;SOR=0.986	GT:AD:DP:GQ:PL	0/1:14,6:20:99:207,0,612
ACOL01000001	52399	.	G	A	178.77	.	AC=1;AF=0.500;AN=2;BaseQRankSum=1.746;ClippingRankSum=-1.222;DP=20;FS=2.128;MLEAC=1;MLEAF=0.500;MQ=41.71;MQ0=0;MQRankSum=0.611;QD=8.94;ReadPosRankSum=0.786;SOR=1.402	GT:AD:DP:GQ:PL	0/1:15,5:20:99:207,0,612
ACOL01000001	52405	.	T	TAC	577.73	.	AC=1;AF=0.500;AN=2;BaseQRankSum=-1.309;ClippingRankSum=-0.611;DP=20;FS=2.128;MLEAC=1;MLEAF=0.500;MQ=41.71;MQ0=0;MQRankSum=1.658;QD=28.89;ReadPosRankSum=-0.611;SOR=0.283	GT:AD:DP:GQ:PL	0/1:5,15:20:99:615,0,165
ACOL01000001	52408	.	C	G	136.77	.	AC=1;AF=0.500;AN=2;BaseQRankSum=1.833;ClippingRankSum=0.349;DP=20;FS=2.128;MLEAC=1;MLEAF=0.500;MQ=41.71;MQ0=0;MQRankSum=0.960;QD=6.84;ReadPosRankSum=1.920;SOR=1.402	GT:AD:DP:GQ:PL	0/1:15,5:20:99:165,0,615
ACOL01000001	52566	.	A	T	340.77	.	AC=1;AF=0.500;AN=2;BaseQRankSum=-0.031;ClippingRankSum=0.651;DP=23;FS=0.000;MLEAC=1;MLEAF=0.500;MQ=41.92;MQ0=0;MQRankSum=0.837;QD=14.82;ReadPosRankSum=-1.085;SOR=0.446	GT:AD:DP:GQ:PL	0/1:10,13:23:99:369,0,288
ACOL01000001	52653	.	C	T	382.77	.	AC=1;AF=0.500;AN=2;BaseQRankSum=-1.226;ClippingRankSum=-0.270;DP=30;FS=0.000;MLEAC=1;MLEAF=0.500;MQ=40.47;MQ0=0;MQRankSum=-0.145;QD=12.76;ReadPosRankSum=0.478;SOR=0.636	GT:AD:DP:GQ:PL	0/1:14,16:30:99:411,0,413
ACOL01000001	52667	.	G	A	412.77	.	AC=1;AF=0.500;AN=2;BaseQRankSum=0.298;ClippingRankSum=-0.456;DP=31;FS=0.000;MLEAC=1;MLEAF=0.500;MQ=40.46;MQ0=0;MQRankSum=-0.893;QD=13.32;ReadPosRankSum=-1.449;SOR=0.628	GT:AD:DP:GQ:PL	0/1:17,14:31:99:441,0,578
ACOL01000001	52682	.	T	C	452.77	.	AC=1;AF=0.500;AN=2;BaseQRankSum=1.246;ClippingRankSum=-0.869;DP=32;FS=0.000;MLEAC=1;MLEAF=0.500;MQ=40.51;MQ0=0;MQRankSum=-0.755;QD=14.15;ReadPosRankSum=-0.793;SOR=0.512	GT:AD:DP:GQ:PL	0/1:17,15:32:99:481,0,494
ACOL01000001	52817	.	T	C	222.77	.	AC=1;AF=0.500;AN=2;BaseQRankSum=0.888;ClippingRankSum=-0.214;DP=24;FS=1.680;MLEAC=1;MLEAF=0.500;MQ=41.92;MQ0=0;MQRankSum=-0.459;QD=9.28;ReadPosRankSum=0.276;SOR=1.179	GT:AD:DP:GQ:PL	0/1:16,8:24:99:251,0,531
ACOL01000001	53075	.	C	T	222.77	.	AC=1;AF=0.500;AN=2;BaseQRankSum=0.311;ClippingRankSum=-2.355;DP=18;FS=2.003;MLEAC=1;MLEAF=0.500;MQ=42.00;MQ0=0;MQRankSum=-1.288;QD=12.38;ReadPosRankSum=0.578;SOR=0.223	GT:AD:DP:GQ:PL	0/1:10,8:18:99:251,0,324
ACOL01000001	53679	.	TA	T	180.73	.	AC=1;AF=0.500;AN=2;BaseQRankSum=0.883;ClippingRankSum=-0.883;DP=18;FS=2.077;MLEAC=1;MLEAF=0.500;MQ=41.56;MQ0=0;MQRankSum=0.883;QD=10.04;ReadPosRankSum=0.265;SOR=1.781	GT:AD:DP:GQ:PL	0/1:9,9:18:99:218,0,200
ACOL01000001	53806	.	A	T	318.77	.	AC=1;AF=0.500;AN=2;BaseQRankSum=0.442;ClippingRankSum=0.353;DP=18;FS=8.820;MLEAC=1;MLEAF=0.500;MQ=40.87;MQ0=0;MQRankSum=0.442;QD=17.71;ReadPosRankSum=-0.618;SOR=0.398	GT:AD:DP:GQ:PL	0/1:9,9:18:99:347,0,351
ACOL01000001	53815	.	G	A	343.73	.	AC=1;AF=0.500;AN=2;BaseQRankSum=0.978;ClippingRankSum=-0.382;DP=17;FS=0.000;MLEAC=1;MLEAF=0.500;MQ=40.81;MQ0=0;MQRankSum=-1.931;QD=20.22;ReadPosRankSum=0.382;SOR=0.368	GT:AD:DP:GQ:PL	0/1:8,8:16:99:313,0,180
ACOL01000001	53816	.	A	G	280.77	.	AC=1;AF=0.500;AN=2;BaseQRankSum=1.684;ClippingRankSum=-0.722;DP=17;FS=8.820;MLEAC=1;MLEAF=0.500;MQ=40.81;MQ0=0;MQRankSum=0.433;QD=16.52;ReadPosRankSum=-0.144;SOR=0.048	GT:AD:DP:GQ:PL	0/1:9,8:17:99:309,0,354
ACOL01000001	53828	.	TA	T	207.73	.	AC=1;AF=0.500;AN=2;BaseQRankSum=-0.556;ClippingRankSum=1.096;DP=16;FS=5.497;MLEAC=1;MLEAF=0.500;MQ=40.73;MQ0=0;MQRankSum=-0.872;QD=12.98;ReadPosRankSum=-0.340;SOR=2.419	GT:AD:DP:GQ:PL	0/1:7,8:15:99:245,0,158
ACOL01000001	53856	.	T	C	158.77	.	AC=1;AF=0.500;AN=2;BaseQRankSum=-0.127;ClippingRankSum=0.380;DP=19;FS=0.000;MLEAC=1;MLEAF=0.500;MQ=40.83;MQ0=0;MQRankSum=0.549;QD=8.36;ReadPosRankSum=1.056;SOR=0.495	GT:AD:DP:GQ:PL	0/1:12,7:19:99:187,0,383
ACOL01000001	54568	.	C	T	166.77	.	AC=1;AF=0.500;AN=2;BaseQRankSum=1.093;ClippingRankSum=0.811;DP=13;FS=2.276;MLEAC=1;MLEAF=0.500;MQ=41.70;MQ0=0;MQRankSum=-0.935;QD=12.83;ReadPosRankSum=1.791;SOR=0.223	GT:AD:DP:GQ:PL	0/1:7,6:13:99:195,0,222
ACOL01000001	54603	.	TA	T	51.73	.	AC=1;AF=0.500;AN=2;BaseQRankSum=-2.899;ClippingRankSum=1.202;DP=14;FS=6.560;MLEAC=1;MLEAF=0.500;MQ=41.72;MQ0=0;MQRankSum=0.354;QD=3.70;ReadPosRankSum=-0.071;SOR=3.258	GT:AD:DP:GQ:PL	0/1:10,4:14:89:89,0,285
ACOL01000001	55128	.	TA	T	91.73	.	AC=1;AF=0.500;AN=2;BaseQRankSum=-2.236;ClippingRankSum=-0.044;DP=19;FS=2.098;MLEAC=1;MLEAF=0.500;MQ=42.00;MQ0=0;MQRankSum=-0.307;QD=4.83;ReadPosRankSum=-1.272;SOR=0.223	GT:AD:DP:GQ:PL	0/1:13,6:19:99:129,0,342
ACOL01000001	55163	.	A	T	293.77	.	AC=1;AF=0.500;AN=2;BaseQRankSum=0.041;ClippingRankSum=-0.694;DP=19;FS=4.320;MLEAC=1;MLEAF=0.500;MQ=42.00;MQ0=0;MQRankSum=-0.041;QD=15.46;ReadPosRankSum=-2.164;SOR=1.546	GT:AD:DP:GQ:PL	0/1:9,10:19:99:322,0,302
ACOL01000001	55456	.	G	A	123.77	.	AC=1;AF=0.500;AN=2;BaseQRankSum=-1.216;ClippingRankSum=-0.922;DP=22;FS=1.897;MLEAC=1;MLEAF=0.500;MQ=40.55;MQ0=0;MQRankSum=-0.332;QD=5.63;ReadPosRankSum=-0.774;SOR=1.329	GT:AD:DP:GQ:PL	0/1:16,6:22:99:152,0,599
ACOL01000001	55471	.	C	T	217.77	.	AC=1;AF=0.500;AN=2;BaseQRankSum=-1.303;ClippingRankSum=0.301;DP=23;FS=0.000;MLEAC=1;MLEAF=0.500;MQ=40.61;MQ0=0;MQRankSum=0.501;QD=9.47;ReadPosRankSum=-1.236;SOR=0.941	GT:AD:DP:GQ:PL	0/1:16,7:23:99:246,0,681
ACOL01000001	55481	.	A	C	217.77	.	AC=1;AF=0.500;AN=2;BaseQRankSum=-0.568;ClippingRankSum=0.969;DP=23;FS=0.000;MLEAC=1;MLEAF=0.500;MQ=40.61;MQ0=0;MQRankSum=0.033;QD=9.47;ReadPosRankSum=-0.635;SOR=0.941	GT:AD:DP:GQ:PL	0/1:16,7:23:99:246,0,681
ACOL01000001	56138	.	G	A	94.77	.	AC=1;AF=0.500;AN=2;BaseQRankSum=-1.120;ClippingRankSum=-0.648;DP=15;FS=2.363;MLEAC=1;MLEAF=0.500;MQ=42.00;MQ0=0;MQRankSum=-0.412;QD=6.32;ReadPosRankSum=0.412;SOR=1.981	GT:AD:DP:GQ:PL	0/1:9,6:15:99:123,0,331
ACOL01000001	56155	.	G	A	231.77	.	AC=1;AF=0.500;AN=2;BaseQRankSum=-0.177;ClippingRankSum=-0.059;DP=15;FS=2.363;MLEAC=1;MLEAF=0.500;MQ=42.00;MQ0=0;MQRankSum=1.709;QD=15.45;ReadPosRankSum=-0.530;SOR=0.148	GT:AD:DP:GQ:PL	0/1:6,9:15:99:260,0,223
ACOL01000001	56293	.	T	C	202.77	.	AC=1;AF=0.500;AN=2;BaseQRankSum=1.847;ClippingRankSum=1.485;DP=22;FS=1.999;MLEAC=1;MLEAF=0.500;MQ=41.26;MQ0=0;MQRankSum=-0.688;QD=9.22;ReadPosRankSum=1.702;SOR=0.260	GT:AD:DP:GQ:PL	0/1:13,8:21:99:231,0,235
ACOL01000001	56328	.	CA	C	58.73	.	AC=1;AF=0.500;AN=2;BaseQRankSum=-2.361;ClippingRankSum=0.694;DP=20;FS=0.000;MLEAC=1;MLEAF=0.500;MQ=41.29;MQ0=0;MQRankSum=1.157;QD=2.94;ReadPosRankSum=-0.493;SOR=1.179	GT:AD:DP:GQ:PL	0/1:14,5:19:96:96,0,363
ACOL01000001	56436	.	C	T	217.77	.	AC=1;AF=0.500;AN=2;BaseQRankSum=0.437;ClippingRankSum=1.209;DP=27;FS=0.000;MLEAC=1;MLEAF=0.500;MQ=40.25;MQ0=0;MQRankSum=-1.466;QD=8.07;ReadPosRankSum=0.231;SOR=0.675	GT:AD:DP:GQ:PL	0/1:18,9:27:99:246,0,617
ACOL01000001	57107	.	GT	G	67.73	.	AC=1;AF=0.500;AN=2;BaseQRankSum=-1.720;ClippingRankSum=-1.021;DP=27;FS=12.207;MLEAC=1;MLEAF=0.500;MQ=41.71;MQ0=0;MQRankSum=0.379;QD=2.51;ReadPosRankSum=1.837;SOR=2.228	GT:AD:DP:GQ:PL	0/1:21,6:27:99:105,0,553
ACOL01000001	57149	.	C	CT	38.73	.	AC=1;AF=0.500;AN=2;BaseQRankSum=-1.075;ClippingRankSum=-1.297;DP=26;FS=10.193;MLEAC=1;MLEAF=0.500;MQ=41.15;MQ0=0;MQRankSum=-2.483;QD=1.49;ReadPosRankSum=-2.409;SOR=3.242	GT:AD:DP:GQ:PL	0/1:21,4:25:76:76,0,774
ACOL01000001	57218	.	CT	C	62.73	.	AC=1;AF=0.500;AN=2;BaseQRankSum=-1.800;ClippingRankSum=-0.374;DP=26;FS=1.906;MLEAC=1;MLEAF=0.500;MQ=41.15;MQ0=0;MQRankSum=-0.781;QD=2.41;ReadPosRankSum=0.510;SOR=0.905	GT:AD:DP:GQ:PL	0/1:20,5:25:99:100,0,759
ACOL01000001	57229	.	AT	A	274.73	.	AC=1;AF=0.500;AN=2;BaseQRankSum=-0.403;ClippingRankSum=2.016;DP=24;FS=6.701;MLEAC=1;MLEAF=0.500;MQ=41.67;MQ0=0;MQRankSum=-2.140;QD=11.45;ReadPosRankSum=0.155;SOR=1.492	GT:AD:DP:GQ:PL	0/1:13,10:23:99:312,0,327
ACOL01000001	57289	.	TA	T	75.73	.	AC=1;AF=0.500;AN=2;BaseQRankSum=-2.192;ClippingRankSum=0.919;DP=15;FS=6.113;MLEAC=1;MLEAF=0.500;MQ=41.74;MQ0=0;MQRankSum=0.354;QD=5.05;ReadPosRankSum=-1.768;SOR=1.447	GT:AD:DP:GQ:PL	0/1:10,4:14:99:113,0,296
ACOL01000001	57353	.	G	A	49.77	.	AC=1;AF=0.500;AN=2;BaseQRankSum=1.949;ClippingRankSum=-0.072;DP=15;FS=11.139;MLEAC=1;MLEAF=0.500;MQ=41.87;MQ0=0;MQRankSum=-0.072;QD=3.32;ReadPosRankSum=0.794;SOR=2.792	GT:AD:DP:GQ:PL	0/1:12,3:15:78:78,0,437
ACOL01000001	57515	.	C	T	240.77	.	AC=1;AF=0.500;AN=2;BaseQRankSum=-1.506;ClippingRankSum=-0.472;DP=29;FS=15.754;MLEAC=1;MLEAF=0.500;MQ=41.80;MQ0=0;MQRankSum=1.955;QD=8.30;ReadPosRankSum=-1.326;SOR=1.657	GT:AD:DP:GQ:PL	0/1:18,11:29:99:269,0,565
ACOL01000001	57639	.	A	AT	128.73	.	AC=1;AF=0.500;AN=2;BaseQRankSum=-0.289;ClippingRankSum=0.058;DP=26;FS=4.328;MLEAC=1;MLEAF=0.500;MQ=42.00;MQ0=0;MQRankSum=0.578;QD=4.95;ReadPosRankSum=0.231;SOR=0.595	GT:AD:DP:GQ:PL	0/1:19,7:26:99:166,0,583
ACOL01000001	57989	.	C	T	399.77	.	AC=1;AF=0.500;AN=2;BaseQRankSum=-0.184;ClippingRankSum=-0.783;DP=28;FS=0.000;MLEAC=1;MLEAF=0.500;MQ=41.42;MQ0=0;MQRankSum=-0.507;QD=14.28;ReadPosRankSum=0.737;SOR=0.740	GT:AD:DP:GQ:PL	0/1:15,13:28:99:428,0,515
ACOL01000001	58601	.	C	T	224.77	.	AC=1;AF=0.500;AN=2;BaseQRankSum=0.590;ClippingRankSum=0.098;DP=28;FS=3.646;MLEAC=1;MLEAF=0.500;MQ=41.49;MQ0=0;MQRankSum=1.722;QD=8.03;ReadPosRankSum=1.082;SOR=0.598	GT:AD:DP:GQ:PL	0/1:19,9:28:99:253,0,592
ACOL01000001	58772	.	T	C	381.77	.	AC=1;AF=0.500;AN=2;BaseQRankSum=-1.480;ClippingRankSum=1.626;DP=27;FS=8.916;MLEAC=1;MLEAF=0.500;MQ=40.72;MQ0=0;MQRankSum=0.412;QD=14.14;ReadPosRankSum=1.480;SOR=1.472	GT:AD:DP:GQ:PL	0/1:14,13:27:99:410,0,469
ACOL01000001	58952	.	C	T	308.77	.	AC=1;AF=0.500;AN=2;BaseQRankSum=1.286;ClippingRankSum=0.429;DP=22;FS=4.075;MLEAC=1;MLEAF=0.500;MQ=42.00;MQ0=0;MQRankSum=1.088;QD=14.03;ReadPosRankSum=-0.495;SOR=0.819	GT:AD:DP:GQ:PL	0/1:12,10:22:99:337,0,406
ACOL01000001	59630	.	A	T	111.77	.	AC=1;AF=0.500;AN=2;BaseQRankSum=0.369;ClippingRankSum=0.158;DP=17;FS=0.000;MLEAC=1;MLEAF=0.500;MQ=42.00;MQ0=0;MQRankSum=-1.212;QD=6.57;ReadPosRankSum=-0.369;SOR=1.022	GT:AD:DP:GQ:PL	0/1:12,5:17:99:140,0,416
ACOL01000001	59748	.	T	C	107.77	.	AC=1;AF=0.500;AN=2;BaseQRankSum=-1.545;ClippingRankSum=0.212;DP=13;FS=0.000;MLEAC=1;MLEAF=0.500;MQ=39.72;MQ0=0;MQRankSum=-0.533;QD=8.29;ReadPosRankSum=-2.163;SOR=0.582	GT:AD:DP:GQ:PL	0/1:8,5:13:99:136,0,286
ACOL01000001	59879	.	G	A	228.77	.	AC=1;AF=0.500;AN=2;BaseQRankSum=-0.675;ClippingRankSum=-1.883;DP=21;FS=4.123;MLEAC=1;MLEAF=0.500;MQ=41.23;MQ0=0;MQRankSum=0.462;QD=10.89;ReadPosRankSum=0.675;SOR=1.288	GT:AD:DP:GQ:PL	0/1:12,9:21:99:257,0,354
ACOL01000001	60962	.	CT	C	49.73	.	AC=1;AF=0.500;AN=2;BaseQRankSum=-1.351;ClippingRankSum=-0.498;DP=24;FS=12.755;MLEAC=1;MLEAF=0.500;MQ=42.00;MQ0=0;MQRankSum=0.853;QD=2.07;ReadPosRankSum=0.711;SOR=3.606	GT:AD:DP:GQ:PL	0/1:19,5:24:87:87,0,538
ACOL01000001	61006	.	T	C	380.77	.	AC=1;AF=0.500;AN=2;BaseQRankSum=0.824;ClippingRankSum=-0.363;DP=22;FS=1.603;MLEAC=1;MLEAF=0.500;MQ=42.00;MQ0=0;MQRankSum=0.165;QD=17.31;ReadPosRankSum=0.429;SOR=0.412	GT:AD:DP:GQ:PL	0/1:10,12:22:99:409,0,337
ACOL01000001	61240	.	CA	C	39.73	.	AC=1;AF=0.500;AN=2;BaseQRankSum=0.361;ClippingRankSum=0.361;DP=11;FS=0.000;MLEAC=1;MLEAF=0.500;MQ=41.82;MQ0=0;MQRankSum=2.219;QD=3.61;ReadPosRankSum=0.729;SOR=1.609	GT:AD:DP:GQ:PL	0/1:6,4:10:77:77,0,107
ACOL01000001	61292	.	TA	T	58.73	.	AC=1;AF=0.500;AN=2;BaseQRankSum=-1.307;ClippingRankSum=-1.307;DP=10;FS=0.000;MLEAC=1;MLEAF=0.500;MQ=41.61;MQ0=0;MQRankSum=-0.729;QD=5.87;ReadPosRankSum=-1.159;SOR=1.179	GT:AD:DP:GQ:PL	0/1:5,4:9:96:96,0,125
ACOL01000001	61338	.	G	A	149.77	.	AC=1;AF=0.500;AN=2;BaseQRankSum=-0.937;ClippingRankSum=-0.550;DP=7;FS=3.136;MLEAC=1;MLEAF=0.500;MQ=41.44;MQ0=0;MQRankSum=0.000;QD=21.40;ReadPosRankSum=0.550;SOR=1.492	GT:AD:DP:GQ:PL	0/1:3,4:7:99:178,0,111
ACOL01000001	61346	.	C	T	175.77	.	AC=1;AF=0.500;AN=2;BaseQRankSum=-2.072;ClippingRankSum=2.383;DP=10;FS=0.000;MLEAC=1;MLEAF=0.500;MQ=41.21;MQ0=0;MQRankSum=-1.568;QD=17.58;ReadPosRankSum=0.361;SOR=0.693	GT:AD:DP:GQ:PL	0/1:4,6:10:99:204,0,145
ACOL01000001	61452	.	G	A	225.77	.	AC=1;AF=0.500;AN=2;BaseQRankSum=-1.670;ClippingRankSum=-0.533;DP=13;FS=2.480;MLEAC=1;MLEAF=0.500;MQ=41.09;MQ0=0;MQRankSum=-2.680;QD=17.37;ReadPosRankSum=0.437;SOR=0.148	GT:AD:DP:GQ:PL	0/1:5,8:13:99:254,0,157
ACOL01000001	61511	.	A	C	211.77	.	AC=1;AF=0.500;AN=2;BaseQRankSum=0.000;ClippingRankSum=1.036;DP=10;FS=3.310;MLEAC=1;MLEAF=0.500;MQ=41.21;MQ0=0;MQRankSum=-0.741;QD=21.18;ReadPosRankSum=-1.133;SOR=0.105	GT:AD:DP:GQ:PL	0/1:4,6:10:99:240,0,150
ACOL01000001	61512	.	A	G	211.77	.	AC=1;AF=0.500;AN=2;BaseQRankSum=0.000;ClippingRankSum=-0.741;DP=10;FS=3.310;MLEAC=1;MLEAF=0.500;MQ=41.21;MQ0=0;MQRankSum=-1.447;QD=21.18;ReadPosRankSum=-1.133;SOR=0.105	GT:AD:DP:GQ:PL	0/1:4,6:10:99:240,0,150
ACOL01000001	61521	.	TA	T	232.73	.	AC=1;AF=0.500;AN=2;BaseQRankSum=1.769;ClippingRankSum=1.246;DP=11;FS=3.090;MLEAC=1;MLEAF=0.500;MQ=41.28;MQ0=0;MQRankSum=-1.246;QD=21.16;ReadPosRankSum=-1.246;SOR=0.148	GT:AD:DP:GQ:PL	0/1:4,7:11:99:270,0,147
ACOL01000001	61601	.	C	A	71.77	.	AC=1;AF=0.500;AN=2;BaseQRankSum=-1.670;ClippingRankSum=-0.533;DP=13;FS=2.480;MLEAC=1;MLEAF=0.500;MQ=41.70;MQ0=0;MQRankSum=-0.271;QD=5.52;ReadPosRankSum=-0.978;SOR=1.981	GT:AD:DP:GQ:PL	0/1:8,5:13:99:100,0,321
ACOL01000001	61603	.	A	T	315.77	.	AC=1;AF=0.500;AN=2;BaseQRankSum=2.163;ClippingRankSum=-0.696;DP=13;FS=2.480;MLEAC=1;MLEAF=0.500;MQ=41.70;MQ0=0;MQRankSum=0.000;QD=24.29;ReadPosRankSum=0.817;SOR=0.148	GT:AD:DP:GQ:PL	0/1:5,8:13:99:344,0,166
ACOL01000001	61605	.	A	T	315.77	.	AC=1;AF=0.500;AN=2;BaseQRankSum=1.467;ClippingRankSum=-1.600;DP=14;FS=5.219;MLEAC=1;MLEAF=0.500;MQ=41.72;MQ0=0;MQRankSum=0.267;QD=22.55;ReadPosRankSum=0.400;SOR=0.470	GT:AD:DP:GQ:PL	0/1:5,9:14:99:344,0,166
ACOL01000001	61655	.	G	A	101.77	.	AC=1;AF=0.500;AN=2;BaseQRankSum=-1.134;ClippingRankSum=0.380;DP=12;FS=0.000;MLEAC=1;MLEAF=0.500;MQ=42.00;MQ0=0;MQRankSum=-0.380;QD=8.48;ReadPosRankSum=-0.380;SOR=0.883	GT:AD:DP:GQ:PL	0/1:7,5:12:99:130,0,244
ACOL01000001	61778	.	T	C	310.77	.	AC=1;AF=0.500;AN=2;BaseQRankSum=-0.449;ClippingRankSum=0.612;DP=19;FS=7.474;MLEAC=1;MLEAF=0.500;MQ=41.79;MQ0=0;MQRankSum=-1.919;QD=16.36;ReadPosRankSum=0.367;SOR=1.465	GT:AD:DP:GQ:PL	0/1:9,10:19:99:339,0,295
ACOL01000001	61959	.	TA	T	30.73	.	AC=1;AF=0.500;AN=2;BaseQRankSum=0.350;ClippingRankSum=-0.950;DP=20;FS=0.000;MLEAC=1;MLEAF=0.500;MQ=41.51;MQ0=0;MQRankSum=0.050;QD=1.54;ReadPosRankSum=0.250;SOR=0.784	GT:AD:DP:GQ:PL	0/1:15,4:19:68:68,0,409
ACOL01000001	62372	.	G	GA	30.73	.	AC=1;AF=0.500;AN=2;BaseQRankSum=-1.401;ClippingRankSum=-1.090;DP=14;FS=7.160;MLEAC=1;MLEAF=0.500;MQ=41.58;MQ0=0;MQRankSum=-0.934;QD=2.20;ReadPosRankSum=-2.180;SOR=2.797	GT:AD:DP:GQ:PL	0/1:11,3:14:68:68,0,449
ACOL01000001	62411	.	A	G	83.77	.	AC=1;AF=0.500;AN=2;BaseQRankSum=-0.289;ClippingRankSum=0.600;DP=12;FS=2.632;MLEAC=1;MLEAF=0.500;MQ=41.67;MQ0=0;MQRankSum=0.600;QD=6.98;ReadPosRankSum=0.000;SOR=1.492	GT:AD:DP:GQ:PL	0/1:8,4:12:99:112,0,263
ACOL01000001	62508	.	AT	A	33.73	.	AC=1;AF=0.500;AN=2;BaseQRankSum=-0.550;ClippingRankSum=-0.550;DP=7;FS=3.680;MLEAC=1;MLEAF=0.500;MQ=42.00;MQ0=0;MQRankSum=0.937;QD=4.82;ReadPosRankSum=0.937;SOR=2.833	GT:AD:DP:GQ:PL	0/1:4,3:7:71:71,0,98
ACOL01000001	62611	.	C	T	106.77	.	AC=1;AF=0.500;AN=2;BaseQRankSum=-2.450;ClippingRankSum=0.103;DP=10;FS=2.341;MLEAC=1;MLEAF=0.500;MQ=42.00;MQ0=0;MQRankSum=-1.453;QD=10.68;ReadPosRankSum=-1.453;SOR=0.250	GT:AD:DP:GQ:PL	0/1:5,5:10:99:135,0,170
ACOL01000001	63030	.	T	C	120.77	.	AC=1;AF=0.500;AN=2;BaseQRankSum=-0.800;ClippingRankSum=-0.800;DP=14;FS=0.000;MLEAC=1;MLEAF=0.500;MQ=41.72;MQ0=0;MQRankSum=-0.933;QD=8.63;ReadPosRankSum=0.933;SOR=0.905	GT:AD:DP:GQ:PL	0/1:9,5:14:99:149,0,306
ACOL01000001	63113	.	C	A	152.77	.	AC=1;AF=0.500;AN=2;BaseQRankSum=-0.717;ClippingRankSum=0.143;DP=11;FS=0.000;MLEAC=1;MLEAF=0.500;MQ=41.82;MQ0=0;MQRankSum=-2.359;QD=13.89;ReadPosRankSum=-0.143;SOR=0.941	GT:AD:DP:GQ:PL	0/1:5,6:11:99:181,0,164
ACOL01000001	63149	.	A	T	179.77	.	AC=1;AF=0.500;AN=2;BaseQRankSum=-1.813;ClippingRankSum=0.467;DP=12;FS=0.000;MLEAC=1;MLEAF=0.500;MQ=42.00;MQ0=0;MQRankSum=-0.467;QD=14.98;ReadPosRankSum=0.000;SOR=0.693	GT:AD:DP:GQ:PL	0/1:6,6:12:99:208,0,208
ACOL01000001	63150	.	A	T	179.77	.	AC=1;AF=0.500;AN=2;BaseQRankSum=-1.813;ClippingRankSum=0.583;DP=13;FS=0.000;MLEAC=1;MLEAF=0.500;MQ=42.00;MQ0=0;MQRankSum=0.467;QD=13.83;ReadPosRankSum=0.259;SOR=0.693	GT:AD:DP:GQ:PL	0/1:6,6:12:99:208,0,208
ACOL01000001	63239	.	C	T	44.77	.	AC=1;AF=0.500;AN=2;BaseQRankSum=0.248;ClippingRankSum=1.001;DP=9;FS=0.000;MLEAC=1;MLEAF=0.500;MQ=40.40;MQ0=0;MQRankSum=-0.573;QD=4.97;ReadPosRankSum=-1.683;SOR=1.179	GT:AD:DP:GQ:PL	0/1:6,3:9:73:73,0,186
ACOL01000001	63286	.	C	A	109.78	.	AC=1;AF=0.500;AN=2;BaseQRankSum=-0.736;ClippingRankSum=-0.736;DP=6;FS=0.000;MLEAC=1;MLEAF=0.500;MQ=42.00;MQ0=0;MQRankSum=-0.736;QD=18.30;ReadPosRankSum=0.736;SOR=0.368	GT:AD:DP:GQ:PL	0/1:1,5:6:24:138,0,24
ACOL01000001	63357	.	G	GA	53.73	.	AC=1;AF=0.500;AN=2;BaseQRankSum=-0.720;ClippingRankSum=-1.380;DP=7;FS=3.310;MLEAC=1;MLEAF=0.500;MQ=42.00;MQ0=0;MQRankSum=-0.720;QD=7.68;ReadPosRankSum=1.380;SOR=0.105	GT:AD:DP:GQ:PL	0/1:2,4:6:39:91,0,39
ACOL01000001	64400	.	G	A	132.77	.	AC=1;AF=0.500;AN=2;BaseQRankSum=-0.955;ClippingRankSum=-0.553;DP=17;FS=9.610;MLEAC=1;MLEAF=0.500;MQ=37.19;MQ0=0;MQRankSum=-1.960;QD=7.81;ReadPosRankSum=1.156;SOR=1.054	GT:AD:DP:GQ:PL	0/1:11,6:17:99:161,0,362
ACOL01000001	64447	.	C	T	176.77	.	AC=1;AF=0.500;AN=2;BaseQRankSum=-0.317;ClippingRankSum=-2.060;DP=20;FS=7.605;MLEAC=1;MLEAF=0.500;MQ=38.63;MQ0=0;MQRankSum=-2.377;QD=8.84;ReadPosRankSum=0.158;SOR=0.528	GT:AD:DP:GQ:PL	0/1:13,7:20:99:205,0,424
ACOL01000001	64539	.	A	T	49.77	.	AC=1;AF=0.500;AN=2;BaseQRankSum=-1.286;ClippingRankSum=1.509;DP=19;FS=0.000;MLEAC=1;MLEAF=0.500;MQ=39.54;MQ0=0;MQRankSum=-0.950;QD=2.62;ReadPosRankSum=-1.509;SOR=0.446	GT:AD:DP:GQ:PL	0/1:16,3:19:78:78,0,815
ACOL01000001	64542	.	T	G	49.77	.	AC=1;AF=0.500;AN=2;BaseQRankSum=-0.280;ClippingRankSum=-0.168;DP=19;FS=0.000;MLEAC=1;MLEAF=0.500;MQ=39.54;MQ0=0;MQRankSum=-1.621;QD=2.62;ReadPosRankSum=-1.509;SOR=0.446	GT:AD:DP:GQ:PL	0/1:16,3:19:78:78,0,815
ACOL01000001	64543	.	A	T	49.77	.	AC=1;AF=0.500;AN=2;BaseQRankSum=-1.303;ClippingRankSum=1.066;DP=18;FS=0.000;MLEAC=1;MLEAF=0.500;MQ=39.57;MQ0=0;MQRankSum=-1.066;QD=2.76;ReadPosRankSum=-1.777;SOR=0.512	GT:AD:DP:GQ:PL	0/1:15,3:18:78:78,0,815
ACOL01000001	64660	.	TA	T	44.73	.	AC=1;AF=0.500;AN=2;BaseQRankSum=-2.850;ClippingRankSum=0.546;DP=16;FS=10.532;MLEAC=1;MLEAF=0.500;MQ=36.80;MQ0=0;MQRankSum=-0.061;QD=2.80;ReadPosRankSum=-0.788;SOR=3.241	GT:AD:DP:GQ:PL	0/1:12,4:16:82:82,0,366
ACOL01000001	64732	.	T	A	36.77	.	AC=1;AF=0.500;AN=2;BaseQRankSum=-0.839;ClippingRankSum=0.391;DP=19;FS=0.000;MLEAC=1;MLEAF=0.500;MQ=39.35;MQ0=0;MQRankSum=0.839;QD=1.94;ReadPosRankSum=0.391;SOR=0.446	GT:AD:DP:GQ:PL	0/1:16,3:19:65:65,0,560
ACOL01000001	64738	.	TA	T	417.73	.	AC=1;AF=0.500;AN=2;BaseQRankSum=1.398;ClippingRankSum=0.950;DP=19;FS=0.000;MLEAC=1;MLEAF=0.500;MQ=39.35;MQ0=0;MQRankSum=-0.615;QD=21.99;ReadPosRankSum=-0.503;SOR=1.022	GT:AD:DP:GQ:PL	0/1:3,16:19:78:455,0,78
ACOL01000001	64763	.	C	T	634.77	.	AC=1;AF=0.500;AN=2;BaseQRankSum=0.503;ClippingRankSum=-0.280;DP=19;FS=0.000;MLEAC=1;MLEAF=0.500;MQ=39.35;MQ0=0;MQRankSum=-0.727;QD=33.41;ReadPosRankSum=0.280;SOR=1.022	GT:AD:DP:GQ:PL	0/1:3,16:19:78:663,0,78
ACOL01000001	64771	.	G	A	634.77	.	AC=1;AF=0.500;AN=2;BaseQRankSum=-0.056;ClippingRankSum=0.280;DP=19;FS=0.000;MLEAC=1;MLEAF=0.500;MQ=39.35;MQ0=0;MQRankSum=-0.839;QD=33.41;ReadPosRankSum=0.391;SOR=1.022	GT:AD:DP:GQ:PL	0/1:3,16:19:78:663,0,78
ACOL01000001	64772	.	G	A	634.77	.	AC=1;AF=0.500;AN=2;BaseQRankSum=0.280;ClippingRankSum=1.286;DP=19;FS=0.000;MLEAC=1;MLEAF=0.500;MQ=39.35;MQ0=0;MQRankSum=-0.727;QD=33.41;ReadPosRankSum=0.391;SOR=1.022	GT:AD:DP:GQ:PL	0/1:3,16:19:78:663,0,78
ACOL01000001	64808	.	T	G	666.77	.	AC=1;AF=0.500;AN=2;BaseQRankSum=1.059;ClippingRankSum=0.106;DP=20;FS=0.000;MLEAC=1;MLEAF=0.500;MQ=40.81;MQ0=0;MQRankSum=-1.905;QD=33.34;ReadPosRankSum=0.168;SOR=0.610	GT:AD:DP:GQ:PL	0/1:3,17:20:71:695,0,71
ACOL01000001	64809	.	T	C	666.77	.	AC=1;AF=0.500;AN=2;BaseQRankSum=1.509;ClippingRankSum=-0.615;DP=19;FS=0.000;MLEAC=1;MLEAF=0.500;MQ=40.75;MQ0=0;MQRankSum=-1.845;QD=30.23;ReadPosRankSum=0.168;SOR=0.527	GT:AD:DP:GQ:PL	0/1:3,16:19:71:695,0,71
ACOL01000001	64837	.	G	T	509.77	.	AC=1;AF=0.500;AN=2;BaseQRankSum=-1.257;ClippingRankSum=-0.122;DP=23;FS=0.000;MLEAC=1;MLEAF=0.500;MQ=40.97;MQ0=0;MQRankSum=-1.825;QD=22.16;ReadPosRankSum=0.446;SOR=0.793	GT:AD:DP:GQ:PL	0/1:4,19:23:99:538,0,112
ACOL01000001	64843	.	A	G	63.77	.	AC=1;AF=0.500;AN=2;BaseQRankSum=0.194;ClippingRankSum=-0.813;DP=24;FS=0.000;MLEAC=1;MLEAF=0.500;MQ=41.01;MQ0=0;MQRankSum=1.898;QD=2.66;ReadPosRankSum=-0.503;SOR=0.693	GT:AD:DP:GQ:PL	0/1:20,4:24:92:92,0,749
ACOL01000001	64947	.	C	T	44.77	.	AC=1;AF=0.500;AN=2;BaseQRankSum=0.397;ClippingRankSum=1.800;DP=30;FS=2.126;MLEAC=1;MLEAF=0.500;MQ=40.78;MQ0=0;MQRankSum=0.885;QD=1.49;ReadPosRankSum=0.214;SOR=1.387	GT:AD:DP:GQ:PL	0/1:26,4:30:73:73,0,941
ACOL01000001	64967	.	A	T	38.77	.	AC=1;AF=0.500;AN=2;BaseQRankSum=0.980;ClippingRankSum=0.411;DP=29;FS=2.176;MLEAC=1;MLEAF=0.500;MQ=40.87;MQ0=0;MQRankSum=1.044;QD=1.34;ReadPosRankSum=0.601;SOR=1.493	GT:AD:DP:GQ:PL	0/1:25,4:29:67:67,0,806
ACOL01000001	65231	.	G	T	176.77	.	AC=1;AF=0.500;AN=2;BaseQRankSum=-0.766;ClippingRankSum=-1.473;DP=15;FS=8.675;MLEAC=1;MLEAF=0.500;MQ=40.64;MQ0=0;MQRankSum=-0.412;QD=11.78;ReadPosRankSum=-0.884;SOR=1.071	GT:AD:DP:GQ:PL	0/1:9,6:15:99:205,0,307
ACOL01000002	266	.	A	G	284.77	.	AC=1;AF=0.500;AN=2;BaseQRankSum=0.395;ClippingRankSum=1.397;DP=26;FS=1.623;MLEAC=1;MLEAF=0.500;MQ=41.45;MQ0=0;MQRankSum=-1.660;QD=10.95;ReadPosRankSum=-1.555;SOR=0.956	GT:AD:DP:GQ:PL	0/1:16,10:26:99:313,0,517
ACOL01000002	297	.	TA	T	53.73	.	AC=1;AF=0.500;AN=2;BaseQRankSum=-2.417;ClippingRankSum=-0.995;DP=24;FS=4.993;MLEAC=1;MLEAF=0.500;MQ=41.41;MQ0=0;MQRankSum=-1.137;QD=2.24;ReadPosRankSum=-0.711;SOR=1.919	GT:AD:DP:GQ:PL	0/1:19,5:24:91:91,0,539
ACOL01000002	1179	.	AT	A	51.73	.	AC=1;AF=0.500;AN=2;BaseQRankSum=-0.566;ClippingRankSum=-0.382;DP=11;FS=0.000;MLEAC=1;MLEAF=0.500;MQ=42.00;MQ0=0;MQRankSum=0.382;QD=4.70;ReadPosRankSum=-1.106;SOR=0.346	GT:AD:DP:GQ:PL	0/1:8,3:11:89:89,0,234
ACOL01000002	1400	.	C	T	154.77	.	AC=1;AF=0.500;AN=2;BaseQRankSum=-1.098;ClippingRankSum=1.098;DP=10;FS=0.000;MLEAC=1;MLEAF=0.500;MQ=42.00;MQ0=0;MQRankSum=0.103;QD=15.48;ReadPosRankSum=-1.268;SOR=0.693	GT:AD:DP:GQ:PL	0/1:5,5:10:99:183,0,195
ACOL01000002	1409	.	A	G	123.77	.	AC=1;AF=0.500;AN=2;BaseQRankSum=0.000;ClippingRankSum=0.361;DP=9;FS=0.000;MLEAC=1;MLEAF=0.500;MQ=42.00;MQ0=0;MQRankSum=0.000;QD=13.75;ReadPosRankSum=-0.361;SOR=1.179	GT:AD:DP:GQ:PL	0/1:5,4:9:99:152,0,198
ACOL01000002	1445	.	G	T	73.77	.	AC=1;AF=0.500;AN=2;BaseQRankSum=0.678;ClippingRankSum=0.896;DP=11;FS=0.000;MLEAC=1;MLEAF=0.500;MQ=42.00;MQ0=0;MQRankSum=-0.278;QD=6.71;ReadPosRankSum=2.037;SOR=0.693	GT:AD:DP:GQ:PL	0/1:7,4:11:99:102,0,250
ACOL01000002	1463	.	TA	T	79.73	.	AC=1;AF=0.500;AN=2;BaseQRankSum=-1.866;ClippingRankSum=0.365;DP=11;FS=6.990;MLEAC=1;MLEAF=0.500;MQ=42.00;MQ0=0;MQRankSum=-0.741;QD=7.25;ReadPosRankSum=-1.133;SOR=3.258	GT:AD:DP:GQ:PL	0/1:6,4:10:99:117,0,206
ACOL01000002	1476	.	T	TA	69.73	.	AC=1;AF=0.500;AN=2;BaseQRankSum=-1.133;ClippingRankSum=-0.633;DP=10;FS=14.771;MLEAC=1;MLEAF=0.500;MQ=42.00;MQ0=0;MQRankSum=-0.365;QD=6.97;ReadPosRankSum=-0.633;SOR=1.391	GT:AD:DP:GQ:PL	0/1:6,4:10:99:107,0,221
ACOL01000002	1658	.	C	T	53.77	.	AC=1;AF=0.500;AN=2;BaseQRankSum=-0.423;ClippingRankSum=1.606;DP=13;FS=6.929;MLEAC=1;MLEAF=0.500;MQ=42.00;MQ0=0;MQRankSum=-0.592;QD=4.14;ReadPosRankSum=0.930;SOR=0.859	GT:AD:DP:GQ:PL	0/1:10,3:13:82:82,0,358
ACOL01000002	1847	.	A	G	176.77	.	AC=1;AF=0.500;AN=2;BaseQRankSum=0.803;ClippingRankSum=0.127;DP=19;FS=0.000;MLEAC=1;MLEAF=0.500;MQ=40.93;MQ0=0;MQRankSum=-1.986;QD=9.30;ReadPosRankSum=-0.042;SOR=0.941	GT:AD:DP:GQ:PL	0/1:12,7:19:99:205,0,430
ACOL01000002	1874	.	CT	C	165.73	.	AC=1;AF=0.500;AN=2;BaseQRankSum=0.609;ClippingRankSum=1.545;DP=19;FS=1.952;MLEAC=1;MLEAF=0.500;MQ=41.69;MQ0=0;MQRankSum=-1.826;QD=8.72;ReadPosRankSum=0.234;SOR=1.329	GT:AD:DP:GQ:PL	0/1:12,6:18:99:203,0,400
ACOL01000002	1982	.	C	T	391.77	.	AC=1;AF=0.500;AN=2;BaseQRankSum=-0.591;ClippingRankSum=0.591;DP=22;FS=0.000;MLEAC=1;MLEAF=0.500;MQ=41.82;MQ0=0;MQRankSum=-0.131;QD=17.81;ReadPosRankSum=-1.313;SOR=0.693	GT:AD:DP:GQ:PL	0/1:11,11:22:99:420,0,644
ACOL01000002	1983	.	T	A	391.77	.	AC=1;AF=0.500;AN=2;BaseQRankSum=0.769;ClippingRankSum=1.200;DP=23;FS=0.000;MLEAC=1;MLEAF=0.500;MQ=41.83;MQ0=0;MQRankSum=0.154;QD=17.03;ReadPosRankSum=-0.831;SOR=0.569	GT:AD:DP:GQ:PL	0/1:12,11:23:99:420,0,644
ACOL01000002	2483	.	C	CA	30.73	.	AC=1;AF=0.500;AN=2;BaseQRankSum=-2.250;ClippingRankSum=-0.150;DP=19;FS=0.000;MLEAC=1;MLEAF=0.500;MQ=40.83;MQ0=0;MQRankSum=0.550;QD=1.62;ReadPosRankSum=-0.550;SOR=0.784	GT:AD:DP:GQ:PL	0/1:15,4:19:68:68,0,433
ACOL01000002	2525	.	A	AG	355.73	.	AC=1;AF=0.500;AN=2;BaseQRankSum=-1.021;ClippingRankSum=0.531;DP=19;FS=1.829;MLEAC=1;MLEAF=0.500;MQ=40.06;MQ0=0;MQRankSum=-2.327;QD=18.72;ReadPosRankSum=0.122;SOR=0.976	GT:AD:DP:GQ:PL	0/1:9,10:19:99:393,0,479
ACOL01000002	2528	.	AAAAT	A	355.73	.	AC=1;AF=0.500;AN=2;BaseQRankSum=-1.919;ClippingRankSum=-0.041;DP=19;FS=1.829;MLEAC=1;MLEAF=0.500;MQ=40.06;MQ0=0;MQRankSum=-1.919;QD=18.72;ReadPosRankSum=-0.286;SOR=0.976	GT:AD:DP:GQ:PL	0/1:9,10:19:99:393,0,479
ACOL01000002	2543	.	A	G	322.77	.	AC=1;AF=0.500;AN=2;BaseQRankSum=-2.119;ClippingRankSum=-0.353;DP=18;FS=1.957;MLEAC=1;MLEAF=0.500;MQ=39.94;MQ0=0;MQRankSum=-1.589;QD=17.93;ReadPosRankSum=-0.795;SOR=1.324	GT:AD:DP:GQ:PL	0/1:9,9:18:99:351,0,482
ACOL01000002	2546	.	T	C	322.77	.	AC=1;AF=0.500;AN=2;BaseQRankSum=2.119;ClippingRankSum=0.530;DP=18;FS=1.957;MLEAC=1;MLEAF=0.500;MQ=39.94;MQ0=0;MQRankSum=-2.296;QD=17.93;ReadPosRankSum=-0.971;SOR=1.324	GT:AD:DP:GQ:PL	0/1:9,9:18:99:351,0,482
ACOL01000002	2945	.	A	G	301.77	.	AC=1;AF=0.500;AN=2;BaseQRankSum=1.531;ClippingRankSum=-0.527;DP=27;FS=1.655;MLEAC=1;MLEAF=0.500;MQ=41.25;MQ0=0;MQRankSum=1.331;QD=11.18;ReadPosRankSum=1.230;SOR=0.349	GT:AD:DP:GQ:PL	0/1:17,10:27:99:330,0,598
ACOL01000002	3089	.	T	C	360.77	.	AC=1;AF=0.500;AN=2;BaseQRankSum=-0.335;ClippingRankSum=-0.586;DP=30;FS=1.419;MLEAC=1;MLEAF=0.500;MQ=39.83;MQ0=0;MQRankSum=0.921;QD=12.03;ReadPosRankSum=-0.544;SOR=1.038	GT:AD:DP:GQ:PL	0/1:17,13:30:99:389,0,563
ACOL01000002	3176	.	C	T	229.77	.	AC=1;AF=0.500;AN=2;BaseQRankSum=0.760;ClippingRankSum=-1.847;DP=21;FS=0.000;MLEAC=1;MLEAF=0.500;MQ=41.23;MQ0=0;MQRankSum=0.616;QD=10.94;ReadPosRankSum=1.412;SOR=0.569	GT:AD:DP:GQ:PL	0/1:13,8:21:99:258,0,436
ACOL01000002	3355	.	G	T	433.77	.	AC=1;AF=0.500;AN=2;BaseQRankSum=-0.598;ClippingRankSum=-0.976;DP=23;FS=7.060;MLEAC=1;MLEAF=0.500;MQ=41.29;MQ0=0;MQRankSum=-0.976;QD=18.86;ReadPosRankSum=0.031;SOR=0.584	GT:AD:DP:GQ:PL	0/1:9,14:23:99:462,0,292
ACOL01000002	3362	.	T	TA	39.73	.	AC=1;AF=0.500;AN=2;BaseQRankSum=-0.852;ClippingRankSum=0.527;DP=23;FS=5.519;MLEAC=1;MLEAF=0.500;MQ=41.29;MQ0=0;MQRankSum=-1.176;QD=1.73;ReadPosRankSum=0.284;SOR=1.477	GT:AD:DP:GQ:PL	0/1:19,4:23:77:77,0,641
ACOL01000002	3384	.	A	G	481.77	.	AC=1;AF=0.500;AN=2;BaseQRankSum=-1.006;ClippingRankSum=-0.789;DP=25;FS=6.239;MLEAC=1;MLEAF=0.500;MQ=41.35;MQ0=0;MQRankSum=-1.605;QD=19.27;ReadPosRankSum=-0.626;SOR=0.939	GT:AD:DP:GQ:PL	0/1:12,13:25:99:510,0,754
ACOL01000002	3387	.	C	T	481.77	.	AC=1;AF=0.500;AN=2;BaseQRankSum=-0.897;ClippingRankSum=-1.061;DP=25;FS=6.239;MLEAC=1;MLEAF=0.500;MQ=41.35;MQ0=0;MQRankSum=0.354;QD=19.27;ReadPosRankSum=-1.061;SOR=0.939	GT:AD:DP:GQ:PL	0/1:12,13:25:99:510,0,754
ACOL01000002	3489	.	A	G	191.77	.	AC=1;AF=0.500;AN=2;BaseQRankSum=0.380;ClippingRankSum=0.803;DP=19;FS=11.311;MLEAC=1;MLEAF=0.500;MQ=41.25;MQ0=0;MQRankSum=0.296;QD=10.09;ReadPosRankSum=0.549;SOR=1.426	GT:AD:DP:GQ:PL	0/1:12,7:19:99:220,0,416
ACOL01000002	3534	.	T	C	239.77	.	AC=1;AF=0.500;AN=2;BaseQRankSum=-0.124;ClippingRankSum=-0.454;DP=19;FS=11.563;MLEAC=1;MLEAF=0.500;MQ=41.90;MQ0=0;MQRankSum=-0.454;QD=12.62;ReadPosRankSum=0.950;SOR=1.730	GT:AD:DP:GQ:PL	0/1:11,8:19:99:268,0,377
ACOL01000002	3601	.	C	T	325.77	.	AC=1;AF=0.500;AN=2;BaseQRankSum=-2.261;ClippingRankSum=-0.337;DP=17;FS=13.030;MLEAC=1;MLEAF=0.500;MQ=41.77;MQ0=0;MQRankSum=1.588;QD=19.16;ReadPosRankSum=-1.107;SOR=1.139	GT:AD:DP:GQ:PL	0/1:8,9:17:99:354,0,309
ACOL01000002	3606	.	A	T	325.77	.	AC=1;AF=0.500;AN=2;BaseQRankSum=-1.299;ClippingRankSum=0.337;DP=17;FS=13.030;MLEAC=1;MLEAF=0.500;MQ=41.77;MQ0=0;MQRankSum=1.107;QD=19.16;ReadPosRankSum=-1.010;SOR=1.139	GT:AD:DP:GQ:PL	0/1:8,9:17:99:354,0,309
ACOL01000002	3615	.	C	CG	316.73	.	AC=1;AF=0.500;AN=2;BaseQRankSum=-0.625;ClippingRankSum=-1.107;DP=17;FS=13.030;MLEAC=1;MLEAF=0.500;MQ=41.77;MQ0=0;MQRankSum=1.203;QD=18.63;ReadPosRankSum=-1.010;SOR=1.139	GT:AD:DP:GQ:PL	0/1:8,9:17:99:354,0,309
ACOL01000002	3884	.	T	C	81.77	.	AC=1;AF=0.500;AN=2;BaseQRankSum=-0.933;ClippingRankSum=-0.400;DP=14;FS=5.756;MLEAC=1;MLEAF=0.500;MQ=42.00;MQ0=0;MQRankSum=0.400;QD=5.84;ReadPosRankSum=-1.733;SOR=1.884	GT:AD:DP:GQ:PL	0/1:9,5:14:99:110,0,282
ACOL01000002	3959	.	A	G	238.77	.	AC=1;AF=0.500;AN=2;BaseQRankSum=0.637;ClippingRankSum=-0.637;DP=15;FS=5.021;MLEAC=1;MLEAF=0.500;MQ=42.00;MQ0=0;MQRankSum=0.058;QD=15.92;ReadPosRankSum=-0.058;SOR=0.557	GT:AD:DP:GQ:PL	0/1:8,7:15:99:267,0,357
ACOL01000002	3979	.	A	T	238.77	.	AC=1;AF=0.500;AN=2;BaseQRankSum=-2.752;ClippingRankSum=1.694;DP=16;FS=2.115;MLEAC=1;MLEAF=0.500;MQ=42.00;MQ0=0;MQRankSum=1.482;QD=14.92;ReadPosRankSum=1.059;SOR=0.636	GT:AD:DP:GQ:PL	0/1:9,7:16:99:267,0,357
ACOL01000002	3982	.	G	A	238.77	.	AC=1;AF=0.500;AN=2;BaseQRankSum=-2.858;ClippingRankSum=-0.953;DP=16;FS=2.115;MLEAC=1;MLEAF=0.500;MQ=42.00;MQ0=0;MQRankSum=-0.212;QD=14.92;ReadPosRankSum=1.164;SOR=0.636	GT:AD:DP:GQ:PL	0/1:9,7:16:99:267,0,357
ACOL01000002	3990	.	C	T	238.77	.	AC=1;AF=0.500;AN=2;BaseQRankSum=-3.070;ClippingRankSum=0.847;DP=16;FS=0.000;MLEAC=1;MLEAF=0.500;MQ=42.00;MQ0=0;MQRankSum=-1.694;QD=14.92;ReadPosRankSum=1.059;SOR=0.814	GT:AD:DP:GQ:PL	0/1:9,7:16:99:267,0,354
ACOL01000002	4064	.	A	T	278.77	.	AC=1;AF=0.500;AN=2;BaseQRankSum=-2.561;ClippingRankSum=0.197;DP=22;FS=1.971;MLEAC=1;MLEAF=0.500;MQ=42.00;MQ0=0;MQRankSum=0.460;QD=12.67;ReadPosRankSum=0.788;SOR=0.207	GT:AD:DP:GQ:PL	0/1:11,11:22:99:307,0,429
ACOL01000002	4066	.	C	T	278.77	.	AC=1;AF=0.500;AN=2;BaseQRankSum=-3.063;ClippingRankSum=-0.176;DP=21;FS=1.971;MLEAC=1;MLEAF=0.500;MQ=42.00;MQ0=0;MQRankSum=1.232;QD=13.27;ReadPosRankSum=0.810;SOR=0.307	GT:AD:DP:GQ:PL	0/1:11,10:21:99:307,0,429
ACOL01000002	4293	.	T	A	154.77	.	AC=1;AF=0.500;AN=2;BaseQRankSum=0.398;ClippingRankSum=-0.398;DP=21;FS=4.876;MLEAC=1;MLEAF=0.500;MQ=41.81;MQ0=0;MQRankSum=0.253;QD=7.37;ReadPosRankSum=-1.123;SOR=0.132	GT:AD:DP:GQ:PL	0/1:13,8:21:99:183,0,361
ACOL01000002	4429	.	A	G	388.77	.	AC=1;AF=0.500;AN=2;BaseQRankSum=-1.050;ClippingRankSum=1.847;DP=21;FS=7.858;MLEAC=1;MLEAF=0.500;MQ=41.91;MQ0=0;MQRankSum=-0.398;QD=18.51;ReadPosRankSum=-1.557;SOR=2.080	GT:AD:DP:GQ:PL	0/1:8,13:21:99:417,0,254
ACOL01000002	4552	.	T	A	199.77	.	AC=1;AF=0.500;AN=2;BaseQRankSum=0.735;ClippingRankSum=0.801;DP=23;FS=10.041;MLEAC=1;MLEAF=0.500;MQ=41.29;MQ0=0;MQRankSum=0.000;QD=8.69;ReadPosRankSum=1.669;SOR=2.022	GT:AD:DP:GQ:PL	0/1:13,9:22:99:228,0,312
ACOL01000002	4599	.	T	C	177.77	.	AC=1;AF=0.500;AN=2;BaseQRankSum=-1.189;ClippingRankSum=-0.238;DP=20;FS=0.000;MLEAC=1;MLEAF=0.500;MQ=41.19;MQ0=0;MQRankSum=1.189;QD=8.89;ReadPosRankSum=0.475;SOR=1.022	GT:AD:DP:GQ:PL	0/1:13,7:20:99:206,0,442
ACOL01000002	4896	.	T	G	270.77	.	AC=1;AF=0.500;AN=2;BaseQRankSum=0.334;ClippingRankSum=-1.603;DP=22;FS=10.041;MLEAC=1;MLEAF=0.500;MQ=41.73;MQ0=0;MQRankSum=2.003;QD=12.31;ReadPosRankSum=0.735;SOR=2.022	GT:AD:DP:GQ:PL	0/1:13,9:22:99:299,0,466
ACOL01000002	4990	.	GA	G	296.73	.	AC=1;AF=0.500;AN=2;BaseQRankSum=0.927;ClippingRankSum=-0.439;DP=17;FS=1.913;MLEAC=1;MLEAF=0.500;MQ=40.92;MQ0=0;MQRankSum=-0.634;QD=17.45;ReadPosRankSum=0.922;SOR=1.270	GT:AD:DP:GQ:PL	0/1:7,10:17:99:334,0,182
ACOL01000002	4991	.	AC	A	105.73	.	AC=1;AF=0.500;AN=2;BaseQRankSum=-0.553;ClippingRankSum=-0.452;DP=17;FS=0.000;MLEAC=1;MLEAF=0.500;MQ=40.92;MQ0=0;MQRankSum=0.050;QD=6.22;ReadPosRankSum=-1.256;SOR=0.735	GT:AD:DP:GQ:PL	0/1:11,6:17:99:143,0,374
ACOL01000002	5120	.	G	C	187.77	.	AC=1;AF=0.500;AN=2;BaseQRankSum=1.380;ClippingRankSum=2.126;DP=21;FS=1.949;MLEAC=1;MLEAF=0.500;MQ=41.04;MQ0=0;MQRankSum=0.112;QD=8.94;ReadPosRankSum=0.485;SOR=0.280	GT:AD:DP:GQ:PL	0/1:14,7:21:99:216,0,462
ACOL01000002	5183	.	A	C	261.77	.	AC=1;AF=0.500;AN=2;BaseQRankSum=1.491;ClippingRankSum=0.537;DP=24;FS=1.685;MLEAC=1;MLEAF=0.500;MQ=41.67;MQ0=0;MQRankSum=0.477;QD=10.91;ReadPosRankSum=0.716;SOR=1.230	GT:AD:DP:GQ:PL	0/1:15,9:24:99:290,0,513
ACOL01000002	5210	.	G	A	212.77	.	AC=1;AF=0.500;AN=2;BaseQRankSum=-1.674;ClippingRankSum=0.286;DP=21;FS=4.320;MLEAC=1;MLEAF=0.500;MQ=41.72;MQ0=0;MQRankSum=-0.367;QD=10.13;ReadPosRankSum=0.122;SOR=0.827	GT:AD:DP:GQ:PL	0/1:9,10:19:99:241,0,286
ACOL01000002	5233	.	T	C	265.77	.	AC=1;AF=0.500;AN=2;BaseQRankSum=-1.766;ClippingRankSum=-0.883;DP=19;FS=1.957;MLEAC=1;MLEAF=0.500;MQ=41.79;MQ0=0;MQRankSum=-0.265;QD=13.99;ReadPosRankSum=-0.353;SOR=0.569	GT:AD:DP:GQ:PL	0/1:9,9:18:99:294,0,312
ACOL01000002	5355	.	A	T	130.77	.	AC=1;AF=0.500;AN=2;BaseQRankSum=-0.212;ClippingRankSum=0.437;DP=13;FS=0.000;MLEAC=1;MLEAF=0.500;MQ=42.00;MQ0=0;MQRankSum=0.212;QD=10.06;ReadPosRankSum=-0.271;SOR=1.329	GT:AD:DP:GQ:PL	0/1:8,5:13:99:159,0,288
ACOL01000002	5491	.	C	T	169.77	.	AC=1;AF=0.500;AN=2;BaseQRankSum=-0.106;ClippingRankSum=-1.059;DP=16;FS=2.115;MLEAC=1;MLEAF=0.500;MQ=41.88;MQ0=0;MQRankSum=0.318;QD=10.61;ReadPosRankSum=0.318;SOR=0.636	GT:AD:DP:GQ:PL	0/1:9,7:16:99:198,0,307
ACOL01000002	5753	.	T	A	76.77	.	AC=1;AF=0.500;AN=2;BaseQRankSum=-2.977;ClippingRankSum=0.222;DP=18;FS=2.003;MLEAC=1;MLEAF=0.500;MQ=41.89;MQ0=0;MQRankSum=-0.311;QD=4.26;ReadPosRankSum=-0.844;SOR=0.223	GT:AD:DP:GQ:PL	0/1:10,8:18:99:105,0,345
ACOL01000002	5942	.	G	A	190.77	.	AC=1;AF=0.500;AN=2;BaseQRankSum=0.634;ClippingRankSum=-2.196;DP=17;FS=2.062;MLEAC=1;MLEAF=0.500;MQ=42.00;MQ0=0;MQRankSum=-0.146;QD=11.22;ReadPosRankSum=1.220;SOR=1.609	GT:AD:DP:GQ:PL	0/1:10,7:17:99:219,0,296
ACOL01000002	6164	.	T	C	304.77	.	AC=1;AF=0.500;AN=2;BaseQRankSum=1.317;ClippingRankSum=0.517;DP=28;FS=1.549;MLEAC=1;MLEAF=0.500;MQ=40.46;MQ0=0;MQRankSum=-0.094;QD=10.88;ReadPosRankSum=1.599;SOR=0.637	GT:AD:DP:GQ:PL	0/1:17,11:28:99:333,0,565
ACOL01000002	6578	.	T	A	133.77	.	AC=1;AF=0.500;AN=2;BaseQRankSum=-0.956;ClippingRankSum=0.322;DP=8;FS=3.332;MLEAC=1;MLEAF=0.500;MQ=42.00;MQ0=0;MQRankSum=-0.684;QD=16.72;ReadPosRankSum=1.221;SOR=0.105	GT:AD:DP:GQ:PL	0/1:3,5:8:92:162,0,92
ACOL01000002	6770	.	TA	T	30.73	.	AC=1;AF=0.500;AN=2;BaseQRankSum=-1.087;ClippingRankSum=-0.898;DP=21;FS=9.951;MLEAC=1;MLEAF=0.500;MQ=39.73;MQ0=0;MQRankSum=-1.559;QD=1.46;ReadPosRankSum=-1.181;SOR=1.423	GT:AD:DP:GQ:PL	0/1:16,4:20:68:68,0,460
ACOL01000002	6812	.	T	C	261.77	.	AC=1;AF=0.500;AN=2;BaseQRankSum=-0.400;ClippingRankSum=1.022;DP=18;FS=8.193;MLEAC=1;MLEAF=0.500;MQ=41.10;MQ0=0;MQRankSum=-0.222;QD=14.54;ReadPosRankSum=0.222;SOR=2.833	GT:AD:DP:GQ:PL	0/1:10,8:18:99:290,0,519
ACOL01000002	6818	.	C	T	235.77	.	AC=1;AF=0.500;AN=2;BaseQRankSum=-0.634;ClippingRankSum=0.634;DP=17;FS=13.554;MLEAC=1;MLEAF=0.500;MQ=41.04;MQ0=0;MQRankSum=1.610;QD=13.87;ReadPosRankSum=0.732;SOR=4.174	GT:AD:DP:GQ:PL	0/1:10,7:17:99:264,0,522
ACOL01000002	7165	.	T	C	194.77	.	AC=1;AF=0.500;AN=2;BaseQRankSum=0.146;ClippingRankSum=0.732;DP=17;FS=1.913;MLEAC=1;MLEAF=0.500;MQ=42.00;MQ0=0;MQRankSum=-0.537;QD=11.46;ReadPosRankSum=-0.634;SOR=0.330	GT:AD:DP:GQ:PL	0/1:10,7:17:99:223,0,328
ACOL01000002	7211	.	G	GA	44.73	.	AC=1;AF=0.500;AN=2;BaseQRankSum=-3.027;ClippingRankSum=-0.053;DP=18;FS=10.792;MLEAC=1;MLEAF=0.500;MQ=41.21;MQ0=0;MQRankSum=-0.372;QD=2.49;ReadPosRankSum=-2.389;SOR=1.414	GT:AD:DP:GQ:PL	0/1:14,4:18:82:82,0,470
ACOL01000002	7214	.	TA	T	57.73	.	AC=1;AF=0.500;AN=2;BaseQRankSum=-1.528;ClippingRankSum=1.634;DP=19;FS=15.586;MLEAC=1;MLEAF=0.500;MQ=41.14;MQ0=0;MQRankSum=0.791;QD=3.04;ReadPosRankSum=-2.372;SOR=1.844	GT:AD:DP:GQ:PL	0/1:14,5:19:95:95,0,321
ACOL01000002	7590	.	C	CT	93.73	.	AC=1;AF=0.500;AN=2;BaseQRankSum=-1.718;ClippingRankSum=0.259;DP=12;FS=18.195;MLEAC=1;MLEAF=0.500;MQ=42.00;MQ0=0;MQRankSum=2.047;QD=7.81;ReadPosRankSum=0.583;SOR=2.199	GT:AD:DP:GQ:PL	0/1:6,6:12:99:131,0,147
ACOL01000002	7708	.	T	A	154.77	.	AC=1;AF=0.500;AN=2;BaseQRankSum=0.267;ClippingRankSum=-0.267;DP=14;FS=0.000;MLEAC=1;MLEAF=0.500;MQ=41.72;MQ0=0;MQRankSum=0.933;QD=11.05;ReadPosRankSum=-1.333;SOR=0.458	GT:AD:DP:GQ:PL	0/1:9,5:14:99:183,0,441
ACOL01000002	7718	.	C	T	154.77	.	AC=1;AF=0.500;AN=2;BaseQRankSum=1.333;ClippingRankSum=0.933;DP=14;FS=0.000;MLEAC=1;MLEAF=0.500;MQ=41.72;MQ0=0;MQRankSum=0.000;QD=11.05;ReadPosRankSum=-0.667;SOR=0.458	GT:AD:DP:GQ:PL	0/1:9,5:14:99:183,0,441
ACOL01000002	7752	.	A	C	140.77	.	AC=1;AF=0.500;AN=2;BaseQRankSum=2.680;ClippingRankSum=0.000;DP=13;FS=0.000;MLEAC=1;MLEAF=0.500;MQ=41.70;MQ0=0;MQRankSum=-0.533;QD=10.83;ReadPosRankSum=-0.817;SOR=0.283	GT:AD:DP:GQ:PL	0/1:8,5:13:99:169,0,186
ACOL01000002	8255	.	AT	A	85.73	.	AC=1;AF=0.500;AN=2;BaseQRankSum=-0.361;ClippingRankSum=-0.876;DP=10;FS=0.000;MLEAC=1;MLEAF=0.500;MQ=42.00;MQ0=0;MQRankSum=0.361;QD=8.57;ReadPosRankSum=-1.652;SOR=1.022	GT:AD:DP:GQ:PL	0/1:4,5:9:99:123,0,103
ACOL01000002	8597	.	T	C	195.77	.	AC=1;AF=0.500;AN=2;BaseQRankSum=-0.664;ClippingRankSum=-1.620;DP=27;FS=0.000;MLEAC=1;MLEAF=0.500;MQ=39.27;MQ0=0;MQRankSum=1.195;QD=7.25;ReadPosRankSum=1.513;SOR=0.818	GT:AD:DP:GQ:PL	0/1:19,8:27:99:224,0,626
ACOL01000002	8793	.	G	GT	202.73	.	AC=1;AF=0.500;AN=2;BaseQRankSum=-1.813;ClippingRankSum=-0.270;DP=20;FS=28.597;MLEAC=1;MLEAF=0.500;MQ=41.90;MQ0=0;MQRankSum=-0.270;QD=10.14;ReadPosRankSum=0.887;SOR=4.396	GT:AD:DP:GQ:PL	0/1:12,8:20:99:240,0,398
ACOL01000002	8804	.	C	CT	143.73	.	AC=1;AF=0.500;AN=2;BaseQRankSum=-1.826;ClippingRankSum=0.609;DP=18;FS=14.236;MLEAC=1;MLEAF=0.500;MQ=41.89;MQ0=0;MQRankSum=-0.328;QD=7.99;ReadPosRankSum=0.609;SOR=3.903	GT:AD:DP:GQ:PL	0/1:12,6:18:99:181,0,431
ACOL01000002	8929	.	GA	G	86.73	.	AC=1;AF=0.500;AN=2;BaseQRankSum=-0.729;ClippingRankSum=-0.361;DP=9;FS=0.000;MLEAC=1;MLEAF=0.500;MQ=42.00;MQ0=0;MQRankSum=-1.159;QD=9.64;ReadPosRankSum=0.729;SOR=0.223	GT:AD:DP:GQ:PL	0/1:4,5:9:86:124,0,86
ACOL01000002	9466	.	T	TA	239.73	.	AC=1;AF=0.500;AN=2;BaseQRankSum=-2.826;ClippingRankSum=0.020;DP=33;FS=0.000;MLEAC=1;MLEAF=0.500;MQ=41.57;MQ0=0;MQRankSum=1.199;QD=7.26;ReadPosRankSum=-2.053;SOR=0.540	GT:AD:DP:GQ:PL	0/1:22,10:32:99:277,0,799
ACOL01000002	9915	.	A	G	419.77	.	AC=1;AF=0.500;AN=2;BaseQRankSum=0.264;ClippingRankSum=-0.264;DP=32;FS=3.220;MLEAC=1;MLEAF=0.500;MQ=41.82;MQ0=0;MQRankSum=1.057;QD=13.12;ReadPosRankSum=0.038;SOR=0.474	GT:AD:DP:GQ:PL	0/1:17,15:32:99:448,0,561
ACOL01000002	10043	.	T	TA	123.73	.	AC=1;AF=0.500;AN=2;BaseQRankSum=-0.105;ClippingRankSum=0.315;DP=24;FS=4.669;MLEAC=1;MLEAF=0.500;MQ=41.24;MQ0=0;MQRankSum=-0.035;QD=5.16;ReadPosRankSum=0.175;SOR=1.137	GT:AD:DP:GQ:PL	0/1:18,6:24:99:161,0,950
ACOL01000002	10055	.	T	TA	80.73	.	AC=1;AF=0.500;AN=2;BaseQRankSum=-1.746;ClippingRankSum=-0.672;DP=21;FS=14.548;MLEAC=1;MLEAF=0.500;MQ=41.13;MQ0=0;MQRankSum=-0.672;QD=3.84;ReadPosRankSum=0.403;SOR=3.232	GT:AD:DP:GQ:PL	0/1:17,4:21:99:118,0,950
ACOL01000002	10142	.	A	G	228.77	.	AC=1;AF=0.500;AN=2;BaseQRankSum=0.098;ClippingRankSum=-0.049;DP=28;FS=3.617;MLEAC=1;MLEAF=0.500;MQ=41.14;MQ0=0;MQRankSum=1.722;QD=8.17;ReadPosRankSum=-0.197;SOR=1.358	GT:AD:DP:GQ:PL	0/1:19,9:28:99:257,0,622
ACOL01000002	10421	.	G	T	92.77	.	AC=1;AF=0.500;AN=2;BaseQRankSum=-1.398;ClippingRankSum=0.278;DP=11;FS=0.000;MLEAC=1;MLEAF=0.500;MQ=40.69;MQ0=0;MQRankSum=0.278;QD=8.43;ReadPosRankSum=-0.678;SOR=0.495	GT:AD:DP:GQ:PL	0/1:7,4:11:99:121,0,338
ACOL01000002	10422	.	T	C	92.77	.	AC=1;AF=0.500;AN=2;BaseQRankSum=-0.278;ClippingRankSum=-0.278;DP=11;FS=0.000;MLEAC=1;MLEAF=0.500;MQ=40.69;MQ0=0;MQRankSum=0.678;QD=8.43;ReadPosRankSum=-0.597;SOR=0.495	GT:AD:DP:GQ:PL	0/1:7,4:11:99:121,0,338
ACOL01000002	10918	.	C	T	167.77	.	AC=1;AF=0.500;AN=2;BaseQRankSum=0.530;ClippingRankSum=-1.473;DP=15;FS=5.021;MLEAC=1;MLEAF=0.500;MQ=42.00;MQ0=0;MQRankSum=-0.766;QD=11.18;ReadPosRankSum=0.412;SOR=1.133	GT:AD:DP:GQ:PL	0/1:9,6:15:99:196,0,310
ACOL01000002	11113	.	A	G	343.77	.	AC=1;AF=0.500;AN=2;BaseQRankSum=-0.952;ClippingRankSum=-0.805;DP=27;FS=4.467;MLEAC=1;MLEAF=0.500;MQ=41.86;MQ0=0;MQRankSum=-0.854;QD=12.73;ReadPosRankSum=-0.952;SOR=0.139	GT:AD:DP:GQ:PL	0/1:15,12:27:99:372,0,513
ACOL01000002	11566	.	C	T	109.77	.	AC=1;AF=0.500;AN=2;BaseQRankSum=-2.853;ClippingRankSum=0.872;DP=20;FS=0.000;MLEAC=1;MLEAF=0.500;MQ=41.19;MQ0=0;MQRankSum=-1.902;QD=5.49;ReadPosRankSum=1.109;SOR=0.425	GT:AD:DP:GQ:PL	0/1:13,7:20:99:138,0,432
ACOL01000002	11707	.	A	G	94.77	.	AC=1;AF=0.500;AN=2;BaseQRankSum=1.350;ClippingRankSum=-1.250;DP=19;FS=2.539;MLEAC=1;MLEAF=0.500;MQ=41.69;MQ0=0;MQRankSum=0.550;QD=4.99;ReadPosRankSum=0.650;SOR=0.160	GT:AD:DP:GQ:PL	0/1:15,4:19:99:123,0,725
ACOL01000002	11724	.	T	G	91.77	.	AC=1;AF=0.500;AN=2;BaseQRankSum=0.614;ClippingRankSum=-1.087;DP=20;FS=2.315;MLEAC=1;MLEAF=0.500;MQ=41.71;MQ0=0;MQRankSum=-0.236;QD=4.59;ReadPosRankSum=1.654;SOR=0.223	GT:AD:DP:GQ:PL	0/1:16,4:20:99:120,0,757
ACOL01000002	11820	.	T	A	128.77	.	AC=1;AF=0.500;AN=2;BaseQRankSum=1.528;ClippingRankSum=0.880;DP=19;FS=2.017;MLEAC=1;MLEAF=0.500;MQ=40.90;MQ0=0;MQRankSum=-0.787;QD=6.78;ReadPosRankSum=-0.046;SOR=0.868	GT:AD:DP:GQ:PL	0/1:14,5:19:99:157,0,668
ACOL01000002	11826	.	T	A	128.77	.	AC=1;AF=0.500;AN=2;BaseQRankSum=0.139;ClippingRankSum=-0.417;DP=19;FS=2.017;MLEAC=1;MLEAF=0.500;MQ=40.90;MQ0=0;MQRankSum=0.880;QD=6.78;ReadPosRankSum=1.713;SOR=0.868	GT:AD:DP:GQ:PL	0/1:14,5:19:99:157,0,668
ACOL01000002	11911	.	TA	T	61.73	.	AC=1;AF=0.500;AN=2;BaseQRankSum=-1.937;ClippingRankSum=-0.898;DP=21;FS=2.350;MLEAC=1;MLEAF=0.500;MQ=41.91;MQ0=0;MQRankSum=-0.047;QD=2.94;ReadPosRankSum=-0.709;SOR=1.535	GT:AD:DP:GQ:PL	0/1:16,4:20:99:99,0,423
ACOL01000002	11969	.	AT	A	133.73	.	AC=1;AF=0.500;AN=2;BaseQRankSum=-1.905;ClippingRankSum=0.212;DP=17;FS=4.467;MLEAC=1;MLEAF=0.500;MQ=41.88;MQ0=0;MQRankSum=-1.270;QD=7.87;ReadPosRankSum=1.059;SOR=1.546	GT:AD:DP:GQ:PL	0/1:9,7:16:99:171,0,192
ACOL01000002	12025	.	A	C	270.77	.	AC=1;AF=0.500;AN=2;BaseQRankSum=-0.998;ClippingRankSum=0.788;DP=16;FS=0.000;MLEAC=1;MLEAF=0.500;MQ=42.00;MQ0=0;MQRankSum=-0.788;QD=16.92;ReadPosRankSum=-0.893;SOR=0.368	GT:AD:DP:GQ:PL	0/1:8,8:16:99:299,0,352
ACOL01000002	12036	.	C	T	184.73	.	AC=1;AF=0.500;AN=2;BaseQRankSum=-2.074;ClippingRankSum=-1.369;DP=16;FS=2.276;MLEAC=1;MLEAF=0.500;MQ=42.00;MQ0=0;MQRankSum=1.369;QD=11.55;ReadPosRankSum=0.811;SOR=1.229	GT:AD:DP:GQ:PL	0/1:10,6:16:99:222,0,374
ACOL01000002	12173	.	GA	G	130.73	.	AC=1;AF=0.500;AN=2;BaseQRankSum=-1.813;ClippingRankSum=1.378;DP=12;FS=6.154;MLEAC=1;MLEAF=0.500;MQ=40.64;MQ0=0;MQRankSum=0.000;QD=10.89;ReadPosRankSum=1.073;SOR=2.236	GT:AD:DP:GQ:PL	0/1:6,6:12:99:168,0,142
ACOL01000002	12261	.	G	A	116.77	.	AC=1;AF=0.500;AN=2;BaseQRankSum=-1.159;ClippingRankSum=0.000;DP=9;FS=2.808;MLEAC=1;MLEAF=0.500;MQ=42.00;MQ0=0;MQRankSum=0.729;QD=12.97;ReadPosRankSum=-0.361;SOR=0.707	GT:AD:DP:GQ:PL	0/1:4,5:9:99:145,0,135
ACOL01000002	12439	.	C	T	182.77	.	AC=1;AF=0.500;AN=2;BaseQRankSum=-1.133;ClippingRankSum=1.255;DP=24;FS=1.718;MLEAC=1;MLEAF=0.500;MQ=40.99;MQ0=0;MQRankSum=0.888;QD=7.62;ReadPosRankSum=0.949;SOR=0.340	GT:AD:DP:GQ:PL	0/1:16,8:24:99:211,0,536
ACOL01000002	12546	.	A	G	125.77	.	AC=1;AF=0.500;AN=2;BaseQRankSum=0.421;ClippingRankSum=0.890;DP=18;FS=8.193;MLEAC=1;MLEAF=0.500;MQ=40.87;MQ0=0;MQRankSum=-1.358;QD=6.99;ReadPosRankSum=-2.107;SOR=2.258	GT:AD:DP:GQ:PL	0/1:12,6:18:99:154,0,356
ACOL01000002	12571	.	A	G	63.77	.	AC=1;AF=0.500;AN=2;BaseQRankSum=-0.099;ClippingRankSum=-0.887;DP=18;FS=9.944;MLEAC=1;MLEAF=0.500;MQ=40.76;MQ0=0;MQRankSum=-2.366;QD=3.54;ReadPosRankSum=-1.577;SOR=3.605	GT:AD:DP:GQ:PL	0/1:13,5:18:92:92,0,395
ACOL01000002	12696	.	G	A	55.77	.	AC=1;AF=0.500;AN=2;BaseQRankSum=-2.583;ClippingRankSum=-0.567;DP=17;FS=0.000;MLEAC=1;MLEAF=0.500;MQ=41.04;MQ0=0;MQRankSum=-0.945;QD=3.28;ReadPosRankSum=0.315;SOR=1.179	GT:AD:DP:GQ:PL	0/1:14,3:17:84:84,0,967
ACOL01000002	12699	.	GATAA	G	46.73	.	AC=1;AF=0.500;AN=2;BaseQRankSum=0.567;ClippingRankSum=-1.575;DP=17;FS=0.000;MLEAC=1;MLEAF=0.500;MQ=41.04;MQ0=0;MQRankSum=-1.575;QD=2.75;ReadPosRankSum=0.315;SOR=1.179	GT:AD:DP:GQ:PL	0/1:14,3:17:84:84,0,967
ACOL01000002	12741	.	T	C	121.77	.	AC=1;AF=0.500;AN=2;BaseQRankSum=2.063;ClippingRankSum=0.117;DP=21;FS=7.501;MLEAC=1;MLEAF=0.500;MQ=40.44;MQ0=0;MQRankSum=-1.907;QD=5.80;ReadPosRankSum=-1.907;SOR=2.281	GT:AD:DP:GQ:PL	0/1:15,6:21:99:150,0,350
ACOL01000002	12849	.	T	TA	54.73	.	AC=1;AF=0.500;AN=2;BaseQRankSum=-0.667;ClippingRankSum=-0.182;DP=17;FS=2.187;MLEAC=1;MLEAF=0.500;MQ=41.77;MQ0=0;MQRankSum=-0.182;QD=3.22;ReadPosRankSum=0.667;SOR=0.269	GT:AD:DP:GQ:PL	0/1:12,4:16:92:92,0,393
ACOL01000002	12933	.	A	G	94.77	.	AC=1;AF=0.500;AN=2;BaseQRankSum=2.700;ClippingRankSum=-0.694;DP=13;FS=0.000;MLEAC=1;MLEAF=0.500;MQ=41.85;MQ0=0;MQRankSum=-0.540;QD=7.29;ReadPosRankSum=0.540;SOR=0.283	GT:AD:DP:GQ:PL	0/1:9,4:13:99:123,0,227
ACOL01000002	13536	.	T	C	46.77	.	AC=1;AF=0.500;AN=2;BaseQRankSum=-0.741;ClippingRankSum=0.318;DP=20;FS=0.000;MLEAC=1;MLEAF=0.500;MQ=41.06;MQ0=0;MQRankSum=1.059;QD=2.34;ReadPosRankSum=-0.529;SOR=0.784	GT:AD:DP:GQ:PL	0/1:17,3:20:75:75,0,1757
ACOL01000002	13545	.	G	A	46.77	.	AC=1;AF=0.500;AN=2;BaseQRankSum=-1.164;ClippingRankSum=0.423;DP=20;FS=0.000;MLEAC=1;MLEAF=0.500;MQ=41.06;MQ0=0;MQRankSum=1.482;QD=2.34;ReadPosRankSum=0.318;SOR=0.784	GT:AD:DP:GQ:PL	0/1:17,3:20:75:75,0,1757
ACOL01000002	13557	.	T	A	36.77	.	AC=1;AF=0.500;AN=2;BaseQRankSum=-0.404;ClippingRankSum=-0.404;DP=16;FS=0.000;MLEAC=1;MLEAF=0.500;MQ=39.90;MQ0=0;MQRankSum=-1.211;QD=2.30;ReadPosRankSum=-0.538;SOR=1.002	GT:AD:DP:GQ:PL	0/1:13,3:16:65:65,0,1618
ACOL01000002	13643	.	T	C	143.77	.	AC=1;AF=0.500;AN=2;BaseQRankSum=-1.656;ClippingRankSum=0.101;DP=13;FS=5.756;MLEAC=1;MLEAF=0.500;MQ=42.00;MQ0=0;MQRankSum=0.312;QD=11.06;ReadPosRankSum=0.312;SOR=2.266	GT:AD:DP:GQ:PL	0/1:7,6:13:99:172,0,226
ACOL01000002	13758	.	A	G	172.77	.	AC=1;AF=0.500;AN=2;BaseQRankSum=0.315;ClippingRankSum=-0.455;DP=23;FS=4.669;MLEAC=1;MLEAF=0.500;MQ=41.92;MQ0=0;MQRankSum=1.155;QD=7.51;ReadPosRankSum=-0.455;SOR=1.137	GT:AD:DP:GQ:PL	0/1:17,6:23:99:201,0,772
ACOL01000002	13783	.	G	A	163.77	.	AC=1;AF=0.500;AN=2;BaseQRankSum=0.350;ClippingRankSum=-0.604;DP=25;FS=4.559;MLEAC=1;MLEAF=0.500;MQ=41.92;MQ0=0;MQRankSum=0.604;QD=6.55;ReadPosRankSum=0.668;SOR=1.149	GT:AD:DP:GQ:PL	0/1:19,6:25:99:192,0,858
ACOL01000002	13945	.	TA	T	55.73	.	AC=1;AF=0.500;AN=2;BaseQRankSum=-2.407;ClippingRankSum=-0.586;DP=26;FS=8.909;MLEAC=1;MLEAF=0.500;MQ=41.92;MQ0=0;MQRankSum=0.390;QD=2.14;ReadPosRankSum=-0.651;SOR=3.105	GT:AD:DP:GQ:PL	0/1:21,5:26:93:93,0,557
ACOL01000002	14036	.	T	A	136.77	.	AC=1;AF=0.500;AN=2;BaseQRankSum=3.230;ClippingRankSum=-0.524;DP=20;FS=2.199;MLEAC=1;MLEAF=0.500;MQ=41.80;MQ0=0;MQRankSum=0.436;QD=6.84;ReadPosRankSum=-0.524;SOR=1.781	GT:AD:DP:GQ:PL	0/1:15,5:20:99:165,0,684
ACOL01000002	14057	.	G	A	133.77	.	AC=1;AF=0.500;AN=2;BaseQRankSum=1.445;ClippingRankSum=0.289;DP=21;FS=2.172;MLEAC=1;MLEAF=0.500;MQ=41.81;MQ0=0;MQRankSum=0.454;QD=6.37;ReadPosRankSum=-0.372;SOR=1.609	GT:AD:DP:GQ:PL	0/1:16,5:21:99:162,0,726
ACOL01000002	14135	.	G	A	53.77	.	AC=1;AF=0.500;AN=2;BaseQRankSum=0.959;ClippingRankSum=1.528;DP=26;FS=0.000;MLEAC=1;MLEAF=0.500;MQ=41.85;MQ0=0;MQRankSum=0.959;QD=2.07;ReadPosRankSum=0.888;SOR=0.693	GT:AD:DP:GQ:PL	0/1:22,4:26:82:82,0,714
ACOL01000002	14230	.	G	A	109.77	.	AC=1;AF=0.500;AN=2;BaseQRankSum=0.000;ClippingRankSum=-0.960;DP=20;FS=2.098;MLEAC=1;MLEAF=0.500;MQ=42.00;MQ0=0;MQRankSum=0.262;QD=5.49;ReadPosRankSum=-0.960;SOR=0.819	GT:AD:DP:GQ:PL	0/1:15,5:20:99:138,0,529
ACOL01000002	14267	.	G	A	64.77	.	AC=1;AF=0.500;AN=2;BaseQRankSum=-1.207;ClippingRankSum=1.596;DP=21;FS=0.000;MLEAC=1;MLEAF=0.500;MQ=42.00;MQ0=0;MQRankSum=-0.039;QD=3.08;ReadPosRankSum=-1.752;SOR=0.859	GT:AD:DP:GQ:PL	0/1:15,6:21:93:93,0,504
ACOL01000002	14711	.	A	G	107.77	.	AC=1;AF=0.500;AN=2;BaseQRankSum=-0.564;ClippingRankSum=-0.141;DP=22;FS=0.000;MLEAC=1;MLEAF=0.500;MQ=41.82;MQ0=0;MQRankSum=-1.057;QD=4.90;ReadPosRankSum=-0.493;SOR=0.856	GT:AD:DP:GQ:PL	0/1:15,7:22:99:136,0,467
ACOL01000002	14861	.	A	G	155.77	.	AC=1;AF=0.500;AN=2;BaseQRankSum=-0.572;ClippingRankSum=1.397;DP=24;FS=0.000;MLEAC=1;MLEAF=0.500;MQ=41.92;MQ0=0;MQRankSum=-0.445;QD=6.49;ReadPosRankSum=0.000;SOR=0.426	GT:AD:DP:GQ:PL	0/1:17,7:24:99:184,0,542
ACOL01000002	15164	.	AAT	A	104.73	.	AC=1;AF=0.500;AN=2;BaseQRankSum=-2.357;ClippingRankSum=-0.175;DP=20;FS=2.128;MLEAC=1;MLEAF=0.500;MQ=41.19;MQ0=0;MQRankSum=-1.222;QD=5.24;ReadPosRankSum=-1.135;SOR=1.402	GT:AD:DP:GQ:PL	0/1:15,5:20:99:142,0,622
ACOL01000002	15507	.	G	T	113.77	.	AC=1;AF=0.500;AN=2;BaseQRankSum=-0.511;ClippingRankSum=0.996;DP=29;FS=4.505;MLEAC=1;MLEAF=0.500;MQ=41.93;MQ0=0;MQRankSum=1.481;QD=3.92;ReadPosRankSum=-0.727;SOR=2.160	GT:AD:DP:GQ:PL	0/1:23,6:29:99:142,0,795
ACOL01000002	15609	.	G	A	92.77	.	AC=1;AF=0.500;AN=2;BaseQRankSum=1.020;ClippingRankSum=-0.060;DP=28;FS=0.000;MLEAC=1;MLEAF=0.500;MQ=41.28;MQ0=0;MQRankSum=-0.300;QD=3.31;ReadPosRankSum=-0.540;SOR=0.741	GT:AD:DP:GQ:PL	0/1:23,5:28:99:121,0,811
ACOL01000002	15766	.	A	G	95.77	.	AC=1;AF=0.500;AN=2;BaseQRankSum=0.741;ClippingRankSum=-0.365;DP=10;FS=0.000;MLEAC=1;MLEAF=0.500;MQ=42.00;MQ0=0;MQRankSum=0.365;QD=9.58;ReadPosRankSum=0.365;SOR=0.892	GT:AD:DP:GQ:PL	0/1:6,4:10:99:124,0,201
ACOL01000002	15946	.	C	A	77.77	.	AC=1;AF=0.500;AN=2;BaseQRankSum=0.593;ClippingRankSum=0.094;DP=27;FS=0.000;MLEAC=1;MLEAF=0.500;MQ=41.64;MQ0=0;MQRankSum=0.718;QD=2.88;ReadPosRankSum=-1.467;SOR=1.022	GT:AD:DP:GQ:PL	0/1:22,5:27:99:106,0,758
ACOL01000002	16212	.	A	G	207.77	.	AC=1;AF=0.500;AN=2;BaseQRankSum=-1.299;ClippingRankSum=1.491;DP=17;FS=8.820;MLEAC=1;MLEAF=0.500;MQ=41.88;MQ0=0;MQRankSum=-0.914;QD=12.22;ReadPosRankSum=0.144;SOR=2.815	GT:AD:DP:GQ:PL	0/1:9,8:17:99:236,0,301
ACOL01000002	16275	.	C	T	116.77	.	AC=1;AF=0.500;AN=2;BaseQRankSum=0.349;ClippingRankSum=-0.611;DP=20;FS=9.442;MLEAC=1;MLEAF=0.500;MQ=41.90;MQ0=0;MQRankSum=1.484;QD=5.84;ReadPosRankSum=0.436;SOR=3.383	GT:AD:DP:GQ:PL	0/1:15,5:20:99:145,0,519
ACOL01000002	16684	.	C	A	220.77	.	AC=1;AF=0.500;AN=2;BaseQRankSum=1.313;ClippingRankSum=1.523;DP=16;FS=4.393;MLEAC=1;MLEAF=0.500;MQ=42.00;MQ0=0;MQRankSum=-0.263;QD=13.80;ReadPosRankSum=1.313;SOR=1.863	GT:AD:DP:GQ:PL	0/1:8,8:16:99:249,0,251
ACOL01000002	16802	.	G	A	187.77	.	AC=1;AF=0.500;AN=2;BaseQRankSum=0.234;ClippingRankSum=1.171;DP=18;FS=2.029;MLEAC=1;MLEAF=0.500;MQ=41.10;MQ0=0;MQRankSum=-0.609;QD=10.43;ReadPosRankSum=-0.234;SOR=0.269	GT:AD:DP:GQ:PL	0/1:12,6:18:99:216,0,793
ACOL01000002	16809	.	A	G	175.77	.	AC=1;AF=0.500;AN=2;BaseQRankSum=0.700;ClippingRankSum=-0.405;DP=22;FS=1.837;MLEAC=1;MLEAF=0.500;MQ=41.17;MQ0=0;MQRankSum=-0.922;QD=7.99;ReadPosRankSum=0.627;SOR=0.340	GT:AD:DP:GQ:PL	0/1:16,6:22:99:204,0,921
ACOL01000002	16844	.	TG	T	88.73	.	AC=1;AF=0.500;AN=2;BaseQRankSum=-0.159;ClippingRankSum=0.903;DP=18;FS=0.000;MLEAC=1;MLEAF=0.500;MQ=41.78;MQ0=0;MQRankSum=1.327;QD=4.93;ReadPosRankSum=-0.053;SOR=0.892	GT:AD:DP:GQ:PL	0/1:14,4:18:99:126,0,1027
ACOL01000002	16847	.	C	CA	88.73	.	AC=1;AF=0.500;AN=2;BaseQRankSum=0.053;ClippingRankSum=-1.965;DP=18;FS=0.000;MLEAC=1;MLEAF=0.500;MQ=41.78;MQ0=0;MQRankSum=-0.796;QD=4.93;ReadPosRankSum=-0.690;SOR=0.892	GT:AD:DP:GQ:PL	0/1:14,4:18:99:126,0,1027
ACOL01000002	16910	.	G	A	208.77	.	AC=1;AF=0.500;AN=2;BaseQRankSum=-1.303;ClippingRankSum=0.835;DP=23;FS=2.035;MLEAC=1;MLEAF=0.500;MQ=41.83;MQ0=0;MQRankSum=0.301;QD=9.08;ReadPosRankSum=-1.570;SOR=0.208	GT:AD:DP:GQ:PL	0/1:16,7:23:99:237,0,964
ACOL01000002	16935	.	T	C	178.77	.	AC=1;AF=0.500;AN=2;BaseQRankSum=0.195;ClippingRankSum=-1.362;DP=21;FS=5.367;MLEAC=1;MLEAF=0.500;MQ=41.72;MQ0=0;MQRankSum=0.895;QD=8.51;ReadPosRankSum=0.506;SOR=0.090	GT:AD:DP:GQ:PL	0/1:15,6:21:99:207,0,930
ACOL01000002	17354	.	CT	C	60.73	.	AC=1;AF=0.500;AN=2;BaseQRankSum=-0.421;ClippingRankSum=0.421;DP=8;FS=0.000;MLEAC=1;MLEAF=0.500;MQ=41.76;MQ0=0;MQRankSum=0.922;QD=7.59;ReadPosRankSum=0.000;SOR=0.693	GT:AD:DP:GQ:PL	0/1:4,4:8:95:98,0,95
ACOL01000002	17913	.	G	A	109.77	.	AC=1;AF=0.500;AN=2;BaseQRankSum=1.065;ClippingRankSum=-0.880;DP=19;FS=2.199;MLEAC=1;MLEAF=0.500;MQ=41.90;MQ0=0;MQRankSum=-0.324;QD=5.78;ReadPosRankSum=-0.324;SOR=1.565	GT:AD:DP:GQ:PL	0/1:14,5:19:99:138,0,483
ACOL01000002	17926	.	T	C	138.77	.	AC=1;AF=0.500;AN=2;BaseQRankSum=-0.289;ClippingRankSum=0.701;DP=20;FS=2.128;MLEAC=1;MLEAF=0.500;MQ=41.90;MQ0=0;MQRankSum=0.124;QD=6.94;ReadPosRankSum=-0.289;SOR=0.188	GT:AD:DP:GQ:PL	0/1:14,6:20:99:167,0,499
ACOL01000002	19128	.	T	C	98.77	.	AC=1;AF=0.500;AN=2;BaseQRankSum=-1.380;ClippingRankSum=-0.591;DP=18;FS=0.000;MLEAC=1;MLEAF=0.500;MQ=40.99;MQ0=0;MQRankSum=1.183;QD=5.49;ReadPosRankSum=0.493;SOR=0.582	GT:AD:DP:GQ:PL	0/1:13,5:18:99:127,0,448
ACOL01000002	19273	.	T	TA	95.73	.	AC=1;AF=0.500;AN=2;BaseQRankSum=-3.101;ClippingRankSum=-0.509;DP=19;FS=4.713;MLEAC=1;MLEAF=0.500;MQ=40.93;MQ0=0;MQRankSum=-0.787;QD=5.04;ReadPosRankSum=-1.065;SOR=1.981	GT:AD:DP:GQ:PL	0/1:14,5:19:99:133,0,510
ACOL01000002	19437	.	A	T	140.77	.	AC=1;AF=0.500;AN=2;BaseQRankSum=0.735;ClippingRankSum=-1.295;DP=24;FS=0.000;MLEAC=1;MLEAF=0.500;MQ=41.92;MQ0=0;MQRankSum=-0.945;QD=5.87;ReadPosRankSum=0.035;SOR=0.593	GT:AD:DP:GQ:PL	0/1:17,6:23:99:169,0,541
ACOL01000002	19621	.	GA	G	36.73	.	AC=1;AF=0.500;AN=2;BaseQRankSum=-1.152;ClippingRankSum=0.788;DP=17;FS=9.276;MLEAC=1;MLEAF=0.500;MQ=42.00;MQ0=0;MQRankSum=-1.758;QD=2.16;ReadPosRankSum=1.758;SOR=1.426	GT:AD:DP:GQ:PL	0/1:12,4:16:74:74,0,328
ACOL01000002	19939	.	T	A	32.77	.	AC=1;AF=0.500;AN=2;BaseQRankSum=-0.391;ClippingRankSum=-0.168;DP=19;FS=0.000;MLEAC=1;MLEAF=0.500;MQ=41.79;MQ0=0;MQRankSum=-0.391;QD=1.72;ReadPosRankSum=-0.056;SOR=0.892	GT:AD:DP:GQ:PL	0/1:16,3:19:61:61,0,584
ACOL01000002	19955	.	TA	T	114.73	.	AC=1;AF=0.500;AN=2;BaseQRankSum=-1.056;ClippingRankSum=0.380;DP=19;FS=4.242;MLEAC=1;MLEAF=0.500;MQ=41.79;MQ0=0;MQRankSum=-0.042;QD=6.04;ReadPosRankSum=1.141;SOR=0.627	GT:AD:DP:GQ:PL	0/1:12,7:19:99:152,0,398
ACOL01000002	19974	.	A	AT	119.73	.	AC=1;AF=0.500;AN=2;BaseQRankSum=-0.245;ClippingRankSum=1.155;DP=25;FS=18.623;MLEAC=1;MLEAF=0.500;MQ=41.77;MQ0=0;MQRankSum=0.595;QD=4.79;ReadPosRankSum=-1.435;SOR=3.899	GT:AD:DP:GQ:PL	0/1:17,6:23:99:157,0,586
ACOL01000002	20631	.	T	C	72.77	.	AC=1;AF=0.500;AN=2;BaseQRankSum=-0.396;ClippingRankSum=-2.208;DP=17;FS=0.000;MLEAC=1;MLEAF=0.500;MQ=42.00;MQ0=0;MQRankSum=-0.283;QD=4.28;ReadPosRankSum=0.283;SOR=0.569	GT:AD:DP:GQ:PL	0/1:13,4:17:99:101,0,444
ACOL01000002	21033	.	T	C	117.77	.	AC=1;AF=0.500;AN=2;BaseQRankSum=0.858;ClippingRankSum=0.304;DP=28;FS=0.000;MLEAC=1;MLEAF=0.500;MQ=40.91;MQ0=0;MQRankSum=1.411;QD=4.21;ReadPosRankSum=-0.304;SOR=0.941	GT:AD:DP:GQ:PL	0/1:20,7:27:99:146,0,591
ACOL01000002	21250	.	G	A	75.77	.	AC=1;AF=0.500;AN=2;BaseQRankSum=-0.365;ClippingRankSum=-1.447;DP=10;FS=3.010;MLEAC=1;MLEAF=0.500;MQ=42.00;MQ0=0;MQRankSum=0.365;QD=7.58;ReadPosRankSum=1.133;SOR=0.105	GT:AD:DP:GQ:PL	0/1:6,4:10:99:104,0,221
ACOL01000002	21473	.	A	G	148.77	.	AC=1;AF=0.500;AN=2;BaseQRankSum=1.872;ClippingRankSum=-0.710;DP=14;FS=2.363;MLEAC=1;MLEAF=0.500;MQ=42.00;MQ0=0;MQRankSum=-0.581;QD=10.63;ReadPosRankSum=-1.485;SOR=0.169	GT:AD:DP:GQ:PL	0/1:8,6:14:99:177,0,194
ACOL01000002	21503	.	AT	A	55.73	.	AC=1;AF=0.500;AN=2;BaseQRankSum=-1.246;ClippingRankSum=1.246;DP=12;FS=2.398;MLEAC=1;MLEAF=0.500;MQ=42.00;MQ0=0;MQRankSum=1.034;QD=4.64;ReadPosRankSum=-0.278;SOR=0.223	GT:AD:DP:GQ:PL	0/1:7,4:11:93:93,0,180
ACOL01000002	21786	.	T	C	135.77	.	AC=1;AF=0.500;AN=2;BaseQRankSum=-1.252;ClippingRankSum=0.780;DP=31;FS=0.000;MLEAC=1;MLEAF=0.500;MQ=41.75;MQ0=0;MQRankSum=-3.614;QD=4.38;ReadPosRankSum=-2.244;SOR=0.941	GT:AD:DP:GQ:PL	0/1:24,7:31:99:164,0,857
ACOL01000002	21812	.	C	T	82.77	.	AC=1;AF=0.500;AN=2;BaseQRankSum=-2.953;ClippingRankSum=-0.024;DP=32;FS=1.643;MLEAC=1;MLEAF=0.500;MQ=41.76;MQ0=0;MQRankSum=-1.158;QD=2.59;ReadPosRankSum=-1.346;SOR=0.832	GT:AD:DP:GQ:PL	0/1:24,7:31:99:111,0,845
ACOL01000002	21898	.	A	T	76.77	.	AC=1;AF=0.500;AN=2;BaseQRankSum=1.567;ClippingRankSum=-0.761;DP=21;FS=0.000;MLEAC=1;MLEAF=0.500;MQ=41.72;MQ0=0;MQRankSum=-2.553;QD=3.66;ReadPosRankSum=2.284;SOR=1.136	GT:AD:DP:GQ:PL	0/1:17,4:21:99:105,0,706
ACOL01000002	21901	.	C	A	79.77	.	AC=1;AF=0.500;AN=2;BaseQRankSum=2.071;ClippingRankSum=-0.372;DP=18;FS=0.000;MLEAC=1;MLEAF=0.500;MQ=41.67;MQ0=0;MQRankSum=-2.708;QD=4.43;ReadPosRankSum=1.752;SOR=1.230	GT:AD:DP:GQ:PL	0/1:14,4:18:99:108,0,673
ACOL01000002	22016	.	C	T	55.77	.	AC=1;AF=0.500;AN=2;BaseQRankSum=2.079;ClippingRankSum=-0.441;DP=17;FS=2.392;MLEAC=1;MLEAF=0.500;MQ=41.77;MQ0=0;MQRankSum=-1.575;QD=3.28;ReadPosRankSum=0.315;SOR=1.049	GT:AD:DP:GQ:PL	0/1:14,3:17:84:84,0,585
ACOL01000002	22017	.	C	T	55.77	.	AC=1;AF=0.500;AN=2;BaseQRankSum=2.331;ClippingRankSum=-0.189;DP=17;FS=2.392;MLEAC=1;MLEAF=0.500;MQ=41.77;MQ0=0;MQRankSum=-0.945;QD=3.28;ReadPosRankSum=0.189;SOR=1.049	GT:AD:DP:GQ:PL	0/1:14,3:17:84:84,0,585
ACOL01000002	22041	.	A	G	51.77	.	AC=1;AF=0.500;AN=2;BaseQRankSum=1.076;ClippingRankSum=-0.404;DP=16;FS=6.726;MLEAC=1;MLEAF=0.500;MQ=41.76;MQ0=0;MQRankSum=0.404;QD=3.24;ReadPosRankSum=-0.538;SOR=2.819	GT:AD:DP:GQ:PL	0/1:13,3:16:80:80,0,484
ACOL01000002	22143	.	T	G	84.77	.	AC=1;AF=0.500;AN=2;BaseQRankSum=-1.041;ClippingRankSum=-1.106;DP=26;FS=0.000;MLEAC=1;MLEAF=0.500;MQ=41.85;MQ0=0;MQRankSum=0.390;QD=3.26;ReadPosRankSum=0.130;SOR=0.409	GT:AD:DP:GQ:PL	0/1:21,5:26:99:113,0,820
ACOL01000002	22152	.	A	G	332.77	.	AC=1;AF=0.500;AN=2;BaseQRankSum=-0.058;ClippingRankSum=-0.174;DP=24;FS=1.810;MLEAC=1;MLEAF=0.500;MQ=41.84;MQ0=0;MQRankSum=-0.348;QD=13.87;ReadPosRankSum=-0.463;SOR=0.292	GT:AD:DP:GQ:PL	0/1:13,11:24:99:361,0,463
ACOL01000002	22350	.	T	C	307.77	.	AC=1;AF=0.500;AN=2;BaseQRankSum=0.283;ClippingRankSum=-0.472;DP=23;FS=1.918;MLEAC=1;MLEAF=0.500;MQ=41.92;MQ0=0;MQRankSum=-0.598;QD=13.38;ReadPosRankSum=-0.031;SOR=0.293	GT:AD:DP:GQ:PL	0/1:14,9:23:99:336,0,993
ACOL01000002	22352	.	T	C	307.77	.	AC=1;AF=0.500;AN=2;BaseQRankSum=0.220;ClippingRankSum=-0.346;DP=23;FS=1.918;MLEAC=1;MLEAF=0.500;MQ=41.92;MQ0=0;MQRankSum=1.039;QD=13.38;ReadPosRankSum=0.535;SOR=0.293	GT:AD:DP:GQ:PL	0/1:14,9:23:99:336,0,993
ACOL01000002	22408	.	G	A	121.77	.	AC=1;AF=0.500;AN=2;BaseQRankSum=-2.194;ClippingRankSum=-0.361;DP=26;FS=0.000;MLEAC=1;MLEAF=0.500;MQ=41.28;MQ0=0;MQRankSum=0.639;QD=4.68;ReadPosRankSum=0.028;SOR=0.693	GT:AD:DP:GQ:PL	0/1:18,8:26:99:150,0,612
ACOL01000002	22660	.	G	GT	149.73	.	AC=1;AF=0.500;AN=2;BaseQRankSum=-3.569;ClippingRankSum=-0.470;DP=27;FS=6.805;MLEAC=1;MLEAF=0.500;MQ=40.86;MQ0=0;MQRankSum=0.083;QD=5.55;ReadPosRankSum=-2.296;SOR=1.499	GT:AD:DP:GQ:PL	0/1:20,7:27:99:187,0,739
ACOL01000002	22834	.	A	G	77.77	.	AC=1;AF=0.500;AN=2;BaseQRankSum=0.159;ClippingRankSum=0.478;DP=18;FS=5.614;MLEAC=1;MLEAF=0.500;MQ=41.67;MQ0=0;MQRankSum=0.265;QD=4.32;ReadPosRankSum=-0.796;SOR=1.472	GT:AD:DP:GQ:PL	0/1:14,4:18:99:106,0,508
ACOL01000002	22870	.	C	T	106.77	.	AC=1;AF=0.500;AN=2;BaseQRankSum=-0.972;ClippingRankSum=-0.694;DP=19;FS=8.512;MLEAC=1;MLEAF=0.500;MQ=41.69;MQ0=0;MQRankSum=-0.231;QD=5.62;ReadPosRankSum=-0.602;SOR=1.889	GT:AD:DP:GQ:PL	0/1:14,5:19:99:135,0,524
ACOL01000002	22912	.	T	C	91.77	.	AC=1;AF=0.500;AN=2;BaseQRankSum=0.919;ClippingRankSum=0.495;DP=14;FS=0.000;MLEAC=1;MLEAF=0.500;MQ=41.86;MQ0=0;MQRankSum=-0.212;QD=6.55;ReadPosRankSum=0.636;SOR=1.112	GT:AD:DP:GQ:PL	0/1:10,4:14:99:120,0,350
ACOL01000002	22964	.	A	G	141.77	.	AC=1;AF=0.500;AN=2;BaseQRankSum=0.609;ClippingRankSum=-0.421;DP=18;FS=5.008;MLEAC=1;MLEAF=0.500;MQ=41.45;MQ0=0;MQRankSum=-1.733;QD=7.88;ReadPosRankSum=1.171;SOR=2.303	GT:AD:DP:GQ:PL	0/1:12,6:18:99:170,0,372
ACOL01000002	22989	.	T	C	118.77	.	AC=1;AF=0.500;AN=2;BaseQRankSum=0.158;ClippingRankSum=-1.739;DP=17;FS=4.708;MLEAC=1;MLEAF=0.500;MQ=41.54;MQ0=0;MQRankSum=-1.950;QD=6.99;ReadPosRankSum=1.845;SOR=1.981	GT:AD:DP:GQ:PL	0/1:12,5:17:99:147,0,426
ACOL01000002	23172	.	T	C	128.77	.	AC=1;AF=0.500;AN=2;BaseQRankSum=0.350;ClippingRankSum=-1.158;DP=29;FS=1.744;MLEAC=1;MLEAF=0.500;MQ=40.74;MQ0=0;MQRankSum=-0.888;QD=4.44;ReadPosRankSum=-0.942;SOR=0.368	GT:AD:DP:GQ:PL	0/1:23,6:29:99:157,0,809
ACOL01000002	23322	.	A	G	364.77	.	AC=1;AF=0.500;AN=2;BaseQRankSum=0.134;ClippingRankSum=-0.253;DP=39;FS=1.307;MLEAC=1;MLEAF=0.500;MQ=41.90;MQ0=0;MQRankSum=-0.521;QD=9.35;ReadPosRankSum=0.998;SOR=0.990	GT:AD:DP:GQ:PL	0/1:26,13:39:99:393,0,882
ACOL01000002	23565	.	C	T	239.77	.	AC=1;AF=0.500;AN=2;BaseQRankSum=-1.054;ClippingRankSum=-1.003;DP=27;FS=9.647;MLEAC=1;MLEAF=0.500;MQ=40.25;MQ0=0;MQRankSum=-0.489;QD=8.88;ReadPosRankSum=2.083;SOR=0.439	GT:AD:DP:GQ:PL	0/1:18,9:27:99:268,0,630
ACOL01000002	23591	.	A	G	206.77	.	AC=1;AF=0.500;AN=2;BaseQRankSum=2.306;ClippingRankSum=1.194;DP=26;FS=4.178;MLEAC=1;MLEAF=0.500;MQ=40.18;MQ0=0;MQRankSum=0.083;QD=7.95;ReadPosRankSum=0.806;SOR=0.169	GT:AD:DP:GQ:PL	0/1:18,8:26:99:235,0,430
ACOL01000002	23895	.	T	A	41.77	.	AC=1;AF=0.500;AN=2;BaseQRankSum=-3.014;ClippingRankSum=0.537;DP=21;FS=0.000;MLEAC=1;MLEAF=0.500;MQ=40.31;MQ0=0;MQRankSum=-1.032;QD=1.99;ReadPosRankSum=-0.372;SOR=1.022	GT:AD:DP:GQ:PL	0/1:16,5:21:70:70,0,563
ACOL01000002	24127	.	A	AT	120.73	.	AC=1;AF=0.500;AN=2;BaseQRankSum=0.754;ClippingRankSum=0.050;DP=17;FS=1.913;MLEAC=1;MLEAF=0.500;MQ=42.00;MQ0=0;MQRankSum=-0.955;QD=7.10;ReadPosRankSum=0.452;SOR=0.330	GT:AD:DP:GQ:PL	0/1:11,6:17:99:158,0,291
ACOL01000002	24479	.	G	C	55.77	.	AC=1;AF=0.500;AN=2;BaseQRankSum=-1.450;ClippingRankSum=-1.350;DP=19;FS=6.107;MLEAC=1;MLEAF=0.500;MQ=42.00;MQ0=0;MQRankSum=0.450;QD=2.94;ReadPosRankSum=-1.250;SOR=3.033	GT:AD:DP:GQ:PL	0/1:15,4:19:84:84,0,546
ACOL01000002	24528	.	G	C	74.77	.	AC=1;AF=0.500;AN=2;BaseQRankSum=-1.567;ClippingRankSum=0.313;DP=22;FS=14.018;MLEAC=1;MLEAF=0.500;MQ=42.00;MQ0=0;MQRankSum=0.235;QD=3.40;ReadPosRankSum=-0.313;SOR=3.598	GT:AD:DP:GQ:PL	0/1:17,5:22:99:103,0,625
ACOL01000002	24552	.	A	T	100.77	.	AC=1;AF=0.500;AN=2;BaseQRankSum=-0.032;ClippingRankSum=-1.113;DP=25;FS=7.952;MLEAC=1;MLEAF=0.500;MQ=42.00;MQ0=0;MQRankSum=0.223;QD=4.03;ReadPosRankSum=-0.095;SOR=2.258	GT:AD:DP:GQ:PL	0/1:19,6:25:99:129,0,605
ACOL01000002	24616	.	T	C	63.77	.	AC=1;AF=0.500;AN=2;BaseQRankSum=2.778;ClippingRankSum=0.094;DP=27;FS=4.869;MLEAC=1;MLEAF=0.500;MQ=41.93;MQ0=0;MQRankSum=-0.905;QD=2.36;ReadPosRankSum=1.529;SOR=1.941	GT:AD:DP:GQ:PL	0/1:22,5:27:92:92,0,721
ACOL01000002	24715	.	C	T	175.77	.	AC=1;AF=0.500;AN=2;BaseQRankSum=0.902;ClippingRankSum=1.370;DP=23;FS=4.400;MLEAC=1;MLEAF=0.500;MQ=41.74;MQ0=0;MQRankSum=-1.637;QD=7.64;ReadPosRankSum=-0.768;SOR=0.595	GT:AD:DP:GQ:PL	0/1:16,7:23:99:204,0,575
ACOL01000002	24775	.	A	G	220.77	.	AC=1;AF=0.500;AN=2;BaseQRankSum=1.903;ClippingRankSum=-0.282;DP=22;FS=7.649;MLEAC=1;MLEAF=0.500;MQ=41.73;MQ0=0;MQRankSum=1.057;QD=10.03;ReadPosRankSum=-0.493;SOR=1.458	GT:AD:DP:GQ:PL	0/1:15,7:22:99:249,0,705
ACOL01000002	24783	.	C	T	230.77	.	AC=1;AF=0.500;AN=2;BaseQRankSum=0.634;ClippingRankSum=0.709;DP=21;FS=7.384;MLEAC=1;MLEAF=0.500;MQ=41.72;MQ0=0;MQRankSum=-0.112;QD=10.99;ReadPosRankSum=-0.336;SOR=1.472	GT:AD:DP:GQ:PL	0/1:14,7:21:99:259,0,668
ACOL01000002	24796	.	G	A	227.77	.	AC=1;AF=0.500;AN=2;BaseQRankSum=-0.226;ClippingRankSum=-0.290;DP=23;FS=7.144;MLEAC=1;MLEAF=0.500;MQ=41.74;MQ0=0;MQRankSum=-0.613;QD=9.90;ReadPosRankSum=0.097;SOR=1.781	GT:AD:DP:GQ:PL	0/1:15,8:23:99:256,0,709
ACOL01000002	24846	.	C	A	156.77	.	AC=1;AF=0.500;AN=2;BaseQRankSum=0.395;ClippingRankSum=-0.219;DP=19;FS=7.521;MLEAC=1;MLEAF=0.500;MQ=41.79;MQ0=0;MQRankSum=-1.710;QD=8.25;ReadPosRankSum=0.745;SOR=2.279	GT:AD:DP:GQ:PL	0/1:13,6:19:99:185,0,466
ACOL01000002	24927	.	T	G	163.77	.	AC=1;AF=0.500;AN=2;BaseQRankSum=-0.396;ClippingRankSum=-0.079;DP=20;FS=2.831;MLEAC=1;MLEAF=0.500;MQ=41.80;MQ0=0;MQRankSum=1.268;QD=8.19;ReadPosRankSum=-1.109;SOR=2.247	GT:AD:DP:GQ:PL	0/1:13,7:20:99:192,0,429
ACOL01000002	25026	.	A	G	72.77	.	AC=1;AF=0.500;AN=2;BaseQRankSum=0.520;ClippingRankSum=-0.709;DP=20;FS=2.695;MLEAC=1;MLEAF=0.500;MQ=42.00;MQ0=0;MQRankSum=-0.520;QD=3.64;ReadPosRankSum=0.236;SOR=1.547	GT:AD:DP:GQ:PL	0/1:16,4:20:99:101,0,571
ACOL01000002	25050	.	A	G	33.77	.	AC=1;AF=0.500;AN=2;BaseQRankSum=1.156;ClippingRankSum=0.151;DP=21;FS=0.000;MLEAC=1;MLEAF=0.500;MQ=41.91;MQ0=0;MQRankSum=-0.050;QD=1.61;ReadPosRankSum=0.955;SOR=1.022	GT:AD:DP:GQ:PL	0/1:18,3:21:62:62,0,623
ACOL01000002	25203	.	T	C	93.77	.	AC=1;AF=0.500;AN=2;BaseQRankSum=-0.791;ClippingRankSum=0.580;DP=17;FS=4.708;MLEAC=1;MLEAF=0.500;MQ=42.00;MQ0=0;MQRankSum=0.580;QD=5.52;ReadPosRankSum=-2.688;SOR=1.981	GT:AD:DP:GQ:PL	0/1:12,5:17:99:122,0,398
ACOL01000002	25253	.	G	T	62.77	.	AC=1;AF=0.500;AN=2;BaseQRankSum=-0.796;ClippingRankSum=0.478;DP=18;FS=2.304;MLEAC=1;MLEAF=0.500;MQ=42.00;MQ0=0;MQRankSum=-1.221;QD=3.49;ReadPosRankSum=-0.053;SOR=1.609	GT:AD:DP:GQ:PL	0/1:14,4:18:91:91,0,498
ACOL01000002	25289	.	T	C	186.77	.	AC=1;AF=0.500;AN=2;BaseQRankSum=0.813;ClippingRankSum=-0.488;DP=16;FS=0.000;MLEAC=1;MLEAF=0.500;MQ=42.00;MQ0=0;MQRankSum=1.681;QD=11.67;ReadPosRankSum=0.813;SOR=0.412	GT:AD:DP:GQ:PL	0/1:10,6:16:99:215,0,366
ACOL01000002	25297	.	T	A	184.77	.	AC=1;AF=0.500;AN=2;BaseQRankSum=-2.675;ClippingRankSum=-0.570;DP=19;FS=0.000;MLEAC=1;MLEAF=0.500;MQ=42.00;MQ0=0;MQRankSum=-0.307;QD=9.72;ReadPosRankSum=-0.219;SOR=0.368	GT:AD:DP:GQ:PL	0/1:13,6:19:99:213,0,622
ACOL01000002	25298	.	C	T	184.77	.	AC=1;AF=0.500;AN=2;BaseQRankSum=-1.710;ClippingRankSum=0.658;DP=19;FS=0.000;MLEAC=1;MLEAF=0.500;MQ=42.00;MQ0=0;MQRankSum=-2.149;QD=9.72;ReadPosRankSum=-0.219;SOR=0.368	GT:AD:DP:GQ:PL	0/1:13,6:19:99:213,0,622
ACOL01000002	25319	.	A	G	181.77	.	AC=1;AF=0.500;AN=2;BaseQRankSum=1.443;ClippingRankSum=0.949;DP=20;FS=0.000;MLEAC=1;MLEAF=0.500;MQ=42.00;MQ0=0;MQRankSum=0.454;QD=9.09;ReadPosRankSum=0.536;SOR=0.473	GT:AD:DP:GQ:PL	0/1:14,6:20:99:210,0,655
ACOL01000002	25580	.	G	A	49.77	.	AC=1;AF=0.500;AN=2;BaseQRankSum=0.615;ClippingRankSum=0.280;DP=19;FS=5.798;MLEAC=1;MLEAF=0.500;MQ=41.22;MQ0=0;MQRankSum=-0.839;QD=2.62;ReadPosRankSum=0.056;SOR=2.419	GT:AD:DP:GQ:PL	0/1:16,3:19:78:78,0,907
ACOL01000002	25593	.	A	T	49.77	.	AC=1;AF=0.500;AN=2;BaseQRankSum=-0.391;ClippingRankSum=0.280;DP=19;FS=6.419;MLEAC=1;MLEAF=0.500;MQ=42.00;MQ0=0;MQRankSum=-1.621;QD=2.62;ReadPosRankSum=-0.615;SOR=2.833	GT:AD:DP:GQ:PL	0/1:16,3:19:78:78,0,922
ACOL01000002	25883	.	C	T	36.77	.	AC=1;AF=0.500;AN=2;BaseQRankSum=1.270;ClippingRankSum=-0.318;DP=20;FS=0.000;MLEAC=1;MLEAF=0.500;MQ=42.00;MQ0=0;MQRankSum=-0.529;QD=1.84;ReadPosRankSum=1.270;SOR=1.118	GT:AD:DP:GQ:PL	0/1:17,3:20:65:65,0,633
ACOL01000002	25944	.	G	A	52.77	.	AC=1;AF=0.500;AN=2;BaseQRankSum=0.650;ClippingRankSum=1.227;DP=15;FS=0.000;MLEAC=1;MLEAF=0.500;MQ=42.00;MQ0=0;MQRankSum=-0.361;QD=3.52;ReadPosRankSum=0.650;SOR=0.818	GT:AD:DP:GQ:PL	0/1:12,3:15:81:81,0,430
ACOL01000002	26457	.	A	C	88.77	.	AC=1;AF=0.500;AN=2;BaseQRankSum=-0.690;ClippingRankSum=-0.591;DP=18;FS=5.035;MLEAC=1;MLEAF=0.500;MQ=40.99;MQ0=0;MQRankSum=-1.183;QD=4.93;ReadPosRankSum=-1.183;SOR=1.948	GT:AD:DP:GQ:PL	0/1:13,5:18:99:117,0,447
ACOL01000002	26491	.	G	A	92.77	.	AC=1;AF=0.500;AN=2;BaseQRankSum=-1.047;ClippingRankSum=0.175;DP=20;FS=2.098;MLEAC=1;MLEAF=0.500;MQ=41.19;MQ0=0;MQRankSum=-0.873;QD=4.64;ReadPosRankSum=0.873;SOR=0.819	GT:AD:DP:GQ:PL	0/1:15,5:20:99:121,0,516
ACOL01000002	26787	.	C	T	50.77	.	AC=1;AF=0.500;AN=2;BaseQRankSum=-1.109;ClippingRankSum=-0.555;DP=12;FS=6.264;MLEAC=1;MLEAF=0.500;MQ=41.67;MQ0=0;MQRankSum=-1.294;QD=4.23;ReadPosRankSum=-1.664;SOR=0.872	GT:AD:DP:GQ:PL	0/1:9,3:12:79:79,0,326
ACOL01000002	26961	.	TGAA	T	214.73	.	AC=1;AF=0.500;AN=2;BaseQRankSum=0.709;ClippingRankSum=0.933;DP=23;FS=4.010;MLEAC=1;MLEAF=0.500;MQ=41.57;MQ0=0;MQRankSum=-1.753;QD=9.34;ReadPosRankSum=-0.112;SOR=0.654	GT:AD:DP:GQ:PL	0/1:14,7:21:99:252,0,574
ACOL01000002	26984	.	A	G	127.77	.	AC=1;AF=0.500;AN=2;BaseQRankSum=-1.032;ClippingRankSum=1.115;DP=21;FS=0.000;MLEAC=1;MLEAF=0.500;MQ=41.63;MQ0=0;MQRankSum=-2.766;QD=6.08;ReadPosRankSum=0.950;SOR=0.760	GT:AD:DP:GQ:PL	0/1:16,5:21:99:156,0,874
ACOL01000002	27001	.	G	A	147.77	.	AC=1;AF=0.500;AN=2;BaseQRankSum=-0.875;ClippingRankSum=0.385;DP=23;FS=0.000;MLEAC=1;MLEAF=0.500;MQ=41.66;MQ0=0;MQRankSum=-2.485;QD=6.42;ReadPosRankSum=0.665;SOR=0.425	GT:AD:DP:GQ:PL	0/1:17,6:23:99:176,0,868
ACOL01000002	27064	.	A	G	188.77	.	AC=1;AF=0.500;AN=2;BaseQRankSum=0.301;ClippingRankSum=0.167;DP=23;FS=0.000;MLEAC=1;MLEAF=0.500;MQ=41.66;MQ0=0;MQRankSum=-1.837;QD=8.21;ReadPosRankSum=-0.768;SOR=0.941	GT:AD:DP:GQ:PL	0/1:16,7:23:99:217,0,547
ACOL01000002	27317	.	A	G	47.77	.	AC=1;AF=0.500;AN=2;BaseQRankSum=0.450;ClippingRankSum=-0.350;DP=19;FS=0.000;MLEAC=1;MLEAF=0.500;MQ=42.00;MQ0=0;MQRankSum=0.550;QD=2.51;ReadPosRankSum=0.450;SOR=1.085	GT:AD:DP:GQ:PL	0/1:15,4:19:76:76,0,488
ACOL01000002	27740	.	C	CT	94.73	.	AC=1;AF=0.500;AN=2;BaseQRankSum=-2.971;ClippingRankSum=-0.303;DP=17;FS=11.139;MLEAC=1;MLEAF=0.500;MQ=41.04;MQ0=0;MQRankSum=-1.273;QD=5.57;ReadPosRankSum=-0.667;SOR=3.231	GT:AD:DP:GQ:PL	0/1:12,4:16:99:132,0,828
ACOL01000002	27744	.	T	TA	94.73	.	AC=1;AF=0.500;AN=2;BaseQRankSum=-2.729;ClippingRankSum=-0.182;DP=16;FS=11.139;MLEAC=1;MLEAF=0.500;MQ=40.98;MQ0=0;MQRankSum=-1.152;QD=5.92;ReadPosRankSum=-0.788;SOR=3.231	GT:AD:DP:GQ:PL	0/1:12,4:16:99:132,0,828
ACOL01000002	27860	.	C	T	99.77	.	AC=1;AF=0.500;AN=2;BaseQRankSum=0.569;ClippingRankSum=0.284;DP=24;FS=0.000;MLEAC=1;MLEAF=0.500;MQ=41.84;MQ0=0;MQRankSum=-0.213;QD=4.16;ReadPosRankSum=-0.284;SOR=0.693	GT:AD:DP:GQ:PL	0/1:19,5:24:99:128,0,661
ACOL01000002	28053	.	A	G	137.77	.	AC=1;AF=0.500;AN=2;BaseQRankSum=-0.986;ClippingRankSum=-0.668;DP=25;FS=0.000;MLEAC=1;MLEAF=0.500;MQ=41.84;MQ0=0;MQRankSum=-1.368;QD=5.51;ReadPosRankSum=0.732;SOR=0.602	GT:AD:DP:GQ:PL	0/1:19,6:25:99:166,0,678
ACOL01000002	28326	.	T	C	205.77	.	AC=1;AF=0.500;AN=2;BaseQRankSum=0.612;ClippingRankSum=0.612;DP=25;FS=0.000;MLEAC=1;MLEAF=0.500;MQ=40.45;MQ0=0;MQRankSum=0.786;QD=8.23;ReadPosRankSum=0.670;SOR=0.569	GT:AD:DP:GQ:PL	0/1:17,8:25:99:234,0,528
ACOL01000002	28704	.	T	C	173.77	.	AC=1;AF=0.500;AN=2;BaseQRankSum=0.648;ClippingRankSum=1.355;DP=15;FS=2.363;MLEAC=1;MLEAF=0.500;MQ=41.87;MQ0=0;MQRankSum=0.295;QD=11.58;ReadPosRankSum=0.295;SOR=1.981	GT:AD:DP:GQ:PL	0/1:9,6:15:99:202,0,326
ACOL01000002	28982	.	T	TA	47.73	.	AC=1;AF=0.500;AN=2;BaseQRankSum=-0.771;ClippingRankSum=0.771;DP=24;FS=0.000;MLEAC=1;MLEAF=0.500;MQ=41.92;MQ0=0;MQRankSum=-0.527;QD=1.99;ReadPosRankSum=-1.014;SOR=1.179	GT:AD:DP:GQ:PL	0/1:19,4:23:85:85,0,603
ACOL01000002	29359	.	G	A	36.77	.	AC=1;AF=0.500;AN=2;BaseQRankSum=-1.083;ClippingRankSum=-0.794;DP=17;FS=6.990;MLEAC=1;MLEAF=0.500;MQ=42.00;MQ0=0;MQRankSum=0.072;QD=2.16;ReadPosRankSum=-1.804;SOR=2.807	GT:AD:DP:GQ:PL	0/1:12,3:15:65:65,0,385
ACOL01000002	29412	.	T	C	147.77	.	AC=1;AF=0.500;AN=2;BaseQRankSum=-1.473;ClippingRankSum=-0.295;DP=15;FS=5.021;MLEAC=1;MLEAF=0.500;MQ=41.01;MQ0=0;MQRankSum=-0.648;QD=9.85;ReadPosRankSum=-0.295;SOR=1.133	GT:AD:DP:GQ:PL	0/1:9,6:15:99:176,0,328
ACOL01000002	29546	.	G	GT	33.73	.	AC=1;AF=0.500;AN=2;BaseQRankSum=-2.670;ClippingRankSum=-0.072;DP=16;FS=0.000;MLEAC=1;MLEAF=0.500;MQ=42.00;MQ0=0;MQRankSum=-0.072;QD=2.11;ReadPosRankSum=-1.227;SOR=1.179	GT:AD:DP:GQ:PL	0/1:12,3:15:71:71,0,441
ACOL01000002	29618	.	G	A	42.77	.	AC=1;AF=0.500;AN=2;BaseQRankSum=1.777;ClippingRankSum=0.829;DP=18;FS=6.107;MLEAC=1;MLEAF=0.500;MQ=41.89;MQ0=0;MQRankSum=-0.711;QD=2.38;ReadPosRankSum=-0.711;SOR=2.613	GT:AD:DP:GQ:PL	0/1:15,3:18:71:71,0,549
ACOL01000002	29882	.	T	C	257.77	.	AC=1;AF=0.500;AN=2;BaseQRankSum=0.935;ClippingRankSum=2.003;DP=22;FS=0.000;MLEAC=1;MLEAF=0.500;MQ=42.00;MQ0=0;MQRankSum=-0.668;QD=11.72;ReadPosRankSum=1.937;SOR=1.022	GT:AD:DP:GQ:PL	0/1:13,9:22:99:286,0,400
ACOL01000002	30059	.	A	G	97.77	.	AC=1;AF=0.500;AN=2;BaseQRankSum=0.102;ClippingRankSum=0.374;DP=25;FS=1.906;MLEAC=1;MLEAF=0.500;MQ=41.84;MQ0=0;MQRankSum=-1.121;QD=3.91;ReadPosRankSum=1.461;SOR=0.905	GT:AD:DP:GQ:PL	0/1:20,5:25:99:126,0,723
ACOL01000002	30315	.	AT	A	76.73	.	AC=1;AF=0.500;AN=2;BaseQRankSum=-1.466;ClippingRankSum=-0.231;DP=13;FS=0.000;MLEAC=1;MLEAF=0.500;MQ=42.00;MQ0=0;MQRankSum=0.849;QD=5.90;ReadPosRankSum=-0.536;SOR=1.329	GT:AD:DP:GQ:PL	0/1:9,4:13:99:114,0,243
ACOL01000002	30448	.	T	C	143.77	.	AC=1;AF=0.500;AN=2;BaseQRankSum=0.035;ClippingRankSum=-0.875;DP=23;FS=2.066;MLEAC=1;MLEAF=0.500;MQ=41.83;MQ0=0;MQRankSum=-0.035;QD=6.25;ReadPosRankSum=0.525;SOR=1.402	GT:AD:DP:GQ:PL	0/1:17,6:23:99:172,0,654
ACOL01000002	30467	.	G	A	245.77	.	AC=1;AF=0.500;AN=2;BaseQRankSum=-0.927;ClippingRankSum=0.463;DP=24;FS=0.000;MLEAC=1;MLEAF=0.500;MQ=41.84;MQ0=0;MQRankSum=0.695;QD=10.24;ReadPosRankSum=-0.753;SOR=0.760	GT:AD:DP:GQ:PL	0/1:13,11:24:99:274,0,466
ACOL01000002	30482	.	GA	G	60.73	.	AC=1;AF=0.500;AN=2;BaseQRankSum=-2.616;ClippingRankSum=-0.442;DP=25;FS=4.465;MLEAC=1;MLEAF=0.500;MQ=41.84;MQ0=0;MQRankSum=-0.577;QD=2.43;ReadPosRankSum=-0.711;SOR=0.744	GT:AD:DP:GQ:PL	0/1:20,5:25:98:98,0,527
ACOL01000002	30602	.	A	G	247.77	.	AC=1;AF=0.500;AN=2;BaseQRankSum=1.774;ClippingRankSum=0.334;DP=27;FS=0.000;MLEAC=1;MLEAF=0.500;MQ=41.86;MQ0=0;MQRankSum=-0.952;QD=9.18;ReadPosRankSum=-0.591;SOR=0.859	GT:AD:DP:GQ:PL	0/1:18,9:27:99:276,0,516
ACOL01000002	30665	.	A	G	151.77	.	AC=1;AF=0.500;AN=2;BaseQRankSum=-1.096;ClippingRankSum=0.921;DP=19;FS=0.000;MLEAC=1;MLEAF=0.500;MQ=42.00;MQ0=0;MQRankSum=-1.096;QD=7.99;ReadPosRankSum=0.307;SOR=0.804	GT:AD:DP:GQ:PL	0/1:13,6:19:99:180,0,463
ACOL01000002	30694	.	G	A	72.77	.	AC=1;AF=0.500;AN=2;BaseQRankSum=0.850;ClippingRankSum=-1.650;DP=19;FS=2.539;MLEAC=1;MLEAF=0.500;MQ=42.00;MQ0=0;MQRankSum=0.750;QD=3.83;ReadPosRankSum=0.050;SOR=0.160	GT:AD:DP:GQ:PL	0/1:15,4:19:99:101,0,479
ACOL01000002	30985	.	C	T	117.77	.	AC=1;AF=0.500;AN=2;BaseQRankSum=-1.198;ClippingRankSum=0.987;DP=22;FS=12.811;MLEAC=1;MLEAF=0.500;MQ=41.15;MQ0=0;MQRankSum=0.141;QD=5.35;ReadPosRankSum=-0.564;SOR=1.410	GT:AD:DP:GQ:PL	0/1:15,7:22:99:146,0,516
ACOL01000002	30995	.	T	TA	54.73	.	AC=1;AF=0.500;AN=2;BaseQRankSum=-1.657;ClippingRankSum=-1.299;DP=21;FS=2.409;MLEAC=1;MLEAF=0.500;MQ=41.10;MQ0=0;MQRankSum=-0.224;QD=2.61;ReadPosRankSum=-0.672;SOR=0.193	GT:AD:DP:GQ:PL	0/1:17,4:21:92:92,0,634
ACOL01000002	31089	.	A	G	51.77	.	AC=1;AF=0.500;AN=2;BaseQRankSum=0.370;ClippingRankSum=-0.185;DP=13;FS=7.404;MLEAC=1;MLEAF=0.500;MQ=42.00;MQ0=0;MQRankSum=0.185;QD=3.98;ReadPosRankSum=0.555;SOR=2.793	GT:AD:DP:GQ:PL	0/1:9,3:12:80:80,0,306
ACOL01000002	31384	.	C	T	30.77	.	AC=1;AF=0.500;AN=2;BaseQRankSum=-0.217;ClippingRankSum=0.217;DP=15;FS=0.000;MLEAC=1;MLEAF=0.500;MQ=42.00;MQ0=0;MQRankSum=0.217;QD=2.05;ReadPosRankSum=-2.237;SOR=0.818	GT:AD:DP:GQ:PL	0/1:12,3:15:59:59,0,405
ACOL01000002	31507	.	T	TA	103.73	.	AC=1;AF=0.500;AN=2;BaseQRankSum=-3.464;ClippingRankSum=-0.044;DP=20;FS=13.605;MLEAC=1;MLEAF=0.500;MQ=41.26;MQ0=0;MQRankSum=-1.359;QD=5.19;ReadPosRankSum=-1.535;SOR=3.907	GT:AD:DP:GQ:PL	0/1:13,6:19:99:141,0,478
ACOL01000002	31510	.	T	C	486.77	.	AC=1;AF=0.500;AN=2;BaseQRankSum=-1.065;ClippingRankSum=-0.549;DP=23;FS=0.000;MLEAC=1;MLEAF=0.500;MQ=41.36;MQ0=0;MQRankSum=-0.032;QD=21.16;ReadPosRankSum=1.001;SOR=0.646	GT:AD:DP:GQ:PL	0/1:8,15:23:99:515,0,220
ACOL01000002	31589	.	T	A	311.77	.	AC=1;AF=0.500;AN=2;BaseQRankSum=1.705;ClippingRankSum=-0.093;DP=23;FS=0.000;MLEAC=1;MLEAF=0.500;MQ=42.00;MQ0=0;MQRankSum=0.961;QD=13.56;ReadPosRankSum=-1.333;SOR=0.569	GT:AD:DP:GQ:PL	0/1:13,10:23:99:340,0,437
ACOL01000002	31621	.	A	G	231.77	.	AC=1;AF=0.500;AN=2;BaseQRankSum=1.877;ClippingRankSum=-0.239;DP=22;FS=3.757;MLEAC=1;MLEAF=0.500;MQ=42.00;MQ0=0;MQRankSum=-0.034;QD=10.53;ReadPosRankSum=-0.375;SOR=1.049	GT:AD:DP:GQ:PL	0/1:14,8:22:99:260,0,456
ACOL01000002	31718	.	G	A	157.77	.	AC=1;AF=0.500;AN=2;BaseQRankSum=1.249;ClippingRankSum=-1.249;DP=29;FS=1.697;MLEAC=1;MLEAF=0.500;MQ=41.87;MQ0=0;MQRankSum=-0.739;QD=5.44;ReadPosRankSum=1.351;SOR=1.112	GT:AD:DP:GQ:PL	0/1:22,7:29:99:186,0,771
ACOL01000002	31832	.	A	G	176.77	.	AC=1;AF=0.500;AN=2;BaseQRankSum=-0.869;ClippingRankSum=0.467;DP=12;FS=2.463;MLEAC=1;MLEAF=0.500;MQ=42.00;MQ0=0;MQRankSum=0.869;QD=14.73;ReadPosRankSum=1.073;SOR=1.144	GT:AD:DP:GQ:PL	0/1:6,6:12:99:205,0,217
ACOL01000002	31869	.	A	T	151.77	.	AC=1;AF=0.500;AN=2;BaseQRankSum=-0.259;ClippingRankSum=-0.779;DP=12;FS=0.000;MLEAC=1;MLEAF=0.500;MQ=41.84;MQ0=0;MQRankSum=0.869;QD=12.65;ReadPosRankSum=0.467;SOR=1.329	GT:AD:DP:GQ:PL	0/1:6,6:12:99:180,0,212
ACOL01000002	32036	.	A	T	38.77	.	AC=1;AF=0.500;AN=2;BaseQRankSum=0.358;ClippingRankSum=1.231;DP=5;FS=0.000;MLEAC=1;MLEAF=0.500;MQ=42.00;MQ0=0;MQRankSum=-1.231;QD=7.75;ReadPosRankSum=0.358;SOR=1.609	GT:AD:DP:GQ:PL	0/1:3,2:5:67:67,0,82
ACOL01000002	32068	.	T	C	73.77	.	AC=1;AF=0.500;AN=2;BaseQRankSum=0.406;ClippingRankSum=0.406;DP=6;FS=0.000;MLEAC=1;MLEAF=0.500;MQ=42.00;MQ0=0;MQRankSum=-0.988;QD=12.29;ReadPosRankSum=-0.988;SOR=0.693	GT:AD:DP:GQ:PL	0/1:3,3:6:99:102,0,110
ACOL01000002	32124	.	T	C	115.77	.	AC=1;AF=0.500;AN=2;BaseQRankSum=1.307;ClippingRankSum=-0.361;DP=9;FS=0.000;MLEAC=1;MLEAF=0.500;MQ=42.00;MQ0=0;MQRankSum=-0.361;QD=12.86;ReadPosRankSum=0.000;SOR=1.022	GT:AD:DP:GQ:PL	0/1:4,5:9:56:144,0,56
ACOL01000002	32296	.	A	C	161.90	.	AC=2;AF=1.00;AN=2;DP=5;FS=0.000;MLEAC=2;MLEAF=1.00;MQ=39.07;MQ0=0;QD=32.38;SOR=1.022	GT:AD:DP:GQ:PL	1/1:0,5:5:15:190,15,0
ACOL01000002	32356	.	G	A	64.74	.	AC=1;AF=0.500;AN=2;BaseQRankSum=-1.380;ClippingRankSum=0.000;DP=7;FS=3.310;MLEAC=1;MLEAF=0.500;MQ=41.72;MQ0=0;MQRankSum=1.380;QD=9.25;ReadPosRankSum=0.720;SOR=0.105	GT:AD:DP:GQ:PL	0/1:3,4:7:72:102,0,72
ACOL01000002	32414	.	AT	A	33.73	.	AC=1;AF=0.500;AN=2;BaseQRankSum=0.956;ClippingRankSum=0.322;DP=9;FS=3.332;MLEAC=1;MLEAF=0.500;MQ=41.56;MQ0=0;MQRankSum=1.221;QD=3.75;ReadPosRankSum=-0.956;SOR=2.303	GT:AD:DP:GQ:PL	0/1:5,3:8:71:71,0,132
ACOL01000002	32437	.	AT	A	60.73	.	AC=1;AF=0.500;AN=2;BaseQRankSum=-2.017;ClippingRankSum=-1.638;DP=8;FS=0.000;MLEAC=1;MLEAF=0.500;MQ=41.51;MQ0=0;MQRankSum=0.000;QD=7.59;ReadPosRankSum=-2.017;SOR=0.693	GT:AD:DP:GQ:PL	0/1:4,4:8:98:98,0,98
ACOL01000002	32557	.	A	G	295.77	.	AC=1;AF=0.500;AN=2;BaseQRankSum=1.216;ClippingRankSum=0.304;DP=20;FS=7.574;MLEAC=1;MLEAF=0.500;MQ=40.53;MQ0=0;MQRankSum=0.760;QD=14.79;ReadPosRankSum=0.760;SOR=1.182	GT:AD:DP:GQ:PL	0/1:11,9:20:99:324,0,686
ACOL01000002	32565	.	T	G	306.77	.	AC=1;AF=0.500;AN=2;BaseQRankSum=0.817;ClippingRankSum=-1.102;DP=21;FS=10.942;MLEAC=1;MLEAF=0.500;MQ=41.32;MQ0=0;MQRankSum=0.107;QD=14.61;ReadPosRankSum=0.036;SOR=2.004	GT:AD:DP:GQ:PL	0/1:12,9:21:99:335,0,686
ACOL01000002	32601	.	A	G	272.77	.	AC=1;AF=0.500;AN=2;BaseQRankSum=1.444;ClippingRankSum=-1.671;DP=20;FS=15.513;MLEAC=1;MLEAF=0.500;MQ=41.29;MQ0=0;MQRankSum=-0.228;QD=13.64;ReadPosRankSum=1.671;SOR=3.027	GT:AD:DP:GQ:PL	0/1:11,9:20:99:301,0,350
ACOL01000002	32709	.	G	A	217.77	.	AC=1;AF=0.500;AN=2;BaseQRankSum=-2.646;ClippingRankSum=0.048;DP=17;FS=4.598;MLEAC=1;MLEAF=0.500;MQ=41.88;MQ0=0;MQRankSum=-0.914;QD=12.81;ReadPosRankSum=-0.144;SOR=0.946	GT:AD:DP:GQ:PL	0/1:9,8:17:99:246,0,330
ACOL01000002	32760	.	G	A	223.77	.	AC=1;AF=0.500;AN=2;BaseQRankSum=-1.220;ClippingRankSum=0.439;DP=17;FS=1.957;MLEAC=1;MLEAF=0.500;MQ=41.88;MQ0=0;MQRankSum=-0.439;QD=13.16;ReadPosRankSum=-0.927;SOR=0.729	GT:AD:DP:GQ:PL	0/1:10,7:17:99:252,0,527
ACOL01000002	32776	.	C	A	193.77	.	AC=1;AF=0.500;AN=2;BaseQRankSum=-1.030;ClippingRankSum=0.597;DP=16;FS=0.000;MLEAC=1;MLEAF=0.500;MQ=41.88;MQ0=0;MQRankSum=-0.271;QD=12.11;ReadPosRankSum=-1.139;SOR=0.693	GT:AD:DP:GQ:PL	0/1:10,6:16:99:222,0,520
ACOL01000002	32819	.	C	T	131.77	.	AC=1;AF=0.500;AN=2;BaseQRankSum=-0.533;ClippingRankSum=0.400;DP=14;FS=2.363;MLEAC=1;MLEAF=0.500;MQ=41.58;MQ0=0;MQRankSum=-1.467;QD=9.41;ReadPosRankSum=-1.867;SOR=1.675	GT:AD:DP:GQ:PL	0/1:9,5:14:99:160,0,290
ACOL01000002	32951	.	A	T	81.77	.	AC=1;AF=0.500;AN=2;BaseQRankSum=0.170;ClippingRankSum=-1.189;DP=17;FS=6.245;MLEAC=1;MLEAF=0.500;MQ=41.65;MQ0=0;MQRankSum=-0.736;QD=4.81;ReadPosRankSum=0.170;SOR=3.003	GT:AD:DP:GQ:PL	0/1:13,4:17:99:110,0,461
ACOL01000002	32962	.	C	A	114.77	.	AC=1;AF=0.500;AN=2;BaseQRankSum=-0.580;ClippingRankSum=-0.474;DP=17;FS=2.218;MLEAC=1;MLEAF=0.500;MQ=41.65;MQ0=0;MQRankSum=-1.318;QD=6.75;ReadPosRankSum=-0.369;SOR=1.508	GT:AD:DP:GQ:PL	0/1:12,5:17:99:143,0,433
ACOL01000002	32974	.	A	G	131.77	.	AC=1;AF=0.500;AN=2;BaseQRankSum=-0.452;ClippingRankSum=-0.352;DP=17;FS=4.771;MLEAC=1;MLEAF=0.500;MQ=41.77;MQ0=0;MQRankSum=-1.256;QD=7.75;ReadPosRankSum=-1.055;SOR=2.030	GT:AD:DP:GQ:PL	0/1:11,6:17:99:160,0,399
ACOL01000002	33001	.	C	T	133.77	.	AC=1;AF=0.500;AN=2;BaseQRankSum=-0.973;ClippingRankSum=0.817;DP=21;FS=7.501;MLEAC=1;MLEAF=0.500;MQ=41.72;MQ0=0;MQRankSum=-2.063;QD=6.37;ReadPosRankSum=1.129;SOR=2.281	GT:AD:DP:GQ:PL	0/1:15,6:21:99:162,0,531
ACOL01000002	33113	.	G	A	194.77	.	AC=1;AF=0.500;AN=2;BaseQRankSum=-1.660;ClippingRankSum=-0.786;DP=25;FS=6.314;MLEAC=1;MLEAF=0.500;MQ=41.77;MQ0=0;MQRankSum=-0.845;QD=7.79;ReadPosRankSum=0.670;SOR=1.833	GT:AD:DP:GQ:PL	0/1:17,8:25:99:223,0,602
ACOL01000002	33160	.	T	C	315.77	.	AC=1;AF=0.500;AN=2;BaseQRankSum=0.215;ClippingRankSum=0.277;DP=23;FS=1.674;MLEAC=1;MLEAF=0.500;MQ=42.00;MQ0=0;MQRankSum=-0.277;QD=13.73;ReadPosRankSum=0.831;SOR=0.351	GT:AD:DP:GQ:PL	0/1:12,11:23:99:344,0,376
ACOL01000002	33199	.	A	C	304.77	.	AC=1;AF=0.500;AN=2;BaseQRankSum=0.661;ClippingRankSum=0.157;DP=23;FS=0.000;MLEAC=1;MLEAF=0.500;MQ=41.92;MQ0=0;MQRankSum=0.472;QD=13.25;ReadPosRankSum=0.472;SOR=0.743	GT:AD:DP:GQ:PL	0/1:14,9:23:99:333,0,556
ACOL01000002	33224	.	T	G	265.77	.	AC=1;AF=0.500;AN=2;BaseQRankSum=0.036;ClippingRankSum=-0.760;DP=21;FS=0.000;MLEAC=1;MLEAF=0.500;MQ=41.91;MQ0=0;MQRankSum=-0.253;QD=12.66;ReadPosRankSum=0.978;SOR=0.693	GT:AD:DP:GQ:PL	0/1:13,8:21:99:294,0,559
ACOL01000002	33270	.	AT	A	41.73	.	AC=1;AF=0.500;AN=2;BaseQRankSum=-0.303;ClippingRankSum=-0.061;DP=16;FS=2.869;MLEAC=1;MLEAF=0.500;MQ=42.00;MQ0=0;MQRankSum=-0.303;QD=2.61;ReadPosRankSum=0.061;SOR=2.165	GT:AD:DP:GQ:PL	0/1:12,4:16:79:79,0,355
ACOL01000002	33406	.	C	T	116.77	.	AC=1;AF=0.500;AN=2;BaseQRankSum=0.057;ClippingRankSum=0.849;DP=17;FS=5.315;MLEAC=1;MLEAF=0.500;MQ=41.88;MQ0=0;MQRankSum=0.170;QD=6.87;ReadPosRankSum=-0.170;SOR=1.492	GT:AD:DP:GQ:PL	0/1:13,4:17:99:145,0,439
ACOL01000002	33525	.	C	T	35.77	.	AC=1;AF=0.500;AN=2;BaseQRankSum=-1.920;ClippingRankSum=-0.322;DP=8;FS=3.332;MLEAC=1;MLEAF=0.500;MQ=40.19;MQ0=0;MQRankSum=-0.684;QD=4.47;ReadPosRankSum=-1.221;SOR=1.901	GT:AD:DP:GQ:PL	0/1:3,5:8:64:64,0,85
ACOL01000002	33561	.	C	CT	43.73	.	AC=1;AF=0.500;AN=2;BaseQRankSum=1.203;ClippingRankSum=0.248;DP=9;FS=0.000;MLEAC=1;MLEAF=0.500;MQ=40.40;MQ0=0;MQRankSum=0.248;QD=4.86;ReadPosRankSum=-0.248;SOR=0.593	GT:AD:DP:GQ:PL	0/1:6,3:9:81:81,0,191
ACOL01000002	34042	.	C	A	109.77	.	AC=1;AF=0.500;AN=2;BaseQRankSum=-0.540;ClippingRankSum=-0.540;DP=13;FS=0.000;MLEAC=1;MLEAF=0.500;MQ=39.51;MQ0=0;MQRankSum=0.694;QD=8.44;ReadPosRankSum=1.246;SOR=0.836	GT:AD:DP:GQ:PL	0/1:9,4:13:99:138,0,643
ACOL01000002	34070	.	G	T	143.77	.	AC=1;AF=0.500;AN=2;BaseQRankSum=-1.380;ClippingRankSum=0.887;DP=18;FS=0.000;MLEAC=1;MLEAF=0.500;MQ=40.22;MQ0=0;MQRankSum=1.380;QD=7.99;ReadPosRankSum=1.133;SOR=0.941	GT:AD:DP:GQ:PL	0/1:13,5:18:99:172,0,726
ACOL01000002	34076	.	G	T	143.77	.	AC=1;AF=0.500;AN=2;BaseQRankSum=0.197;ClippingRankSum=0.789;DP=18;FS=0.000;MLEAC=1;MLEAF=0.500;MQ=40.22;MQ0=0;MQRankSum=1.380;QD=7.99;ReadPosRankSum=0.793;SOR=0.941	GT:AD:DP:GQ:PL	0/1:13,5:18:99:172,0,726
ACOL01000002	34212	.	C	T	215.77	.	AC=1;AF=0.500;AN=2;BaseQRankSum=-1.953;ClippingRankSum=0.368;DP=25;FS=0.000;MLEAC=1;MLEAF=0.500;MQ=41.43;MQ0=0;MQRankSum=0.821;QD=8.63;ReadPosRankSum=0.991;SOR=0.459	GT:AD:DP:GQ:PL	0/1:16,9:25:99:244,0,567
ACOL01000002	34259	.	T	C	77.77	.	AC=1;AF=0.500;AN=2;BaseQRankSum=2.350;ClippingRankSum=-0.050;DP=19;FS=0.000;MLEAC=1;MLEAF=0.500;MQ=41.25;MQ0=0;MQRankSum=0.850;QD=4.09;ReadPosRankSum=0.150;SOR=0.582	GT:AD:DP:GQ:PL	0/1:15,4:19:99:106,0,456
ACOL01000002	34280	.	C	CT	56.73	.	AC=1;AF=0.500;AN=2;BaseQRankSum=-1.915;ClippingRankSum=-1.490;DP=22;FS=2.318;MLEAC=1;MLEAF=0.500;MQ=41.91;MQ0=0;MQRankSum=-1.064;QD=2.58;ReadPosRankSum=-0.553;SOR=1.541	GT:AD:DP:GQ:PL	0/1:18,4:22:94:94,0,644
ACOL01000002	34533	.	A	G	31.77	.	AC=1;AF=0.500;AN=2;BaseQRankSum=0.000;ClippingRankSum=1.271;DP=10;FS=0.000;MLEAC=1;MLEAF=0.500;MQ=42.00;MQ0=0;MQRankSum=0.898;QD=3.18;ReadPosRankSum=1.666;SOR=0.169	GT:AD:DP:GQ:PL	0/1:8,2:10:60:60,0,403
ACOL01000002	34544	.	C	T	31.77	.	AC=1;AF=0.500;AN=2;BaseQRankSum=0.000;ClippingRankSum=0.898;DP=10;FS=0.000;MLEAC=1;MLEAF=0.500;MQ=42.00;MQ0=0;MQRankSum=0.480;QD=3.18;ReadPosRankSum=1.733;SOR=0.169	GT:AD:DP:GQ:PL	0/1:8,2:10:60:60,0,400
ACOL01000002	34687	.	T	TA	47.73	.	AC=1;AF=0.500;AN=2;BaseQRankSum=-2.637;ClippingRankSum=-0.536;DP=14;FS=2.632;MLEAC=1;MLEAF=0.500;MQ=39.74;MQ0=0;MQRankSum=-0.536;QD=3.41;ReadPosRankSum=0.000;SOR=1.492	GT:AD:DP:GQ:PL	0/1:8,4:12:85:85,0,217
ACOL01000002	34832	.	T	TA	33.73	.	AC=1;AF=0.500;AN=2;BaseQRankSum=-1.239;ClippingRankSum=-0.536;DP=12;FS=2.398;MLEAC=1;MLEAF=0.500;MQ=41.84;MQ0=0;MQRankSum=0.929;QD=2.81;ReadPosRankSum=-0.289;SOR=1.609	GT:AD:DP:GQ:PL	0/1:8,4:12:71:71,0,240
ACOL01000002	34978	.	T	TA	85.73	.	AC=1;AF=0.500;AN=2;BaseQRankSum=-2.520;ClippingRankSum=0.278;DP=11;FS=3.090;MLEAC=1;MLEAF=0.500;MQ=40.51;MQ0=0;MQRankSum=-0.896;QD=7.79;ReadPosRankSum=-0.278;SOR=1.981	GT:AD:DP:GQ:PL	0/1:7,4:11:99:123,0,250
ACOL01000002	35075	.	TA	T	122.73	.	AC=1;AF=0.500;AN=2;BaseQRankSum=1.718;ClippingRankSum=-1.378;DP=12;FS=0.000;MLEAC=1;MLEAF=0.500;MQ=38.95;MQ0=0;MQRankSum=-1.517;QD=10.23;ReadPosRankSum=0.467;SOR=1.329	GT:AD:DP:GQ:PL	0/1:6,6:12:99:160,0,134
ACOL01000002	35320	.	A	AT	234.73	.	AC=1;AF=0.500;AN=2;BaseQRankSum=-1.022;ClippingRankSum=-1.111;DP=18;FS=21.847;MLEAC=1;MLEAF=0.500;MQ=39.31;MQ0=0;MQRankSum=-1.111;QD=13.04;ReadPosRankSum=1.288;SOR=4.799	GT:AD:DP:GQ:PL	0/1:8,10:18:99:272,0,180
ACOL01000002	35426	.	T	A	31.77	.	AC=1;AF=0.500;AN=2;BaseQRankSum=1.173;ClippingRankSum=-0.391;DP=26;FS=0.000;MLEAC=1;MLEAF=0.500;MQ=40.88;MQ0=0;MQRankSum=0.533;QD=1.22;ReadPosRankSum=-0.959;SOR=0.892	GT:AD:DP:GQ:PL	0/1:22,4:26:60:60,0,536
ACOL01000002	35643	.	G	A	245.77	.	AC=1;AF=0.500;AN=2;BaseQRankSum=-1.073;ClippingRankSum=0.179;DP=24;FS=6.862;MLEAC=1;MLEAF=0.500;MQ=41.84;MQ0=0;MQRankSum=-0.477;QD=10.24;ReadPosRankSum=0.358;SOR=1.212	GT:AD:DP:GQ:PL	0/1:15,9:24:99:274,0,525
ACOL01000002	35698	.	AT	A	93.73	.	AC=1;AF=0.500;AN=2;BaseQRankSum=-0.700;ClippingRankSum=-1.674;DP=26;FS=1.906;MLEAC=1;MLEAF=0.500;MQ=41.85;MQ0=0;MQRankSum=-0.091;QD=3.61;ReadPosRankSum=1.004;SOR=1.245	GT:AD:DP:GQ:PL	0/1:20,6:26:99:131,0,568
ACOL01000002	35708	.	AAT	A	37.73	.	AC=1;AF=0.500;AN=2;BaseQRankSum=-0.426;ClippingRankSum=1.123;DP=24;FS=10.073;MLEAC=1;MLEAF=0.500;MQ=41.84;MQ0=0;MQRankSum=-0.194;QD=1.57;ReadPosRankSum=0.658;SOR=3.246	GT:AD:DP:GQ:PL	0/1:20,4:24:75:75,0,812
ACOL01000002	35752	.	G	A	371.77	.	AC=1;AF=0.500;AN=2;BaseQRankSum=-0.523;ClippingRankSum=-0.092;DP=24;FS=1.674;MLEAC=1;MLEAF=0.500;MQ=41.92;MQ0=0;MQRankSum=1.262;QD=15.49;ReadPosRankSum=0.277;SOR=0.330	GT:AD:DP:GQ:PL	0/1:11,12:23:99:400,0,378
ACOL01000002	36064	.	T	C	210.77	.	AC=1;AF=0.500;AN=2;BaseQRankSum=1.832;ClippingRankSum=-0.080;DP=27;FS=1.819;MLEAC=1;MLEAF=0.500;MQ=40.94;MQ0=0;MQRankSum=0.239;QD=7.81;ReadPosRankSum=1.832;SOR=0.307	GT:AD:DP:GQ:PL	0/1:19,8:27:99:239,0,631
ACOL01000002	36637	.	G	A	116.77	.	AC=1;AF=0.500;AN=2;BaseQRankSum=-0.995;ClippingRankSum=0.037;DP=22;FS=1.837;MLEAC=1;MLEAF=0.500;MQ=41.82;MQ0=0;MQRankSum=0.479;QD=5.31;ReadPosRankSum=0.405;SOR=0.340	GT:AD:DP:GQ:PL	0/1:16,6:22:99:145,0,539
ACOL01000002	36859	.	C	T	47.77	.	AC=1;AF=0.500;AN=2;BaseQRankSum=2.079;ClippingRankSum=0.189;DP=17;FS=0.000;MLEAC=1;MLEAF=0.500;MQ=41.88;MQ0=0;MQRankSum=-0.189;QD=2.81;ReadPosRankSum=1.197;SOR=1.179	GT:AD:DP:GQ:PL	0/1:14,3:17:76:76,0,488
ACOL01000002	36929	.	C	T	169.77	.	AC=1;AF=0.500;AN=2;BaseQRankSum=0.922;ClippingRankSum=-0.380;DP=16;FS=0.000;MLEAC=1;MLEAF=0.500;MQ=42.00;MQ0=0;MQRankSum=1.790;QD=10.61;ReadPosRankSum=1.247;SOR=0.412	GT:AD:DP:GQ:PL	0/1:10,6:16:99:198,0,339
ACOL01000002	37093	.	C	T	49.77	.	AC=1;AF=0.500;AN=2;BaseQRankSum=2.050;ClippingRankSum=-0.250;DP=19;FS=2.754;MLEAC=1;MLEAF=0.500;MQ=41.79;MQ0=0;MQRankSum=0.050;QD=2.62;ReadPosRankSum=0.650;SOR=2.133	GT:AD:DP:GQ:PL	0/1:15,4:19:78:78,0,577
ACOL01000002	37110	.	CA	C	92.73	.	AC=1;AF=0.500;AN=2;BaseQRankSum=-0.050;ClippingRankSum=0.653;DP=17;FS=2.336;MLEAC=1;MLEAF=0.500;MQ=41.77;MQ0=0;MQRankSum=-0.653;QD=5.45;ReadPosRankSum=0.352;SOR=0.223	GT:AD:DP:GQ:PL	0/1:11,6:17:99:130,0,324
ACOL01000002	37411	.	G	A	34.77	.	AC=1;AF=0.500;AN=2;BaseQRankSum=0.720;ClippingRankSum=-0.720;DP=6;FS=3.310;MLEAC=1;MLEAF=0.500;MQ=42.00;MQ0=0;MQRankSum=-0.720;QD=5.79;ReadPosRankSum=1.231;SOR=2.303	GT:AD:DP:GQ:PL	0/1:4,2:6:63:63,0,139
ACOL01000002	37716	.	C	T	227.77	.	AC=1;AF=0.500;AN=2;BaseQRankSum=-1.021;ClippingRankSum=0.857;DP=19;FS=7.701;MLEAC=1;MLEAF=0.500;MQ=41.14;MQ0=0;MQRankSum=-0.286;QD=11.99;ReadPosRankSum=-0.041;SOR=2.031	GT:AD:DP:GQ:PL	0/1:10,9:19:99:256,0,342
ACOL01000002	37784	.	C	T	151.77	.	AC=1;AF=0.500;AN=2;BaseQRankSum=-2.185;ClippingRankSum=-1.754;DP=23;FS=3.834;MLEAC=1;MLEAF=0.500;MQ=42.00;MQ0=0;MQRankSum=0.646;QD=6.60;ReadPosRankSum=2.000;SOR=1.139	GT:AD:DP:GQ:PL	0/1:12,11:23:99:180,0,343
ACOL01000002	38076	.	A	C	316.77	.	AC=1;AF=0.500;AN=2;BaseQRankSum=1.903;ClippingRankSum=0.263;DP=24;FS=6.204;MLEAC=1;MLEAF=0.500;MQ=41.92;MQ0=0;MQRankSum=0.908;QD=13.20;ReadPosRankSum=0.966;SOR=1.527	GT:AD:DP:GQ:PL	0/1:14,10:24:99:345,0,453
ACOL01000002	38367	.	G	T	196.77	.	AC=1;AF=0.500;AN=2;BaseQRankSum=-1.237;ClippingRankSum=-0.177;DP=15;FS=0.000;MLEAC=1;MLEAF=0.500;MQ=41.05;MQ0=0;MQRankSum=0.059;QD=13.12;ReadPosRankSum=0.412;SOR=0.646	GT:AD:DP:GQ:PL	0/1:9,6:15:99:225,0,498
ACOL01000002	38368	.	T	A	196.77	.	AC=1;AF=0.500;AN=2;BaseQRankSum=-2.416;ClippingRankSum=-0.295;DP=15;FS=0.000;MLEAC=1;MLEAF=0.500;MQ=41.05;MQ0=0;MQRankSum=-1.355;QD=13.12;ReadPosRankSum=0.177;SOR=0.646	GT:AD:DP:GQ:PL	0/1:9,6:15:99:225,0,498
ACOL01000002	38697	.	C	T	46.77	.	AC=1;AF=0.500;AN=2;BaseQRankSum=1.957;ClippingRankSum=0.056;DP=19;FS=0.000;MLEAC=1;MLEAF=0.500;MQ=40.83;MQ0=0;MQRankSum=-2.292;QD=2.46;ReadPosRankSum=0.391;SOR=0.446	GT:AD:DP:GQ:PL	0/1:16,3:19:75:75,0,879
ACOL01000002	38710	.	T	C	46.77	.	AC=1;AF=0.500;AN=2;BaseQRankSum=2.223;ClippingRankSum=0.212;DP=20;FS=0.000;MLEAC=1;MLEAF=0.500;MQ=40.89;MQ0=0;MQRankSum=-2.117;QD=2.34;ReadPosRankSum=0.423;SOR=0.392	GT:AD:DP:GQ:PL	0/1:17,3:20:75:75,0,879
ACOL01000002	38837	.	C	T	68.77	.	AC=1;AF=0.500;AN=2;BaseQRankSum=1.149;ClippingRankSum=0.298;DP=22;FS=0.000;MLEAC=1;MLEAF=0.500;MQ=41.64;MQ0=0;MQRankSum=-1.660;QD=3.13;ReadPosRankSum=0.979;SOR=0.368	GT:AD:DP:GQ:PL	0/1:18,4:22:97:97,0,823
ACOL01000002	38843	.	A	AG	278.73	.	AC=1;AF=0.500;AN=2;BaseQRankSum=2.471;ClippingRankSum=1.736;DP=22;FS=4.154;MLEAC=1;MLEAF=0.500;MQ=41.64;MQ0=0;MQRankSum=-1.536;QD=12.67;ReadPosRankSum=-0.334;SOR=0.525	GT:AD:DP:GQ:PL	0/1:13,9:22:99:316,0,464
ACOL01000002	38869	.	G	A	310.77	.	AC=1;AF=0.500;AN=2;BaseQRankSum=1.937;ClippingRankSum=-0.735;DP=22;FS=0.000;MLEAC=1;MLEAF=0.500;MQ=41.73;MQ0=0;MQRankSum=-0.801;QD=14.13;ReadPosRankSum=-0.267;SOR=0.495	GT:AD:DP:GQ:PL	0/1:13,9:22:99:339,0,597
ACOL01000002	38879	.	T	A	313.77	.	AC=1;AF=0.500;AN=2;BaseQRankSum=2.025;ClippingRankSum=0.391;DP=21;FS=0.000;MLEAC=1;MLEAF=0.500;MQ=41.72;MQ0=0;MQRankSum=0.107;QD=14.94;ReadPosRankSum=-0.604;SOR=0.593	GT:AD:DP:GQ:PL	0/1:12,9:21:99:342,0,575
ACOL01000002	38896	.	C	T	244.77	.	AC=1;AF=0.500;AN=2;BaseQRankSum=-1.625;ClippingRankSum=0.038;DP=20;FS=1.829;MLEAC=1;MLEAF=0.500;MQ=41.71;MQ0=0;MQRankSum=0.491;QD=12.24;ReadPosRankSum=-1.323;SOR=0.904	GT:AD:DP:GQ:PL	0/1:10,10:20:99:273,0,291
ACOL01000002	38915	.	G	C	123.77	.	AC=1;AF=0.500;AN=2;BaseQRankSum=2.095;ClippingRankSum=1.484;DP=20;FS=5.180;MLEAC=1;MLEAF=0.500;MQ=41.80;MQ0=0;MQRankSum=0.349;QD=6.19;ReadPosRankSum=-0.786;SOR=1.908	GT:AD:DP:GQ:PL	0/1:15,5:20:99:152,0,523
ACOL01000002	39014	.	TA	T	100.73	.	AC=1;AF=0.500;AN=2;BaseQRankSum=-3.601;ClippingRankSum=-1.180;DP=25;FS=4.222;MLEAC=1;MLEAF=0.500;MQ=41.92;MQ0=0;MQRankSum=-0.938;QD=4.03;ReadPosRankSum=-1.422;SOR=1.541	GT:AD:DP:GQ:PL	0/1:18,7:25:99:138,0,467
ACOL01000002	39192	.	C	T	96.77	.	AC=1;AF=0.500;AN=2;BaseQRankSum=0.770;ClippingRankSum=-0.257;DP=33;FS=0.000;MLEAC=1;MLEAF=0.500;MQ=41.51;MQ0=0;MQRankSum=0.117;QD=2.93;ReadPosRankSum=-0.303;SOR=0.627	GT:AD:DP:GQ:PL	0/1:27,6:33:99:125,0,776
ACOL01000002	40021	.	A	T	33.77	.	AC=1;AF=0.500;AN=2;BaseQRankSum=-3.005;ClippingRankSum=0.530;DP=15;FS=15.564;MLEAC=1;MLEAF=0.500;MQ=40.91;MQ0=0;MQRankSum=1.120;QD=2.25;ReadPosRankSum=0.766;SOR=3.898	GT:AD:DP:GQ:PL	0/1:9,6:15:62:62,0,295
ACOL01000002	40051	.	G	A	111.77	.	AC=1;AF=0.500;AN=2;BaseQRankSum=0.680;ClippingRankSum=-0.566;DP=16;FS=0.000;MLEAC=1;MLEAF=0.500;MQ=40.98;MQ0=0;MQRankSum=-0.227;QD=6.99;ReadPosRankSum=-0.680;SOR=0.527	GT:AD:DP:GQ:PL	0/1:11,5:16:99:140,0,303
ACOL01000002	40259	.	A	G	105.77	.	AC=1;AF=0.500;AN=2;BaseQRankSum=-0.950;ClippingRankSum=-0.041;DP=21;FS=0.000;MLEAC=1;MLEAF=0.500;MQ=42.00;MQ0=0;MQRankSum=0.950;QD=5.04;ReadPosRankSum=-1.197;SOR=0.760	GT:AD:DP:GQ:PL	0/1:16,5:21:99:134,0,573
ACOL01000002	40453	.	AT	A	84.73	.	AC=1;AF=0.500;AN=2;BaseQRankSum=-1.732;ClippingRankSum=-0.405;DP=24;FS=0.000;MLEAC=1;MLEAF=0.500;MQ=42.00;MQ0=0;MQRankSum=0.405;QD=3.53;ReadPosRankSum=-0.774;SOR=0.754	GT:AD:DP:GQ:PL	0/1:16,6:22:99:122,0,429
ACOL01000002	40598	.	A	T	458.77	.	AC=1;AF=0.500;AN=2;BaseQRankSum=0.958;ClippingRankSum=0.343;DP=33;FS=14.829;MLEAC=1;MLEAF=0.500;MQ=41.94;MQ0=0;MQRankSum=-1.067;QD=13.90;ReadPosRankSum=0.705;SOR=2.399	GT:AD:DP:GQ:PL	0/1:18,15:33:99:487,0,596
ACOL01000002	40900	.	G	A	37.77	.	AC=1;AF=0.500;AN=2;BaseQRankSum=0.355;ClippingRankSum=0.355;DP=18;FS=2.772;MLEAC=1;MLEAF=0.500;MQ=42.00;MQ0=0;MQRankSum=0.000;QD=2.10;ReadPosRankSum=0.948;SOR=0.935	GT:AD:DP:GQ:PL	0/1:15,3:18:66:66,0,522
ACOL01000002	41133	.	T	C	226.77	.	AC=1;AF=0.500;AN=2;BaseQRankSum=-0.537;ClippingRankSum=1.032;DP=19;FS=4.320;MLEAC=1;MLEAF=0.500;MQ=40.45;MQ0=0;MQRankSum=0.454;QD=11.94;ReadPosRankSum=1.528;SOR=0.971	GT:AD:DP:GQ:PL	0/1:11,8:19:99:255,0,375
ACOL01000002	41363	.	C	T	309.77	.	AC=1;AF=0.500;AN=2;BaseQRankSum=-2.605;ClippingRankSum=-0.297;DP=22;FS=1.603;MLEAC=1;MLEAF=0.500;MQ=42.00;MQ0=0;MQRankSum=0.758;QD=14.08;ReadPosRankSum=-0.099;SOR=1.085	GT:AD:DP:GQ:PL	0/1:12,10:22:99:338,0,437
ACOL01000002	41423	.	G	A	148.77	.	AC=1;AF=0.500;AN=2;BaseQRankSum=-0.332;ClippingRankSum=-0.479;DP=22;FS=1.897;MLEAC=1;MLEAF=0.500;MQ=42.00;MQ0=0;MQRankSum=1.585;QD=6.76;ReadPosRankSum=-0.111;SOR=1.329	GT:AD:DP:GQ:PL	0/1:16,6:22:99:177,0,582
ACOL01000002	41488	.	C	T	229.77	.	AC=1;AF=0.500;AN=2;BaseQRankSum=-0.755;ClippingRankSum=-0.133;DP=18;FS=1.778;MLEAC=1;MLEAF=0.500;MQ=42.00;MQ0=0;MQRankSum=1.555;QD=12.76;ReadPosRankSum=0.755;SOR=1.179	GT:AD:DP:GQ:PL	0/1:10,8:18:99:258,0,348
ACOL01000002	41557	.	C	A	76.77	.	AC=1;AF=0.500;AN=2;BaseQRankSum=-2.379;ClippingRankSum=-1.020;DP=16;FS=5.119;MLEAC=1;MLEAF=0.500;MQ=42.00;MQ0=0;MQRankSum=-0.793;QD=4.80;ReadPosRankSum=0.113;SOR=1.944	GT:AD:DP:GQ:PL	0/1:11,5:16:99:105,0,377
ACOL01000002	41684	.	G	A	223.77	.	AC=1;AF=0.500;AN=2;BaseQRankSum=-0.102;ClippingRankSum=0.990;DP=22;FS=6.897;MLEAC=1;MLEAF=0.500;MQ=41.82;MQ0=0;MQRankSum=0.785;QD=10.17;ReadPosRankSum=0.034;SOR=1.800	GT:AD:DP:GQ:PL	0/1:14,8:22:99:252,0,484
ACOL01000002	41851	.	CTAG	C	121.73	.	AC=1;AF=0.500;AN=2;BaseQRankSum=-0.157;ClippingRankSum=0.078;DP=22;FS=14.018;MLEAC=1;MLEAF=0.500;MQ=42.00;MQ0=0;MQRankSum=1.175;QD=5.53;ReadPosRankSum=0.470;SOR=3.598	GT:AD:DP:GQ:PL	0/1:17,5:22:99:159,0,716
ACOL01000002	41888	.	C	CT	98.73	.	AC=1;AF=0.500;AN=2;BaseQRankSum=-2.208;ClippingRankSum=0.781;DP=25;FS=18.266;MLEAC=1;MLEAF=0.500;MQ=41.92;MQ0=0;MQRankSum=-0.034;QD=3.95;ReadPosRankSum=-1.189;SOR=3.593	GT:AD:DP:GQ:PL	0/1:20,5:25:99:136,0,737
ACOL01000002	41948	.	T	C	311.77	.	AC=1;AF=0.500;AN=2;BaseQRankSum=-0.716;ClippingRankSum=-0.814;DP=27;FS=3.565;MLEAC=1;MLEAF=0.500;MQ=41.93;MQ0=0;MQRankSum=-0.222;QD=11.55;ReadPosRankSum=1.349;SOR=1.163	GT:AD:DP:GQ:PL	0/1:16,11:27:99:340,0,558
ACOL01000002	42097	.	C	A	150.77	.	AC=1;AF=0.500;AN=2;BaseQRankSum=-0.336;ClippingRankSum=-0.560;DP=21;FS=0.000;MLEAC=1;MLEAF=0.500;MQ=42.00;MQ0=0;MQRankSum=-0.634;QD=7.18;ReadPosRankSum=-1.977;SOR=0.941	GT:AD:DP:GQ:PL	0/1:14,7:21:99:179,0,490
ACOL01000002	42518	.	TA	T	81.73	.	AC=1;AF=0.500;AN=2;BaseQRankSum=-2.617;ClippingRankSum=0.111;DP=22;FS=1.837;MLEAC=1;MLEAF=0.500;MQ=41.82;MQ0=0;MQRankSum=0.332;QD=3.72;ReadPosRankSum=-0.848;SOR=0.340	GT:AD:DP:GQ:PL	0/1:16,6:22:99:119,0,425
ACOL01000002	42613	.	C	T	391.77	.	AC=1;AF=0.500;AN=2;BaseQRankSum=-1.462;ClippingRankSum=1.593;DP=29;FS=3.696;MLEAC=1;MLEAF=0.500;MQ=40.30;MQ0=0;MQRankSum=-0.720;QD=13.51;ReadPosRankSum=-0.720;SOR=0.233	GT:AD:DP:GQ:PL	0/1:15,14:29:99:420,0,503
ACOL01000002	42674	.	TA	T	35.73	.	AC=1;AF=0.500;AN=2;BaseQRankSum=-0.925;ClippingRankSum=-0.370;DP=13;FS=13.424;MLEAC=1;MLEAF=0.500;MQ=41.85;MQ0=0;MQRankSum=0.740;QD=2.75;ReadPosRankSum=0.740;SOR=0.815	GT:AD:DP:GQ:PL	0/1:9,3:12:73:73,0,275
ACOL01000002	42880	.	A	G	121.77	.	AC=1;AF=0.500;AN=2;BaseQRankSum=-1.568;ClippingRankSum=0.633;DP=10;FS=2.430;MLEAC=1;MLEAF=0.500;MQ=40.15;MQ0=0;MQRankSum=-1.866;QD=12.18;ReadPosRankSum=-1.866;SOR=1.609	GT:AD:DP:GQ:PL	0/1:6,4:10:99:150,0,240
ACOL01000002	42886	.	A	AT	128.73	.	AC=1;AF=0.500;AN=2;BaseQRankSum=2.383;ClippingRankSum=-1.036;DP=10;FS=2.430;MLEAC=1;MLEAF=0.500;MQ=40.15;MQ0=0;MQRankSum=1.133;QD=12.87;ReadPosRankSum=1.568;SOR=0.223	GT:AD:DP:GQ:PL	0/1:4,6:10:99:166,0,150
ACOL01000002	42890	.	T	TC	112.73	.	AC=1;AF=0.500;AN=2;BaseQRankSum=-0.365;ClippingRankSum=0.365;DP=10;FS=2.430;MLEAC=1;MLEAF=0.500;MQ=40.15;MQ0=0;MQRankSum=-1.568;QD=11.27;ReadPosRankSum=-1.568;SOR=1.609	GT:AD:DP:GQ:PL	0/1:6,4:10:99:150,0,240
ACOL01000002	42949	.	C	T	296.77	.	AC=1;AF=0.500;AN=2;BaseQRankSum=1.837;ClippingRankSum=-0.367;DP=19;FS=11.563;MLEAC=1;MLEAF=0.500;MQ=37.46;MQ0=0;MQRankSum=1.755;QD=15.62;ReadPosRankSum=1.021;SOR=1.421	GT:AD:DP:GQ:PL	0/1:9,10:19:99:325,0,253
ACOL01000002	43105	.	TA	T	83.73	.	AC=1;AF=0.500;AN=2;BaseQRankSum=-0.570;ClippingRankSum=1.272;DP=22;FS=8.512;MLEAC=1;MLEAF=0.500;MQ=41.73;MQ0=0;MQRankSum=-0.395;QD=3.81;ReadPosRankSum=-0.044;SOR=2.245	GT:AD:DP:GQ:PL	0/1:15,6:21:99:121,0,390
ACOL01000002	43311	.	AT	A	32.73	.	AC=1;AF=0.500;AN=2;BaseQRankSum=-2.150;ClippingRankSum=0.150;DP=19;FS=2.754;MLEAC=1;MLEAF=0.500;MQ=41.90;MQ0=0;MQRankSum=0.850;QD=1.72;ReadPosRankSum=0.350;SOR=2.133	GT:AD:DP:GQ:PL	0/1:15,4:19:70:70,0,392
ACOL01000002	43346	.	G	A	158.77	.	AC=1;AF=0.500;AN=2;BaseQRankSum=-0.054;ClippingRankSum=0.380;DP=16;FS=9.276;MLEAC=1;MLEAF=0.500;MQ=41.88;MQ0=0;MQRankSum=-0.054;QD=9.92;ReadPosRankSum=1.139;SOR=0.039	GT:AD:DP:GQ:PL	0/1:10,6:16:99:187,0,311
ACOL01000002	43396	.	C	T	218.77	.	AC=1;AF=0.500;AN=2;BaseQRankSum=-0.433;ClippingRankSum=-2.550;DP=17;FS=2.392;MLEAC=1;MLEAF=0.500;MQ=41.88;MQ0=0;MQRankSum=0.722;QD=12.87;ReadPosRankSum=0.914;SOR=1.828	GT:AD:DP:GQ:PL	0/1:9,8:17:99:247,0,283
ACOL01000002	44206	.	G	A	86.77	.	AC=1;AF=0.500;AN=2;BaseQRankSum=-2.517;ClippingRankSum=-0.839;DP=14;FS=2.276;MLEAC=1;MLEAF=0.500;MQ=42.00;MQ0=0;MQRankSum=0.839;QD=6.20;ReadPosRankSum=1.097;SOR=1.170	GT:AD:DP:GQ:PL	0/1:8,6:14:99:115,0,266
ACOL01000002	44722	.	A	G	360.77	.	AC=1;AF=0.500;AN=2;BaseQRankSum=-0.023;ClippingRankSum=-0.534;DP=28;FS=3.382;MLEAC=1;MLEAF=0.500;MQ=42.00;MQ0=0;MQRankSum=-0.255;QD=12.88;ReadPosRankSum=1.230;SOR=1.445	GT:AD:DP:GQ:PL	0/1:16,12:28:99:389,0,539
ACOL01000002	44979	.	G	A	51.77	.	AC=1;AF=0.500;AN=2;BaseQRankSum=-1.325;ClippingRankSum=0.306;DP=25;FS=0.000;MLEAC=1;MLEAF=0.500;MQ=42.00;MQ0=0;MQRankSum=0.170;QD=2.07;ReadPosRankSum=-0.781;SOR=1.022	GT:AD:DP:GQ:PL	0/1:20,5:25:80:80,0,707
ACOL01000002	45227	.	G	GT	158.73	.	AC=1;AF=0.500;AN=2;BaseQRankSum=1.194;ClippingRankSum=0.375;DP=22;FS=12.913;MLEAC=1;MLEAF=0.500;MQ=40.33;MQ0=0;MQRankSum=2.150;QD=7.22;ReadPosRankSum=0.239;SOR=3.912	GT:AD:DP:GQ:PL	0/1:14,8:22:99:196,0,329
ACOL01000002	45334	.	G	A	75.77	.	AC=1;AF=0.500;AN=2;BaseQRankSum=-1.312;ClippingRankSum=-1.312;DP=13;FS=0.000;MLEAC=1;MLEAF=0.500;MQ=40.70;MQ0=0;MQRankSum=0.849;QD=5.83;ReadPosRankSum=-0.386;SOR=0.836	GT:AD:DP:GQ:PL	0/1:9,4:13:99:104,0,321
ACOL01000002	45966	.	A	AT	52.73	.	AC=1;AF=0.500;AN=2;BaseQRankSum=-1.281;ClippingRankSum=0.591;DP=20;FS=2.345;MLEAC=1;MLEAF=0.500;MQ=41.80;MQ0=0;MQRankSum=-0.789;QD=2.64;ReadPosRankSum=-0.197;SOR=0.211	GT:AD:DP:GQ:PL	0/1:15,5:20:90:90,0,357
ACOL01000002	46247	.	C	CT	58.73	.	AC=1;AF=0.500;AN=2;BaseQRankSum=-1.155;ClippingRankSum=0.484;DP=23;FS=18.623;MLEAC=1;MLEAF=0.500;MQ=42.00;MQ0=0;MQRankSum=0.634;QD=2.55;ReadPosRankSum=0.410;SOR=3.592	GT:AD:DP:GQ:PL	0/1:18,5:23:96:96,0,660
ACOL01000002	46646	.	C	T	351.77	.	AC=1;AF=0.500;AN=2;BaseQRankSum=-0.299;ClippingRankSum=-0.517;DP=25;FS=3.682;MLEAC=1;MLEAF=0.500;MQ=42.00;MQ0=0;MQRankSum=-0.190;QD=14.07;ReadPosRankSum=-0.027;SOR=1.388	GT:AD:DP:GQ:PL	0/1:13,12:25:99:380,0,447
ACOL01000002	47276	.	T	C	375.77	.	AC=1;AF=0.500;AN=2;BaseQRankSum=0.871;ClippingRankSum=0.332;DP=30;FS=0.000;MLEAC=1;MLEAF=0.500;MQ=41.93;MQ0=0;MQRankSum=-1.369;QD=12.53;ReadPosRankSum=-0.332;SOR=0.721	GT:AD:DP:GQ:PL	0/1:15,15:30:99:404,0,363
ACOL01000002	47574	.	G	A	433.77	.	AC=1;AF=0.500;AN=2;BaseQRankSum=-0.539;ClippingRankSum=0.871;DP=30;FS=5.792;MLEAC=1;MLEAF=0.500;MQ=41.46;MQ0=0;MQRankSum=-0.207;QD=14.46;ReadPosRankSum=-1.369;SOR=0.364	GT:AD:DP:GQ:PL	0/1:15,15:30:99:462,0,507
ACOL01000002	47660	.	G	A	309.77	.	AC=1;AF=0.500;AN=2;BaseQRankSum=-1.622;ClippingRankSum=-0.927;DP=24;FS=4.084;MLEAC=1;MLEAF=0.500;MQ=41.41;MQ0=0;MQRankSum=-0.869;QD=12.91;ReadPosRankSum=-0.579;SOR=0.165	GT:AD:DP:GQ:PL	0/1:13,11:24:99:338,0,457
ACOL01000002	48038	.	G	A	301.77	.	AC=1;AF=0.500;AN=2;BaseQRankSum=0.778;ClippingRankSum=-0.326;DP=27;FS=9.204;MLEAC=1;MLEAF=0.500;MQ=41.86;MQ0=0;MQRankSum=-1.230;QD=11.18;ReadPosRankSum=0.979;SOR=1.468	GT:AD:DP:GQ:PL	0/1:17,10:27:99:330,0,546
ACOL01000002	48076	.	A	T	223.77	.	AC=1;AF=0.500;AN=2;BaseQRankSum=1.929;ClippingRankSum=-0.888;DP=24;FS=10.837;MLEAC=1;MLEAF=0.500;MQ=41.84;MQ0=0;MQRankSum=-0.276;QD=9.32;ReadPosRankSum=0.888;SOR=1.739	GT:AD:DP:GQ:PL	0/1:16,8:24:99:252,0,520
ACOL01000002	48187	.	A	G	238.77	.	AC=1;AF=0.500;AN=2;BaseQRankSum=0.304;ClippingRankSum=0.380;DP=20;FS=7.060;MLEAC=1;MLEAF=0.500;MQ=40.99;MQ0=0;MQRankSum=-0.532;QD=11.94;ReadPosRankSum=1.216;SOR=2.060	GT:AD:DP:GQ:PL	0/1:11,9:20:99:267,0,435
ACOL01000002	48194	.	A	G	309.77	.	AC=1;AF=0.500;AN=2;BaseQRankSum=-1.162;ClippingRankSum=-1.866;DP=21;FS=7.384;MLEAC=1;MLEAF=0.500;MQ=41.04;MQ0=0;MQRankSum=1.373;QD=14.75;ReadPosRankSum=-0.458;SOR=0.387	GT:AD:DP:GQ:PL	0/1:10,11:21:99:338,0,334
ACOL01000002	48253	.	GATT	G	352.73	.	AC=1;AF=0.500;AN=2;BaseQRankSum=0.491;ClippingRankSum=-1.096;DP=20;FS=1.871;MLEAC=1;MLEAF=0.500;MQ=40.99;MQ0=0;MQRankSum=-0.340;QD=17.64;ReadPosRankSum=0.491;SOR=1.609	GT:AD:DP:GQ:PL	0/1:10,10:20:99:390,0,390
ACOL01000002	48374	.	T	C	201.77	.	AC=1;AF=0.500;AN=2;BaseQRankSum=0.927;ClippingRankSum=-0.830;DP=17;FS=0.000;MLEAC=1;MLEAF=0.500;MQ=41.16;MQ0=0;MQRankSum=0.439;QD=11.87;ReadPosRankSum=0.537;SOR=0.941	GT:AD:DP:GQ:PL	0/1:10,7:17:99:230,0,337
ACOL01000002	48625	.	G	A	443.77	.	AC=1;AF=0.500;AN=2;BaseQRankSum=1.330;ClippingRankSum=-0.853;DP=31;FS=0.000;MLEAC=1;MLEAF=0.500;MQ=41.87;MQ0=0;MQRankSum=1.052;QD=14.32;ReadPosRankSum=0.060;SOR=0.593	GT:AD:DP:GQ:PL	0/1:17,14:31:99:472,0,615
ACOL01000002	48672	.	G	A	441.77	.	AC=1;AF=0.500;AN=2;BaseQRankSum=-2.005;ClippingRankSum=-0.496;DP=31;FS=0.000;MLEAC=1;MLEAF=0.500;MQ=41.87;MQ0=0;MQRankSum=-0.298;QD=14.25;ReadPosRankSum=0.655;SOR=0.804	GT:AD:DP:GQ:PL	0/1:14,17:31:99:470,0,522
ACOL01000002	48775	.	C	A	439.77	.	AC=1;AF=0.500;AN=2;BaseQRankSum=-0.883;ClippingRankSum=0.550;DP=35;FS=1.377;MLEAC=1;MLEAF=0.500;MQ=41.54;MQ0=0;MQRankSum=0.350;QD=12.56;ReadPosRankSum=1.350;SOR=1.204	GT:AD:DP:GQ:PL	0/1:20,15:35:99:468,0,664
ACOL01000002	49402	.	A	T	244.77	.	AC=1;AF=0.500;AN=2;BaseQRankSum=1.792;ClippingRankSum=1.154;DP=14;FS=0.000;MLEAC=1;MLEAF=0.500;MQ=42.00;MQ0=0;MQRankSum=-1.154;QD=17.48;ReadPosRankSum=-0.780;SOR=0.790	GT:AD:DP:GQ:PL	0/1:7,7:14:99:273,0,273
ACOL01000002	49403	.	A	T	244.77	.	AC=1;AF=0.500;AN=2;BaseQRankSum=1.936;ClippingRankSum=0.201;DP=14;FS=0.000;MLEAC=1;MLEAF=0.500;MQ=42.00;MQ0=0;MQRankSum=0.068;QD=17.48;ReadPosRankSum=-0.780;SOR=0.790	GT:AD:DP:GQ:PL	0/1:7,7:14:99:273,0,273
ACOL01000002	49421	.	A	G	244.77	.	AC=1;AF=0.500;AN=2;BaseQRankSum=0.545;ClippingRankSum=-0.545;DP=14;FS=0.000;MLEAC=1;MLEAF=0.500;MQ=42.00;MQ0=0;MQRankSum=0.068;QD=17.48;ReadPosRankSum=-0.780;SOR=0.790	GT:AD:DP:GQ:PL	0/1:7,7:14:99:273,0,273
ACOL01000002	49457	.	C	T	234.77	.	AC=1;AF=0.500;AN=2;BaseQRankSum=0.652;ClippingRankSum=-0.652;DP=15;FS=5.021;MLEAC=1;MLEAF=0.500;MQ=41.01;MQ0=0;MQRankSum=-0.209;QD=15.65;ReadPosRankSum=0.340;SOR=0.916	GT:AD:DP:GQ:PL	0/1:7,8:15:99:263,0,209
ACOL01000002	49458	.	C	CA	87.73	.	AC=1;AF=0.500;AN=2;BaseQRankSum=-0.194;ClippingRankSum=0.065;DP=15;FS=8.616;MLEAC=1;MLEAF=0.500;MQ=41.01;MQ0=0;MQRankSum=-0.065;QD=5.85;ReadPosRankSum=0.452;SOR=2.245	GT:AD:DP:GQ:PL	0/1:8,6:14:99:125,0,311
[truncated: 14,691,621 more chars]
