# Supplementary material for: Host-Parasite Interactions and Purifying Selection in a Microsporidian Parasite of Honey Bees
Source: PLoS One. 2016 Feb 3;11(2):e0147549. doi: 10.1371/journal.pone.0147549 (PMC4739525; doi:10.1371/journal.pone.0147549)
Supplement: S5 File — (TXT) [file pone.0147549.s005.txt]

##fileformat=VCFv4.1
##FILTER=<ID=LowQual,Description="Low quality">
##FORMAT=<ID=AD,Number=.,Type=Integer,Description="Allelic depths for the ref and alt alleles in the order listed">
##FORMAT=<ID=DP,Number=1,Type=Integer,Description="Approximate read depth (reads with MQ=255 or with bad mates are filtered)">
##FORMAT=<ID=GQ,Number=1,Type=Integer,Description="Genotype Quality">
##FORMAT=<ID=GT,Number=1,Type=String,Description="Genotype">
##FORMAT=<ID=PL,Number=G,Type=Integer,Description="Normalized, Phred-scaled likelihoods for genotypes as defined in the VCF specification">
##GATKCommandLine=<ID=HaplotypeCaller,Version=3.3-0-g37228af,Date="Tue Apr 21 11:43:57 EDT 2015",Epoch=1429631037843,CommandLineOptions="analysis_type=HaplotypeCaller input_file=[/Users/qiang/Documents/unix/Result/SNP_call/tophat_output/realigned.bam] showFullBamList=false read_buffer_size=null phone_home=AWS gatk_key=null tag=NA read_filter=[] intervals=null excludeIntervals=null interval_set_rule=UNION interval_merging=ALL interval_padding=0 reference_sequence=Ncer.fa nonDeterministicRandomSeed=false disableDithering=false maxRuntime=-1 maxRuntimeUnits=MINUTES downsampling_type=BY_SAMPLE downsample_to_fraction=null downsample_to_coverage=250 baq=OFF baqGapOpenPenalty=40.0 refactor_NDN_cigar_string=false fix_misencoded_quality_scores=false allow_potentially_misencoded_quality_scores=false useOriginalQualities=false defaultBaseQualities=-1 performanceLog=null BQSR=null quantize_quals=0 disable_indel_quals=false emit_original_quals=false preserve_qscores_less_than=6 globalQScorePrior=-1.0 validation_strictness=SILENT remove_program_records=false keep_program_records=false sample_rename_mapping_file=null unsafe=null disable_auto_index_creation_and_locking_when_reading_rods=false no_cmdline_in_header=false sites_only=false never_trim_vcf_format_field=false bcf=false bam_compression=null simplifyBAM=false disable_bam_indexing=false generate_md5=false num_threads=1 num_cpu_threads_per_data_thread=1 num_io_threads=0 monitorThreadEfficiency=false num_bam_file_handles=null read_group_black_list=null pedigree=[] pedigreeString=[] pedigreeValidationType=STRICT allow_intervals_with_unindexed_bam=false generateShadowBCF=false variant_index_type=DYNAMIC_SEEK variant_index_parameter=-1 logging_level=INFO log_to_file=null help=false version=false out=org.broadinstitute.gatk.engine.io.stubs.VariantContextWriterStub likelihoodCalculationEngine=PairHMM heterogeneousKmerSizeResolution=COMBO_MIN graphOutput=null bamOutput=null bamWriterType=CALLED_HAPLOTYPES disableOptimizations=false dbsnp=(RodBinding name= source=UNBOUND) dontTrimActiveRegions=false maxDiscARExtension=25 maxGGAARExtension=300 paddingAroundIndels=150 paddingAroundSNPs=20 comp=[] annotation=[ClippingRankSumTest, DepthPerSampleHC] excludeAnnotation=[SpanningDeletions, TandemRepeatAnnotator] debug=false useFilteredReadsForAnnotations=false emitRefConfidence=NONE annotateNDA=false heterozygosity=0.001 indel_heterozygosity=1.25E-4 standard_min_confidence_threshold_for_calling=30.0 standard_min_confidence_threshold_for_emitting=10.0 max_alternate_alleles=6 input_prior=[] sample_ploidy=2 genotyping_mode=DISCOVERY alleles=(RodBinding name= source=UNBOUND) contamination_fraction_to_filter=0.0 contamination_fraction_per_sample_file=null p_nonref_model=null exactcallslog=null output_mode=EMIT_VARIANTS_ONLY allSitePLs=false sample_name=null kmerSize=[10, 25] dontIncreaseKmerSizesForCycles=false allowNonUniqueKmersInRef=false numPruningSamples=1 recoverDanglingHeads=false doNotRecoverDanglingBranches=false minDanglingBranchLength=4 consensus=false GVCFGQBands=[1, 2, 3, 4, 5, 6, 7, 8, 9, 10, 11, 12, 13, 14, 15, 16, 17, 18, 19, 20, 21, 22, 23, 24, 25, 26, 27, 28, 29, 30, 31, 32, 33, 34, 35, 36, 37, 38, 39, 40, 41, 42, 43, 44, 45, 46, 47, 48, 49, 50, 51, 52, 53, 54, 55, 56, 57, 58, 59, 60, 70, 80, 90, 99] indelSizeToEliminateInRefModel=10 min_base_quality_score=10 minPruning=3 gcpHMM=10 includeUmappedReads=false useAllelesTrigger=false phredScaledGlobalReadMismappingRate=45 maxNumHaplotypesInPopulation=128 mergeVariantsViaLD=false doNotRunPhysicalPhasing=true pair_hmm_implementation=VECTOR_LOGLESS_CACHING keepRG=null justDetermineActiveRegions=false dontGenotype=false errorCorrectKmers=false debugGraphTransformations=false dontUseSoftClippedBases=false captureAssemblyFailureBAM=false allowCyclesInKmerGraphToGeneratePaths=false noFpga=false errorCorrectReads=false kmerLengthForReadErrorCorrection=25 minObservationsForKmerToBeSolid=20 pcr_indel_model=CONSERVATIVE maxReadsInRegionPerSample=1000 minReadsPerAlignmentStart=5 activityProfileOut=null activeRegionOut=null activeRegionIn=null activeRegionExtension=null forceActive=false activeRegionMaxSize=null bandPassSigma=null maxProbPropagationDistance=50 activeProbabilityThreshold=0.002 min_mapping_quality_score=20 filter_reads_with_N_cigar=false filter_mismatching_base_and_quals=false filter_bases_not_stored=false">
##INFO=<ID=AC,Number=A,Type=Integer,Description="Allele count in genotypes, for each ALT allele, in the same order as listed">
##INFO=<ID=AF,Number=A,Type=Float,Description="Allele Frequency, for each ALT allele, in the same order as listed">
##INFO=<ID=AN,Number=1,Type=Integer,Description="Total number of alleles in called genotypes">
##INFO=<ID=BaseQRankSum,Number=1,Type=Float,Description="Z-score from Wilcoxon rank sum test of Alt Vs. Ref base qualities">
##INFO=<ID=ClippingRankSum,Number=1,Type=Float,Description="Z-score From Wilcoxon rank sum test of Alt vs. Ref number of hard clipped bases">
##INFO=<ID=DP,Number=1,Type=Integer,Description="Approximate read depth; some reads may have been filtered">
##INFO=<ID=DS,Number=0,Type=Flag,Description="Were any of the samples downsampled?">
##INFO=<ID=FS,Number=1,Type=Float,Description="Phred-scaled p-value using Fisher's exact test to detect strand bias">
##INFO=<ID=HaplotypeScore,Number=1,Type=Float,Description="Consistency of the site with at most two segregating haplotypes">
##INFO=<ID=InbreedingCoeff,Number=1,Type=Float,Description="Inbreeding coefficient as estimated from the genotype likelihoods per-sample when compared against the Hardy-Weinberg expectation">
##INFO=<ID=MLEAC,Number=A,Type=Integer,Description="Maximum likelihood expectation (MLE) for the allele counts (not necessarily the same as the AC), for each ALT allele, in the same order as listed">
##INFO=<ID=MLEAF,Number=A,Type=Float,Description="Maximum likelihood expectation (MLE) for the allele frequency (not necessarily the same as the AF), for each ALT allele, in the same order as listed">
##INFO=<ID=MQ,Number=1,Type=Float,Description="RMS Mapping Quality">
##INFO=<ID=MQ0,Number=1,Type=Integer,Description="Total Mapping Quality Zero Reads">
##INFO=<ID=MQRankSum,Number=1,Type=Float,Description="Z-score From Wilcoxon rank sum test of Alt vs. Ref read mapping qualities">
##INFO=<ID=QD,Number=1,Type=Float,Description="Variant Confidence/Quality by Depth">
##INFO=<ID=ReadPosRankSum,Number=1,Type=Float,Description="Z-score from Wilcoxon rank sum test of Alt vs. Ref read position bias">
##INFO=<ID=SOR,Number=1,Type=Float,Description="Symmetric Odds Ratio of 2x2 contingency table to detect strand bias">
##contig=<ID=ACOL01000001,length=65607>
##contig=<ID=ACOL01000002,length=58817>
##contig=<ID=ACOL01000003,length=44937>
##contig=<ID=ACOL01000004,length=39093>
##contig=<ID=ACOL01000005,length=36805>
##contig=<ID=ACOL01000006,length=35708>
##contig=<ID=ACOL01000007,length=29952>
##contig=<ID=ACOL01000008,length=29729>
##contig=<ID=ACOL01000009,length=29490>
##contig=<ID=ACOL01000010,length=28743>
##contig=<ID=ACOL01000011,length=28001>
##contig=<ID=ACOL01000012,length=26456>
##contig=<ID=ACOL01000013,length=26303>
##contig=<ID=ACOL01000014,length=26276>
##contig=<ID=ACOL01000015,length=25755>
##contig=<ID=ACOL01000016,length=24848>
##contig=<ID=ACOL01000017,length=24761>
##contig=<ID=ACOL01000018,length=22759>
##contig=<ID=ACOL01000019,length=22611>
##contig=<ID=ACOL01000020,length=22137>
##contig=<ID=ACOL01000021,length=21707>
##contig=<ID=ACOL01000022,length=21344>
##contig=<ID=ACOL01000023,length=21337>
##contig=<ID=ACOL01000024,length=20906>
##contig=<ID=ACOL01000025,length=20388>
##contig=<ID=ACOL01000026,length=20217>
##contig=<ID=ACOL01000027,length=20143>
##contig=<ID=ACOL01000028,length=19963>
##contig=<ID=ACOL01000029,length=19847>
##contig=<ID=ACOL01000030,length=19574>
##contig=<ID=ACOL01000031,length=19544>
##contig=<ID=ACOL01000032,length=19542>
##contig=<ID=ACOL01000033,length=19393>
##contig=<ID=ACOL01000034,length=19081>
##contig=<ID=ACOL01000035,length=18991>
##contig=<ID=ACOL01000036,length=18590>
##contig=<ID=ACOL01000037,length=18421>
##contig=<ID=ACOL01000038,length=18383>
##contig=<ID=ACOL01000039,length=18336>
##contig=<ID=ACOL01000040,length=18116>
##contig=<ID=ACOL01000041,length=17999>
##contig=<ID=ACOL01000042,length=17664>
##contig=<ID=ACOL01000043,length=17583>
##contig=<ID=ACOL01000044,length=17503>
##contig=<ID=ACOL01000045,length=17399>
##contig=<ID=ACOL01000046,length=17209>
##contig=<ID=ACOL01000047,length=17039>
##contig=<ID=ACOL01000048,length=16997>
##contig=<ID=ACOL01000049,length=16667>
##contig=<ID=ACOL01000050,length=16409>
##contig=<ID=ACOL01000051,length=16333>
##contig=<ID=ACOL01000052,length=16163>
##contig=<ID=ACOL01000053,length=16068>
##contig=<ID=ACOL01000054,length=15958>
##contig=<ID=ACOL01000055,length=15929>
##contig=<ID=ACOL01000056,length=15755>
##contig=<ID=ACOL01000057,length=15749>
##contig=<ID=ACOL01000058,length=15685>
##contig=<ID=ACOL01000059,length=15458>
##contig=<ID=ACOL01000060,length=15218>
##contig=<ID=ACOL01000061,length=15162>
##contig=<ID=ACOL01000062,length=15155>
##contig=<ID=ACOL01000063,length=15153>
##contig=<ID=ACOL01000064,length=15146>
##contig=<ID=ACOL01000065,length=15020>
##contig=<ID=ACOL01000066,length=14881>
##contig=<ID=ACOL01000067,length=14835>
##contig=<ID=ACOL01000068,length=14616>
##contig=<ID=ACOL01000069,length=14397>
##contig=<ID=ACOL01000070,length=13550>
##contig=<ID=ACOL01000071,length=13320>
##contig=<ID=ACOL01000072,length=13066>
##contig=<ID=ACOL01000073,length=12712>
##contig=<ID=ACOL01000074,length=12651>
##contig=<ID=ACOL01000075,length=12577>
##contig=<ID=ACOL01000076,length=12573>
##contig=<ID=ACOL01000077,length=12482>
##contig=<ID=ACOL01000078,length=12375>
##contig=<ID=ACOL01000079,length=12348>
##contig=<ID=ACOL01000080,length=12260>
##contig=<ID=ACOL01000081,length=12121>
##contig=<ID=ACOL01000082,length=11998>
##contig=<ID=ACOL01000083,length=11868>
##contig=<ID=ACOL01000084,length=11825>
##contig=<ID=ACOL01000085,length=11825>
##contig=<ID=ACOL01000086,length=11778>
##contig=<ID=ACOL01000087,length=11631>
##contig=<ID=ACOL01000088,length=11623>
##contig=<ID=ACOL01000089,length=11612>
##contig=<ID=ACOL01000090,length=11578>
##contig=<ID=ACOL01000091,length=11393>
##contig=<ID=ACOL01000092,length=11362>
##contig=<ID=ACOL01000093,length=11281>
##contig=<ID=ACOL01000094,length=11279>
##contig=<ID=ACOL01000095,length=11196>
##contig=<ID=ACOL01000096,length=11107>
##contig=<ID=ACOL01000097,length=11048>
##contig=<ID=ACOL01000098,length=11016>
##contig=<ID=ACOL01000099,length=10908>
##contig=<ID=ACOL01000100,length=10904>
##contig=<ID=ACOL01000101,length=10795>
##contig=<ID=ACOL01000102,length=10790>
##contig=<ID=ACOL01000103,length=10738>
##contig=<ID=ACOL01000104,length=10729>
##contig=<ID=ACOL01000105,length=10713>
##contig=<ID=ACOL01000106,length=10678>
##contig=<ID=ACOL01000107,length=10645>
##contig=<ID=ACOL01000108,length=10594>
##contig=<ID=ACOL01000109,length=10569>
##contig=<ID=ACOL01000110,length=10490>
##contig=<ID=ACOL01000111,length=10450>
##contig=<ID=ACOL01000112,length=10442>
##contig=<ID=ACOL01000113,length=10433>
##contig=<ID=ACOL01000114,length=10314>
##contig=<ID=ACOL01000115,length=10289>
##contig=<ID=ACOL01000116,length=10235>
##contig=<ID=ACOL01000117,length=10225>
##contig=<ID=ACOL01000118,length=10177>
##contig=<ID=ACOL01000119,length=10160>
##contig=<ID=ACOL01000120,length=10102>
##contig=<ID=ACOL01000121,length=9985>
##contig=<ID=ACOL01000122,length=9917>
##contig=<ID=ACOL01000123,length=9869>
##contig=<ID=ACOL01000124,length=9720>
##contig=<ID=ACOL01000125,length=9717>
##contig=<ID=ACOL01000126,length=9632>
##contig=<ID=ACOL01000127,length=9606>
##contig=<ID=ACOL01000128,length=9576>
##contig=<ID=ACOL01000129,length=9467>
##contig=<ID=ACOL01000130,length=9449>
##contig=<ID=ACOL01000131,length=9412>
##contig=<ID=ACOL01000132,length=9370>
##contig=<ID=ACOL01000133,length=9365>
##contig=<ID=ACOL01000134,length=9268>
##contig=<ID=ACOL01000135,length=9266>
##contig=<ID=ACOL01000136,length=9244>
##contig=<ID=ACOL01000137,length=9101>
##contig=<ID=ACOL01000138,length=9084>
##contig=<ID=ACOL01000139,length=9029>
##contig=<ID=ACOL01000140,length=8885>
##contig=<ID=ACOL01000141,length=8866>
##contig=<ID=ACOL01000142,length=8831>
##contig=<ID=ACOL01000143,length=8829>
##contig=<ID=ACOL01000144,length=8787>
##contig=<ID=ACOL01000145,length=8622>
##contig=<ID=ACOL01000146,length=8611>
##contig=<ID=ACOL01000147,length=8611>
##contig=<ID=ACOL01000148,length=8607>
##contig=<ID=ACOL01000149,length=8567>
##contig=<ID=ACOL01000150,length=8497>
##contig=<ID=ACOL01000151,length=8491>
##contig=<ID=ACOL01000152,length=8443>
##contig=<ID=ACOL01000153,length=8397>
##contig=<ID=ACOL01000154,length=8366>
##contig=<ID=ACOL01000155,length=8322>
##contig=<ID=ACOL01000156,length=8260>
##contig=<ID=ACOL01000157,length=8236>
##contig=<ID=ACOL01000158,length=8224>
##contig=<ID=ACOL01000159,length=8218>
##contig=<ID=ACOL01000160,length=8183>
##contig=<ID=ACOL01000161,length=8154>
##contig=<ID=ACOL01000162,length=8097>
##contig=<ID=ACOL01000163,length=8081>
##contig=<ID=ACOL01000164,length=8004>
##contig=<ID=ACOL01000165,length=7937>
##contig=<ID=ACOL01000166,length=7937>
##contig=<ID=ACOL01000167,length=7897>
##contig=<ID=ACOL01000168,length=7822>
##contig=<ID=ACOL01000169,length=7776>
##contig=<ID=ACOL01000170,length=7753>
##contig=<ID=ACOL01000171,length=7738>
##contig=<ID=ACOL01000172,length=7731>
##contig=<ID=ACOL01000173,length=7723>
##contig=<ID=ACOL01000174,length=7707>
##contig=<ID=ACOL01000175,length=7705>
##contig=<ID=ACOL01000176,length=7532>
##contig=<ID=ACOL01000177,length=7510>
##contig=<ID=ACOL01000178,length=7498>
##contig=<ID=ACOL01000179,length=7488>
##contig=<ID=ACOL01000180,length=7472>
##contig=<ID=ACOL01000181,length=7439>
##contig=<ID=ACOL01000182,length=7389>
##contig=<ID=ACOL01000183,length=7358>
##contig=<ID=ACOL01000184,length=7348>
##contig=<ID=ACOL01000185,length=7346>
##contig=<ID=ACOL01000186,length=7332>
##contig=<ID=ACOL01000187,length=7330>
##contig=<ID=ACOL01000188,length=7279>
##contig=<ID=ACOL01000189,length=7232>
##contig=<ID=ACOL01000190,length=7223>
##contig=<ID=ACOL01000191,length=7161>
##contig=<ID=ACOL01000192,length=7151>
##contig=<ID=ACOL01000193,length=7106>
##contig=<ID=ACOL01000194,length=7095>
##contig=<ID=ACOL01000195,length=6936>
##contig=<ID=ACOL01000196,length=6935>
##contig=<ID=ACOL01000197,length=6868>
##contig=<ID=ACOL01000198,length=6863>
##contig=<ID=ACOL01000199,length=6832>
##contig=<ID=ACOL01000200,length=6828>
##contig=<ID=ACOL01000201,length=6818>
##contig=<ID=ACOL01000202,length=6796>
##contig=<ID=ACOL01000203,length=6778>
##contig=<ID=ACOL01000204,length=6765>
##contig=<ID=ACOL01000205,length=6718>
##contig=<ID=ACOL01000206,length=6665>
##contig=<ID=ACOL01000207,length=6601>
##contig=<ID=ACOL01000208,length=6588>
##contig=<ID=ACOL01000209,length=6555>
##contig=<ID=ACOL01000210,length=6542>
##contig=<ID=ACOL01000211,length=6537>
##contig=<ID=ACOL01000212,length=6535>
##contig=<ID=ACOL01000213,length=6526>
##contig=<ID=ACOL01000214,length=6510>
##contig=<ID=ACOL01000215,length=6489>
##contig=<ID=ACOL01000216,length=6478>
##contig=<ID=ACOL01000217,length=6474>
##contig=<ID=ACOL01000218,length=6440>
##contig=<ID=ACOL01000219,length=6402>
##contig=<ID=ACOL01000220,length=6388>
##contig=<ID=ACOL01000221,length=6382>
##contig=<ID=ACOL01000222,length=6362>
##contig=<ID=ACOL01000223,length=6360>
##contig=<ID=ACOL01000224,length=6337>
##contig=<ID=ACOL01000225,length=6334>
##contig=<ID=ACOL01000226,length=6239>
##contig=<ID=ACOL01000227,length=6220>
##contig=<ID=ACOL01000228,length=6114>
##contig=<ID=ACOL01000229,length=6058>
##contig=<ID=ACOL01000230,length=6001>
##contig=<ID=ACOL01000231,length=5985>
##contig=<ID=ACOL01000232,length=5975>
##contig=<ID=ACOL01000233,length=5973>
##contig=<ID=ACOL01000234,length=5947>
##contig=<ID=ACOL01000235,length=5893>
##contig=<ID=ACOL01000236,length=5888>
##contig=<ID=ACOL01000237,length=5876>
##contig=<ID=ACOL01000238,length=5866>
##contig=<ID=ACOL01000239,length=5835>
##contig=<ID=ACOL01000240,length=5756>
##contig=<ID=ACOL01000241,length=5749>
##contig=<ID=ACOL01000242,length=5728>
##contig=<ID=ACOL01000243,length=5722>
##contig=<ID=ACOL01000244,length=5696>
##contig=<ID=ACOL01000245,length=5682>
##contig=<ID=ACOL01000246,length=5677>
##contig=<ID=ACOL01000247,length=5648>
##contig=<ID=ACOL01000248,length=5630>
##contig=<ID=ACOL01000249,length=5625>
##contig=<ID=ACOL01000250,length=5568>
##contig=<ID=ACOL01000251,length=5551>
##contig=<ID=ACOL01000252,length=5543>
##contig=<ID=ACOL01000253,length=5542>
##contig=<ID=ACOL01000254,length=5515>
##contig=<ID=ACOL01000255,length=5508>
##contig=<ID=ACOL01000256,length=5485>
##contig=<ID=ACOL01000257,length=5467>
##contig=<ID=ACOL01000258,length=5467>
##contig=<ID=ACOL01000259,length=5446>
##contig=<ID=ACOL01000260,length=5428>
##contig=<ID=ACOL01000261,length=5423>
##contig=<ID=ACOL01000262,length=5409>
##contig=<ID=ACOL01000263,length=5406>
##contig=<ID=ACOL01000264,length=5403>
##contig=<ID=ACOL01000265,length=5392>
##contig=<ID=ACOL01000266,length=5341>
##contig=<ID=ACOL01000267,length=5338>
##contig=<ID=ACOL01000268,length=5266>
##contig=<ID=ACOL01000269,length=5257>
##contig=<ID=ACOL01000270,length=5254>
##contig=<ID=ACOL01000271,length=5241>
##contig=<ID=ACOL01000272,length=5233>
##contig=<ID=ACOL01000273,length=5232>
##contig=<ID=ACOL01000274,length=5211>
##contig=<ID=ACOL01000275,length=5208>
##contig=<ID=ACOL01000276,length=5205>
##contig=<ID=ACOL01000277,length=5193>
##contig=<ID=ACOL01000278,length=5166>
##contig=<ID=ACOL01000279,length=5148>
##contig=<ID=ACOL01000280,length=5134>
##contig=<ID=ACOL01000281,length=5133>
##contig=<ID=ACOL01000282,length=5050>
##contig=<ID=ACOL01000283,length=5047>
##contig=<ID=ACOL01000284,length=5037>
##contig=<ID=ACOL01000285,length=5036>
##contig=<ID=ACOL01000286,length=5023>
##contig=<ID=ACOL01000287,length=5022>
##contig=<ID=ACOL01000288,length=4978>
##contig=<ID=ACOL01000289,length=4968>
##contig=<ID=ACOL01000290,length=4962>
##contig=<ID=ACOL01000291,length=4933>
##contig=<ID=ACOL01000292,length=4930>
##contig=<ID=ACOL01000293,length=4909>
##contig=<ID=ACOL01000294,length=4887>
##contig=<ID=ACOL01000295,length=4886>
##contig=<ID=ACOL01000296,length=4869>
##contig=<ID=ACOL01000297,length=4860>
##contig=<ID=ACOL01000298,length=4854>
##contig=<ID=ACOL01000299,length=4851>
##contig=<ID=ACOL01000300,length=4815>
##contig=<ID=ACOL01000301,length=4811>
##contig=<ID=ACOL01000302,length=4766>
##contig=<ID=ACOL01000303,length=4751>
##contig=<ID=ACOL01000304,length=4718>
##contig=<ID=ACOL01000305,length=4714>
##contig=<ID=ACOL01000306,length=4689>
##contig=<ID=ACOL01000307,length=4670>
##contig=<ID=ACOL01000308,length=4664>
##contig=<ID=ACOL01000309,length=4633>
##contig=<ID=ACOL01000310,length=4605>
##contig=<ID=ACOL01000311,length=4583>
##contig=<ID=ACOL01000312,length=4576>
##contig=<ID=ACOL01000313,length=4545>
##contig=<ID=ACOL01000314,length=4472>
##contig=<ID=ACOL01000315,length=4466>
##contig=<ID=ACOL01000316,length=4460>
##contig=<ID=ACOL01000317,length=4450>
##contig=<ID=ACOL01000318,length=4432>
##contig=<ID=ACOL01000319,length=4412>
##contig=<ID=ACOL01000320,length=4404>
##contig=<ID=ACOL01000321,length=4395>
##contig=<ID=ACOL01000322,length=4390>
##contig=<ID=ACOL01000323,length=4385>
##contig=<ID=ACOL01000324,length=4382>
##contig=<ID=ACOL01000325,length=4365>
##contig=<ID=ACOL01000326,length=4362>
##contig=<ID=ACOL01000327,length=4302>
##contig=<ID=ACOL01000328,length=4300>
##contig=<ID=ACOL01000329,length=4289>
##contig=<ID=ACOL01000330,length=4276>
##contig=<ID=ACOL01000331,length=4228>
##contig=<ID=ACOL01000332,length=4219>
##contig=<ID=ACOL01000333,length=4189>
##contig=<ID=ACOL01000334,length=4168>
##contig=<ID=ACOL01000335,length=4132>
##contig=<ID=ACOL01000336,length=4126>
##contig=<ID=ACOL01000337,length=4108>
##contig=<ID=ACOL01000338,length=4090>
##contig=<ID=ACOL01000339,length=4080>
##contig=<ID=ACOL01000340,length=4074>
##contig=<ID=ACOL01000341,length=4067>
##contig=<ID=ACOL01000342,length=4054>
##contig=<ID=ACOL01000343,length=4052>
##contig=<ID=ACOL01000344,length=4044>
##contig=<ID=ACOL01000345,length=3999>
##contig=<ID=ACOL01000346,length=3998>
##contig=<ID=ACOL01000347,length=3970>
##contig=<ID=ACOL01000348,length=3928>
##contig=<ID=ACOL01000349,length=3923>
##contig=<ID=ACOL01000350,length=3913>
##contig=<ID=ACOL01000351,length=3893>
##contig=<ID=ACOL01000352,length=3883>
##contig=<ID=ACOL01000353,length=3882>
##contig=<ID=ACOL01000354,length=3843>
##contig=<ID=ACOL01000355,length=3840>
##contig=<ID=ACOL01000356,length=3836>
##contig=<ID=ACOL01000357,length=3811>
##contig=<ID=ACOL01000358,length=3810>
##contig=<ID=ACOL01000359,length=3810>
##contig=<ID=ACOL01000360,length=3773>
##contig=<ID=ACOL01000361,length=3770>
##contig=<ID=ACOL01000362,length=3766>
##contig=<ID=ACOL01000363,length=3765>
##contig=<ID=ACOL01000364,length=3733>
##contig=<ID=ACOL01000365,length=3732>
##contig=<ID=ACOL01000366,length=3731>
##contig=<ID=ACOL01000367,length=3723>
##contig=<ID=ACOL01000368,length=3718>
##contig=<ID=ACOL01000369,length=3708>
##contig=<ID=ACOL01000370,length=3697>
##contig=<ID=ACOL01000371,length=3693>
##contig=<ID=ACOL01000372,length=3684>
##contig=<ID=ACOL01000373,length=3634>
##contig=<ID=ACOL01000374,length=3633>
##contig=<ID=ACOL01000375,length=3631>
##contig=<ID=ACOL01000376,length=3625>
##contig=<ID=ACOL01000377,length=3615>
##contig=<ID=ACOL01000378,length=3605>
##contig=<ID=ACOL01000379,length=3603>
##contig=<ID=ACOL01000380,length=3597>
##contig=<ID=ACOL01000381,length=3596>
##contig=<ID=ACOL01000382,length=3583>
##contig=<ID=ACOL01000383,length=3576>
##contig=<ID=ACOL01000384,length=3572>
##contig=<ID=ACOL01000385,length=3570>
##contig=<ID=ACOL01000386,length=3560>
##contig=<ID=ACOL01000387,length=3557>
##contig=<ID=ACOL01000388,length=3553>
##contig=<ID=ACOL01000389,length=3523>
##contig=<ID=ACOL01000390,length=3521>
##contig=<ID=ACOL01000391,length=3512>
##contig=<ID=ACOL01000392,length=3492>
##contig=<ID=ACOL01000393,length=3488>
##contig=<ID=ACOL01000394,length=3479>
##contig=<ID=ACOL01000395,length=3460>
##contig=<ID=ACOL01000396,length=3437>
##contig=<ID=ACOL01000397,length=3432>
##contig=<ID=ACOL01000398,length=3430>
##contig=<ID=ACOL01000399,length=3419>
##contig=<ID=ACOL01000400,length=3418>
##contig=<ID=ACOL01000401,length=3416>
##contig=<ID=ACOL01000402,length=3408>
##contig=<ID=ACOL01000403,length=3394>
##contig=<ID=ACOL01000404,length=3388>
##contig=<ID=ACOL01000405,length=3371>
##contig=<ID=ACOL01000406,length=3366>
##contig=<ID=ACOL01000407,length=3365>
##contig=<ID=ACOL01000408,length=3353>
##contig=<ID=ACOL01000409,length=3330>
##contig=<ID=ACOL01000410,length=3322>
##contig=<ID=ACOL01000411,length=3317>
##contig=<ID=ACOL01000412,length=3308>
##contig=<ID=ACOL01000413,length=3308>
##contig=<ID=ACOL01000414,length=3304>
##contig=<ID=ACOL01000415,length=3289>
##contig=<ID=ACOL01000416,length=3288>
##contig=<ID=ACOL01000417,length=3287>
##contig=<ID=ACOL01000418,length=3245>
##contig=<ID=ACOL01000419,length=3232>
##contig=<ID=ACOL01000420,length=3219>
##contig=<ID=ACOL01000421,length=3213>
##contig=<ID=ACOL01000422,length=3208>
##contig=<ID=ACOL01000423,length=3192>
##contig=<ID=ACOL01000424,length=3175>
##contig=<ID=ACOL01000425,length=3166>
##contig=<ID=ACOL01000426,length=3156>
##contig=<ID=ACOL01000427,length=3156>
##contig=<ID=ACOL01000428,length=3149>
##contig=<ID=ACOL01000429,length=3137>
##contig=<ID=ACOL01000430,length=3136>
##contig=<ID=ACOL01000431,length=3113>
##contig=<ID=ACOL01000432,length=3106>
##contig=<ID=ACOL01000433,length=3098>
##contig=<ID=ACOL01000434,length=3097>
##contig=<ID=ACOL01000435,length=3097>
##contig=<ID=ACOL01000436,length=3083>
##contig=<ID=ACOL01000437,length=3071>
##contig=<ID=ACOL01000438,length=3063>
##contig=<ID=ACOL01000439,length=3061>
##contig=<ID=ACOL01000440,length=3061>
##contig=<ID=ACOL01000441,length=3059>
##contig=<ID=ACOL01000442,length=3057>
##contig=<ID=ACOL01000443,length=3051>
##contig=<ID=ACOL01000444,length=3047>
##contig=<ID=ACOL01000445,length=3036>
##contig=<ID=ACOL01000446,length=3035>
##contig=<ID=ACOL01000447,length=3025>
##contig=<ID=ACOL01000448,length=3024>
##contig=<ID=ACOL01000449,length=3023>
##contig=<ID=ACOL01000450,length=3009>
##contig=<ID=ACOL01000451,length=3007>
##contig=<ID=ACOL01000452,length=2996>
##contig=<ID=ACOL01000453,length=2988>
##contig=<ID=ACOL01000454,length=2987>
##contig=<ID=ACOL01000455,length=2984>
##contig=<ID=ACOL01000456,length=2965>
##contig=<ID=ACOL01000457,length=2959>
##contig=<ID=ACOL01000458,length=2959>
##contig=<ID=ACOL01000459,length=2952>
##contig=<ID=ACOL01000460,length=2940>
##contig=<ID=ACOL01000461,length=2939>
##contig=<ID=ACOL01000462,length=2938>
##contig=<ID=ACOL01000463,length=2936>
##contig=<ID=ACOL01000464,length=2936>
##contig=<ID=ACOL01000465,length=2934>
##contig=<ID=ACOL01000466,length=2927>
##contig=<ID=ACOL01000467,length=2924>
##contig=<ID=ACOL01000468,length=2922>
##contig=<ID=ACOL01000469,length=2902>
##contig=<ID=ACOL01000470,length=2902>
##contig=<ID=ACOL01000471,length=2877>
##contig=<ID=ACOL01000472,length=2862>
##contig=<ID=ACOL01000473,length=2841>
##contig=<ID=ACOL01000474,length=2839>
##contig=<ID=ACOL01000475,length=2829>
##contig=<ID=ACOL01000476,length=2814>
##contig=<ID=ACOL01000477,length=2811>
##contig=<ID=ACOL01000478,length=2809>
##contig=<ID=ACOL01000479,length=2805>
##contig=<ID=ACOL01000480,length=2803>
##contig=<ID=ACOL01000481,length=2798>
##contig=<ID=ACOL01000482,length=2792>
##contig=<ID=ACOL01000483,length=2789>
##contig=<ID=ACOL01000484,length=2787>
##contig=<ID=ACOL01000485,length=2785>
##contig=<ID=ACOL01000486,length=2784>
##contig=<ID=ACOL01000487,length=2780>
##contig=<ID=ACOL01000488,length=2773>
##contig=<ID=ACOL01000489,length=2772>
##contig=<ID=ACOL01000490,length=2770>
##contig=<ID=ACOL01000491,length=2766>
##contig=<ID=ACOL01000492,length=2763>
##contig=<ID=ACOL01000493,length=2750>
##contig=<ID=ACOL01000494,length=2730>
##contig=<ID=ACOL01000495,length=2729>
##contig=<ID=ACOL01000496,length=2722>
##contig=<ID=ACOL01000497,length=2719>
##contig=<ID=ACOL01000498,length=2716>
##contig=<ID=ACOL01000499,length=2708>
##contig=<ID=ACOL01000500,length=2706>
##contig=<ID=ACOL01000501,length=2702>
##contig=<ID=ACOL01000502,length=2700>
##contig=<ID=ACOL01000503,length=2697>
##contig=<ID=ACOL01000504,length=2695>
##contig=<ID=ACOL01000505,length=2693>
##contig=<ID=ACOL01000506,length=2691>
##contig=<ID=ACOL01000507,length=2689>
##contig=<ID=ACOL01000508,length=2676>
##contig=<ID=ACOL01000509,length=2662>
##contig=<ID=ACOL01000510,length=2651>
##contig=<ID=ACOL01000511,length=2650>
##contig=<ID=ACOL01000512,length=2646>
##contig=<ID=ACOL01000513,length=2642>
##contig=<ID=ACOL01000514,length=2637>
##contig=<ID=ACOL01000515,length=2633>
##contig=<ID=ACOL01000516,length=2631>
##contig=<ID=ACOL01000517,length=2618>
##contig=<ID=ACOL01000518,length=2616>
##contig=<ID=ACOL01000519,length=2616>
##contig=<ID=ACOL01000520,length=2612>
##contig=<ID=ACOL01000521,length=2610>
##contig=<ID=ACOL01000522,length=2607>
##contig=<ID=ACOL01000523,length=2607>
##contig=<ID=ACOL01000524,length=2605>
##contig=<ID=ACOL01000525,length=2595>
##contig=<ID=ACOL01000526,length=2593>
##contig=<ID=ACOL01000527,length=2591>
##contig=<ID=ACOL01000528,length=2590>
##contig=<ID=ACOL01000529,length=2587>
##contig=<ID=ACOL01000530,length=2586>
##contig=<ID=ACOL01000531,length=2581>
##contig=<ID=ACOL01000532,length=2577>
##contig=<ID=ACOL01000533,length=2567>
##contig=<ID=ACOL01000534,length=2555>
##contig=<ID=ACOL01000535,length=2550>
##contig=<ID=ACOL01000536,length=2548>
##contig=<ID=ACOL01000537,length=2546>
##contig=<ID=ACOL01000538,length=2546>
##contig=<ID=ACOL01000539,length=2541>
##contig=<ID=ACOL01000540,length=2540>
##contig=<ID=ACOL01000541,length=2537>
##contig=<ID=ACOL01000542,length=2531>
##contig=<ID=ACOL01000543,length=2530>
##contig=<ID=ACOL01000544,length=2526>
##contig=<ID=ACOL01000545,length=2522>
##contig=<ID=ACOL01000546,length=2502>
##contig=<ID=ACOL01000547,length=2495>
##contig=<ID=ACOL01000548,length=2494>
##contig=<ID=ACOL01000549,length=2490>
##contig=<ID=ACOL01000550,length=2487>
##contig=<ID=ACOL01000551,length=2475>
##contig=<ID=ACOL01000552,length=2474>
##contig=<ID=ACOL01000553,length=2473>
##contig=<ID=ACOL01000554,length=2472>
##contig=<ID=ACOL01000555,length=2469>
##contig=<ID=ACOL01000556,length=2467>
##contig=<ID=ACOL01000557,length=2461>
##contig=<ID=ACOL01000558,length=2458>
##contig=<ID=ACOL01000559,length=2449>
##contig=<ID=ACOL01000560,length=2442>
##contig=<ID=ACOL01000561,length=2435>
##contig=<ID=ACOL01000562,length=2420>
##contig=<ID=ACOL01000563,length=2412>
##contig=<ID=ACOL01000564,length=2397>
##contig=<ID=ACOL01000565,length=2383>
##contig=<ID=ACOL01000566,length=2378>
##contig=<ID=ACOL01000567,length=2378>
##contig=<ID=ACOL01000568,length=2375>
##contig=<ID=ACOL01000569,length=2375>
##contig=<ID=ACOL01000570,length=2364>
##contig=<ID=ACOL01000571,length=2360>
##contig=<ID=ACOL01000572,length=2354>
##contig=<ID=ACOL01000573,length=2353>
##contig=<ID=ACOL01000574,length=2349>
##contig=<ID=ACOL01000575,length=2345>
##contig=<ID=ACOL01000576,length=2345>
##contig=<ID=ACOL01000577,length=2337>
##contig=<ID=ACOL01000578,length=2337>
##contig=<ID=ACOL01000579,length=2335>
##contig=<ID=ACOL01000580,length=2335>
##contig=<ID=ACOL01000581,length=2331>
##contig=<ID=ACOL01000582,length=2324>
##contig=<ID=ACOL01000583,length=2312>
##contig=<ID=ACOL01000584,length=2311>
##contig=<ID=ACOL01000585,length=2307>
##contig=<ID=ACOL01000586,length=2305>
##contig=<ID=ACOL01000587,length=2298>
##contig=<ID=ACOL01000588,length=2281>
##contig=<ID=ACOL01000589,length=2276>
##contig=<ID=ACOL01000590,length=2268>
##contig=<ID=ACOL01000591,length=2268>
##contig=<ID=ACOL01000592,length=2267>
##contig=<ID=ACOL01000593,length=2267>
##contig=<ID=ACOL01000594,length=2266>
##contig=<ID=ACOL01000595,length=2263>
##contig=<ID=ACOL01000596,length=2261>
##contig=<ID=ACOL01000597,length=2259>
##contig=<ID=ACOL01000598,length=2251>
##contig=<ID=ACOL01000599,length=2250>
##contig=<ID=ACOL01000600,length=2244>
##contig=<ID=ACOL01000601,length=2240>
##contig=<ID=ACOL01000602,length=2232>
##contig=<ID=ACOL01000603,length=2223>
##contig=<ID=ACOL01000604,length=2212>
##contig=<ID=ACOL01000605,length=2198>
##contig=<ID=ACOL01000606,length=2195>
##contig=<ID=ACOL01000607,length=2189>
##contig=<ID=ACOL01000608,length=2186>
##contig=<ID=ACOL01000609,length=2184>
##contig=<ID=ACOL01000610,length=2179>
##contig=<ID=ACOL01000611,length=2161>
##contig=<ID=ACOL01000612,length=2159>
##contig=<ID=ACOL01000613,length=2153>
##contig=<ID=ACOL01000614,length=2150>
##contig=<ID=ACOL01000615,length=2145>
##contig=<ID=ACOL01000616,length=2144>
##contig=<ID=ACOL01000617,length=2134>
##contig=<ID=ACOL01000618,length=2133>
##contig=<ID=ACOL01000619,length=2120>
##contig=<ID=ACOL01000620,length=2112>
##contig=<ID=ACOL01000621,length=2110>
##contig=<ID=ACOL01000622,length=2109>
##contig=<ID=ACOL01000623,length=2101>
##contig=<ID=ACOL01000624,length=2085>
##contig=<ID=ACOL01000625,length=2084>
##contig=<ID=ACOL01000626,length=2075>
##contig=<ID=ACOL01000627,length=2071>
##contig=<ID=ACOL01000628,length=2064>
##contig=<ID=ACOL01000629,length=2063>
##contig=<ID=ACOL01000630,length=2057>
##contig=<ID=ACOL01000631,length=2040>
##contig=<ID=ACOL01000632,length=2039>
##contig=<ID=ACOL01000633,length=2025>
##contig=<ID=ACOL01000634,length=2022>
##contig=<ID=ACOL01000635,length=2013>
##contig=<ID=ACOL01000636,length=2012>
##contig=<ID=ACOL01000637,length=2009>
##contig=<ID=ACOL01000638,length=2008>
##contig=<ID=ACOL01000639,length=2006>
##contig=<ID=ACOL01000640,length=1998>
##contig=<ID=ACOL01000641,length=1993>
##contig=<ID=ACOL01000642,length=1990>
##contig=<ID=ACOL01000643,length=1989>
##contig=<ID=ACOL01000644,length=1988>
##contig=<ID=ACOL01000645,length=1984>
##contig=<ID=ACOL01000646,length=1979>
##contig=<ID=ACOL01000647,length=1973>
##contig=<ID=ACOL01000648,length=1972>
##contig=<ID=ACOL01000649,length=1971>
##contig=<ID=ACOL01000650,length=1967>
##contig=<ID=ACOL01000651,length=1966>
##contig=<ID=ACOL01000652,length=1959>
##contig=<ID=ACOL01000653,length=1956>
##contig=<ID=ACOL01000654,length=1956>
##contig=<ID=ACOL01000655,length=1952>
##contig=<ID=ACOL01000656,length=1940>
##contig=<ID=ACOL01000657,length=1939>
##contig=<ID=ACOL01000658,length=1939>
##contig=<ID=ACOL01000659,length=1938>
##contig=<ID=ACOL01000660,length=1938>
##contig=<ID=ACOL01000661,length=1936>
##contig=<ID=ACOL01000662,length=1935>
##contig=<ID=ACOL01000663,length=1933>
##contig=<ID=ACOL01000664,length=1931>
##contig=<ID=ACOL01000665,length=1929>
##contig=<ID=ACOL01000666,length=1928>
##contig=<ID=ACOL01000667,length=1927>
##contig=<ID=ACOL01000668,length=1924>
##contig=<ID=ACOL01000669,length=1923>
##contig=<ID=ACOL01000670,length=1918>
##contig=<ID=ACOL01000671,length=1916>
##contig=<ID=ACOL01000672,length=1905>
##contig=<ID=ACOL01000673,length=1895>
##contig=<ID=ACOL01000674,length=1894>
##contig=<ID=ACOL01000675,length=1894>
##contig=<ID=ACOL01000676,length=1893>
##contig=<ID=ACOL01000677,length=1889>
##contig=<ID=ACOL01000678,length=1889>
##contig=<ID=ACOL01000679,length=1877>
##contig=<ID=ACOL01000680,length=1875>
##contig=<ID=ACOL01000681,length=1875>
##contig=<ID=ACOL01000682,length=1875>
##contig=<ID=ACOL01000683,length=1871>
##contig=<ID=ACOL01000684,length=1871>
##contig=<ID=ACOL01000685,length=1870>
##contig=<ID=ACOL01000686,length=1869>
##contig=<ID=ACOL01000687,length=1862>
##contig=<ID=ACOL01000688,length=1859>
##contig=<ID=ACOL01000689,length=1857>
##contig=<ID=ACOL01000690,length=1855>
##contig=<ID=ACOL01000691,length=1854>
##contig=<ID=ACOL01000692,length=1852>
##contig=<ID=ACOL01000693,length=1843>
##contig=<ID=ACOL01000694,length=1842>
##contig=<ID=ACOL01000695,length=1841>
##contig=<ID=ACOL01000696,length=1838>
##contig=<ID=ACOL01000697,length=1836>
##contig=<ID=ACOL01000698,length=1828>
##contig=<ID=ACOL01000699,length=1828>
##contig=<ID=ACOL01000700,length=1828>
##contig=<ID=ACOL01000701,length=1824>
##contig=<ID=ACOL01000702,length=1819>
##contig=<ID=ACOL01000703,length=1818>
##contig=<ID=ACOL01000704,length=1815>
##contig=<ID=ACOL01000705,length=1815>
##contig=<ID=ACOL01000706,length=1810>
##contig=<ID=ACOL01000707,length=1809>
##contig=<ID=ACOL01000708,length=1807>
##contig=<ID=ACOL01000709,length=1805>
##contig=<ID=ACOL01000710,length=1804>
##contig=<ID=ACOL01000711,length=1804>
##contig=<ID=ACOL01000712,length=1803>
##contig=<ID=ACOL01000713,length=1798>
##contig=<ID=ACOL01000714,length=1796>
##contig=<ID=ACOL01000715,length=1792>
##contig=<ID=ACOL01000716,length=1788>
##contig=<ID=ACOL01000717,length=1783>
##contig=<ID=ACOL01000718,length=1777>
##contig=<ID=ACOL01000719,length=1774>
##contig=<ID=ACOL01000720,length=1772>
##contig=<ID=ACOL01000721,length=1769>
##contig=<ID=ACOL01000722,length=1765>
##contig=<ID=ACOL01000723,length=1763>
##contig=<ID=ACOL01000724,length=1761>
##contig=<ID=ACOL01000725,length=1757>
##contig=<ID=ACOL01000726,length=1749>
##contig=<ID=ACOL01000727,length=1741>
##contig=<ID=ACOL01000728,length=1738>
##contig=<ID=ACOL01000729,length=1737>
##contig=<ID=ACOL01000730,length=1729>
##contig=<ID=ACOL01000731,length=1728>
##contig=<ID=ACOL01000732,length=1728>
##contig=<ID=ACOL01000733,length=1727>
##contig=<ID=ACOL01000734,length=1720>
##contig=<ID=ACOL01000735,length=1710>
##contig=<ID=ACOL01000736,length=1704>
##contig=<ID=ACOL01000737,length=1703>
##contig=<ID=ACOL01000738,length=1697>
##contig=<ID=ACOL01000739,length=1697>
##contig=<ID=ACOL01000740,length=1695>
##contig=<ID=ACOL01000741,length=1692>
##contig=<ID=ACOL01000742,length=1683>
##contig=<ID=ACOL01000743,length=1672>
##contig=<ID=ACOL01000744,length=1672>
##contig=<ID=ACOL01000745,length=1670>
##contig=<ID=ACOL01000746,length=1664>
##contig=<ID=ACOL01000747,length=1662>
##contig=<ID=ACOL01000748,length=1657>
##contig=<ID=ACOL01000749,length=1656>
##contig=<ID=ACOL01000750,length=1654>
##contig=<ID=ACOL01000751,length=1653>
##contig=<ID=ACOL01000752,length=1652>
##contig=<ID=ACOL01000753,length=1645>
##contig=<ID=ACOL01000754,length=1645>
##contig=<ID=ACOL01000755,length=1644>
##contig=<ID=ACOL01000756,length=1641>
##contig=<ID=ACOL01000757,length=1640>
##contig=<ID=ACOL01000758,length=1639>
##contig=<ID=ACOL01000759,length=1636>
##contig=<ID=ACOL01000760,length=1636>
##contig=<ID=ACOL01000761,length=1635>
##contig=<ID=ACOL01000762,length=1628>
##contig=<ID=ACOL01000763,length=1626>
##contig=<ID=ACOL01000764,length=1625>
##contig=<ID=ACOL01000765,length=1624>
##contig=<ID=ACOL01000766,length=1622>
##contig=<ID=ACOL01000767,length=1621>
##contig=<ID=ACOL01000768,length=1620>
##contig=<ID=ACOL01000769,length=1611>
##contig=<ID=ACOL01000770,length=1609>
##contig=<ID=ACOL01000771,length=1602>
##contig=<ID=ACOL01000772,length=1601>
##contig=<ID=ACOL01000773,length=1599>
##contig=<ID=ACOL01000774,length=1597>
##contig=<ID=ACOL01000775,length=1595>
##contig=<ID=ACOL01000776,length=1595>
##contig=<ID=ACOL01000777,length=1589>
##contig=<ID=ACOL01000778,length=1588>
##contig=<ID=ACOL01000779,length=1584>
##contig=<ID=ACOL01000780,length=1580>
##contig=<ID=ACOL01000781,length=1574>
##contig=<ID=ACOL01000782,length=1574>
##contig=<ID=ACOL01000783,length=1573>
##contig=<ID=ACOL01000784,length=1573>
##contig=<ID=ACOL01000785,length=1572>
##contig=<ID=ACOL01000786,length=1571>
##contig=<ID=ACOL01000787,length=1568>
##contig=<ID=ACOL01000788,length=1567>
##contig=<ID=ACOL01000789,length=1567>
##contig=<ID=ACOL01000790,length=1563>
##contig=<ID=ACOL01000791,length=1561>
##contig=<ID=ACOL01000792,length=1559>
##contig=<ID=ACOL01000793,length=1557>
##contig=<ID=ACOL01000794,length=1556>
##contig=<ID=ACOL01000795,length=1555>
##contig=<ID=ACOL01000796,length=1555>
##contig=<ID=ACOL01000797,length=1551>
##contig=<ID=ACOL01000798,length=1546>
##contig=<ID=ACOL01000799,length=1544>
##contig=<ID=ACOL01000800,length=1542>
##contig=<ID=ACOL01000801,length=1541>
##contig=<ID=ACOL01000802,length=1541>
##contig=<ID=ACOL01000803,length=1540>
##contig=<ID=ACOL01000804,length=1538>
##contig=<ID=ACOL01000805,length=1523>
##contig=<ID=ACOL01000806,length=1520>
##contig=<ID=ACOL01000807,length=1519>
##contig=<ID=ACOL01000808,length=1519>
##contig=<ID=ACOL01000809,length=1513>
##contig=<ID=ACOL01000810,length=1512>
##contig=<ID=ACOL01000811,length=1512>
##contig=<ID=ACOL01000812,length=1511>
##contig=<ID=ACOL01000813,length=1507>
##contig=<ID=ACOL01000814,length=1504>
##contig=<ID=ACOL01000815,length=1504>
##contig=<ID=ACOL01000816,length=1501>
##contig=<ID=ACOL01000817,length=1500>
##contig=<ID=ACOL01000818,length=1499>
##contig=<ID=ACOL01000819,length=1499>
##contig=<ID=ACOL01000820,length=1498>
##contig=<ID=ACOL01000821,length=1494>
##contig=<ID=ACOL01000822,length=1494>
##contig=<ID=ACOL01000823,length=1493>
##contig=<ID=ACOL01000824,length=1491>
##contig=<ID=ACOL01000825,length=1488>
##contig=<ID=ACOL01000826,length=1486>
##contig=<ID=ACOL01000827,length=1477>
##contig=<ID=ACOL01000828,length=1476>
##contig=<ID=ACOL01000829,length=1474>
##contig=<ID=ACOL01000830,length=1472>
##contig=<ID=ACOL01000831,length=1472>
##contig=<ID=ACOL01000832,length=1457>
##contig=<ID=ACOL01000833,length=1456>
##contig=<ID=ACOL01000834,length=1453>
##contig=<ID=ACOL01000835,length=1450>
##contig=<ID=ACOL01000836,length=1447>
##contig=<ID=ACOL01000837,length=1441>
##contig=<ID=ACOL01000838,length=1440>
##contig=<ID=ACOL01000839,length=1437>
##contig=<ID=ACOL01000840,length=1436>
##contig=<ID=ACOL01000841,length=1436>
##contig=<ID=ACOL01000842,length=1436>
##contig=<ID=ACOL01000843,length=1435>
##contig=<ID=ACOL01000844,length=1435>
##contig=<ID=ACOL01000845,length=1435>
##contig=<ID=ACOL01000846,length=1435>
##contig=<ID=ACOL01000847,length=1433>
##contig=<ID=ACOL01000848,length=1432>
##contig=<ID=ACOL01000849,length=1428>
##contig=<ID=ACOL01000850,length=1426>
##contig=<ID=ACOL01000851,length=1425>
##contig=<ID=ACOL01000852,length=1421>
##contig=<ID=ACOL01000853,length=1421>
##contig=<ID=ACOL01000854,length=1418>
##contig=<ID=ACOL01000855,length=1418>
##contig=<ID=ACOL01000856,length=1415>
##contig=<ID=ACOL01000857,length=1415>
##contig=<ID=ACOL01000858,length=1414>
##contig=<ID=ACOL01000859,length=1413>
##contig=<ID=ACOL01000860,length=1411>
##contig=<ID=ACOL01000861,length=1409>
##contig=<ID=ACOL01000862,length=1408>
##contig=<ID=ACOL01000863,length=1407>
##contig=<ID=ACOL01000864,length=1406>
##contig=<ID=ACOL01000865,length=1403>
##contig=<ID=ACOL01000866,length=1403>
##contig=<ID=ACOL01000867,length=1396>
##contig=<ID=ACOL01000868,length=1396>
##contig=<ID=ACOL01000869,length=1394>
##contig=<ID=ACOL01000870,length=1394>
##contig=<ID=ACOL01000871,length=1392>
##contig=<ID=ACOL01000872,length=1391>
##contig=<ID=ACOL01000873,length=1389>
##contig=<ID=ACOL01000874,length=1388>
##contig=<ID=ACOL01000875,length=1386>
##contig=<ID=ACOL01000876,length=1384>
##contig=<ID=ACOL01000877,length=1381>
##contig=<ID=ACOL01000878,length=1381>
##contig=<ID=ACOL01000879,length=1381>
##contig=<ID=ACOL01000880,length=1381>
##contig=<ID=ACOL01000881,length=1379>
##contig=<ID=ACOL01000882,length=1379>
##contig=<ID=ACOL01000883,length=1378>
##contig=<ID=ACOL01000884,length=1377>
##contig=<ID=ACOL01000885,length=1374>
##contig=<ID=ACOL01000886,length=1372>
##contig=<ID=ACOL01000887,length=1372>
##contig=<ID=ACOL01000888,length=1371>
##contig=<ID=ACOL01000889,length=1370>
##contig=<ID=ACOL01000890,length=1370>
##contig=<ID=ACOL01000891,length=1369>
##contig=<ID=ACOL01000892,length=1368>
##contig=<ID=ACOL01000893,length=1367>
##contig=<ID=ACOL01000894,length=1363>
##contig=<ID=ACOL01000895,length=1363>
##contig=<ID=ACOL01000896,length=1352>
##contig=<ID=ACOL01000897,length=1351>
##contig=<ID=ACOL01000898,length=1351>
##contig=<ID=ACOL01000899,length=1343>
##contig=<ID=ACOL01000900,length=1340>
##contig=<ID=ACOL01000901,length=1340>
##contig=<ID=ACOL01000902,length=1336>
##contig=<ID=ACOL01000903,length=1336>
##contig=<ID=ACOL01000904,length=1336>
##contig=<ID=ACOL01000905,length=1336>
##contig=<ID=ACOL01000906,length=1332>
##contig=<ID=ACOL01000907,length=1332>
##contig=<ID=ACOL01000908,length=1331>
##contig=<ID=ACOL01000909,length=1328>
##contig=<ID=ACOL01000910,length=1327>
##contig=<ID=ACOL01000911,length=1324>
##contig=<ID=ACOL01000912,length=1323>
##contig=<ID=ACOL01000913,length=1323>
##contig=<ID=ACOL01000914,length=1320>
##contig=<ID=ACOL01000915,length=1320>
##contig=<ID=ACOL01000916,length=1316>
##contig=<ID=ACOL01000917,length=1316>
##contig=<ID=ACOL01000918,length=1313>
##contig=<ID=ACOL01000919,length=1312>
##contig=<ID=ACOL01000920,length=1310>
##contig=<ID=ACOL01000921,length=1309>
##contig=<ID=ACOL01000922,length=1309>
##contig=<ID=ACOL01000923,length=1307>
##contig=<ID=ACOL01000924,length=1306>
##contig=<ID=ACOL01000925,length=1306>
##contig=<ID=ACOL01000926,length=1300>
##contig=<ID=ACOL01000927,length=1294>
##contig=<ID=ACOL01000928,length=1294>
##contig=<ID=ACOL01000929,length=1294>
##contig=<ID=ACOL01000930,length=1293>
##contig=<ID=ACOL01000931,length=1291>
##contig=<ID=ACOL01000932,length=1291>
##contig=<ID=ACOL01000933,length=1291>
##contig=<ID=ACOL01000934,length=1290>
##contig=<ID=ACOL01000935,length=1287>
##contig=<ID=ACOL01000936,length=1286>
##contig=<ID=ACOL01000937,length=1285>
##contig=<ID=ACOL01000938,length=1285>
##contig=<ID=ACOL01000939,length=1282>
##contig=<ID=ACOL01000940,length=1279>
##contig=<ID=ACOL01000941,length=1278>
##contig=<ID=ACOL01000942,length=1278>
##contig=<ID=ACOL01000943,length=1278>
##contig=<ID=ACOL01000944,length=1274>
##contig=<ID=ACOL01000945,length=1273>
##contig=<ID=ACOL01000946,length=1273>
##contig=<ID=ACOL01000947,length=1270>
##contig=<ID=ACOL01000948,length=1270>
##contig=<ID=ACOL01000949,length=1268>
##contig=<ID=ACOL01000950,length=1267>
##contig=<ID=ACOL01000951,length=1264>
##contig=<ID=ACOL01000952,length=1263>
##contig=<ID=ACOL01000953,length=1263>
##contig=<ID=ACOL01000954,length=1262>
##contig=<ID=ACOL01000955,length=1257>
##contig=<ID=ACOL01000956,length=1256>
##contig=<ID=ACOL01000957,length=1252>
##contig=<ID=ACOL01000958,length=1251>
##contig=<ID=ACOL01000959,length=1251>
##contig=<ID=ACOL01000960,length=1251>
##contig=<ID=ACOL01000961,length=1250>
##contig=<ID=ACOL01000962,length=1250>
##contig=<ID=ACOL01000963,length=1250>
##contig=<ID=ACOL01000964,length=1248>
##contig=<ID=ACOL01000965,length=1246>
##contig=<ID=ACOL01000966,length=1245>
##contig=<ID=ACOL01000967,length=1243>
##contig=<ID=ACOL01000968,length=1243>
##contig=<ID=ACOL01000969,length=1241>
##contig=<ID=ACOL01000970,length=1240>
##contig=<ID=ACOL01000971,length=1240>
##contig=<ID=ACOL01000972,length=1238>
##contig=<ID=ACOL01000973,length=1237>
##contig=<ID=ACOL01000974,length=1236>
##contig=<ID=ACOL01000975,length=1233>
##contig=<ID=ACOL01000976,length=1231>
##contig=<ID=ACOL01000977,length=1230>
##contig=<ID=ACOL01000978,length=1228>
##contig=<ID=ACOL01000979,length=1228>
##contig=<ID=ACOL01000980,length=1228>
##contig=<ID=ACOL01000981,length=1227>
##contig=<ID=ACOL01000982,length=1227>
##contig=<ID=ACOL01000983,length=1221>
##contig=<ID=ACOL01000984,length=1219>
##contig=<ID=ACOL01000985,length=1218>
##contig=<ID=ACOL01000986,length=1218>
##contig=<ID=ACOL01000987,length=1218>
##contig=<ID=ACOL01000988,length=1217>
##contig=<ID=ACOL01000989,length=1215>
##contig=<ID=ACOL01000990,length=1215>
##contig=<ID=ACOL01000991,length=1214>
##contig=<ID=ACOL01000992,length=1214>
##contig=<ID=ACOL01000993,length=1213>
##contig=<ID=ACOL01000994,length=1212>
##contig=<ID=ACOL01000995,length=1211>
##contig=<ID=ACOL01000996,length=1211>
##contig=<ID=ACOL01000997,length=1209>
##contig=<ID=ACOL01000998,length=1209>
##contig=<ID=ACOL01000999,length=1208>
##contig=<ID=ACOL01001000,length=1208>
##contig=<ID=ACOL01001001,length=1208>
##contig=<ID=ACOL01001002,length=1208>
##contig=<ID=ACOL01001003,length=1205>
##contig=<ID=ACOL01001004,length=1205>
##contig=<ID=ACOL01001005,length=1203>
##contig=<ID=ACOL01001006,length=1202>
##contig=<ID=ACOL01001007,length=1202>
##contig=<ID=ACOL01001008,length=1202>
##contig=<ID=ACOL01001009,length=1200>
##contig=<ID=ACOL01001010,length=1199>
##contig=<ID=ACOL01001011,length=1198>
##contig=<ID=ACOL01001012,length=1197>
##contig=<ID=ACOL01001013,length=1196>
##contig=<ID=ACOL01001014,length=1194>
##contig=<ID=ACOL01001015,length=1194>
##contig=<ID=ACOL01001016,length=1194>
##contig=<ID=ACOL01001017,length=1193>
##contig=<ID=ACOL01001018,length=1193>
##contig=<ID=ACOL01001019,length=1192>
##contig=<ID=ACOL01001020,length=1191>
##contig=<ID=ACOL01001021,length=1190>
##contig=<ID=ACOL01001022,length=1186>
##contig=<ID=ACOL01001023,length=1184>
##contig=<ID=ACOL01001024,length=1184>
##contig=<ID=ACOL01001025,length=1183>
##contig=<ID=ACOL01001026,length=1182>
##contig=<ID=ACOL01001027,length=1180>
##contig=<ID=ACOL01001028,length=1179>
##contig=<ID=ACOL01001029,length=1179>
##contig=<ID=ACOL01001030,length=1175>
##contig=<ID=ACOL01001031,length=1175>
##contig=<ID=ACOL01001032,length=1175>
##contig=<ID=ACOL01001033,length=1173>
##contig=<ID=ACOL01001034,length=1173>
##contig=<ID=ACOL01001035,length=1173>
##contig=<ID=ACOL01001036,length=1170>
##contig=<ID=ACOL01001037,length=1168>
##contig=<ID=ACOL01001038,length=1168>
##contig=<ID=ACOL01001039,length=1164>
##contig=<ID=ACOL01001040,length=1164>
##contig=<ID=ACOL01001041,length=1164>
##contig=<ID=ACOL01001042,length=1163>
##contig=<ID=ACOL01001043,length=1163>
##contig=<ID=ACOL01001044,length=1161>
##contig=<ID=ACOL01001045,length=1161>
##contig=<ID=ACOL01001046,length=1161>
##contig=<ID=ACOL01001047,length=1160>
##contig=<ID=ACOL01001048,length=1160>
##contig=<ID=ACOL01001049,length=1158>
##contig=<ID=ACOL01001050,length=1157>
##contig=<ID=ACOL01001051,length=1157>
##contig=<ID=ACOL01001052,length=1156>
##contig=<ID=ACOL01001053,length=1155>
##contig=<ID=ACOL01001054,length=1155>
##contig=<ID=ACOL01001055,length=1154>
##contig=<ID=ACOL01001056,length=1154>
##contig=<ID=ACOL01001057,length=1153>
##contig=<ID=ACOL01001058,length=1152>
##contig=<ID=ACOL01001059,length=1152>
##contig=<ID=ACOL01001060,length=1151>
##contig=<ID=ACOL01001061,length=1149>
##contig=<ID=ACOL01001062,length=1149>
##contig=<ID=ACOL01001063,length=1148>
##contig=<ID=ACOL01001064,length=1148>
##contig=<ID=ACOL01001065,length=1147>
##contig=<ID=ACOL01001066,length=1145>
##contig=<ID=ACOL01001067,length=1143>
##contig=<ID=ACOL01001068,length=1142>
##contig=<ID=ACOL01001069,length=1139>
##contig=<ID=ACOL01001070,length=1139>
##contig=<ID=ACOL01001071,length=1139>
##contig=<ID=ACOL01001072,length=1139>
##contig=<ID=ACOL01001073,length=1138>
##contig=<ID=ACOL01001074,length=1137>
##contig=<ID=ACOL01001075,length=1135>
##contig=<ID=ACOL01001076,length=1135>
##contig=<ID=ACOL01001077,length=1135>
##contig=<ID=ACOL01001078,length=1134>
##contig=<ID=ACOL01001079,length=1134>
##contig=<ID=ACOL01001080,length=1134>
##contig=<ID=ACOL01001081,length=1133>
##contig=<ID=ACOL01001082,length=1131>
##contig=<ID=ACOL01001083,length=1130>
##contig=<ID=ACOL01001084,length=1128>
##contig=<ID=ACOL01001085,length=1128>
##contig=<ID=ACOL01001086,length=1127>
##contig=<ID=ACOL01001087,length=1127>
##contig=<ID=ACOL01001088,length=1127>
##contig=<ID=ACOL01001089,length=1127>
##contig=<ID=ACOL01001090,length=1125>
##contig=<ID=ACOL01001091,length=1123>
##contig=<ID=ACOL01001092,length=1120>
##contig=<ID=ACOL01001093,length=1120>
##contig=<ID=ACOL01001094,length=1119>
##contig=<ID=ACOL01001095,length=1118>
##contig=<ID=ACOL01001096,length=1117>
##contig=<ID=ACOL01001097,length=1117>
##contig=<ID=ACOL01001098,length=1117>
##contig=<ID=ACOL01001099,length=1116>
##contig=<ID=ACOL01001100,length=1116>
##contig=<ID=ACOL01001101,length=1116>
##contig=<ID=ACOL01001102,length=1113>
##contig=<ID=ACOL01001103,length=1113>
##contig=<ID=ACOL01001104,length=1108>
##contig=<ID=ACOL01001105,length=1108>
##contig=<ID=ACOL01001106,length=1107>
##contig=<ID=ACOL01001107,length=1106>
##contig=<ID=ACOL01001108,length=1106>
##contig=<ID=ACOL01001109,length=1105>
##contig=<ID=ACOL01001110,length=1102>
##contig=<ID=ACOL01001111,length=1101>
##contig=<ID=ACOL01001112,length=1101>
##contig=<ID=ACOL01001113,length=1100>
##contig=<ID=ACOL01001114,length=1099>
##contig=<ID=ACOL01001115,length=1099>
##contig=<ID=ACOL01001116,length=1097>
##contig=<ID=ACOL01001117,length=1096>
##contig=<ID=ACOL01001118,length=1095>
##contig=<ID=ACOL01001119,length=1094>
##contig=<ID=ACOL01001120,length=1093>
##contig=<ID=ACOL01001121,length=1093>
##contig=<ID=ACOL01001122,length=1092>
##contig=<ID=ACOL01001123,length=1092>
##contig=<ID=ACOL01001124,length=1092>
##contig=<ID=ACOL01001125,length=1091>
##contig=<ID=ACOL01001126,length=1091>
##contig=<ID=ACOL01001127,length=1089>
##contig=<ID=ACOL01001128,length=1089>
##contig=<ID=ACOL01001129,length=1087>
##contig=<ID=ACOL01001130,length=1086>
##contig=<ID=ACOL01001131,length=1085>
##contig=<ID=ACOL01001132,length=1084>
##contig=<ID=ACOL01001133,length=1084>
##contig=<ID=ACOL01001134,length=1083>
##contig=<ID=ACOL01001135,length=1083>
##contig=<ID=ACOL01001136,length=1083>
##contig=<ID=ACOL01001137,length=1083>
##contig=<ID=ACOL01001138,length=1082>
##contig=<ID=ACOL01001139,length=1081>
##contig=<ID=ACOL01001140,length=1080>
##contig=<ID=ACOL01001141,length=1080>
##contig=<ID=ACOL01001142,length=1080>
##contig=<ID=ACOL01001143,length=1079>
##contig=<ID=ACOL01001144,length=1079>
##contig=<ID=ACOL01001145,length=1078>
##contig=<ID=ACOL01001146,length=1078>
##contig=<ID=ACOL01001147,length=1077>
##contig=<ID=ACOL01001148,length=1075>
##contig=<ID=ACOL01001149,length=1075>
##contig=<ID=ACOL01001150,length=1073>
##contig=<ID=ACOL01001151,length=1072>
##contig=<ID=ACOL01001152,length=1072>
##contig=<ID=ACOL01001153,length=1072>
##contig=<ID=ACOL01001154,length=1071>
##contig=<ID=ACOL01001155,length=1066>
##contig=<ID=ACOL01001156,length=1063>
##contig=<ID=ACOL01001157,length=1061>
##contig=<ID=ACOL01001158,length=1060>
##contig=<ID=ACOL01001159,length=1059>
##contig=<ID=ACOL01001160,length=1055>
##contig=<ID=ACOL01001161,length=1055>
##contig=<ID=ACOL01001162,length=1054>
##contig=<ID=ACOL01001163,length=1053>
##contig=<ID=ACOL01001164,length=1051>
##contig=<ID=ACOL01001165,length=1050>
##contig=<ID=ACOL01001166,length=1049>
##contig=<ID=ACOL01001167,length=1049>
##contig=<ID=ACOL01001168,length=1048>
##contig=<ID=ACOL01001169,length=1048>
##contig=<ID=ACOL01001170,length=1048>
##contig=<ID=ACOL01001171,length=1047>
##contig=<ID=ACOL01001172,length=1044>
##contig=<ID=ACOL01001173,length=1044>
##contig=<ID=ACOL01001174,length=1044>
##contig=<ID=ACOL01001175,length=1042>
##contig=<ID=ACOL01001176,length=1042>
##contig=<ID=ACOL01001177,length=1042>
##contig=<ID=ACOL01001178,length=1041>
##contig=<ID=ACOL01001179,length=1040>
##contig=<ID=ACOL01001180,length=1039>
##contig=<ID=ACOL01001181,length=1039>
##contig=<ID=ACOL01001182,length=1038>
##contig=<ID=ACOL01001183,length=1038>
##contig=<ID=ACOL01001184,length=1037>
##contig=<ID=ACOL01001185,length=1037>
##contig=<ID=ACOL01001186,length=1037>
##contig=<ID=ACOL01001187,length=1034>
##contig=<ID=ACOL01001188,length=1034>
##contig=<ID=ACOL01001189,length=1033>
##contig=<ID=ACOL01001190,length=1033>
##contig=<ID=ACOL01001191,length=1032>
##contig=<ID=ACOL01001192,length=1031>
##contig=<ID=ACOL01001193,length=1031>
##contig=<ID=ACOL01001194,length=1030>
##contig=<ID=ACOL01001195,length=1030>
##contig=<ID=ACOL01001196,length=1030>
##contig=<ID=ACOL01001197,length=1029>
##contig=<ID=ACOL01001198,length=1029>
##contig=<ID=ACOL01001199,length=1028>
##contig=<ID=ACOL01001200,length=1027>
##contig=<ID=ACOL01001201,length=1027>
##contig=<ID=ACOL01001202,length=1026>
##contig=<ID=ACOL01001203,length=1026>
##contig=<ID=ACOL01001204,length=1024>
##contig=<ID=ACOL01001205,length=1024>
##contig=<ID=ACOL01001206,length=1022>
##contig=<ID=ACOL01001207,length=1022>
##contig=<ID=ACOL01001208,length=1022>
##contig=<ID=ACOL01001209,length=1022>
##contig=<ID=ACOL01001210,length=1021>
##contig=<ID=ACOL01001211,length=1019>
##contig=<ID=ACOL01001212,length=1019>
##contig=<ID=ACOL01001213,length=1019>
##contig=<ID=ACOL01001214,length=1019>
##contig=<ID=ACOL01001215,length=1018>
##contig=<ID=ACOL01001216,length=1017>
##contig=<ID=ACOL01001217,length=1017>
##contig=<ID=ACOL01001218,length=1016>
##contig=<ID=ACOL01001219,length=1016>
##contig=<ID=ACOL01001220,length=1015>
##contig=<ID=ACOL01001221,length=1015>
##contig=<ID=ACOL01001222,length=1013>
##contig=<ID=ACOL01001223,length=1012>
##contig=<ID=ACOL01001224,length=1010>
##contig=<ID=ACOL01001225,length=1010>
##contig=<ID=ACOL01001226,length=1009>
##contig=<ID=ACOL01001227,length=1008>
##contig=<ID=ACOL01001228,length=1008>
##contig=<ID=ACOL01001229,length=1007>
##contig=<ID=ACOL01001230,length=1007>
##contig=<ID=ACOL01001231,length=1007>
##contig=<ID=ACOL01001232,length=1007>
##contig=<ID=ACOL01001233,length=1007>
##contig=<ID=ACOL01001234,length=1006>
##contig=<ID=ACOL01001235,length=1006>
##contig=<ID=ACOL01001236,length=1005>
##contig=<ID=ACOL01001237,length=1005>
##contig=<ID=ACOL01001238,length=1004>
##contig=<ID=ACOL01001239,length=1004>
##contig=<ID=ACOL01001240,length=1003>
##contig=<ID=ACOL01001241,length=1003>
##contig=<ID=ACOL01001242,length=1002>
##contig=<ID=ACOL01001243,length=1002>
##contig=<ID=ACOL01001244,length=1001>
##contig=<ID=ACOL01001245,length=1000>
##contig=<ID=ACOL01001246,length=999>
##contig=<ID=ACOL01001247,length=998>
##contig=<ID=ACOL01001248,length=998>
##contig=<ID=ACOL01001249,length=997>
##contig=<ID=ACOL01001250,length=997>
##contig=<ID=ACOL01001251,length=996>
##contig=<ID=ACOL01001252,length=996>
##contig=<ID=ACOL01001253,length=995>
##contig=<ID=ACOL01001254,length=995>
##contig=<ID=ACOL01001255,length=994>
##contig=<ID=ACOL01001256,length=993>
##contig=<ID=ACOL01001257,length=993>
##contig=<ID=ACOL01001258,length=992>
##contig=<ID=ACOL01001259,length=992>
##contig=<ID=ACOL01001260,length=992>
##contig=<ID=ACOL01001261,length=991>
##contig=<ID=ACOL01001262,length=990>
##contig=<ID=ACOL01001263,length=990>
##contig=<ID=ACOL01001264,length=989>
##contig=<ID=ACOL01001265,length=989>
##contig=<ID=ACOL01001266,length=988>
##contig=<ID=ACOL01001267,length=987>
##contig=<ID=ACOL01001268,length=987>
##contig=<ID=ACOL01001269,length=985>
##contig=<ID=ACOL01001270,length=983>
##contig=<ID=ACOL01001271,length=983>
##contig=<ID=ACOL01001272,length=983>
##contig=<ID=ACOL01001273,length=982>
##contig=<ID=ACOL01001274,length=982>
##contig=<ID=ACOL01001275,length=981>
##contig=<ID=ACOL01001276,length=980>
##contig=<ID=ACOL01001277,length=980>
##contig=<ID=ACOL01001278,length=980>
##contig=<ID=ACOL01001279,length=980>
##contig=<ID=ACOL01001280,length=979>
##contig=<ID=ACOL01001281,length=978>
##contig=<ID=ACOL01001282,length=978>
##contig=<ID=ACOL01001283,length=977>
##contig=<ID=ACOL01001284,length=977>
##contig=<ID=ACOL01001285,length=975>
##contig=<ID=ACOL01001286,length=975>
##contig=<ID=ACOL01001287,length=975>
##contig=<ID=ACOL01001288,length=974>
##contig=<ID=ACOL01001289,length=973>
##contig=<ID=ACOL01001290,length=972>
##contig=<ID=ACOL01001291,length=971>
##contig=<ID=ACOL01001292,length=971>
##contig=<ID=ACOL01001293,length=971>
##contig=<ID=ACOL01001294,length=971>
##contig=<ID=ACOL01001295,length=971>
##contig=<ID=ACOL01001296,length=970>
##contig=<ID=ACOL01001297,length=970>
##contig=<ID=ACOL01001298,length=970>
##contig=<ID=ACOL01001299,length=970>
##contig=<ID=ACOL01001300,length=970>
##contig=<ID=ACOL01001301,length=970>
##contig=<ID=ACOL01001302,length=969>
##contig=<ID=ACOL01001303,length=969>
##contig=<ID=ACOL01001304,length=969>
##contig=<ID=ACOL01001305,length=968>
##contig=<ID=ACOL01001306,length=968>
##contig=<ID=ACOL01001307,length=968>
##contig=<ID=ACOL01001308,length=967>
##contig=<ID=ACOL01001309,length=967>
##contig=<ID=ACOL01001310,length=966>
##contig=<ID=ACOL01001311,length=966>
##contig=<ID=ACOL01001312,length=966>
##contig=<ID=ACOL01001313,length=965>
##contig=<ID=ACOL01001314,length=964>
##contig=<ID=ACOL01001315,length=963>
##contig=<ID=ACOL01001316,length=963>
##contig=<ID=ACOL01001317,length=963>
##contig=<ID=ACOL01001318,length=961>
##contig=<ID=ACOL01001319,length=961>
##contig=<ID=ACOL01001320,length=960>
##contig=<ID=ACOL01001321,length=960>
##contig=<ID=ACOL01001322,length=959>
##contig=<ID=ACOL01001323,length=959>
##contig=<ID=ACOL01001324,length=958>
##contig=<ID=ACOL01001325,length=958>
##contig=<ID=ACOL01001326,length=958>
##contig=<ID=ACOL01001327,length=957>
##contig=<ID=ACOL01001328,length=957>
##contig=<ID=ACOL01001329,length=957>
##contig=<ID=ACOL01001330,length=956>
##contig=<ID=ACOL01001331,length=956>
##contig=<ID=ACOL01001332,length=956>
##contig=<ID=ACOL01001333,length=955>
##contig=<ID=ACOL01001334,length=955>
##contig=<ID=ACOL01001335,length=954>
##contig=<ID=ACOL01001336,length=954>
##contig=<ID=ACOL01001337,length=954>
##contig=<ID=ACOL01001338,length=954>
##contig=<ID=ACOL01001339,length=953>
##contig=<ID=ACOL01001340,length=953>
##contig=<ID=ACOL01001341,length=953>
##contig=<ID=ACOL01001342,length=952>
##contig=<ID=ACOL01001343,length=951>
##contig=<ID=ACOL01001344,length=951>
##contig=<ID=ACOL01001345,length=951>
##contig=<ID=ACOL01001346,length=951>
##contig=<ID=ACOL01001347,length=950>
##contig=<ID=ACOL01001348,length=950>
##contig=<ID=ACOL01001349,length=949>
##contig=<ID=ACOL01001350,length=948>
##contig=<ID=ACOL01001351,length=948>
##contig=<ID=ACOL01001352,length=948>
##contig=<ID=ACOL01001353,length=948>
##contig=<ID=ACOL01001354,length=947>
##contig=<ID=ACOL01001355,length=946>
##contig=<ID=ACOL01001356,length=945>
##contig=<ID=ACOL01001357,length=944>
##contig=<ID=ACOL01001358,length=943>
##contig=<ID=ACOL01001359,length=943>
##contig=<ID=ACOL01001360,length=943>
##contig=<ID=ACOL01001361,length=942>
##contig=<ID=ACOL01001362,length=942>
##contig=<ID=ACOL01001363,length=942>
##contig=<ID=ACOL01001364,length=942>
##contig=<ID=ACOL01001365,length=941>
##contig=<ID=ACOL01001366,length=941>
##contig=<ID=ACOL01001367,length=939>
##contig=<ID=ACOL01001368,length=939>
##contig=<ID=ACOL01001369,length=939>
##contig=<ID=ACOL01001370,length=938>
##contig=<ID=ACOL01001371,length=938>
##contig=<ID=ACOL01001372,length=938>
##contig=<ID=ACOL01001373,length=937>
##contig=<ID=ACOL01001374,length=937>
##contig=<ID=ACOL01001375,length=936>
##contig=<ID=ACOL01001376,length=936>
##contig=<ID=ACOL01001377,length=936>
##contig=<ID=ACOL01001378,length=935>
##contig=<ID=ACOL01001379,length=935>
##contig=<ID=ACOL01001380,length=935>
##contig=<ID=ACOL01001381,length=935>
##contig=<ID=ACOL01001382,length=933>
##contig=<ID=ACOL01001383,length=933>
##contig=<ID=ACOL01001384,length=933>
##contig=<ID=ACOL01001385,length=933>
##contig=<ID=ACOL01001386,length=932>
##contig=<ID=ACOL01001387,length=932>
##contig=<ID=ACOL01001388,length=932>
##contig=<ID=ACOL01001389,length=932>
##contig=<ID=ACOL01001390,length=931>
##contig=<ID=ACOL01001391,length=931>
##contig=<ID=ACOL01001392,length=931>
##contig=<ID=ACOL01001393,length=931>
##contig=<ID=ACOL01001394,length=930>
##contig=<ID=ACOL01001395,length=930>
##contig=<ID=ACOL01001396,length=929>
##contig=<ID=ACOL01001397,length=929>
##contig=<ID=ACOL01001398,length=929>
##contig=<ID=ACOL01001399,length=928>
##contig=<ID=ACOL01001400,length=928>
##contig=<ID=ACOL01001401,length=927>
##contig=<ID=ACOL01001402,length=927>
##contig=<ID=ACOL01001403,length=927>
##contig=<ID=ACOL01001404,length=925>
##contig=<ID=ACOL01001405,length=925>
##contig=<ID=ACOL01001406,length=925>
##contig=<ID=ACOL01001407,length=925>
##contig=<ID=ACOL01001408,length=924>
##contig=<ID=ACOL01001409,length=923>
##contig=<ID=ACOL01001410,length=922>
##contig=<ID=ACOL01001411,length=921>
##contig=<ID=ACOL01001412,length=921>
##contig=<ID=ACOL01001413,length=921>
##contig=<ID=ACOL01001414,length=920>
##contig=<ID=ACOL01001415,length=920>
##contig=<ID=ACOL01001416,length=919>
##contig=<ID=ACOL01001417,length=918>
##contig=<ID=ACOL01001418,length=918>
##contig=<ID=ACOL01001419,length=917>
##contig=<ID=ACOL01001420,length=917>
##contig=<ID=ACOL01001421,length=916>
##contig=<ID=ACOL01001422,length=916>
##contig=<ID=ACOL01001423,length=915>
##contig=<ID=ACOL01001424,length=915>
##contig=<ID=ACOL01001425,length=914>
##contig=<ID=ACOL01001426,length=914>
##contig=<ID=ACOL01001427,length=914>
##contig=<ID=ACOL01001428,length=913>
##contig=<ID=ACOL01001429,length=912>
##contig=<ID=ACOL01001430,length=911>
##contig=<ID=ACOL01001431,length=911>
##contig=<ID=ACOL01001432,length=910>
##contig=<ID=ACOL01001433,length=910>
##contig=<ID=ACOL01001434,length=910>
##contig=<ID=ACOL01001435,length=910>
##contig=<ID=ACOL01001436,length=908>
##contig=<ID=ACOL01001437,length=908>
##contig=<ID=ACOL01001438,length=907>
##contig=<ID=ACOL01001439,length=906>
##contig=<ID=ACOL01001440,length=906>
##contig=<ID=ACOL01001441,length=904>
##contig=<ID=ACOL01001442,length=904>
##contig=<ID=ACOL01001443,length=904>
##contig=<ID=ACOL01001444,length=903>
##contig=<ID=ACOL01001445,length=902>
##contig=<ID=ACOL01001446,length=902>
##contig=<ID=ACOL01001447,length=902>
##contig=<ID=ACOL01001448,length=901>
##contig=<ID=ACOL01001449,length=901>
##contig=<ID=ACOL01001450,length=901>
##contig=<ID=ACOL01001451,length=901>
##contig=<ID=ACOL01001452,length=900>
##contig=<ID=ACOL01001453,length=899>
##contig=<ID=ACOL01001454,length=899>
##contig=<ID=ACOL01001455,length=899>
##contig=<ID=ACOL01001456,length=899>
##contig=<ID=ACOL01001457,length=898>
##contig=<ID=ACOL01001458,length=898>
##contig=<ID=ACOL01001459,length=898>
##contig=<ID=ACOL01001460,length=898>
##contig=<ID=ACOL01001461,length=898>
##contig=<ID=ACOL01001462,length=897>
##contig=<ID=ACOL01001463,length=897>
##contig=<ID=ACOL01001464,length=897>
##contig=<ID=ACOL01001465,length=896>
##contig=<ID=ACOL01001466,length=896>
##contig=<ID=ACOL01001467,length=896>
##contig=<ID=ACOL01001468,length=896>
##contig=<ID=ACOL01001469,length=895>
##contig=<ID=ACOL01001470,length=894>
##contig=<ID=ACOL01001471,length=894>
##contig=<ID=ACOL01001472,length=894>
##contig=<ID=ACOL01001473,length=893>
##contig=<ID=ACOL01001474,length=893>
##contig=<ID=ACOL01001475,length=892>
##contig=<ID=ACOL01001476,length=891>
##contig=<ID=ACOL01001477,length=889>
##contig=<ID=ACOL01001478,length=889>
##contig=<ID=ACOL01001479,length=889>
##contig=<ID=ACOL01001480,length=888>
##contig=<ID=ACOL01001481,length=888>
##contig=<ID=ACOL01001482,length=888>
##contig=<ID=ACOL01001483,length=887>
##contig=<ID=ACOL01001484,length=887>
##contig=<ID=ACOL01001485,length=887>
##contig=<ID=ACOL01001486,length=885>
##contig=<ID=ACOL01001487,length=885>
##contig=<ID=ACOL01001488,length=885>
##contig=<ID=ACOL01001489,length=885>
##contig=<ID=ACOL01001490,length=885>
##contig=<ID=ACOL01001491,length=884>
##contig=<ID=ACOL01001492,length=883>
##contig=<ID=ACOL01001493,length=883>
##contig=<ID=ACOL01001494,length=882>
##contig=<ID=ACOL01001495,length=882>
##contig=<ID=ACOL01001496,length=882>
##contig=<ID=ACOL01001497,length=882>
##contig=<ID=ACOL01001498,length=882>
##contig=<ID=ACOL01001499,length=881>
##contig=<ID=ACOL01001500,length=881>
##contig=<ID=ACOL01001501,length=880>
##contig=<ID=ACOL01001502,length=880>
##contig=<ID=ACOL01001503,length=880>
##contig=<ID=ACOL01001504,length=879>
##contig=<ID=ACOL01001505,length=878>
##contig=<ID=ACOL01001506,length=878>
##contig=<ID=ACOL01001507,length=878>
##contig=<ID=ACOL01001508,length=878>
##contig=<ID=ACOL01001509,length=878>
##contig=<ID=ACOL01001510,length=877>
##contig=<ID=ACOL01001511,length=876>
##contig=<ID=ACOL01001512,length=876>
##contig=<ID=ACOL01001513,length=876>
##contig=<ID=ACOL01001514,length=876>
##contig=<ID=ACOL01001515,length=876>
##contig=<ID=ACOL01001516,length=876>
##contig=<ID=ACOL01001517,length=876>
##contig=<ID=ACOL01001518,length=875>
##contig=<ID=ACOL01001519,length=874>
##contig=<ID=ACOL01001520,length=873>
##contig=<ID=ACOL01001521,length=873>
##contig=<ID=ACOL01001522,length=873>
##contig=<ID=ACOL01001523,length=872>
##contig=<ID=ACOL01001524,length=872>
##contig=<ID=ACOL01001525,length=872>
##contig=<ID=ACOL01001526,length=871>
##contig=<ID=ACOL01001527,length=871>
##contig=<ID=ACOL01001528,length=871>
##contig=<ID=ACOL01001529,length=870>
##contig=<ID=ACOL01001530,length=870>
##contig=<ID=ACOL01001531,length=870>
##contig=<ID=ACOL01001532,length=870>
##contig=<ID=ACOL01001533,length=870>
##contig=<ID=ACOL01001534,length=870>
##contig=<ID=ACOL01001535,length=869>
##contig=<ID=ACOL01001536,length=869>
##contig=<ID=ACOL01001537,length=869>
##contig=<ID=ACOL01001538,length=868>
##contig=<ID=ACOL01001539,length=868>
##contig=<ID=ACOL01001540,length=868>
##contig=<ID=ACOL01001541,length=868>
##contig=<ID=ACOL01001542,length=868>
##contig=<ID=ACOL01001543,length=867>
##contig=<ID=ACOL01001544,length=867>
##contig=<ID=ACOL01001545,length=866>
##contig=<ID=ACOL01001546,length=866>
##contig=<ID=ACOL01001547,length=865>
##contig=<ID=ACOL01001548,length=865>
##contig=<ID=ACOL01001549,length=865>
##contig=<ID=ACOL01001550,length=865>
##contig=<ID=ACOL01001551,length=865>
##contig=<ID=ACOL01001552,length=864>
##contig=<ID=ACOL01001553,length=864>
##contig=<ID=ACOL01001554,length=864>
##contig=<ID=ACOL01001555,length=864>
##contig=<ID=ACOL01001556,length=863>
##contig=<ID=ACOL01001557,length=863>
##contig=<ID=ACOL01001558,length=862>
##contig=<ID=ACOL01001559,length=862>
##contig=<ID=ACOL01001560,length=862>
##contig=<ID=ACOL01001561,length=862>
##contig=<ID=ACOL01001562,length=862>
##contig=<ID=ACOL01001563,length=862>
##contig=<ID=ACOL01001564,length=861>
##contig=<ID=ACOL01001565,length=861>
##contig=<ID=ACOL01001566,length=861>
##contig=<ID=ACOL01001567,length=861>
##contig=<ID=ACOL01001568,length=861>
##contig=<ID=ACOL01001569,length=861>
##contig=<ID=ACOL01001570,length=860>
##contig=<ID=ACOL01001571,length=860>
##contig=<ID=ACOL01001572,length=860>
##contig=<ID=ACOL01001573,length=858>
##contig=<ID=ACOL01001574,length=858>
##contig=<ID=ACOL01001575,length=858>
##contig=<ID=ACOL01001576,length=858>
##contig=<ID=ACOL01001577,length=858>
##contig=<ID=ACOL01001578,length=857>
##contig=<ID=ACOL01001579,length=857>
##contig=<ID=ACOL01001580,length=857>
##contig=<ID=ACOL01001581,length=857>
##contig=<ID=ACOL01001582,length=857>
##contig=<ID=ACOL01001583,length=856>
##contig=<ID=ACOL01001584,length=856>
##contig=<ID=ACOL01001585,length=856>
##contig=<ID=ACOL01001586,length=855>
##contig=<ID=ACOL01001587,length=855>
##contig=<ID=ACOL01001588,length=855>
##contig=<ID=ACOL01001589,length=854>
##contig=<ID=ACOL01001590,length=854>
##contig=<ID=ACOL01001591,length=853>
##contig=<ID=ACOL01001592,length=853>
##contig=<ID=ACOL01001593,length=853>
##contig=<ID=ACOL01001594,length=852>
##contig=<ID=ACOL01001595,length=852>
##contig=<ID=ACOL01001596,length=851>
##contig=<ID=ACOL01001597,length=851>
##contig=<ID=ACOL01001598,length=850>
##contig=<ID=ACOL01001599,length=850>
##contig=<ID=ACOL01001600,length=850>
##contig=<ID=ACOL01001601,length=850>
##contig=<ID=ACOL01001602,length=850>
##contig=<ID=ACOL01001603,length=850>
##contig=<ID=ACOL01001604,length=850>
##contig=<ID=ACOL01001605,length=849>
##contig=<ID=ACOL01001606,length=849>
##contig=<ID=ACOL01001607,length=849>
##contig=<ID=ACOL01001608,length=848>
##contig=<ID=ACOL01001609,length=848>
##contig=<ID=ACOL01001610,length=848>
##contig=<ID=ACOL01001611,length=847>
##contig=<ID=ACOL01001612,length=847>
##contig=<ID=ACOL01001613,length=847>
##contig=<ID=ACOL01001614,length=847>
##contig=<ID=ACOL01001615,length=847>
##contig=<ID=ACOL01001616,length=847>
##contig=<ID=ACOL01001617,length=846>
##contig=<ID=ACOL01001618,length=846>
##contig=<ID=ACOL01001619,length=846>
##contig=<ID=ACOL01001620,length=846>
##contig=<ID=ACOL01001621,length=845>
##contig=<ID=ACOL01001622,length=845>
##contig=<ID=ACOL01001623,length=845>
##contig=<ID=ACOL01001624,length=845>
##contig=<ID=ACOL01001625,length=845>
##contig=<ID=ACOL01001626,length=845>
##contig=<ID=ACOL01001627,length=844>
##contig=<ID=ACOL01001628,length=844>
##contig=<ID=ACOL01001629,length=844>
##contig=<ID=ACOL01001630,length=844>
##contig=<ID=ACOL01001631,length=844>
##contig=<ID=ACOL01001632,length=843>
##contig=<ID=ACOL01001633,length=843>
##contig=<ID=ACOL01001634,length=843>
##contig=<ID=ACOL01001635,length=842>
##contig=<ID=ACOL01001636,length=842>
##contig=<ID=ACOL01001637,length=842>
##contig=<ID=ACOL01001638,length=841>
##contig=<ID=ACOL01001639,length=841>
##contig=<ID=ACOL01001640,length=841>
##contig=<ID=ACOL01001641,length=841>
##contig=<ID=ACOL01001642,length=840>
##contig=<ID=ACOL01001643,length=840>
##contig=<ID=ACOL01001644,length=840>
##contig=<ID=ACOL01001645,length=840>
##contig=<ID=ACOL01001646,length=840>
##contig=<ID=ACOL01001647,length=840>
##contig=<ID=ACOL01001648,length=840>
##contig=<ID=ACOL01001649,length=839>
##contig=<ID=ACOL01001650,length=839>
##contig=<ID=ACOL01001651,length=839>
##contig=<ID=ACOL01001652,length=839>
##contig=<ID=ACOL01001653,length=838>
##contig=<ID=ACOL01001654,length=838>
##contig=<ID=ACOL01001655,length=838>
##contig=<ID=ACOL01001656,length=838>
##contig=<ID=ACOL01001657,length=836>
##contig=<ID=ACOL01001658,length=835>
##contig=<ID=ACOL01001659,length=835>
##contig=<ID=ACOL01001660,length=835>
##contig=<ID=ACOL01001661,length=835>
##contig=<ID=ACOL01001662,length=835>
##contig=<ID=ACOL01001663,length=834>
##contig=<ID=ACOL01001664,length=833>
##contig=<ID=ACOL01001665,length=833>
##contig=<ID=ACOL01001666,length=833>
##contig=<ID=ACOL01001667,length=833>
##contig=<ID=ACOL01001668,length=833>
##contig=<ID=ACOL01001669,length=833>
##contig=<ID=ACOL01001670,length=832>
##contig=<ID=ACOL01001671,length=832>
##contig=<ID=ACOL01001672,length=832>
##contig=<ID=ACOL01001673,length=831>
##contig=<ID=ACOL01001674,length=830>
##contig=<ID=ACOL01001675,length=830>
##contig=<ID=ACOL01001676,length=830>
##contig=<ID=ACOL01001677,length=830>
##contig=<ID=ACOL01001678,length=829>
##contig=<ID=ACOL01001679,length=829>
##contig=<ID=ACOL01001680,length=828>
##contig=<ID=ACOL01001681,length=828>
##contig=<ID=ACOL01001682,length=828>
##contig=<ID=ACOL01001683,length=827>
##contig=<ID=ACOL01001684,length=827>
##contig=<ID=ACOL01001685,length=827>
##contig=<ID=ACOL01001686,length=827>
##contig=<ID=ACOL01001687,length=827>
##contig=<ID=ACOL01001688,length=826>
##contig=<ID=ACOL01001689,length=826>
##contig=<ID=ACOL01001690,length=826>
##contig=<ID=ACOL01001691,length=826>
##contig=<ID=ACOL01001692,length=825>
##contig=<ID=ACOL01001693,length=825>
##contig=<ID=ACOL01001694,length=824>
##contig=<ID=ACOL01001695,length=824>
##contig=<ID=ACOL01001696,length=824>
##contig=<ID=ACOL01001697,length=822>
##contig=<ID=ACOL01001698,length=822>
##contig=<ID=ACOL01001699,length=821>
##contig=<ID=ACOL01001700,length=820>
##contig=<ID=ACOL01001701,length=820>
##contig=<ID=ACOL01001702,length=819>
##contig=<ID=ACOL01001703,length=819>
##contig=<ID=ACOL01001704,length=818>
##contig=<ID=ACOL01001705,length=818>
##contig=<ID=ACOL01001706,length=817>
##contig=<ID=ACOL01001707,length=817>
##contig=<ID=ACOL01001708,length=817>
##contig=<ID=ACOL01001709,length=817>
##contig=<ID=ACOL01001710,length=816>
##contig=<ID=ACOL01001711,length=816>
##contig=<ID=ACOL01001712,length=816>
##contig=<ID=ACOL01001713,length=816>
##contig=<ID=ACOL01001714,length=816>
##contig=<ID=ACOL01001715,length=816>
##contig=<ID=ACOL01001716,length=815>
##contig=<ID=ACOL01001717,length=815>
##contig=<ID=ACOL01001718,length=815>
##contig=<ID=ACOL01001719,length=815>
##contig=<ID=ACOL01001720,length=814>
##contig=<ID=ACOL01001721,length=814>
##contig=<ID=ACOL01001722,length=814>
##contig=<ID=ACOL01001723,length=814>
##contig=<ID=ACOL01001724,length=814>
##contig=<ID=ACOL01001725,length=813>
##contig=<ID=ACOL01001726,length=813>
##contig=<ID=ACOL01001727,length=813>
##contig=<ID=ACOL01001728,length=813>
##contig=<ID=ACOL01001729,length=812>
##contig=<ID=ACOL01001730,length=812>
##contig=<ID=ACOL01001731,length=812>
##contig=<ID=ACOL01001732,length=811>
##contig=<ID=ACOL01001733,length=810>
##contig=<ID=ACOL01001734,length=810>
##contig=<ID=ACOL01001735,length=810>
##contig=<ID=ACOL01001736,length=810>
##contig=<ID=ACOL01001737,length=810>
##contig=<ID=ACOL01001738,length=809>
##contig=<ID=ACOL01001739,length=809>
##contig=<ID=ACOL01001740,length=809>
##contig=<ID=ACOL01001741,length=808>
##contig=<ID=ACOL01001742,length=808>
##contig=<ID=ACOL01001743,length=807>
##contig=<ID=ACOL01001744,length=807>
##contig=<ID=ACOL01001745,length=807>
##contig=<ID=ACOL01001746,length=807>
##contig=<ID=ACOL01001747,length=807>
##contig=<ID=ACOL01001748,length=807>
##contig=<ID=ACOL01001749,length=806>
##contig=<ID=ACOL01001750,length=806>
##contig=<ID=ACOL01001751,length=805>
##contig=<ID=ACOL01001752,length=805>
##contig=<ID=ACOL01001753,length=805>
##contig=<ID=ACOL01001754,length=805>
##contig=<ID=ACOL01001755,length=804>
##contig=<ID=ACOL01001756,length=804>
##contig=<ID=ACOL01001757,length=804>
##contig=<ID=ACOL01001758,length=804>
##contig=<ID=ACOL01001759,length=803>
##contig=<ID=ACOL01001760,length=803>
##contig=<ID=ACOL01001761,length=803>
##contig=<ID=ACOL01001762,length=803>
##contig=<ID=ACOL01001763,length=803>
##contig=<ID=ACOL01001764,length=803>
##contig=<ID=ACOL01001765,length=803>
##contig=<ID=ACOL01001766,length=803>
##contig=<ID=ACOL01001767,length=802>
##contig=<ID=ACOL01001768,length=802>
##contig=<ID=ACOL01001769,length=801>
##contig=<ID=ACOL01001770,length=801>
##contig=<ID=ACOL01001771,length=800>
##contig=<ID=ACOL01001772,length=800>
##contig=<ID=ACOL01001773,length=800>
##contig=<ID=ACOL01001774,length=800>
##contig=<ID=ACOL01001775,length=800>
##contig=<ID=ACOL01001776,length=800>
##contig=<ID=ACOL01001777,length=799>
##contig=<ID=ACOL01001778,length=799>
##contig=<ID=ACOL01001779,length=799>
##contig=<ID=ACOL01001780,length=798>
##contig=<ID=ACOL01001781,length=797>
##contig=<ID=ACOL01001782,length=797>
##contig=<ID=ACOL01001783,length=797>
##contig=<ID=ACOL01001784,length=796>
##contig=<ID=ACOL01001785,length=796>
##contig=<ID=ACOL01001786,length=796>
##contig=<ID=ACOL01001787,length=795>
##contig=<ID=ACOL01001788,length=795>
##contig=<ID=ACOL01001789,length=795>
##contig=<ID=ACOL01001790,length=794>
##contig=<ID=ACOL01001791,length=794>
##contig=<ID=ACOL01001792,length=794>
##contig=<ID=ACOL01001793,length=794>
##contig=<ID=ACOL01001794,length=794>
##contig=<ID=ACOL01001795,length=793>
##contig=<ID=ACOL01001796,length=793>
##contig=<ID=ACOL01001797,length=793>
##contig=<ID=ACOL01001798,length=792>
##contig=<ID=ACOL01001799,length=792>
##contig=<ID=ACOL01001800,length=792>
##contig=<ID=ACOL01001801,length=792>
##contig=<ID=ACOL01001802,length=792>
##contig=<ID=ACOL01001803,length=792>
##contig=<ID=ACOL01001804,length=791>
##contig=<ID=ACOL01001805,length=791>
##contig=<ID=ACOL01001806,length=791>
##contig=<ID=ACOL01001807,length=790>
##contig=<ID=ACOL01001808,length=790>
##contig=<ID=ACOL01001809,length=790>
##contig=<ID=ACOL01001810,length=790>
##contig=<ID=ACOL01001811,length=789>
##contig=<ID=ACOL01001812,length=788>
##contig=<ID=ACOL01001813,length=788>
##contig=<ID=ACOL01001814,length=788>
##contig=<ID=ACOL01001815,length=788>
##contig=<ID=ACOL01001816,length=788>
##contig=<ID=ACOL01001817,length=788>
##contig=<ID=ACOL01001818,length=787>
##contig=<ID=ACOL01001819,length=787>
##contig=<ID=ACOL01001820,length=787>
##contig=<ID=ACOL01001821,length=787>
##contig=<ID=ACOL01001822,length=786>
##contig=<ID=ACOL01001823,length=786>
##contig=<ID=ACOL01001824,length=786>
##contig=<ID=ACOL01001825,length=786>
##contig=<ID=ACOL01001826,length=786>
##contig=<ID=ACOL01001827,length=785>
##contig=<ID=ACOL01001828,length=785>
##contig=<ID=ACOL01001829,length=785>
##contig=<ID=ACOL01001830,length=785>
##contig=<ID=ACOL01001831,length=784>
##contig=<ID=ACOL01001832,length=784>
##contig=<ID=ACOL01001833,length=784>
##contig=<ID=ACOL01001834,length=784>
##contig=<ID=ACOL01001835,length=783>
##contig=<ID=ACOL01001836,length=783>
##contig=<ID=ACOL01001837,length=783>
##contig=<ID=ACOL01001838,length=783>
##contig=<ID=ACOL01001839,length=783>
##contig=<ID=ACOL01001840,length=782>
##contig=<ID=ACOL01001841,length=782>
##contig=<ID=ACOL01001842,length=782>
##contig=<ID=ACOL01001843,length=782>
##contig=<ID=ACOL01001844,length=782>
##contig=<ID=ACOL01001845,length=782>
##contig=<ID=ACOL01001846,length=782>
##contig=<ID=ACOL01001847,length=781>
##contig=<ID=ACOL01001848,length=781>
##contig=<ID=ACOL01001849,length=781>
##contig=<ID=ACOL01001850,length=781>
##contig=<ID=ACOL01001851,length=781>
##contig=<ID=ACOL01001852,length=781>
##contig=<ID=ACOL01001853,length=780>
##contig=<ID=ACOL01001854,length=780>
##contig=<ID=ACOL01001855,length=780>
##contig=<ID=ACOL01001856,length=780>
##contig=<ID=ACOL01001857,length=780>
##contig=<ID=ACOL01001858,length=780>
##contig=<ID=ACOL01001859,length=780>
##contig=<ID=ACOL01001860,length=780>
##contig=<ID=ACOL01001861,length=779>
##contig=<ID=ACOL01001862,length=779>
##contig=<ID=ACOL01001863,length=779>
##contig=<ID=ACOL01001864,length=778>
##contig=<ID=ACOL01001865,length=778>
##contig=<ID=ACOL01001866,length=778>
##contig=<ID=ACOL01001867,length=778>
##contig=<ID=ACOL01001868,length=777>
##contig=<ID=ACOL01001869,length=777>
##contig=<ID=ACOL01001870,length=777>
##contig=<ID=ACOL01001871,length=776>
##contig=<ID=ACOL01001872,length=776>
##contig=<ID=ACOL01001873,length=776>
##contig=<ID=ACOL01001874,length=776>
##contig=<ID=ACOL01001875,length=776>
##contig=<ID=ACOL01001876,length=776>
##contig=<ID=ACOL01001877,length=775>
##contig=<ID=ACOL01001878,length=775>
##contig=<ID=ACOL01001879,length=775>
##contig=<ID=ACOL01001880,length=775>
##contig=<ID=ACOL01001881,length=775>
##contig=<ID=ACOL01001882,length=774>
##contig=<ID=ACOL01001883,length=774>
##contig=<ID=ACOL01001884,length=774>
##contig=<ID=ACOL01001885,length=774>
##contig=<ID=ACOL01001886,length=774>
##contig=<ID=ACOL01001887,length=773>
##contig=<ID=ACOL01001888,length=773>
##contig=<ID=ACOL01001889,length=773>
##contig=<ID=ACOL01001890,length=773>
##contig=<ID=ACOL01001891,length=773>
##contig=<ID=ACOL01001892,length=773>
##contig=<ID=ACOL01001893,length=773>
##contig=<ID=ACOL01001894,length=772>
##contig=<ID=ACOL01001895,length=772>
##contig=<ID=ACOL01001896,length=772>
##contig=<ID=ACOL01001897,length=772>
##contig=<ID=ACOL01001898,length=771>
##contig=<ID=ACOL01001899,length=771>
##contig=<ID=ACOL01001900,length=771>
##contig=<ID=ACOL01001901,length=771>
##contig=<ID=ACOL01001902,length=771>
##contig=<ID=ACOL01001903,length=770>
##contig=<ID=ACOL01001904,length=770>
##contig=<ID=ACOL01001905,length=770>
##contig=<ID=ACOL01001906,length=769>
##contig=<ID=ACOL01001907,length=769>
##contig=<ID=ACOL01001908,length=769>
##contig=<ID=ACOL01001909,length=768>
##contig=<ID=ACOL01001910,length=768>
##contig=<ID=ACOL01001911,length=768>
##contig=<ID=ACOL01001912,length=767>
##contig=<ID=ACOL01001913,length=767>
##contig=<ID=ACOL01001914,length=767>
##contig=<ID=ACOL01001915,length=767>
##contig=<ID=ACOL01001916,length=766>
##contig=<ID=ACOL01001917,length=766>
##contig=<ID=ACOL01001918,length=765>
##contig=<ID=ACOL01001919,length=765>
##contig=<ID=ACOL01001920,length=765>
##contig=<ID=ACOL01001921,length=765>
##contig=<ID=ACOL01001922,length=765>
##contig=<ID=ACOL01001923,length=765>
##contig=<ID=ACOL01001924,length=764>
##contig=<ID=ACOL01001925,length=764>
##contig=<ID=ACOL01001926,length=764>
##contig=<ID=ACOL01001927,length=764>
##contig=<ID=ACOL01001928,length=764>
##contig=<ID=ACOL01001929,length=763>
##contig=<ID=ACOL01001930,length=763>
##contig=<ID=ACOL01001931,length=763>
##contig=<ID=ACOL01001932,length=763>
##contig=<ID=ACOL01001933,length=763>
##contig=<ID=ACOL01001934,length=763>
##contig=<ID=ACOL01001935,length=762>
##contig=<ID=ACOL01001936,length=762>
##contig=<ID=ACOL01001937,length=762>
##contig=<ID=ACOL01001938,length=762>
##contig=<ID=ACOL01001939,length=762>
##contig=<ID=ACOL01001940,length=761>
##contig=<ID=ACOL01001941,length=761>
##contig=<ID=ACOL01001942,length=761>
##contig=<ID=ACOL01001943,length=761>
##contig=<ID=ACOL01001944,length=760>
##contig=<ID=ACOL01001945,length=760>
##contig=<ID=ACOL01001946,length=760>
##contig=<ID=ACOL01001947,length=760>
##contig=<ID=ACOL01001948,length=760>
##contig=<ID=ACOL01001949,length=760>
##contig=<ID=ACOL01001950,length=759>
##contig=<ID=ACOL01001951,length=759>
##contig=<ID=ACOL01001952,length=759>
##contig=<ID=ACOL01001953,length=759>
##contig=<ID=ACOL01001954,length=758>
##contig=<ID=ACOL01001955,length=758>
##contig=<ID=ACOL01001956,length=758>
##contig=<ID=ACOL01001957,length=758>
##contig=<ID=ACOL01001958,length=758>
##contig=<ID=ACOL01001959,length=757>
##contig=<ID=ACOL01001960,length=757>
##contig=<ID=ACOL01001961,length=757>
##contig=<ID=ACOL01001962,length=755>
##contig=<ID=ACOL01001963,length=755>
##contig=<ID=ACOL01001964,length=755>
##contig=<ID=ACOL01001965,length=755>
##contig=<ID=ACOL01001966,length=754>
##contig=<ID=ACOL01001967,length=754>
##contig=<ID=ACOL01001968,length=754>
##contig=<ID=ACOL01001969,length=754>
##contig=<ID=ACOL01001970,length=754>
##contig=<ID=ACOL01001971,length=754>
##contig=<ID=ACOL01001972,length=754>
##contig=<ID=ACOL01001973,length=754>
##contig=<ID=ACOL01001974,length=753>
##contig=<ID=ACOL01001975,length=753>
##contig=<ID=ACOL01001976,length=753>
##contig=<ID=ACOL01001977,length=752>
##contig=<ID=ACOL01001978,length=752>
##contig=<ID=ACOL01001979,length=752>
##contig=<ID=ACOL01001980,length=752>
##contig=<ID=ACOL01001981,length=752>
##contig=<ID=ACOL01001982,length=751>
##contig=<ID=ACOL01001983,length=751>
##contig=<ID=ACOL01001984,length=751>
##contig=<ID=ACOL01001985,length=751>
##contig=<ID=ACOL01001986,length=751>
##contig=<ID=ACOL01001987,length=750>
##contig=<ID=ACOL01001988,length=750>
##contig=<ID=ACOL01001989,length=750>
##contig=<ID=ACOL01001990,length=750>
##contig=<ID=ACOL01001991,length=750>
##contig=<ID=ACOL01001992,length=750>
##contig=<ID=ACOL01001993,length=750>
##contig=<ID=ACOL01001994,length=750>
##contig=<ID=ACOL01001995,length=750>
##contig=<ID=ACOL01001996,length=749>
##contig=<ID=ACOL01001997,length=749>
##contig=<ID=ACOL01001998,length=749>
##contig=<ID=ACOL01001999,length=749>
##contig=<ID=ACOL01002000,length=749>
##contig=<ID=ACOL01002001,length=748>
##contig=<ID=ACOL01002002,length=748>
##contig=<ID=ACOL01002003,length=748>
##contig=<ID=ACOL01002004,length=748>
##contig=<ID=ACOL01002005,length=747>
##contig=<ID=ACOL01002006,length=747>
##contig=<ID=ACOL01002007,length=747>
##contig=<ID=ACOL01002008,length=747>
##contig=<ID=ACOL01002009,length=747>
##contig=<ID=ACOL01002010,length=746>
##contig=<ID=ACOL01002011,length=746>
##contig=<ID=ACOL01002012,length=746>
##contig=<ID=ACOL01002013,length=746>
##contig=<ID=ACOL01002014,length=745>
##contig=<ID=ACOL01002015,length=745>
##contig=<ID=ACOL01002016,length=745>
##contig=<ID=ACOL01002017,length=745>
##contig=<ID=ACOL01002018,length=745>
##contig=<ID=ACOL01002019,length=745>
##contig=<ID=ACOL01002020,length=745>
##contig=<ID=ACOL01002021,length=745>
##contig=<ID=ACOL01002022,length=744>
##contig=<ID=ACOL01002023,length=744>
##contig=<ID=ACOL01002024,length=744>
##contig=<ID=ACOL01002025,length=744>
##contig=<ID=ACOL01002026,length=744>
##contig=<ID=ACOL01002027,length=744>
##contig=<ID=ACOL01002028,length=744>
##contig=<ID=ACOL01002029,length=743>
##contig=<ID=ACOL01002030,length=743>
##contig=<ID=ACOL01002031,length=743>
##contig=<ID=ACOL01002032,length=743>
##contig=<ID=ACOL01002033,length=743>
##contig=<ID=ACOL01002034,length=743>
##contig=<ID=ACOL01002035,length=743>
##contig=<ID=ACOL01002036,length=743>
##contig=<ID=ACOL01002037,length=743>
##contig=<ID=ACOL01002038,length=743>
##contig=<ID=ACOL01002039,length=742>
##contig=<ID=ACOL01002040,length=742>
##contig=<ID=ACOL01002041,length=742>
##contig=<ID=ACOL01002042,length=742>
##contig=<ID=ACOL01002043,length=742>
##contig=<ID=ACOL01002044,length=742>
##contig=<ID=ACOL01002045,length=741>
##contig=<ID=ACOL01002046,length=741>
##contig=<ID=ACOL01002047,length=741>
##contig=<ID=ACOL01002048,length=741>
##contig=<ID=ACOL01002049,length=741>
##contig=<ID=ACOL01002050,length=741>
##contig=<ID=ACOL01002051,length=740>
##contig=<ID=ACOL01002052,length=740>
##contig=<ID=ACOL01002053,length=740>
##contig=<ID=ACOL01002054,length=740>
##contig=<ID=ACOL01002055,length=740>
##contig=<ID=ACOL01002056,length=739>
##contig=<ID=ACOL01002057,length=739>
##contig=<ID=ACOL01002058,length=739>
##contig=<ID=ACOL01002059,length=739>
##contig=<ID=ACOL01002060,length=739>
##contig=<ID=ACOL01002061,length=739>
##contig=<ID=ACOL01002062,length=739>
##contig=<ID=ACOL01002063,length=738>
##contig=<ID=ACOL01002064,length=738>
##contig=<ID=ACOL01002065,length=738>
##contig=<ID=ACOL01002066,length=738>
##contig=<ID=ACOL01002067,length=738>
##contig=<ID=ACOL01002068,length=738>
##contig=<ID=ACOL01002069,length=738>
##contig=<ID=ACOL01002070,length=737>
##contig=<ID=ACOL01002071,length=737>
##contig=<ID=ACOL01002072,length=737>
##contig=<ID=ACOL01002073,length=737>
##contig=<ID=ACOL01002074,length=737>
##contig=<ID=ACOL01002075,length=737>
##contig=<ID=ACOL01002076,length=737>
##contig=<ID=ACOL01002077,length=737>
##contig=<ID=ACOL01002078,length=737>
##contig=<ID=ACOL01002079,length=737>
##contig=<ID=ACOL01002080,length=736>
##contig=<ID=ACOL01002081,length=736>
##contig=<ID=ACOL01002082,length=736>
##contig=<ID=ACOL01002083,length=736>
##contig=<ID=ACOL01002084,length=736>
##contig=<ID=ACOL01002085,length=735>
##contig=<ID=ACOL01002086,length=735>
##contig=<ID=ACOL01002087,length=735>
##contig=<ID=ACOL01002088,length=735>
##contig=<ID=ACOL01002089,length=734>
##contig=<ID=ACOL01002090,length=734>
##contig=<ID=ACOL01002091,length=734>
##contig=<ID=ACOL01002092,length=734>
##contig=<ID=ACOL01002093,length=734>
##contig=<ID=ACOL01002094,length=733>
##contig=<ID=ACOL01002095,length=733>
##contig=<ID=ACOL01002096,length=732>
##contig=<ID=ACOL01002097,length=732>
##contig=<ID=ACOL01002098,length=731>
##contig=<ID=ACOL01002099,length=731>
##contig=<ID=ACOL01002100,length=731>
##contig=<ID=ACOL01002101,length=731>
##contig=<ID=ACOL01002102,length=730>
##contig=<ID=ACOL01002103,length=730>
##contig=<ID=ACOL01002104,length=730>
##contig=<ID=ACOL01002105,length=729>
##contig=<ID=ACOL01002106,length=729>
##contig=<ID=ACOL01002107,length=729>
##contig=<ID=ACOL01002108,length=729>
##contig=<ID=ACOL01002109,length=729>
##contig=<ID=ACOL01002110,length=729>
##contig=<ID=ACOL01002111,length=729>
##contig=<ID=ACOL01002112,length=729>
##contig=<ID=ACOL01002113,length=729>
##contig=<ID=ACOL01002114,length=728>
##contig=<ID=ACOL01002115,length=728>
##contig=<ID=ACOL01002116,length=728>
##contig=<ID=ACOL01002117,length=728>
##contig=<ID=ACOL01002118,length=728>
##contig=<ID=ACOL01002119,length=728>
##contig=<ID=ACOL01002120,length=728>
##contig=<ID=ACOL01002121,length=728>
##contig=<ID=ACOL01002122,length=727>
##contig=<ID=ACOL01002123,length=727>
##contig=<ID=ACOL01002124,length=727>
##contig=<ID=ACOL01002125,length=727>
##contig=<ID=ACOL01002126,length=726>
##contig=<ID=ACOL01002127,length=726>
##contig=<ID=ACOL01002128,length=726>
##contig=<ID=ACOL01002129,length=726>
##contig=<ID=ACOL01002130,length=726>
##contig=<ID=ACOL01002131,length=726>
##contig=<ID=ACOL01002132,length=725>
##contig=<ID=ACOL01002133,length=725>
##contig=<ID=ACOL01002134,length=725>
##contig=<ID=ACOL01002135,length=725>
##contig=<ID=ACOL01002136,length=725>
##contig=<ID=ACOL01002137,length=725>
##contig=<ID=ACOL01002138,length=724>
##contig=<ID=ACOL01002139,length=724>
##contig=<ID=ACOL01002140,length=724>
##contig=<ID=ACOL01002141,length=724>
##contig=<ID=ACOL01002142,length=724>
##contig=<ID=ACOL01002143,length=724>
##contig=<ID=ACOL01002144,length=724>
##contig=<ID=ACOL01002145,length=724>
##contig=<ID=ACOL01002146,length=724>
##contig=<ID=ACOL01002147,length=723>
##contig=<ID=ACOL01002148,length=723>
##contig=<ID=ACOL01002149,length=723>
##contig=<ID=ACOL01002150,length=723>
##contig=<ID=ACOL01002151,length=722>
##contig=<ID=ACOL01002152,length=722>
##contig=<ID=ACOL01002153,length=722>
##contig=<ID=ACOL01002154,length=722>
##contig=<ID=ACOL01002155,length=722>
##contig=<ID=ACOL01002156,length=721>
##contig=<ID=ACOL01002157,length=721>
##contig=<ID=ACOL01002158,length=720>
##contig=<ID=ACOL01002159,length=720>
##contig=<ID=ACOL01002160,length=719>
##contig=<ID=ACOL01002161,length=719>
##contig=<ID=ACOL01002162,length=719>
##contig=<ID=ACOL01002163,length=719>
##contig=<ID=ACOL01002164,length=719>
##contig=<ID=ACOL01002165,length=718>
##contig=<ID=ACOL01002166,length=718>
##contig=<ID=ACOL01002167,length=718>
##contig=<ID=ACOL01002168,length=718>
##contig=<ID=ACOL01002169,length=718>
##contig=<ID=ACOL01002170,length=718>
##contig=<ID=ACOL01002171,length=718>
##contig=<ID=ACOL01002172,length=718>
##contig=<ID=ACOL01002173,length=718>
##contig=<ID=ACOL01002174,length=718>
##contig=<ID=ACOL01002175,length=717>
##contig=<ID=ACOL01002176,length=717>
##contig=<ID=ACOL01002177,length=717>
##contig=<ID=ACOL01002178,length=717>
##contig=<ID=ACOL01002179,length=716>
##contig=<ID=ACOL01002180,length=716>
##contig=<ID=ACOL01002181,length=716>
##contig=<ID=ACOL01002182,length=716>
##contig=<ID=ACOL01002183,length=716>
##contig=<ID=ACOL01002184,length=716>
##contig=<ID=ACOL01002185,length=716>
##contig=<ID=ACOL01002186,length=716>
##contig=<ID=ACOL01002187,length=716>
##contig=<ID=ACOL01002188,length=715>
##contig=<ID=ACOL01002189,length=715>
##contig=<ID=ACOL01002190,length=715>
##contig=<ID=ACOL01002191,length=715>
##contig=<ID=ACOL01002192,length=715>
##contig=<ID=ACOL01002193,length=715>
##contig=<ID=ACOL01002194,length=714>
##contig=<ID=ACOL01002195,length=714>
##contig=<ID=ACOL01002196,length=714>
##contig=<ID=ACOL01002197,length=714>
##contig=<ID=ACOL01002198,length=714>
##contig=<ID=ACOL01002199,length=714>
##contig=<ID=ACOL01002200,length=714>
##contig=<ID=ACOL01002201,length=714>
##contig=<ID=ACOL01002202,length=714>
##contig=<ID=ACOL01002203,length=713>
##contig=<ID=ACOL01002204,length=713>
##contig=<ID=ACOL01002205,length=713>
##contig=<ID=ACOL01002206,length=713>
##contig=<ID=ACOL01002207,length=713>
##contig=<ID=ACOL01002208,length=712>
##contig=<ID=ACOL01002209,length=712>
##contig=<ID=ACOL01002210,length=712>
##contig=<ID=ACOL01002211,length=712>
##contig=<ID=ACOL01002212,length=712>
##contig=<ID=ACOL01002213,length=712>
##contig=<ID=ACOL01002214,length=712>
##contig=<ID=ACOL01002215,length=712>
##contig=<ID=ACOL01002216,length=712>
##contig=<ID=ACOL01002217,length=711>
##contig=<ID=ACOL01002218,length=711>
##contig=<ID=ACOL01002219,length=711>
##contig=<ID=ACOL01002220,length=711>
##contig=<ID=ACOL01002221,length=711>
##contig=<ID=ACOL01002222,length=711>
##contig=<ID=ACOL01002223,length=711>
##contig=<ID=ACOL01002224,length=710>
##contig=<ID=ACOL01002225,length=710>
##contig=<ID=ACOL01002226,length=710>
##contig=<ID=ACOL01002227,length=710>
##contig=<ID=ACOL01002228,length=710>
##contig=<ID=ACOL01002229,length=710>
##contig=<ID=ACOL01002230,length=710>
##contig=<ID=ACOL01002231,length=709>
##contig=<ID=ACOL01002232,length=709>
##contig=<ID=ACOL01002233,length=709>
##contig=<ID=ACOL01002234,length=709>
##contig=<ID=ACOL01002235,length=709>
##contig=<ID=ACOL01002236,length=709>
##contig=<ID=ACOL01002237,length=708>
##contig=<ID=ACOL01002238,length=708>
##contig=<ID=ACOL01002239,length=708>
##contig=<ID=ACOL01002240,length=708>
##contig=<ID=ACOL01002241,length=708>
##contig=<ID=ACOL01002242,length=708>
##contig=<ID=ACOL01002243,length=708>
##contig=<ID=ACOL01002244,length=707>
##contig=<ID=ACOL01002245,length=707>
##contig=<ID=ACOL01002246,length=707>
##contig=<ID=ACOL01002247,length=707>
##contig=<ID=ACOL01002248,length=706>
##contig=<ID=ACOL01002249,length=706>
##contig=<ID=ACOL01002250,length=706>
##contig=<ID=ACOL01002251,length=706>
##contig=<ID=ACOL01002252,length=706>
##contig=<ID=ACOL01002253,length=706>
##contig=<ID=ACOL01002254,length=706>
##contig=<ID=ACOL01002255,length=705>
##contig=<ID=ACOL01002256,length=705>
##contig=<ID=ACOL01002257,length=705>
##contig=<ID=ACOL01002258,length=705>
##contig=<ID=ACOL01002259,length=705>
##contig=<ID=ACOL01002260,length=705>
##contig=<ID=ACOL01002261,length=705>
##contig=<ID=ACOL01002262,length=705>
##contig=<ID=ACOL01002263,length=705>
##contig=<ID=ACOL01002264,length=705>
##contig=<ID=ACOL01002265,length=704>
##contig=<ID=ACOL01002266,length=704>
##contig=<ID=ACOL01002267,length=703>
##contig=<ID=ACOL01002268,length=703>
##contig=<ID=ACOL01002269,length=703>
##contig=<ID=ACOL01002270,length=703>
##contig=<ID=ACOL01002271,length=703>
##contig=<ID=ACOL01002272,length=703>
##contig=<ID=ACOL01002273,length=703>
##contig=<ID=ACOL01002274,length=703>
##contig=<ID=ACOL01002275,length=703>
##contig=<ID=ACOL01002276,length=703>
##contig=<ID=ACOL01002277,length=703>
##contig=<ID=ACOL01002278,length=702>
##contig=<ID=ACOL01002279,length=702>
##contig=<ID=ACOL01002280,length=702>
##contig=<ID=ACOL01002281,length=702>
##contig=<ID=ACOL01002282,length=702>
##contig=<ID=ACOL01002283,length=701>
##contig=<ID=ACOL01002284,length=701>
##contig=<ID=ACOL01002285,length=701>
##contig=<ID=ACOL01002286,length=701>
##contig=<ID=ACOL01002287,length=701>
##contig=<ID=ACOL01002288,length=701>
##contig=<ID=ACOL01002289,length=701>
##contig=<ID=ACOL01002290,length=701>
##contig=<ID=ACOL01002291,length=701>
##contig=<ID=ACOL01002292,length=701>
##contig=<ID=ACOL01002293,length=700>
##contig=<ID=ACOL01002294,length=700>
##contig=<ID=ACOL01002295,length=700>
##contig=<ID=ACOL01002296,length=700>
##contig=<ID=ACOL01002297,length=700>
##contig=<ID=ACOL01002298,length=700>
##contig=<ID=ACOL01002299,length=699>
##contig=<ID=ACOL01002300,length=699>
##contig=<ID=ACOL01002301,length=699>
##contig=<ID=ACOL01002302,length=699>
##contig=<ID=ACOL01002303,length=699>
##contig=<ID=ACOL01002304,length=699>
##contig=<ID=ACOL01002305,length=699>
##contig=<ID=ACOL01002306,length=699>
##contig=<ID=ACOL01002307,length=699>
##contig=<ID=ACOL01002308,length=698>
##contig=<ID=ACOL01002309,length=698>
##contig=<ID=ACOL01002310,length=698>
##contig=<ID=ACOL01002311,length=698>
##contig=<ID=ACOL01002312,length=698>
##contig=<ID=ACOL01002313,length=698>
##contig=<ID=ACOL01002314,length=698>
##contig=<ID=ACOL01002315,length=698>
##contig=<ID=ACOL01002316,length=698>
##contig=<ID=ACOL01002317,length=698>
##contig=<ID=ACOL01002318,length=698>
##contig=<ID=ACOL01002319,length=697>
##contig=<ID=ACOL01002320,length=697>
##contig=<ID=ACOL01002321,length=697>
##contig=<ID=ACOL01002322,length=697>
##contig=<ID=ACOL01002323,length=697>
##contig=<ID=ACOL01002324,length=697>
##contig=<ID=ACOL01002325,length=697>
##contig=<ID=ACOL01002326,length=697>
##contig=<ID=ACOL01002327,length=697>
##contig=<ID=ACOL01002328,length=696>
##contig=<ID=ACOL01002329,length=696>
##contig=<ID=ACOL01002330,length=696>
##contig=<ID=ACOL01002331,length=696>
##contig=<ID=ACOL01002332,length=696>
##contig=<ID=ACOL01002333,length=696>
##contig=<ID=ACOL01002334,length=696>
##contig=<ID=ACOL01002335,length=696>
##contig=<ID=ACOL01002336,length=696>
##contig=<ID=ACOL01002337,length=695>
##contig=<ID=ACOL01002338,length=695>
##contig=<ID=ACOL01002339,length=695>
##contig=<ID=ACOL01002340,length=695>
##contig=<ID=ACOL01002341,length=695>
##contig=<ID=ACOL01002342,length=695>
##contig=<ID=ACOL01002343,length=695>
##contig=<ID=ACOL01002344,length=695>
##contig=<ID=ACOL01002345,length=695>
##contig=<ID=ACOL01002346,length=695>
##contig=<ID=ACOL01002347,length=695>
##contig=<ID=ACOL01002348,length=695>
##contig=<ID=ACOL01002349,length=694>
##contig=<ID=ACOL01002350,length=694>
##contig=<ID=ACOL01002351,length=694>
##contig=<ID=ACOL01002352,length=694>
##contig=<ID=ACOL01002353,length=694>
##contig=<ID=ACOL01002354,length=694>
##contig=<ID=ACOL01002355,length=694>
##contig=<ID=ACOL01002356,length=694>
##contig=<ID=ACOL01002357,length=694>
##contig=<ID=ACOL01002358,length=694>
##contig=<ID=ACOL01002359,length=694>
##contig=<ID=ACOL01002360,length=693>
##contig=<ID=ACOL01002361,length=693>
##contig=<ID=ACOL01002362,length=693>
##contig=<ID=ACOL01002363,length=692>
##contig=<ID=ACOL01002364,length=692>
##contig=<ID=ACOL01002365,length=692>
##contig=<ID=ACOL01002366,length=692>
##contig=<ID=ACOL01002367,length=691>
##contig=<ID=ACOL01002368,length=691>
##contig=<ID=ACOL01002369,length=691>
##contig=<ID=ACOL01002370,length=691>
##contig=<ID=ACOL01002371,length=691>
##contig=<ID=ACOL01002372,length=691>
##contig=<ID=ACOL01002373,length=691>
##contig=<ID=ACOL01002374,length=691>
##contig=<ID=ACOL01002375,length=691>
##contig=<ID=ACOL01002376,length=691>
##contig=<ID=ACOL01002377,length=691>
##contig=<ID=ACOL01002378,length=691>
##contig=<ID=ACOL01002379,length=690>
##contig=<ID=ACOL01002380,length=690>
##contig=<ID=ACOL01002381,length=690>
##contig=<ID=ACOL01002382,length=690>
##contig=<ID=ACOL01002383,length=690>
##contig=<ID=ACOL01002384,length=690>
##contig=<ID=ACOL01002385,length=690>
##contig=<ID=ACOL01002386,length=690>
##contig=<ID=ACOL01002387,length=690>
##contig=<ID=ACOL01002388,length=690>
##contig=<ID=ACOL01002389,length=690>
##contig=<ID=ACOL01002390,length=690>
##contig=<ID=ACOL01002391,length=689>
##contig=<ID=ACOL01002392,length=689>
##contig=<ID=ACOL01002393,length=689>
##contig=<ID=ACOL01002394,length=688>
##contig=<ID=ACOL01002395,length=688>
##contig=<ID=ACOL01002396,length=688>
##contig=<ID=ACOL01002397,length=688>
##contig=<ID=ACOL01002398,length=688>
##contig=<ID=ACOL01002399,length=688>
##contig=<ID=ACOL01002400,length=688>
##contig=<ID=ACOL01002401,length=687>
##contig=<ID=ACOL01002402,length=687>
##contig=<ID=ACOL01002403,length=687>
##contig=<ID=ACOL01002404,length=687>
##contig=<ID=ACOL01002405,length=687>
##contig=<ID=ACOL01002406,length=687>
##contig=<ID=ACOL01002407,length=686>
##contig=<ID=ACOL01002408,length=686>
##contig=<ID=ACOL01002409,length=686>
##contig=<ID=ACOL01002410,length=686>
##contig=<ID=ACOL01002411,length=686>
##contig=<ID=ACOL01002412,length=686>
##contig=<ID=ACOL01002413,length=686>
##contig=<ID=ACOL01002414,length=686>
##contig=<ID=ACOL01002415,length=686>
##contig=<ID=ACOL01002416,length=686>
##contig=<ID=ACOL01002417,length=686>
##contig=<ID=ACOL01002418,length=685>
##contig=<ID=ACOL01002419,length=685>
##contig=<ID=ACOL01002420,length=685>
##contig=<ID=ACOL01002421,length=685>
##contig=<ID=ACOL01002422,length=685>
##contig=<ID=ACOL01002423,length=684>
##contig=<ID=ACOL01002424,length=684>
##contig=<ID=ACOL01002425,length=684>
##contig=<ID=ACOL01002426,length=684>
##contig=<ID=ACOL01002427,length=684>
##contig=<ID=ACOL01002428,length=684>
##contig=<ID=ACOL01002429,length=684>
##contig=<ID=ACOL01002430,length=683>
##contig=<ID=ACOL01002431,length=683>
##contig=<ID=ACOL01002432,length=683>
##contig=<ID=ACOL01002433,length=683>
##contig=<ID=ACOL01002434,length=683>
##contig=<ID=ACOL01002435,length=683>
##contig=<ID=ACOL01002436,length=683>
##contig=<ID=ACOL01002437,length=683>
##contig=<ID=ACOL01002438,length=682>
##contig=<ID=ACOL01002439,length=682>
##contig=<ID=ACOL01002440,length=682>
##contig=<ID=ACOL01002441,length=682>
##contig=<ID=ACOL01002442,length=682>
##contig=<ID=ACOL01002443,length=682>
##contig=<ID=ACOL01002444,length=681>
##contig=<ID=ACOL01002445,length=681>
##contig=<ID=ACOL01002446,length=681>
##contig=<ID=ACOL01002447,length=681>
##contig=<ID=ACOL01002448,length=681>
##contig=<ID=ACOL01002449,length=681>
##contig=<ID=ACOL01002450,length=681>
##contig=<ID=ACOL01002451,length=681>
##contig=<ID=ACOL01002452,length=681>
##contig=<ID=ACOL01002453,length=681>
##contig=<ID=ACOL01002454,length=681>
##contig=<ID=ACOL01002455,length=680>
##contig=<ID=ACOL01002456,length=680>
##contig=<ID=ACOL01002457,length=680>
##contig=<ID=ACOL01002458,length=679>
##contig=<ID=ACOL01002459,length=679>
##contig=<ID=ACOL01002460,length=679>
##contig=<ID=ACOL01002461,length=679>
##contig=<ID=ACOL01002462,length=679>
##contig=<ID=ACOL01002463,length=679>
##contig=<ID=ACOL01002464,length=678>
##contig=<ID=ACOL01002465,length=678>
##contig=<ID=ACOL01002466,length=678>
##contig=<ID=ACOL01002467,length=678>
##contig=<ID=ACOL01002468,length=678>
##contig=<ID=ACOL01002469,length=678>
##contig=<ID=ACOL01002470,length=678>
##contig=<ID=ACOL01002471,length=678>
##contig=<ID=ACOL01002472,length=678>
##contig=<ID=ACOL01002473,length=677>
##contig=<ID=ACOL01002474,length=677>
##contig=<ID=ACOL01002475,length=677>
##contig=<ID=ACOL01002476,length=677>
##contig=<ID=ACOL01002477,length=677>
##contig=<ID=ACOL01002478,length=677>
##contig=<ID=ACOL01002479,length=677>
##contig=<ID=ACOL01002480,length=677>
##contig=<ID=ACOL01002481,length=677>
##contig=<ID=ACOL01002482,length=676>
##contig=<ID=ACOL01002483,length=676>
##contig=<ID=ACOL01002484,length=676>
##contig=<ID=ACOL01002485,length=676>
##contig=<ID=ACOL01002486,length=676>
##contig=<ID=ACOL01002487,length=676>
##contig=<ID=ACOL01002488,length=675>
##contig=<ID=ACOL01002489,length=675>
##contig=<ID=ACOL01002490,length=675>
##contig=<ID=ACOL01002491,length=675>
##contig=<ID=ACOL01002492,length=675>
##contig=<ID=ACOL01002493,length=675>
##contig=<ID=ACOL01002494,length=675>
##contig=<ID=ACOL01002495,length=675>
##contig=<ID=ACOL01002496,length=675>
##contig=<ID=ACOL01002497,length=675>
##contig=<ID=ACOL01002498,length=674>
##contig=<ID=ACOL01002499,length=674>
##contig=<ID=ACOL01002500,length=674>
##contig=<ID=ACOL01002501,length=674>
##contig=<ID=ACOL01002502,length=674>
##contig=<ID=ACOL01002503,length=674>
##contig=<ID=ACOL01002504,length=673>
##contig=<ID=ACOL01002505,length=673>
##contig=<ID=ACOL01002506,length=673>
##contig=<ID=ACOL01002507,length=673>
##contig=<ID=ACOL01002508,length=673>
##contig=<ID=ACOL01002509,length=673>
##contig=<ID=ACOL01002510,length=672>
##contig=<ID=ACOL01002511,length=672>
##contig=<ID=ACOL01002512,length=672>
##contig=<ID=ACOL01002513,length=672>
##contig=<ID=ACOL01002514,length=672>
##contig=<ID=ACOL01002515,length=672>
##contig=<ID=ACOL01002516,length=671>
##contig=<ID=ACOL01002517,length=671>
##contig=<ID=ACOL01002518,length=671>
##contig=<ID=ACOL01002519,length=671>
##contig=<ID=ACOL01002520,length=671>
##contig=<ID=ACOL01002521,length=671>
##contig=<ID=ACOL01002522,length=671>
##contig=<ID=ACOL01002523,length=671>
##contig=<ID=ACOL01002524,length=671>
##contig=<ID=ACOL01002525,length=671>
##contig=<ID=ACOL01002526,length=671>
##contig=<ID=ACOL01002527,length=670>
##contig=<ID=ACOL01002528,length=670>
##contig=<ID=ACOL01002529,length=670>
##contig=<ID=ACOL01002530,length=670>
##contig=<ID=ACOL01002531,length=670>
##contig=<ID=ACOL01002532,length=670>
##contig=<ID=ACOL01002533,length=670>
##contig=<ID=ACOL01002534,length=670>
##contig=<ID=ACOL01002535,length=670>
##contig=<ID=ACOL01002536,length=670>
##contig=<ID=ACOL01002537,length=670>
##contig=<ID=ACOL01002538,length=670>
##contig=<ID=ACOL01002539,length=670>
##contig=<ID=ACOL01002540,length=670>
##contig=<ID=ACOL01002541,length=670>
##contig=<ID=ACOL01002542,length=670>
##contig=<ID=ACOL01002543,length=669>
##contig=<ID=ACOL01002544,length=669>
##contig=<ID=ACOL01002545,length=669>
##contig=<ID=ACOL01002546,length=669>
##contig=<ID=ACOL01002547,length=669>
##contig=<ID=ACOL01002548,length=669>
##contig=<ID=ACOL01002549,length=669>
##contig=<ID=ACOL01002550,length=669>
##contig=<ID=ACOL01002551,length=668>
##contig=<ID=ACOL01002552,length=668>
##contig=<ID=ACOL01002553,length=668>
##contig=<ID=ACOL01002554,length=668>
##contig=<ID=ACOL01002555,length=668>
##contig=<ID=ACOL01002556,length=668>
##contig=<ID=ACOL01002557,length=668>
##contig=<ID=ACOL01002558,length=668>
##contig=<ID=ACOL01002559,length=668>
##contig=<ID=ACOL01002560,length=668>
##contig=<ID=ACOL01002561,length=668>
##contig=<ID=ACOL01002562,length=667>
##contig=<ID=ACOL01002563,length=667>
##contig=<ID=ACOL01002564,length=667>
##contig=<ID=ACOL01002565,length=667>
##contig=<ID=ACOL01002566,length=667>
##contig=<ID=ACOL01002567,length=667>
##contig=<ID=ACOL01002568,length=667>
##contig=<ID=ACOL01002569,length=667>
##contig=<ID=ACOL01002570,length=667>
##contig=<ID=ACOL01002571,length=667>
##contig=<ID=ACOL01002572,length=667>
##contig=<ID=ACOL01002573,length=667>
##contig=<ID=ACOL01002574,length=667>
##contig=<ID=ACOL01002575,length=667>
##contig=<ID=ACOL01002576,length=667>
##contig=<ID=ACOL01002577,length=666>
##contig=<ID=ACOL01002578,length=666>
##contig=<ID=ACOL01002579,length=666>
##contig=<ID=ACOL01002580,length=666>
##contig=<ID=ACOL01002581,length=666>
##contig=<ID=ACOL01002582,length=666>
##contig=<ID=ACOL01002583,length=666>
##contig=<ID=ACOL01002584,length=666>
##contig=<ID=ACOL01002585,length=666>
##contig=<ID=ACOL01002586,length=666>
##contig=<ID=ACOL01002587,length=665>
##contig=<ID=ACOL01002588,length=665>
##contig=<ID=ACOL01002589,length=665>
##contig=<ID=ACOL01002590,length=665>
##contig=<ID=ACOL01002591,length=665>
##contig=<ID=ACOL01002592,length=665>
##contig=<ID=ACOL01002593,length=665>
##contig=<ID=ACOL01002594,length=665>
##contig=<ID=ACOL01002595,length=665>
##contig=<ID=ACOL01002596,length=664>
##contig=<ID=ACOL01002597,length=664>
##contig=<ID=ACOL01002598,length=664>
##contig=<ID=ACOL01002599,length=664>
##contig=<ID=ACOL01002600,length=663>
##contig=<ID=ACOL01002601,length=663>
##contig=<ID=ACOL01002602,length=663>
##contig=<ID=ACOL01002603,length=662>
##contig=<ID=ACOL01002604,length=662>
##contig=<ID=ACOL01002605,length=662>
##contig=<ID=ACOL01002606,length=662>
##contig=<ID=ACOL01002607,length=662>
##contig=<ID=ACOL01002608,length=661>
##contig=<ID=ACOL01002609,length=661>
##contig=<ID=ACOL01002610,length=661>
##contig=<ID=ACOL01002611,length=661>
##contig=<ID=ACOL01002612,length=661>
##contig=<ID=ACOL01002613,length=661>
##contig=<ID=ACOL01002614,length=660>
##contig=<ID=ACOL01002615,length=660>
##contig=<ID=ACOL01002616,length=660>
##contig=<ID=ACOL01002617,length=660>
##contig=<ID=ACOL01002618,length=660>
##contig=<ID=ACOL01002619,length=660>
##contig=<ID=ACOL01002620,length=660>
##contig=<ID=ACOL01002621,length=660>
##contig=<ID=ACOL01002622,length=660>
##contig=<ID=ACOL01002623,length=659>
##contig=<ID=ACOL01002624,length=659>
##contig=<ID=ACOL01002625,length=659>
##contig=<ID=ACOL01002626,length=659>
##contig=<ID=ACOL01002627,length=659>
##contig=<ID=ACOL01002628,length=659>
##contig=<ID=ACOL01002629,length=659>
##contig=<ID=ACOL01002630,length=659>
##contig=<ID=ACOL01002631,length=659>
##contig=<ID=ACOL01002632,length=658>
##contig=<ID=ACOL01002633,length=658>
##contig=<ID=ACOL01002634,length=658>
##contig=<ID=ACOL01002635,length=658>
##contig=<ID=ACOL01002636,length=658>
##contig=<ID=ACOL01002637,length=658>
##contig=<ID=ACOL01002638,length=658>
##contig=<ID=ACOL01002639,length=658>
##contig=<ID=ACOL01002640,length=658>
##contig=<ID=ACOL01002641,length=658>
##contig=<ID=ACOL01002642,length=658>
##contig=<ID=ACOL01002643,length=657>
##contig=<ID=ACOL01002644,length=657>
##contig=<ID=ACOL01002645,length=657>
##contig=<ID=ACOL01002646,length=657>
##contig=<ID=ACOL01002647,length=657>
##contig=<ID=ACOL01002648,length=657>
##contig=<ID=ACOL01002649,length=657>
##contig=<ID=ACOL01002650,length=657>
##contig=<ID=ACOL01002651,length=657>
##contig=<ID=ACOL01002652,length=657>
##contig=<ID=ACOL01002653,length=657>
##contig=<ID=ACOL01002654,length=657>
##contig=<ID=ACOL01002655,length=657>
##contig=<ID=ACOL01002656,length=657>
##contig=<ID=ACOL01002657,length=656>
##contig=<ID=ACOL01002658,length=656>
##contig=<ID=ACOL01002659,length=656>
##contig=<ID=ACOL01002660,length=656>
##contig=<ID=ACOL01002661,length=656>
##contig=<ID=ACOL01002662,length=656>
##contig=<ID=ACOL01002663,length=656>
##contig=<ID=ACOL01002664,length=655>
##contig=<ID=ACOL01002665,length=655>
##contig=<ID=ACOL01002666,length=655>
##contig=<ID=ACOL01002667,length=655>
##contig=<ID=ACOL01002668,length=655>
##contig=<ID=ACOL01002669,length=655>
##contig=<ID=ACOL01002670,length=655>
##contig=<ID=ACOL01002671,length=655>
##contig=<ID=ACOL01002672,length=655>
##contig=<ID=ACOL01002673,length=655>
##contig=<ID=ACOL01002674,length=655>
##contig=<ID=ACOL01002675,length=655>
##contig=<ID=ACOL01002676,length=655>
##contig=<ID=ACOL01002677,length=654>
##contig=<ID=ACOL01002678,length=654>
##contig=<ID=ACOL01002679,length=654>
##contig=<ID=ACOL01002680,length=654>
##contig=<ID=ACOL01002681,length=654>
##contig=<ID=ACOL01002682,length=654>
##contig=<ID=ACOL01002683,length=654>
##contig=<ID=ACOL01002684,length=653>
##contig=<ID=ACOL01002685,length=653>
##contig=<ID=ACOL01002686,length=653>
##contig=<ID=ACOL01002687,length=653>
##contig=<ID=ACOL01002688,length=653>
##contig=<ID=ACOL01002689,length=653>
##contig=<ID=ACOL01002690,length=653>
##contig=<ID=ACOL01002691,length=653>
##contig=<ID=ACOL01002692,length=653>
##contig=<ID=ACOL01002693,length=652>
##contig=<ID=ACOL01002694,length=652>
##contig=<ID=ACOL01002695,length=652>
##contig=<ID=ACOL01002696,length=652>
##contig=<ID=ACOL01002697,length=652>
##contig=<ID=ACOL01002698,length=652>
##contig=<ID=ACOL01002699,length=652>
##contig=<ID=ACOL01002700,length=652>
##contig=<ID=ACOL01002701,length=652>
##contig=<ID=ACOL01002702,length=652>
##contig=<ID=ACOL01002703,length=652>
##contig=<ID=ACOL01002704,length=652>
##contig=<ID=ACOL01002705,length=651>
##contig=<ID=ACOL01002706,length=651>
##contig=<ID=ACOL01002707,length=651>
##contig=<ID=ACOL01002708,length=651>
##contig=<ID=ACOL01002709,length=651>
##contig=<ID=ACOL01002710,length=651>
##contig=<ID=ACOL01002711,length=651>
##contig=<ID=ACOL01002712,length=650>
##contig=<ID=ACOL01002713,length=650>
##contig=<ID=ACOL01002714,length=650>
##contig=<ID=ACOL01002715,length=650>
##contig=<ID=ACOL01002716,length=650>
##contig=<ID=ACOL01002717,length=650>
##contig=<ID=ACOL01002718,length=650>
##contig=<ID=ACOL01002719,length=650>
##contig=<ID=ACOL01002720,length=649>
##contig=<ID=ACOL01002721,length=649>
##contig=<ID=ACOL01002722,length=649>
##contig=<ID=ACOL01002723,length=649>
##contig=<ID=ACOL01002724,length=649>
##contig=<ID=ACOL01002725,length=649>
##contig=<ID=ACOL01002726,length=649>
##contig=<ID=ACOL01002727,length=649>
##contig=<ID=ACOL01002728,length=649>
##contig=<ID=ACOL01002729,length=649>
##contig=<ID=ACOL01002730,length=649>
##contig=<ID=ACOL01002731,length=649>
##contig=<ID=ACOL01002732,length=648>
##contig=<ID=ACOL01002733,length=648>
##contig=<ID=ACOL01002734,length=648>
##contig=<ID=ACOL01002735,length=648>
##contig=<ID=ACOL01002736,length=648>
##contig=<ID=ACOL01002737,length=648>
##contig=<ID=ACOL01002738,length=648>
##contig=<ID=ACOL01002739,length=648>
##contig=<ID=ACOL01002740,length=648>
##contig=<ID=ACOL01002741,length=648>
##contig=<ID=ACOL01002742,length=648>
##contig=<ID=ACOL01002743,length=648>
##contig=<ID=ACOL01002744,length=647>
##contig=<ID=ACOL01002745,length=647>
##contig=<ID=ACOL01002746,length=647>
##contig=<ID=ACOL01002747,length=647>
##contig=<ID=ACOL01002748,length=647>
##contig=<ID=ACOL01002749,length=647>
##contig=<ID=ACOL01002750,length=647>
##contig=<ID=ACOL01002751,length=647>
##contig=<ID=ACOL01002752,length=647>
##contig=<ID=ACOL01002753,length=647>
##contig=<ID=ACOL01002754,length=646>
##contig=<ID=ACOL01002755,length=646>
##contig=<ID=ACOL01002756,length=646>
##contig=<ID=ACOL01002757,length=646>
##contig=<ID=ACOL01002758,length=646>
##contig=<ID=ACOL01002759,length=646>
##contig=<ID=ACOL01002760,length=646>
##contig=<ID=ACOL01002761,length=646>
##contig=<ID=ACOL01002762,length=646>
##contig=<ID=ACOL01002763,length=646>
##contig=<ID=ACOL01002764,length=646>
##contig=<ID=ACOL01002765,length=646>
##contig=<ID=ACOL01002766,length=645>
##contig=<ID=ACOL01002767,length=645>
##contig=<ID=ACOL01002768,length=645>
##contig=<ID=ACOL01002769,length=645>
##contig=<ID=ACOL01002770,length=645>
##contig=<ID=ACOL01002771,length=645>
##contig=<ID=ACOL01002772,length=645>
##contig=<ID=ACOL01002773,length=644>
##contig=<ID=ACOL01002774,length=644>
##contig=<ID=ACOL01002775,length=644>
##contig=<ID=ACOL01002776,length=644>
##contig=<ID=ACOL01002777,length=644>
##contig=<ID=ACOL01002778,length=644>
##contig=<ID=ACOL01002779,length=644>
##contig=<ID=ACOL01002780,length=644>
##contig=<ID=ACOL01002781,length=644>
##contig=<ID=ACOL01002782,length=643>
##contig=<ID=ACOL01002783,length=643>
##contig=<ID=ACOL01002784,length=643>
##contig=<ID=ACOL01002785,length=643>
##contig=<ID=ACOL01002786,length=643>
##contig=<ID=ACOL01002787,length=642>
##contig=<ID=ACOL01002788,length=642>
##contig=<ID=ACOL01002789,length=642>
##contig=<ID=ACOL01002790,length=642>
##contig=<ID=ACOL01002791,length=642>
##contig=<ID=ACOL01002792,length=642>
##contig=<ID=ACOL01002793,length=642>
##contig=<ID=ACOL01002794,length=642>
##contig=<ID=ACOL01002795,length=642>
##contig=<ID=ACOL01002796,length=641>
##contig=<ID=ACOL01002797,length=641>
##contig=<ID=ACOL01002798,length=641>
##contig=<ID=ACOL01002799,length=641>
##contig=<ID=ACOL01002800,length=641>
##contig=<ID=ACOL01002801,length=641>
##contig=<ID=ACOL01002802,length=641>
##contig=<ID=ACOL01002803,length=641>
##contig=<ID=ACOL01002804,length=641>
##contig=<ID=ACOL01002805,length=641>
##contig=<ID=ACOL01002806,length=641>
##contig=<ID=ACOL01002807,length=641>
##contig=<ID=ACOL01002808,length=640>
##contig=<ID=ACOL01002809,length=640>
##contig=<ID=ACOL01002810,length=640>
##contig=<ID=ACOL01002811,length=640>
##contig=<ID=ACOL01002812,length=640>
##contig=<ID=ACOL01002813,length=640>
##contig=<ID=ACOL01002814,length=640>
##contig=<ID=ACOL01002815,length=640>
##contig=<ID=ACOL01002816,length=640>
##contig=<ID=ACOL01002817,length=640>
##contig=<ID=ACOL01002818,length=640>
##contig=<ID=ACOL01002819,length=640>
##contig=<ID=ACOL01002820,length=640>
##contig=<ID=ACOL01002821,length=640>
##contig=<ID=ACOL01002822,length=639>
##contig=<ID=ACOL01002823,length=639>
##contig=<ID=ACOL01002824,length=639>
##contig=<ID=ACOL01002825,length=639>
##contig=<ID=ACOL01002826,length=639>
##contig=<ID=ACOL01002827,length=639>
##contig=<ID=ACOL01002828,length=639>
##contig=<ID=ACOL01002829,length=639>
##contig=<ID=ACOL01002830,length=639>
##contig=<ID=ACOL01002831,length=639>
##contig=<ID=ACOL01002832,length=638>
##contig=<ID=ACOL01002833,length=638>
##contig=<ID=ACOL01002834,length=638>
##contig=<ID=ACOL01002835,length=638>
##contig=<ID=ACOL01002836,length=638>
##contig=<ID=ACOL01002837,length=638>
##contig=<ID=ACOL01002838,length=638>
##contig=<ID=ACOL01002839,length=638>
##contig=<ID=ACOL01002840,length=638>
##contig=<ID=ACOL01002841,length=638>
##contig=<ID=ACOL01002842,length=638>
##contig=<ID=ACOL01002843,length=638>
##contig=<ID=ACOL01002844,length=638>
##contig=<ID=ACOL01002845,length=637>
##contig=<ID=ACOL01002846,length=637>
##contig=<ID=ACOL01002847,length=637>
##contig=<ID=ACOL01002848,length=637>
##contig=<ID=ACOL01002849,length=637>
##contig=<ID=ACOL01002850,length=637>
##contig=<ID=ACOL01002851,length=637>
##contig=<ID=ACOL01002852,length=637>
##contig=<ID=ACOL01002853,length=637>
##contig=<ID=ACOL01002854,length=636>
##contig=<ID=ACOL01002855,length=636>
##contig=<ID=ACOL01002856,length=636>
##contig=<ID=ACOL01002857,length=636>
##contig=<ID=ACOL01002858,length=636>
##contig=<ID=ACOL01002859,length=636>
##contig=<ID=ACOL01002860,length=636>
##contig=<ID=ACOL01002861,length=636>
##contig=<ID=ACOL01002862,length=636>
##contig=<ID=ACOL01002863,length=636>
##contig=<ID=ACOL01002864,length=636>
##contig=<ID=ACOL01002865,length=636>
##contig=<ID=ACOL01002866,length=635>
##contig=<ID=ACOL01002867,length=635>
##contig=<ID=ACOL01002868,length=635>
##contig=<ID=ACOL01002869,length=635>
##contig=<ID=ACOL01002870,length=635>
##contig=<ID=ACOL01002871,length=635>
##contig=<ID=ACOL01002872,length=635>
##contig=<ID=ACOL01002873,length=635>
##contig=<ID=ACOL01002874,length=635>
##contig=<ID=ACOL01002875,length=635>
##contig=<ID=ACOL01002876,length=635>
##contig=<ID=ACOL01002877,length=635>
##contig=<ID=ACOL01002878,length=634>
##contig=<ID=ACOL01002879,length=634>
##contig=<ID=ACOL01002880,length=634>
##contig=<ID=ACOL01002881,length=634>
##contig=<ID=ACOL01002882,length=634>
##contig=<ID=ACOL01002883,length=634>
##contig=<ID=ACOL01002884,length=633>
##contig=<ID=ACOL01002885,length=633>
##contig=<ID=ACOL01002886,length=633>
##contig=<ID=ACOL01002887,length=633>
##contig=<ID=ACOL01002888,length=633>
##contig=<ID=ACOL01002889,length=633>
##contig=<ID=ACOL01002890,length=632>
##contig=<ID=ACOL01002891,length=632>
##contig=<ID=ACOL01002892,length=632>
##contig=<ID=ACOL01002893,length=632>
##contig=<ID=ACOL01002894,length=632>
##contig=<ID=ACOL01002895,length=632>
##contig=<ID=ACOL01002896,length=632>
##contig=<ID=ACOL01002897,length=632>
##contig=<ID=ACOL01002898,length=632>
##contig=<ID=ACOL01002899,length=632>
##contig=<ID=ACOL01002900,length=632>
##contig=<ID=ACOL01002901,length=632>
##contig=<ID=ACOL01002902,length=631>
##contig=<ID=ACOL01002903,length=631>
##contig=<ID=ACOL01002904,length=631>
##contig=<ID=ACOL01002905,length=631>
##contig=<ID=ACOL01002906,length=631>
##contig=<ID=ACOL01002907,length=631>
##contig=<ID=ACOL01002908,length=631>
##contig=<ID=ACOL01002909,length=631>
##contig=<ID=ACOL01002910,length=631>
##contig=<ID=ACOL01002911,length=631>
##contig=<ID=ACOL01002912,length=630>
##contig=<ID=ACOL01002913,length=630>
##contig=<ID=ACOL01002914,length=630>
##contig=<ID=ACOL01002915,length=630>
##contig=<ID=ACOL01002916,length=630>
##contig=<ID=ACOL01002917,length=630>
##contig=<ID=ACOL01002918,length=630>
##contig=<ID=ACOL01002919,length=630>
##contig=<ID=ACOL01002920,length=630>
##contig=<ID=ACOL01002921,length=630>
##contig=<ID=ACOL01002922,length=630>
##contig=<ID=ACOL01002923,length=630>
##contig=<ID=ACOL01002924,length=629>
##contig=<ID=ACOL01002925,length=629>
##contig=<ID=ACOL01002926,length=629>
##contig=<ID=ACOL01002927,length=629>
##contig=<ID=ACOL01002928,length=629>
##contig=<ID=ACOL01002929,length=629>
##contig=<ID=ACOL01002930,length=629>
##contig=<ID=ACOL01002931,length=629>
##contig=<ID=ACOL01002932,length=629>
##contig=<ID=ACOL01002933,length=629>
##contig=<ID=ACOL01002934,length=629>
##contig=<ID=ACOL01002935,length=629>
##contig=<ID=ACOL01002936,length=629>
##contig=<ID=ACOL01002937,length=628>
##contig=<ID=ACOL01002938,length=628>
##contig=<ID=ACOL01002939,length=628>
##contig=<ID=ACOL01002940,length=628>
##contig=<ID=ACOL01002941,length=628>
##contig=<ID=ACOL01002942,length=628>
##contig=<ID=ACOL01002943,length=628>
##contig=<ID=ACOL01002944,length=628>
##contig=<ID=ACOL01002945,length=628>
##contig=<ID=ACOL01002946,length=628>
##contig=<ID=ACOL01002947,length=628>
##contig=<ID=ACOL01002948,length=628>
##contig=<ID=ACOL01002949,length=628>
##contig=<ID=ACOL01002950,length=628>
##contig=<ID=ACOL01002951,length=627>
##contig=<ID=ACOL01002952,length=627>
##contig=<ID=ACOL01002953,length=627>
##contig=<ID=ACOL01002954,length=627>
##contig=<ID=ACOL01002955,length=627>
##contig=<ID=ACOL01002956,length=627>
##contig=<ID=ACOL01002957,length=627>
##contig=<ID=ACOL01002958,length=627>
##contig=<ID=ACOL01002959,length=627>
##contig=<ID=ACOL01002960,length=627>
##contig=<ID=ACOL01002961,length=627>
##contig=<ID=ACOL01002962,length=627>
##contig=<ID=ACOL01002963,length=627>
##contig=<ID=ACOL01002964,length=627>
##contig=<ID=ACOL01002965,length=627>
##contig=<ID=ACOL01002966,length=627>
##contig=<ID=ACOL01002967,length=627>
##contig=<ID=ACOL01002968,length=627>
##contig=<ID=ACOL01002969,length=626>
##contig=<ID=ACOL01002970,length=626>
##contig=<ID=ACOL01002971,length=626>
##contig=<ID=ACOL01002972,length=626>
##contig=<ID=ACOL01002973,length=626>
##contig=<ID=ACOL01002974,length=626>
##contig=<ID=ACOL01002975,length=625>
##contig=<ID=ACOL01002976,length=625>
##contig=<ID=ACOL01002977,length=625>
##contig=<ID=ACOL01002978,length=625>
##contig=<ID=ACOL01002979,length=625>
##contig=<ID=ACOL01002980,length=625>
##contig=<ID=ACOL01002981,length=625>
##contig=<ID=ACOL01002982,length=625>
##contig=<ID=ACOL01002983,length=625>
##contig=<ID=ACOL01002984,length=625>
##contig=<ID=ACOL01002985,length=624>
##contig=<ID=ACOL01002986,length=624>
##contig=<ID=ACOL01002987,length=624>
##contig=<ID=ACOL01002988,length=624>
##contig=<ID=ACOL01002989,length=624>
##contig=<ID=ACOL01002990,length=624>
##contig=<ID=ACOL01002991,length=624>
##contig=<ID=ACOL01002992,length=624>
##contig=<ID=ACOL01002993,length=624>
##contig=<ID=ACOL01002994,length=623>
##contig=<ID=ACOL01002995,length=623>
##contig=<ID=ACOL01002996,length=623>
##contig=<ID=ACOL01002997,length=623>
##contig=<ID=ACOL01002998,length=623>
##contig=<ID=ACOL01002999,length=623>
##contig=<ID=ACOL01003000,length=623>
##contig=<ID=ACOL01003001,length=623>
##contig=<ID=ACOL01003002,length=623>
##contig=<ID=ACOL01003003,length=623>
##contig=<ID=ACOL01003004,length=623>
##contig=<ID=ACOL01003005,length=623>
##contig=<ID=ACOL01003006,length=623>
##contig=<ID=ACOL01003007,length=623>
##contig=<ID=ACOL01003008,length=623>
##contig=<ID=ACOL01003009,length=623>
##contig=<ID=ACOL01003010,length=623>
##contig=<ID=ACOL01003011,length=623>
##contig=<ID=ACOL01003012,length=623>
##contig=<ID=ACOL01003013,length=622>
##contig=<ID=ACOL01003014,length=622>
##contig=<ID=ACOL01003015,length=622>
##contig=<ID=ACOL01003016,length=622>
##contig=<ID=ACOL01003017,length=622>
##contig=<ID=ACOL01003018,length=622>
##contig=<ID=ACOL01003019,length=622>
##contig=<ID=ACOL01003020,length=622>
##contig=<ID=ACOL01003021,length=622>
##contig=<ID=ACOL01003022,length=622>
##contig=<ID=ACOL01003023,length=622>
##contig=<ID=ACOL01003024,length=622>
##contig=<ID=ACOL01003025,length=621>
##contig=<ID=ACOL01003026,length=621>
##contig=<ID=ACOL01003027,length=621>
##contig=<ID=ACOL01003028,length=621>
##contig=<ID=ACOL01003029,length=621>
##contig=<ID=ACOL01003030,length=621>
##contig=<ID=ACOL01003031,length=621>
##contig=<ID=ACOL01003032,length=621>
##contig=<ID=ACOL01003033,length=621>
##contig=<ID=ACOL01003034,length=621>
##contig=<ID=ACOL01003035,length=621>
##contig=<ID=ACOL01003036,length=621>
##contig=<ID=ACOL01003037,length=621>
##contig=<ID=ACOL01003038,length=621>
##contig=<ID=ACOL01003039,length=621>
##contig=<ID=ACOL01003040,length=621>
##contig=<ID=ACOL01003041,length=621>
##contig=<ID=ACOL01003042,length=621>
##contig=<ID=ACOL01003043,length=620>
##contig=<ID=ACOL01003044,length=620>
##contig=<ID=ACOL01003045,length=620>
##contig=<ID=ACOL01003046,length=620>
##contig=<ID=ACOL01003047,length=620>
##contig=<ID=ACOL01003048,length=620>
##contig=<ID=ACOL01003049,length=620>
##contig=<ID=ACOL01003050,length=620>
##contig=<ID=ACOL01003051,length=620>
##contig=<ID=ACOL01003052,length=620>
##contig=<ID=ACOL01003053,length=620>
##contig=<ID=ACOL01003054,length=620>
##contig=<ID=ACOL01003055,length=620>
##contig=<ID=ACOL01003056,length=620>
##contig=<ID=ACOL01003057,length=619>
##contig=<ID=ACOL01003058,length=619>
##contig=<ID=ACOL01003059,length=619>
##contig=<ID=ACOL01003060,length=619>
##contig=<ID=ACOL01003061,length=619>
##contig=<ID=ACOL01003062,length=619>
##contig=<ID=ACOL01003063,length=619>
##contig=<ID=ACOL01003064,length=619>
##contig=<ID=ACOL01003065,length=619>
##contig=<ID=ACOL01003066,length=619>
##contig=<ID=ACOL01003067,length=619>
##contig=<ID=ACOL01003068,length=619>
##contig=<ID=ACOL01003069,length=619>
##contig=<ID=ACOL01003070,length=619>
##contig=<ID=ACOL01003071,length=619>
##contig=<ID=ACOL01003072,length=619>
##contig=<ID=ACOL01003073,length=619>
##contig=<ID=ACOL01003074,length=618>
##contig=<ID=ACOL01003075,length=618>
##contig=<ID=ACOL01003076,length=618>
##contig=<ID=ACOL01003077,length=618>
##contig=<ID=ACOL01003078,length=618>
##contig=<ID=ACOL01003079,length=618>
##contig=<ID=ACOL01003080,length=618>
##contig=<ID=ACOL01003081,length=618>
##contig=<ID=ACOL01003082,length=617>
##contig=<ID=ACOL01003083,length=617>
##contig=<ID=ACOL01003084,length=617>
##contig=<ID=ACOL01003085,length=617>
##contig=<ID=ACOL01003086,length=617>
##contig=<ID=ACOL01003087,length=617>
##contig=<ID=ACOL01003088,length=617>
##contig=<ID=ACOL01003089,length=617>
##contig=<ID=ACOL01003090,length=617>
##contig=<ID=ACOL01003091,length=617>
##contig=<ID=ACOL01003092,length=617>
##contig=<ID=ACOL01003093,length=617>
##contig=<ID=ACOL01003094,length=617>
##contig=<ID=ACOL01003095,length=617>
##contig=<ID=ACOL01003096,length=617>
##contig=<ID=ACOL01003097,length=617>
##contig=<ID=ACOL01003098,length=616>
##contig=<ID=ACOL01003099,length=616>
##contig=<ID=ACOL01003100,length=616>
##contig=<ID=ACOL01003101,length=616>
##contig=<ID=ACOL01003102,length=616>
##contig=<ID=ACOL01003103,length=616>
##contig=<ID=ACOL01003104,length=616>
##contig=<ID=ACOL01003105,length=616>
##contig=<ID=ACOL01003106,length=616>
##contig=<ID=ACOL01003107,length=616>
##contig=<ID=ACOL01003108,length=616>
##contig=<ID=ACOL01003109,length=616>
##contig=<ID=ACOL01003110,length=616>
##contig=<ID=ACOL01003111,length=616>
##contig=<ID=ACOL01003112,length=616>
##contig=<ID=ACOL01003113,length=616>
##contig=<ID=ACOL01003114,length=616>
##contig=<ID=ACOL01003115,length=616>
##contig=<ID=ACOL01003116,length=616>
##contig=<ID=ACOL01003117,length=616>
##contig=<ID=ACOL01003118,length=615>
##contig=<ID=ACOL01003119,length=615>
##contig=<ID=ACOL01003120,length=615>
##contig=<ID=ACOL01003121,length=615>
##contig=<ID=ACOL01003122,length=615>
##contig=<ID=ACOL01003123,length=615>
##contig=<ID=ACOL01003124,length=615>
##contig=<ID=ACOL01003125,length=615>
##contig=<ID=ACOL01003126,length=615>
##contig=<ID=ACOL01003127,length=615>
##contig=<ID=ACOL01003128,length=615>
##contig=<ID=ACOL01003129,length=615>
##contig=<ID=ACOL01003130,length=615>
##contig=<ID=ACOL01003131,length=615>
##contig=<ID=ACOL01003132,length=615>
##contig=<ID=ACOL01003133,length=615>
##contig=<ID=ACOL01003134,length=615>
##contig=<ID=ACOL01003135,length=615>
##contig=<ID=ACOL01003136,length=615>
##contig=<ID=ACOL01003137,length=615>
##contig=<ID=ACOL01003138,length=615>
##contig=<ID=ACOL01003139,length=614>
##contig=<ID=ACOL01003140,length=614>
##contig=<ID=ACOL01003141,length=614>
##contig=<ID=ACOL01003142,length=614>
##contig=<ID=ACOL01003143,length=614>
##contig=<ID=ACOL01003144,length=614>
##contig=<ID=ACOL01003145,length=614>
##contig=<ID=ACOL01003146,length=614>
##contig=<ID=ACOL01003147,length=614>
##contig=<ID=ACOL01003148,length=614>
##contig=<ID=ACOL01003149,length=614>
##contig=<ID=ACOL01003150,length=614>
##contig=<ID=ACOL01003151,length=614>
##contig=<ID=ACOL01003152,length=613>
##contig=<ID=ACOL01003153,length=613>
##contig=<ID=ACOL01003154,length=613>
##contig=<ID=ACOL01003155,length=613>
##contig=<ID=ACOL01003156,length=613>
##contig=<ID=ACOL01003157,length=613>
##contig=<ID=ACOL01003158,length=613>
##contig=<ID=ACOL01003159,length=613>
##contig=<ID=ACOL01003160,length=613>
##contig=<ID=ACOL01003161,length=613>
##contig=<ID=ACOL01003162,length=613>
##contig=<ID=ACOL01003163,length=613>
##contig=<ID=ACOL01003164,length=612>
##contig=<ID=ACOL01003165,length=612>
##contig=<ID=ACOL01003166,length=612>
##contig=<ID=ACOL01003167,length=612>
##contig=<ID=ACOL01003168,length=612>
##contig=<ID=ACOL01003169,length=612>
##contig=<ID=ACOL01003170,length=612>
##contig=<ID=ACOL01003171,length=612>
##contig=<ID=ACOL01003172,length=612>
##contig=<ID=ACOL01003173,length=612>
##contig=<ID=ACOL01003174,length=612>
##contig=<ID=ACOL01003175,length=612>
##contig=<ID=ACOL01003176,length=612>
##contig=<ID=ACOL01003177,length=611>
##contig=<ID=ACOL01003178,length=611>
##contig=<ID=ACOL01003179,length=611>
##contig=<ID=ACOL01003180,length=611>
##contig=<ID=ACOL01003181,length=611>
##contig=<ID=ACOL01003182,length=611>
##contig=<ID=ACOL01003183,length=611>
##contig=<ID=ACOL01003184,length=611>
##contig=<ID=ACOL01003185,length=611>
##contig=<ID=ACOL01003186,length=611>
##contig=<ID=ACOL01003187,length=611>
##contig=<ID=ACOL01003188,length=611>
##contig=<ID=ACOL01003189,length=611>
##contig=<ID=ACOL01003190,length=611>
##contig=<ID=ACOL01003191,length=611>
##contig=<ID=ACOL01003192,length=610>
##contig=<ID=ACOL01003193,length=610>
##contig=<ID=ACOL01003194,length=610>
##contig=<ID=ACOL01003195,length=610>
##contig=<ID=ACOL01003196,length=610>
##contig=<ID=ACOL01003197,length=610>
##contig=<ID=ACOL01003198,length=610>
##contig=<ID=ACOL01003199,length=610>
##contig=<ID=ACOL01003200,length=610>
##contig=<ID=ACOL01003201,length=610>
##contig=<ID=ACOL01003202,length=610>
##contig=<ID=ACOL01003203,length=610>
##contig=<ID=ACOL01003204,length=610>
##contig=<ID=ACOL01003205,length=609>
##contig=<ID=ACOL01003206,length=609>
##contig=<ID=ACOL01003207,length=609>
##contig=<ID=ACOL01003208,length=609>
##contig=<ID=ACOL01003209,length=609>
##contig=<ID=ACOL01003210,length=609>
##contig=<ID=ACOL01003211,length=609>
##contig=<ID=ACOL01003212,length=609>
##contig=<ID=ACOL01003213,length=609>
##contig=<ID=ACOL01003214,length=609>
##contig=<ID=ACOL01003215,length=609>
##contig=<ID=ACOL01003216,length=609>
##contig=<ID=ACOL01003217,length=608>
##contig=<ID=ACOL01003218,length=608>
##contig=<ID=ACOL01003219,length=608>
##contig=<ID=ACOL01003220,length=608>
##contig=<ID=ACOL01003221,length=608>
##contig=<ID=ACOL01003222,length=608>
##contig=<ID=ACOL01003223,length=608>
##contig=<ID=ACOL01003224,length=608>
##contig=<ID=ACOL01003225,length=608>
##contig=<ID=ACOL01003226,length=608>
##contig=<ID=ACOL01003227,length=608>
##contig=<ID=ACOL01003228,length=608>
##contig=<ID=ACOL01003229,length=608>
##contig=<ID=ACOL01003230,length=608>
##contig=<ID=ACOL01003231,length=608>
##contig=<ID=ACOL01003232,length=608>
##contig=<ID=ACOL01003233,length=608>
##contig=<ID=ACOL01003234,length=607>
##contig=<ID=ACOL01003235,length=607>
##contig=<ID=ACOL01003236,length=607>
##contig=<ID=ACOL01003237,length=607>
##contig=<ID=ACOL01003238,length=607>
##contig=<ID=ACOL01003239,length=607>
##contig=<ID=ACOL01003240,length=607>
##contig=<ID=ACOL01003241,length=607>
##contig=<ID=ACOL01003242,length=607>
##contig=<ID=ACOL01003243,length=607>
##contig=<ID=ACOL01003244,length=607>
##contig=<ID=ACOL01003245,length=607>
##contig=<ID=ACOL01003246,length=607>
##contig=<ID=ACOL01003247,length=607>
##contig=<ID=ACOL01003248,length=607>
##contig=<ID=ACOL01003249,length=607>
##contig=<ID=ACOL01003250,length=607>
##contig=<ID=ACOL01003251,length=607>
##contig=<ID=ACOL01003252,length=607>
##contig=<ID=ACOL01003253,length=607>
##contig=<ID=ACOL01003254,length=607>
##contig=<ID=ACOL01003255,length=606>
##contig=<ID=ACOL01003256,length=606>
##contig=<ID=ACOL01003257,length=606>
##contig=<ID=ACOL01003258,length=606>
##contig=<ID=ACOL01003259,length=606>
##contig=<ID=ACOL01003260,length=606>
##contig=<ID=ACOL01003261,length=606>
##contig=<ID=ACOL01003262,length=606>
##contig=<ID=ACOL01003263,length=606>
##contig=<ID=ACOL01003264,length=606>
##contig=<ID=ACOL01003265,length=606>
##contig=<ID=ACOL01003266,length=606>
##contig=<ID=ACOL01003267,length=606>
##contig=<ID=ACOL01003268,length=606>
##contig=<ID=ACOL01003269,length=606>
##contig=<ID=ACOL01003270,length=606>
##contig=<ID=ACOL01003271,length=606>
##contig=<ID=ACOL01003272,length=606>
##contig=<ID=ACOL01003273,length=606>
##contig=<ID=ACOL01003274,length=606>
##contig=<ID=ACOL01003275,length=605>
##contig=<ID=ACOL01003276,length=605>
##contig=<ID=ACOL01003277,length=605>
##contig=<ID=ACOL01003278,length=605>
##contig=<ID=ACOL01003279,length=605>
##contig=<ID=ACOL01003280,length=605>
##contig=<ID=ACOL01003281,length=605>
##contig=<ID=ACOL01003282,length=605>
##contig=<ID=ACOL01003283,length=605>
##contig=<ID=ACOL01003284,length=605>
##contig=<ID=ACOL01003285,length=605>
##contig=<ID=ACOL01003286,length=605>
##contig=<ID=ACOL01003287,length=605>
##contig=<ID=ACOL01003288,length=605>
##contig=<ID=ACOL01003289,length=605>
##contig=<ID=ACOL01003290,length=605>
##contig=<ID=ACOL01003291,length=605>
##contig=<ID=ACOL01003292,length=604>
##contig=<ID=ACOL01003293,length=604>
##contig=<ID=ACOL01003294,length=604>
##contig=<ID=ACOL01003295,length=604>
##contig=<ID=ACOL01003296,length=604>
##contig=<ID=ACOL01003297,length=604>
##contig=<ID=ACOL01003298,length=604>
##contig=<ID=ACOL01003299,length=604>
##contig=<ID=ACOL01003300,length=604>
##contig=<ID=ACOL01003301,length=604>
##contig=<ID=ACOL01003302,length=604>
##contig=<ID=ACOL01003303,length=604>
##contig=<ID=ACOL01003304,length=604>
##contig=<ID=ACOL01003305,length=604>
##contig=<ID=ACOL01003306,length=604>
##contig=<ID=ACOL01003307,length=604>
##contig=<ID=ACOL01003308,length=604>
##contig=<ID=ACOL01003309,length=604>
##contig=<ID=ACOL01003310,length=604>
##contig=<ID=ACOL01003311,length=604>
##contig=<ID=ACOL01003312,length=604>
##contig=<ID=ACOL01003313,length=603>
##contig=<ID=ACOL01003314,length=603>
##contig=<ID=ACOL01003315,length=603>
##contig=<ID=ACOL01003316,length=603>
##contig=<ID=ACOL01003317,length=603>
##contig=<ID=ACOL01003318,length=603>
##contig=<ID=ACOL01003319,length=603>
##contig=<ID=ACOL01003320,length=603>
##contig=<ID=ACOL01003321,length=603>
##contig=<ID=ACOL01003322,length=603>
##contig=<ID=ACOL01003323,length=603>
##contig=<ID=ACOL01003324,length=603>
##contig=<ID=ACOL01003325,length=603>
##contig=<ID=ACOL01003326,length=603>
##contig=<ID=ACOL01003327,length=603>
##contig=<ID=ACOL01003328,length=602>
##contig=<ID=ACOL01003329,length=602>
##contig=<ID=ACOL01003330,length=602>
##contig=<ID=ACOL01003331,length=602>
##contig=<ID=ACOL01003332,length=602>
##contig=<ID=ACOL01003333,length=602>
##contig=<ID=ACOL01003334,length=602>
##contig=<ID=ACOL01003335,length=602>
##contig=<ID=ACOL01003336,length=602>
##contig=<ID=ACOL01003337,length=602>
##contig=<ID=ACOL01003338,length=602>
##contig=<ID=ACOL01003339,length=602>
##contig=<ID=ACOL01003340,length=602>
##contig=<ID=ACOL01003341,length=602>
##contig=<ID=ACOL01003342,length=601>
##contig=<ID=ACOL01003343,length=601>
##contig=<ID=ACOL01003344,length=601>
##contig=<ID=ACOL01003345,length=601>
##contig=<ID=ACOL01003346,length=601>
##contig=<ID=ACOL01003347,length=601>
##contig=<ID=ACOL01003348,length=601>
##contig=<ID=ACOL01003349,length=601>
##contig=<ID=ACOL01003350,length=601>
##contig=<ID=ACOL01003351,length=601>
##contig=<ID=ACOL01003352,length=601>
##contig=<ID=ACOL01003353,length=601>
##contig=<ID=ACOL01003354,length=601>
##contig=<ID=ACOL01003355,length=601>
##contig=<ID=ACOL01003356,length=601>
##contig=<ID=ACOL01003357,length=601>
##contig=<ID=ACOL01003358,length=601>
##contig=<ID=ACOL01003359,length=601>
##contig=<ID=ACOL01003360,length=601>
##contig=<ID=ACOL01003361,length=600>
##contig=<ID=ACOL01003362,length=600>
##contig=<ID=ACOL01003363,length=600>
##contig=<ID=ACOL01003364,length=600>
##contig=<ID=ACOL01003365,length=600>
##contig=<ID=ACOL01003366,length=600>
##contig=<ID=ACOL01003367,length=600>
##contig=<ID=ACOL01003368,length=600>
##contig=<ID=ACOL01003369,length=600>
##contig=<ID=ACOL01003370,length=600>
##contig=<ID=ACOL01003371,length=600>
##contig=<ID=ACOL01003372,length=600>
##contig=<ID=ACOL01003373,length=600>
##contig=<ID=ACOL01003374,length=600>
##contig=<ID=ACOL01003375,length=600>
##contig=<ID=ACOL01003376,length=600>
##contig=<ID=ACOL01003377,length=600>
##contig=<ID=ACOL01003378,length=600>
##contig=<ID=ACOL01003379,length=600>
##contig=<ID=ACOL01003380,length=600>
##contig=<ID=ACOL01003381,length=600>
##contig=<ID=ACOL01003382,length=600>
##contig=<ID=ACOL01003383,length=600>
##contig=<ID=ACOL01003384,length=599>
##contig=<ID=ACOL01003385,length=599>
##contig=<ID=ACOL01003386,length=599>
##contig=<ID=ACOL01003387,length=599>
##contig=<ID=ACOL01003388,length=599>
##contig=<ID=ACOL01003389,length=599>
##contig=<ID=ACOL01003390,length=599>
##contig=<ID=ACOL01003391,length=599>
##contig=<ID=ACOL01003392,length=599>
##contig=<ID=ACOL01003393,length=599>
##contig=<ID=ACOL01003394,length=599>
##contig=<ID=ACOL01003395,length=599>
##contig=<ID=ACOL01003396,length=599>
##contig=<ID=ACOL01003397,length=599>
##contig=<ID=ACOL01003398,length=599>
##contig=<ID=ACOL01003399,length=599>
##contig=<ID=ACOL01003400,length=599>
##contig=<ID=ACOL01003401,length=599>
##contig=<ID=ACOL01003402,length=599>
##contig=<ID=ACOL01003403,length=598>
##contig=<ID=ACOL01003404,length=598>
##contig=<ID=ACOL01003405,length=598>
##contig=<ID=ACOL01003406,length=598>
##contig=<ID=ACOL01003407,length=598>
##contig=<ID=ACOL01003408,length=598>
##contig=<ID=ACOL01003409,length=598>
##contig=<ID=ACOL01003410,length=598>
##contig=<ID=ACOL01003411,length=598>
##contig=<ID=ACOL01003412,length=598>
##contig=<ID=ACOL01003413,length=598>
##contig=<ID=ACOL01003414,length=598>
##contig=<ID=ACOL01003415,length=598>
##contig=<ID=ACOL01003416,length=598>
##contig=<ID=ACOL01003417,length=597>
##contig=<ID=ACOL01003418,length=597>
##contig=<ID=ACOL01003419,length=597>
##contig=<ID=ACOL01003420,length=597>
##contig=<ID=ACOL01003421,length=597>
##contig=<ID=ACOL01003422,length=597>
##contig=<ID=ACOL01003423,length=597>
##contig=<ID=ACOL01003424,length=597>
##contig=<ID=ACOL01003425,length=597>
##contig=<ID=ACOL01003426,length=597>
##contig=<ID=ACOL01003427,length=597>
##contig=<ID=ACOL01003428,length=597>
##contig=<ID=ACOL01003429,length=597>
##contig=<ID=ACOL01003430,length=597>
##contig=<ID=ACOL01003431,length=597>
##contig=<ID=ACOL01003432,length=597>
##contig=<ID=ACOL01003433,length=596>
##contig=<ID=ACOL01003434,length=596>
##contig=<ID=ACOL01003435,length=596>
##contig=<ID=ACOL01003436,length=596>
##contig=<ID=ACOL01003437,length=596>
##contig=<ID=ACOL01003438,length=596>
##contig=<ID=ACOL01003439,length=596>
##contig=<ID=ACOL01003440,length=596>
##contig=<ID=ACOL01003441,length=596>
##contig=<ID=ACOL01003442,length=596>
##contig=<ID=ACOL01003443,length=596>
##contig=<ID=ACOL01003444,length=596>
##contig=<ID=ACOL01003445,length=595>
##contig=<ID=ACOL01003446,length=595>
##contig=<ID=ACOL01003447,length=595>
##contig=<ID=ACOL01003448,length=595>
##contig=<ID=ACOL01003449,length=595>
##contig=<ID=ACOL01003450,length=595>
##contig=<ID=ACOL01003451,length=595>
##contig=<ID=ACOL01003452,length=595>
##contig=<ID=ACOL01003453,length=595>
##contig=<ID=ACOL01003454,length=595>
##contig=<ID=ACOL01003455,length=595>
##contig=<ID=ACOL01003456,length=595>
##contig=<ID=ACOL01003457,length=595>
##contig=<ID=ACOL01003458,length=595>
##contig=<ID=ACOL01003459,length=595>
##contig=<ID=ACOL01003460,length=595>
##contig=<ID=ACOL01003461,length=595>
##contig=<ID=ACOL01003462,length=594>
##contig=<ID=ACOL01003463,length=594>
##contig=<ID=ACOL01003464,length=594>
##contig=<ID=ACOL01003465,length=594>
##contig=<ID=ACOL01003466,length=594>
##contig=<ID=ACOL01003467,length=594>
##contig=<ID=ACOL01003468,length=594>
##contig=<ID=ACOL01003469,length=594>
##contig=<ID=ACOL01003470,length=594>
##contig=<ID=ACOL01003471,length=594>
##contig=<ID=ACOL01003472,length=594>
##contig=<ID=ACOL01003473,length=594>
##contig=<ID=ACOL01003474,length=594>
##contig=<ID=ACOL01003475,length=594>
##contig=<ID=ACOL01003476,length=594>
##contig=<ID=ACOL01003477,length=593>
##contig=<ID=ACOL01003478,length=593>
##contig=<ID=ACOL01003479,length=593>
##contig=<ID=ACOL01003480,length=593>
##contig=<ID=ACOL01003481,length=593>
##contig=<ID=ACOL01003482,length=593>
##contig=<ID=ACOL01003483,length=593>
##contig=<ID=ACOL01003484,length=593>
##contig=<ID=ACOL01003485,length=593>
##contig=<ID=ACOL01003486,length=593>
##contig=<ID=ACOL01003487,length=593>
##contig=<ID=ACOL01003488,length=593>
##contig=<ID=ACOL01003489,length=593>
##contig=<ID=ACOL01003490,length=593>
##contig=<ID=ACOL01003491,length=593>
##contig=<ID=ACOL01003492,length=593>
##contig=<ID=ACOL01003493,length=593>
##contig=<ID=ACOL01003494,length=592>
##contig=<ID=ACOL01003495,length=592>
##contig=<ID=ACOL01003496,length=592>
##contig=<ID=ACOL01003497,length=592>
##contig=<ID=ACOL01003498,length=592>
##contig=<ID=ACOL01003499,length=592>
##contig=<ID=ACOL01003500,length=592>
##contig=<ID=ACOL01003501,length=592>
##contig=<ID=ACOL01003502,length=592>
##contig=<ID=ACOL01003503,length=592>
##contig=<ID=ACOL01003504,length=592>
##contig=<ID=ACOL01003505,length=592>
##contig=<ID=ACOL01003506,length=592>
##contig=<ID=ACOL01003507,length=592>
##contig=<ID=ACOL01003508,length=592>
##contig=<ID=ACOL01003509,length=592>
##contig=<ID=ACOL01003510,length=592>
##contig=<ID=ACOL01003511,length=592>
##contig=<ID=ACOL01003512,length=592>
##contig=<ID=ACOL01003513,length=592>
##contig=<ID=ACOL01003514,length=592>
##contig=<ID=ACOL01003515,length=592>
##contig=<ID=ACOL01003516,length=592>
##contig=<ID=ACOL01003517,length=592>
##contig=<ID=ACOL01003518,length=592>
##contig=<ID=ACOL01003519,length=592>
##contig=<ID=ACOL01003520,length=591>
##contig=<ID=ACOL01003521,length=591>
##contig=<ID=ACOL01003522,length=591>
##contig=<ID=ACOL01003523,length=591>
##contig=<ID=ACOL01003524,length=591>
##contig=<ID=ACOL01003525,length=591>
##contig=<ID=ACOL01003526,length=591>
##contig=<ID=ACOL01003527,length=591>
##contig=<ID=ACOL01003528,length=591>
##contig=<ID=ACOL01003529,length=591>
##contig=<ID=ACOL01003530,length=591>
##contig=<ID=ACOL01003531,length=591>
##contig=<ID=ACOL01003532,length=591>
##contig=<ID=ACOL01003533,length=591>
##contig=<ID=ACOL01003534,length=591>
##contig=<ID=ACOL01003535,length=591>
##contig=<ID=ACOL01003536,length=591>
##contig=<ID=ACOL01003537,length=591>
##contig=<ID=ACOL01003538,length=591>
##contig=<ID=ACOL01003539,length=591>
##contig=<ID=ACOL01003540,length=590>
##contig=<ID=ACOL01003541,length=590>
##contig=<ID=ACOL01003542,length=590>
##contig=<ID=ACOL01003543,length=590>
##contig=<ID=ACOL01003544,length=590>
##contig=<ID=ACOL01003545,length=590>
##contig=<ID=ACOL01003546,length=590>
##contig=<ID=ACOL01003547,length=590>
##contig=<ID=ACOL01003548,length=590>
##contig=<ID=ACOL01003549,length=590>
##contig=<ID=ACOL01003550,length=590>
##contig=<ID=ACOL01003551,length=590>
##contig=<ID=ACOL01003552,length=590>
##contig=<ID=ACOL01003553,length=590>
##contig=<ID=ACOL01003554,length=590>
##contig=<ID=ACOL01003555,length=590>
##contig=<ID=ACOL01003556,length=590>
##contig=<ID=ACOL01003557,length=589>
##contig=<ID=ACOL01003558,length=589>
##contig=<ID=ACOL01003559,length=589>
##contig=<ID=ACOL01003560,length=589>
##contig=<ID=ACOL01003561,length=589>
##contig=<ID=ACOL01003562,length=589>
##contig=<ID=ACOL01003563,length=589>
##contig=<ID=ACOL01003564,length=589>
##contig=<ID=ACOL01003565,length=589>
##contig=<ID=ACOL01003566,length=589>
##contig=<ID=ACOL01003567,length=589>
##contig=<ID=ACOL01003568,length=589>
##contig=<ID=ACOL01003569,length=589>
##contig=<ID=ACOL01003570,length=589>
##contig=<ID=ACOL01003571,length=588>
##contig=<ID=ACOL01003572,length=588>
##contig=<ID=ACOL01003573,length=588>
##contig=<ID=ACOL01003574,length=588>
##contig=<ID=ACOL01003575,length=588>
##contig=<ID=ACOL01003576,length=588>
##contig=<ID=ACOL01003577,length=588>
##contig=<ID=ACOL01003578,length=588>
##contig=<ID=ACOL01003579,length=588>
##contig=<ID=ACOL01003580,length=588>
##contig=<ID=ACOL01003581,length=588>
##contig=<ID=ACOL01003582,length=588>
##contig=<ID=ACOL01003583,length=588>
##contig=<ID=ACOL01003584,length=588>
##contig=<ID=ACOL01003585,length=588>
##contig=<ID=ACOL01003586,length=587>
##contig=<ID=ACOL01003587,length=587>
##contig=<ID=ACOL01003588,length=587>
##contig=<ID=ACOL01003589,length=587>
##contig=<ID=ACOL01003590,length=587>
##contig=<ID=ACOL01003591,length=587>
##contig=<ID=ACOL01003592,length=587>
##contig=<ID=ACOL01003593,length=587>
##contig=<ID=ACOL01003594,length=587>
##contig=<ID=ACOL01003595,length=587>
##contig=<ID=ACOL01003596,length=587>
##contig=<ID=ACOL01003597,length=587>
##contig=<ID=ACOL01003598,length=587>
##contig=<ID=ACOL01003599,length=587>
##contig=<ID=ACOL01003600,length=587>
##contig=<ID=ACOL01003601,length=587>
##contig=<ID=ACOL01003602,length=587>
##contig=<ID=ACOL01003603,length=587>
##contig=<ID=ACOL01003604,length=586>
##contig=<ID=ACOL01003605,length=586>
##contig=<ID=ACOL01003606,length=586>
##contig=<ID=ACOL01003607,length=586>
##contig=<ID=ACOL01003608,length=586>
##contig=<ID=ACOL01003609,length=586>
##contig=<ID=ACOL01003610,length=586>
##contig=<ID=ACOL01003611,length=586>
##contig=<ID=ACOL01003612,length=586>
##contig=<ID=ACOL01003613,length=586>
##contig=<ID=ACOL01003614,length=586>
##contig=<ID=ACOL01003615,length=586>
##contig=<ID=ACOL01003616,length=586>
##contig=<ID=ACOL01003617,length=586>
##contig=<ID=ACOL01003618,length=586>
##contig=<ID=ACOL01003619,length=586>
##contig=<ID=ACOL01003620,length=586>
##contig=<ID=ACOL01003621,length=586>
##contig=<ID=ACOL01003622,length=586>
##contig=<ID=ACOL01003623,length=586>
##contig=<ID=ACOL01003624,length=586>
##contig=<ID=ACOL01003625,length=586>
##contig=<ID=ACOL01003626,length=586>
##contig=<ID=ACOL01003627,length=586>
##contig=<ID=ACOL01003628,length=586>
##contig=<ID=ACOL01003629,length=585>
##contig=<ID=ACOL01003630,length=585>
##contig=<ID=ACOL01003631,length=585>
##contig=<ID=ACOL01003632,length=585>
##contig=<ID=ACOL01003633,length=585>
##contig=<ID=ACOL01003634,length=585>
##contig=<ID=ACOL01003635,length=585>
##contig=<ID=ACOL01003636,length=585>
##contig=<ID=ACOL01003637,length=585>
##contig=<ID=ACOL01003638,length=585>
##contig=<ID=ACOL01003639,length=585>
##contig=<ID=ACOL01003640,length=585>
##contig=<ID=ACOL01003641,length=585>
##contig=<ID=ACOL01003642,length=585>
##contig=<ID=ACOL01003643,length=585>
##contig=<ID=ACOL01003644,length=585>
##contig=<ID=ACOL01003645,length=585>
##contig=<ID=ACOL01003646,length=585>
##contig=<ID=ACOL01003647,length=585>
##contig=<ID=ACOL01003648,length=585>
##contig=<ID=ACOL01003649,length=585>
##contig=<ID=ACOL01003650,length=585>
##contig=<ID=ACOL01003651,length=584>
##contig=<ID=ACOL01003652,length=584>
##contig=<ID=ACOL01003653,length=584>
##contig=<ID=ACOL01003654,length=584>
##contig=<ID=ACOL01003655,length=584>
##contig=<ID=ACOL01003656,length=584>
##contig=<ID=ACOL01003657,length=584>
##contig=<ID=ACOL01003658,length=584>
##contig=<ID=ACOL01003659,length=584>
##contig=<ID=ACOL01003660,length=584>
##contig=<ID=ACOL01003661,length=584>
##contig=<ID=ACOL01003662,length=584>
##contig=<ID=ACOL01003663,length=584>
##contig=<ID=ACOL01003664,length=584>
##contig=<ID=ACOL01003665,length=584>
##contig=<ID=ACOL01003666,length=584>
##contig=<ID=ACOL01003667,length=584>
##contig=<ID=ACOL01003668,length=584>
##contig=<ID=ACOL01003669,length=584>
##contig=<ID=ACOL01003670,length=584>
##contig=<ID=ACOL01003671,length=584>
##contig=<ID=ACOL01003672,length=584>
##contig=<ID=ACOL01003673,length=584>
##contig=<ID=ACOL01003674,length=584>
##contig=<ID=ACOL01003675,length=584>
##contig=<ID=ACOL01003676,length=583>
##contig=<ID=ACOL01003677,length=583>
##contig=<ID=ACOL01003678,length=583>
##contig=<ID=ACOL01003679,length=583>
##contig=<ID=ACOL01003680,length=583>
##contig=<ID=ACOL01003681,length=583>
##contig=<ID=ACOL01003682,length=583>
##contig=<ID=ACOL01003683,length=583>
##contig=<ID=ACOL01003684,length=583>
##contig=<ID=ACOL01003685,length=583>
##contig=<ID=ACOL01003686,length=583>
##contig=<ID=ACOL01003687,length=583>
##contig=<ID=ACOL01003688,length=583>
##contig=<ID=ACOL01003689,length=583>
##contig=<ID=ACOL01003690,length=583>
##contig=<ID=ACOL01003691,length=583>
##contig=<ID=ACOL01003692,length=583>
##contig=<ID=ACOL01003693,length=583>
##contig=<ID=ACOL01003694,length=582>
##contig=<ID=ACOL01003695,length=582>
##contig=<ID=ACOL01003696,length=582>
##contig=<ID=ACOL01003697,length=582>
##contig=<ID=ACOL01003698,length=582>
##contig=<ID=ACOL01003699,length=582>
##contig=<ID=ACOL01003700,length=582>
##contig=<ID=ACOL01003701,length=582>
##contig=<ID=ACOL01003702,length=582>
##contig=<ID=ACOL01003703,length=582>
##contig=<ID=ACOL01003704,length=582>
##contig=<ID=ACOL01003705,length=582>
##contig=<ID=ACOL01003706,length=582>
##contig=<ID=ACOL01003707,length=582>
##contig=<ID=ACOL01003708,length=582>
##contig=<ID=ACOL01003709,length=582>
##contig=<ID=ACOL01003710,length=582>
##contig=<ID=ACOL01003711,length=582>
##contig=<ID=ACOL01003712,length=581>
##contig=<ID=ACOL01003713,length=581>
##contig=<ID=ACOL01003714,length=581>
##contig=<ID=ACOL01003715,length=581>
##contig=<ID=ACOL01003716,length=581>
##contig=<ID=ACOL01003717,length=581>
##contig=<ID=ACOL01003718,length=581>
##contig=<ID=ACOL01003719,length=581>
##contig=<ID=ACOL01003720,length=581>
##contig=<ID=ACOL01003721,length=581>
##contig=<ID=ACOL01003722,length=581>
##contig=<ID=ACOL01003723,length=581>
##contig=<ID=ACOL01003724,length=581>
##contig=<ID=ACOL01003725,length=581>
##contig=<ID=ACOL01003726,length=581>
##contig=<ID=ACOL01003727,length=580>
##contig=<ID=ACOL01003728,length=580>
##contig=<ID=ACOL01003729,length=580>
##contig=<ID=ACOL01003730,length=580>
##contig=<ID=ACOL01003731,length=580>
##contig=<ID=ACOL01003732,length=580>
##contig=<ID=ACOL01003733,length=580>
##contig=<ID=ACOL01003734,length=580>
##contig=<ID=ACOL01003735,length=580>
##contig=<ID=ACOL01003736,length=580>
##contig=<ID=ACOL01003737,length=580>
##contig=<ID=ACOL01003738,length=580>
##contig=<ID=ACOL01003739,length=580>
##contig=<ID=ACOL01003740,length=580>
##contig=<ID=ACOL01003741,length=580>
##contig=<ID=ACOL01003742,length=580>
##contig=<ID=ACOL01003743,length=580>
##contig=<ID=ACOL01003744,length=580>
##contig=<ID=ACOL01003745,length=580>
##contig=<ID=ACOL01003746,length=580>
##contig=<ID=ACOL01003747,length=580>
##contig=<ID=ACOL01003748,length=580>
##contig=<ID=ACOL01003749,length=580>
##contig=<ID=ACOL01003750,length=580>
##contig=<ID=ACOL01003751,length=579>
##contig=<ID=ACOL01003752,length=579>
##contig=<ID=ACOL01003753,length=579>
##contig=<ID=ACOL01003754,length=579>
##contig=<ID=ACOL01003755,length=579>
##contig=<ID=ACOL01003756,length=579>
##contig=<ID=ACOL01003757,length=579>
##contig=<ID=ACOL01003758,length=579>
##contig=<ID=ACOL01003759,length=579>
##contig=<ID=ACOL01003760,length=579>
##contig=<ID=ACOL01003761,length=579>
##contig=<ID=ACOL01003762,length=579>
##contig=<ID=ACOL01003763,length=579>
##contig=<ID=ACOL01003764,length=579>
##contig=<ID=ACOL01003765,length=579>
##contig=<ID=ACOL01003766,length=579>
##contig=<ID=ACOL01003767,length=579>
##contig=<ID=ACOL01003768,length=579>
##contig=<ID=ACOL01003769,length=579>
##contig=<ID=ACOL01003770,length=579>
##contig=<ID=ACOL01003771,length=579>
##contig=<ID=ACOL01003772,length=579>
##contig=<ID=ACOL01003773,length=579>
##contig=<ID=ACOL01003774,length=579>
##contig=<ID=ACOL01003775,length=579>
##contig=<ID=ACOL01003776,length=579>
##contig=<ID=ACOL01003777,length=579>
##contig=<ID=ACOL01003778,length=579>
##contig=<ID=ACOL01003779,length=579>
##contig=<ID=ACOL01003780,length=578>
##contig=<ID=ACOL01003781,length=578>
##contig=<ID=ACOL01003782,length=578>
##contig=<ID=ACOL01003783,length=578>
##contig=<ID=ACOL01003784,length=578>
##contig=<ID=ACOL01003785,length=578>
##contig=<ID=ACOL01003786,length=578>
##contig=<ID=ACOL01003787,length=578>
##contig=<ID=ACOL01003788,length=578>
##contig=<ID=ACOL01003789,length=578>
##contig=<ID=ACOL01003790,length=578>
##contig=<ID=ACOL01003791,length=578>
##contig=<ID=ACOL01003792,length=578>
##contig=<ID=ACOL01003793,length=578>
##contig=<ID=ACOL01003794,length=578>
##contig=<ID=ACOL01003795,length=578>
##contig=<ID=ACOL01003796,length=578>
##contig=<ID=ACOL01003797,length=578>
##contig=<ID=ACOL01003798,length=578>
##contig=<ID=ACOL01003799,length=578>
##contig=<ID=ACOL01003800,length=578>
##contig=<ID=ACOL01003801,length=578>
##contig=<ID=ACOL01003802,length=578>
##contig=<ID=ACOL01003803,length=577>
##contig=<ID=ACOL01003804,length=577>
##contig=<ID=ACOL01003805,length=577>
##contig=<ID=ACOL01003806,length=577>
##contig=<ID=ACOL01003807,length=577>
##contig=<ID=ACOL01003808,length=577>
##contig=<ID=ACOL01003809,length=577>
##contig=<ID=ACOL01003810,length=577>
##contig=<ID=ACOL01003811,length=577>
##contig=<ID=ACOL01003812,length=577>
##contig=<ID=ACOL01003813,length=577>
##contig=<ID=ACOL01003814,length=577>
##contig=<ID=ACOL01003815,length=577>
##contig=<ID=ACOL01003816,length=577>
##contig=<ID=ACOL01003817,length=577>
##contig=<ID=ACOL01003818,length=576>
##contig=<ID=ACOL01003819,length=576>
##contig=<ID=ACOL01003820,length=576>
##contig=<ID=ACOL01003821,length=576>
##contig=<ID=ACOL01003822,length=576>
##contig=<ID=ACOL01003823,length=576>
##contig=<ID=ACOL01003824,length=576>
##contig=<ID=ACOL01003825,length=576>
##contig=<ID=ACOL01003826,length=576>
##contig=<ID=ACOL01003827,length=576>
##contig=<ID=ACOL01003828,length=576>
##contig=<ID=ACOL01003829,length=576>
##contig=<ID=ACOL01003830,length=576>
##contig=<ID=ACOL01003831,length=576>
##contig=<ID=ACOL01003832,length=576>
##contig=<ID=ACOL01003833,length=576>
##contig=<ID=ACOL01003834,length=576>
##contig=<ID=ACOL01003835,length=576>
##contig=<ID=ACOL01003836,length=576>
##contig=<ID=ACOL01003837,length=575>
##contig=<ID=ACOL01003838,length=575>
##contig=<ID=ACOL01003839,length=575>
##contig=<ID=ACOL01003840,length=575>
##contig=<ID=ACOL01003841,length=575>
##contig=<ID=ACOL01003842,length=575>
##contig=<ID=ACOL01003843,length=575>
##contig=<ID=ACOL01003844,length=575>
##contig=<ID=ACOL01003845,length=575>
##contig=<ID=ACOL01003846,length=575>
##contig=<ID=ACOL01003847,length=575>
##contig=<ID=ACOL01003848,length=575>
##contig=<ID=ACOL01003849,length=575>
##contig=<ID=ACOL01003850,length=575>
##contig=<ID=ACOL01003851,length=575>
##contig=<ID=ACOL01003852,length=575>
##contig=<ID=ACOL01003853,length=575>
##contig=<ID=ACOL01003854,length=575>
##contig=<ID=ACOL01003855,length=575>
##contig=<ID=ACOL01003856,length=575>
##contig=<ID=ACOL01003857,length=575>
##contig=<ID=ACOL01003858,length=575>
##contig=<ID=ACOL01003859,length=574>
##contig=<ID=ACOL01003860,length=574>
##contig=<ID=ACOL01003861,length=574>
##contig=<ID=ACOL01003862,length=574>
##contig=<ID=ACOL01003863,length=574>
##contig=<ID=ACOL01003864,length=574>
##contig=<ID=ACOL01003865,length=574>
##contig=<ID=ACOL01003866,length=574>
##contig=<ID=ACOL01003867,length=574>
##contig=<ID=ACOL01003868,length=574>
##contig=<ID=ACOL01003869,length=574>
##contig=<ID=ACOL01003870,length=574>
##contig=<ID=ACOL01003871,length=574>
##contig=<ID=ACOL01003872,length=574>
##contig=<ID=ACOL01003873,length=574>
##contig=<ID=ACOL01003874,length=574>
##contig=<ID=ACOL01003875,length=574>
##contig=<ID=ACOL01003876,length=574>
##contig=<ID=ACOL01003877,length=574>
##contig=<ID=ACOL01003878,length=573>
##contig=<ID=ACOL01003879,length=573>
##contig=<ID=ACOL01003880,length=573>
##contig=<ID=ACOL01003881,length=573>
##contig=<ID=ACOL01003882,length=573>
##contig=<ID=ACOL01003883,length=573>
##contig=<ID=ACOL01003884,length=573>
##contig=<ID=ACOL01003885,length=573>
##contig=<ID=ACOL01003886,length=573>
##contig=<ID=ACOL01003887,length=573>
##contig=<ID=ACOL01003888,length=573>
##contig=<ID=ACOL01003889,length=573>
##contig=<ID=ACOL01003890,length=573>
##contig=<ID=ACOL01003891,length=573>
##contig=<ID=ACOL01003892,length=573>
##contig=<ID=ACOL01003893,length=572>
##contig=<ID=ACOL01003894,length=572>
##contig=<ID=ACOL01003895,length=572>
##contig=<ID=ACOL01003896,length=572>
##contig=<ID=ACOL01003897,length=572>
##contig=<ID=ACOL01003898,length=572>
##contig=<ID=ACOL01003899,length=572>
##contig=<ID=ACOL01003900,length=572>
##contig=<ID=ACOL01003901,length=572>
##contig=<ID=ACOL01003902,length=572>
##contig=<ID=ACOL01003903,length=572>
##contig=<ID=ACOL01003904,length=572>
##contig=<ID=ACOL01003905,length=572>
##contig=<ID=ACOL01003906,length=572>
##contig=<ID=ACOL01003907,length=572>
##contig=<ID=ACOL01003908,length=572>
##contig=<ID=ACOL01003909,length=572>
##contig=<ID=ACOL01003910,length=572>
##contig=<ID=ACOL01003911,length=572>
##contig=<ID=ACOL01003912,length=572>
##contig=<ID=ACOL01003913,length=572>
##contig=<ID=ACOL01003914,length=572>
##contig=<ID=ACOL01003915,length=572>
##contig=<ID=ACOL01003916,length=572>
##contig=<ID=ACOL01003917,length=571>
##contig=<ID=ACOL01003918,length=571>
##contig=<ID=ACOL01003919,length=571>
##contig=<ID=ACOL01003920,length=571>
##contig=<ID=ACOL01003921,length=571>
##contig=<ID=ACOL01003922,length=571>
##contig=<ID=ACOL01003923,length=571>
##contig=<ID=ACOL01003924,length=571>
##contig=<ID=ACOL01003925,length=571>
##contig=<ID=ACOL01003926,length=571>
##contig=<ID=ACOL01003927,length=571>
##contig=<ID=ACOL01003928,length=571>
##contig=<ID=ACOL01003929,length=570>
##contig=<ID=ACOL01003930,length=570>
##contig=<ID=ACOL01003931,length=570>
##contig=<ID=ACOL01003932,length=570>
##contig=<ID=ACOL01003933,length=570>
##contig=<ID=ACOL01003934,length=570>
##contig=<ID=ACOL01003935,length=570>
##contig=<ID=ACOL01003936,length=570>
##contig=<ID=ACOL01003937,length=570>
##contig=<ID=ACOL01003938,length=570>
##contig=<ID=ACOL01003939,length=570>
##contig=<ID=ACOL01003940,length=570>
##contig=<ID=ACOL01003941,length=570>
##contig=<ID=ACOL01003942,length=570>
##contig=<ID=ACOL01003943,length=570>
##contig=<ID=ACOL01003944,length=570>
##contig=<ID=ACOL01003945,length=569>
##contig=<ID=ACOL01003946,length=569>
##contig=<ID=ACOL01003947,length=569>
##contig=<ID=ACOL01003948,length=569>
##contig=<ID=ACOL01003949,length=569>
##contig=<ID=ACOL01003950,length=569>
##contig=<ID=ACOL01003951,length=569>
##contig=<ID=ACOL01003952,length=569>
##contig=<ID=ACOL01003953,length=569>
##contig=<ID=ACOL01003954,length=569>
##contig=<ID=ACOL01003955,length=569>
##contig=<ID=ACOL01003956,length=569>
##contig=<ID=ACOL01003957,length=569>
##contig=<ID=ACOL01003958,length=569>
##contig=<ID=ACOL01003959,length=569>
##contig=<ID=ACOL01003960,length=568>
##contig=<ID=ACOL01003961,length=568>
##contig=<ID=ACOL01003962,length=568>
##contig=<ID=ACOL01003963,length=568>
##contig=<ID=ACOL01003964,length=568>
##contig=<ID=ACOL01003965,length=568>
##contig=<ID=ACOL01003966,length=568>
##contig=<ID=ACOL01003967,length=568>
##contig=<ID=ACOL01003968,length=568>
##contig=<ID=ACOL01003969,length=568>
##contig=<ID=ACOL01003970,length=568>
##contig=<ID=ACOL01003971,length=568>
##contig=<ID=ACOL01003972,length=568>
##contig=<ID=ACOL01003973,length=568>
##contig=<ID=ACOL01003974,length=568>
##contig=<ID=ACOL01003975,length=568>
##contig=<ID=ACOL01003976,length=568>
##contig=<ID=ACOL01003977,length=568>
##contig=<ID=ACOL01003978,length=568>
##contig=<ID=ACOL01003979,length=568>
##contig=<ID=ACOL01003980,length=568>
##contig=<ID=ACOL01003981,length=568>
##contig=<ID=ACOL01003982,length=568>
##contig=<ID=ACOL01003983,length=567>
##contig=<ID=ACOL01003984,length=567>
##contig=<ID=ACOL01003985,length=567>
##contig=<ID=ACOL01003986,length=567>
##contig=<ID=ACOL01003987,length=567>
##contig=<ID=ACOL01003988,length=567>
##contig=<ID=ACOL01003989,length=567>
##contig=<ID=ACOL01003990,length=567>
##contig=<ID=ACOL01003991,length=567>
##contig=<ID=ACOL01003992,length=567>
##contig=<ID=ACOL01003993,length=567>
##contig=<ID=ACOL01003994,length=566>
##contig=<ID=ACOL01003995,length=566>
##contig=<ID=ACOL01003996,length=566>
##contig=<ID=ACOL01003997,length=566>
##contig=<ID=ACOL01003998,length=566>
##contig=<ID=ACOL01003999,length=566>
##contig=<ID=ACOL01004000,length=566>
##contig=<ID=ACOL01004001,length=566>
##contig=<ID=ACOL01004002,length=566>
##contig=<ID=ACOL01004003,length=566>
##contig=<ID=ACOL01004004,length=566>
##contig=<ID=ACOL01004005,length=566>
##contig=<ID=ACOL01004006,length=566>
##contig=<ID=ACOL01004007,length=566>
##contig=<ID=ACOL01004008,length=566>
##contig=<ID=ACOL01004009,length=566>
##contig=<ID=ACOL01004010,length=566>
##contig=<ID=ACOL01004011,length=566>
##contig=<ID=ACOL01004012,length=565>
##contig=<ID=ACOL01004013,length=565>
##contig=<ID=ACOL01004014,length=565>
##contig=<ID=ACOL01004015,length=565>
##contig=<ID=ACOL01004016,length=565>
##contig=<ID=ACOL01004017,length=565>
##contig=<ID=ACOL01004018,length=565>
##contig=<ID=ACOL01004019,length=565>
##contig=<ID=ACOL01004020,length=565>
##contig=<ID=ACOL01004021,length=565>
##contig=<ID=ACOL01004022,length=565>
##contig=<ID=ACOL01004023,length=565>
##contig=<ID=ACOL01004024,length=565>
##contig=<ID=ACOL01004025,length=565>
##contig=<ID=ACOL01004026,length=565>
##contig=<ID=ACOL01004027,length=565>
##contig=<ID=ACOL01004028,length=565>
##contig=<ID=ACOL01004029,length=565>
##contig=<ID=ACOL01004030,length=564>
##contig=<ID=ACOL01004031,length=564>
##contig=<ID=ACOL01004032,length=564>
##contig=<ID=ACOL01004033,length=564>
##contig=<ID=ACOL01004034,length=564>
##contig=<ID=ACOL01004035,length=564>
##contig=<ID=ACOL01004036,length=564>
##contig=<ID=ACOL01004037,length=564>
##contig=<ID=ACOL01004038,length=564>
##contig=<ID=ACOL01004039,length=564>
##contig=<ID=ACOL01004040,length=564>
##contig=<ID=ACOL01004041,length=564>
##contig=<ID=ACOL01004042,length=564>
##contig=<ID=ACOL01004043,length=564>
##contig=<ID=ACOL01004044,length=564>
##contig=<ID=ACOL01004045,length=564>
##contig=<ID=ACOL01004046,length=564>
##contig=<ID=ACOL01004047,length=564>
##contig=<ID=ACOL01004048,length=564>
##contig=<ID=ACOL01004049,length=564>
##contig=<ID=ACOL01004050,length=564>
##contig=<ID=ACOL01004051,length=564>
##contig=<ID=ACOL01004052,length=564>
##contig=<ID=ACOL01004053,length=564>
##contig=<ID=ACOL01004054,length=564>
##contig=<ID=ACOL01004055,length=563>
##contig=<ID=ACOL01004056,length=563>
##contig=<ID=ACOL01004057,length=563>
##contig=<ID=ACOL01004058,length=563>
##contig=<ID=ACOL01004059,length=563>
##contig=<ID=ACOL01004060,length=563>
##contig=<ID=ACOL01004061,length=563>
##contig=<ID=ACOL01004062,length=563>
##contig=<ID=ACOL01004063,length=563>
##contig=<ID=ACOL01004064,length=563>
##contig=<ID=ACOL01004065,length=563>
##contig=<ID=ACOL01004066,length=563>
##contig=<ID=ACOL01004067,length=563>
##contig=<ID=ACOL01004068,length=563>
##contig=<ID=ACOL01004069,length=563>
##contig=<ID=ACOL01004070,length=563>
##contig=<ID=ACOL01004071,length=563>
##contig=<ID=ACOL01004072,length=563>
##contig=<ID=ACOL01004073,length=563>
##contig=<ID=ACOL01004074,length=562>
##contig=<ID=ACOL01004075,length=562>
##contig=<ID=ACOL01004076,length=562>
##contig=<ID=ACOL01004077,length=562>
##contig=<ID=ACOL01004078,length=562>
##contig=<ID=ACOL01004079,length=562>
##contig=<ID=ACOL01004080,length=562>
##contig=<ID=ACOL01004081,length=562>
##contig=<ID=ACOL01004082,length=562>
##contig=<ID=ACOL01004083,length=562>
##contig=<ID=ACOL01004084,length=562>
##contig=<ID=ACOL01004085,length=562>
##contig=<ID=ACOL01004086,length=562>
##contig=<ID=ACOL01004087,length=562>
##contig=<ID=ACOL01004088,length=562>
##contig=<ID=ACOL01004089,length=562>
##contig=<ID=ACOL01004090,length=562>
##contig=<ID=ACOL01004091,length=562>
##contig=<ID=ACOL01004092,length=562>
##contig=<ID=ACOL01004093,length=562>
##contig=<ID=ACOL01004094,length=562>
##contig=<ID=ACOL01004095,length=562>
##contig=<ID=ACOL01004096,length=562>
##contig=<ID=ACOL01004097,length=562>
##contig=<ID=ACOL01004098,length=561>
##contig=<ID=ACOL01004099,length=561>
##contig=<ID=ACOL01004100,length=561>
##contig=<ID=ACOL01004101,length=561>
##contig=<ID=ACOL01004102,length=561>
##contig=<ID=ACOL01004103,length=561>
##contig=<ID=ACOL01004104,length=561>
##contig=<ID=ACOL01004105,length=561>
##contig=<ID=ACOL01004106,length=561>
##contig=<ID=ACOL01004107,length=561>
##contig=<ID=ACOL01004108,length=561>
##contig=<ID=ACOL01004109,length=561>
##contig=<ID=ACOL01004110,length=561>
##contig=<ID=ACOL01004111,length=561>
##contig=<ID=ACOL01004112,length=561>
##contig=<ID=ACOL01004113,length=561>
##contig=<ID=ACOL01004114,length=561>
##contig=<ID=ACOL01004115,length=561>
##contig=<ID=ACOL01004116,length=561>
##contig=<ID=ACOL01004117,length=560>
##contig=<ID=ACOL01004118,length=560>
##contig=<ID=ACOL01004119,length=560>
##contig=<ID=ACOL01004120,length=560>
##contig=<ID=ACOL01004121,length=560>
##contig=<ID=ACOL01004122,length=560>
##contig=<ID=ACOL01004123,length=560>
##contig=<ID=ACOL01004124,length=560>
##contig=<ID=ACOL01004125,length=560>
##contig=<ID=ACOL01004126,length=560>
##contig=<ID=ACOL01004127,length=560>
##contig=<ID=ACOL01004128,length=560>
##contig=<ID=ACOL01004129,length=560>
##contig=<ID=ACOL01004130,length=560>
##contig=<ID=ACOL01004131,length=559>
##contig=<ID=ACOL01004132,length=559>
##contig=<ID=ACOL01004133,length=559>
##contig=<ID=ACOL01004134,length=559>
##contig=<ID=ACOL01004135,length=559>
##contig=<ID=ACOL01004136,length=559>
##contig=<ID=ACOL01004137,length=559>
##contig=<ID=ACOL01004138,length=559>
##contig=<ID=ACOL01004139,length=559>
##contig=<ID=ACOL01004140,length=559>
##contig=<ID=ACOL01004141,length=559>
##contig=<ID=ACOL01004142,length=559>
##contig=<ID=ACOL01004143,length=558>
##contig=<ID=ACOL01004144,length=558>
##contig=<ID=ACOL01004145,length=558>
##contig=<ID=ACOL01004146,length=558>
##contig=<ID=ACOL01004147,length=558>
##contig=<ID=ACOL01004148,length=558>
##contig=<ID=ACOL01004149,length=558>
##contig=<ID=ACOL01004150,length=558>
##contig=<ID=ACOL01004151,length=558>
##contig=<ID=ACOL01004152,length=558>
##contig=<ID=ACOL01004153,length=558>
##contig=<ID=ACOL01004154,length=558>
##contig=<ID=ACOL01004155,length=558>
##contig=<ID=ACOL01004156,length=558>
##contig=<ID=ACOL01004157,length=558>
##contig=<ID=ACOL01004158,length=558>
##contig=<ID=ACOL01004159,length=557>
##contig=<ID=ACOL01004160,length=557>
##contig=<ID=ACOL01004161,length=557>
##contig=<ID=ACOL01004162,length=557>
##contig=<ID=ACOL01004163,length=557>
##contig=<ID=ACOL01004164,length=557>
##contig=<ID=ACOL01004165,length=557>
##contig=<ID=ACOL01004166,length=557>
##contig=<ID=ACOL01004167,length=557>
##contig=<ID=ACOL01004168,length=557>
##contig=<ID=ACOL01004169,length=557>
##contig=<ID=ACOL01004170,length=557>
##contig=<ID=ACOL01004171,length=557>
##contig=<ID=ACOL01004172,length=557>
##contig=<ID=ACOL01004173,length=557>
##contig=<ID=ACOL01004174,length=557>
##contig=<ID=ACOL01004175,length=557>
##contig=<ID=ACOL01004176,length=557>
##contig=<ID=ACOL01004177,length=556>
##contig=<ID=ACOL01004178,length=556>
##contig=<ID=ACOL01004179,length=556>
##contig=<ID=ACOL01004180,length=556>
##contig=<ID=ACOL01004181,length=556>
##contig=<ID=ACOL01004182,length=556>
##contig=<ID=ACOL01004183,length=556>
##contig=<ID=ACOL01004184,length=556>
##contig=<ID=ACOL01004185,length=556>
##contig=<ID=ACOL01004186,length=556>
##contig=<ID=ACOL01004187,length=556>
##contig=<ID=ACOL01004188,length=556>
##contig=<ID=ACOL01004189,length=556>
##contig=<ID=ACOL01004190,length=556>
##contig=<ID=ACOL01004191,length=556>
##contig=<ID=ACOL01004192,length=556>
##contig=<ID=ACOL01004193,length=556>
##contig=<ID=ACOL01004194,length=556>
##contig=<ID=ACOL01004195,length=556>
##contig=<ID=ACOL01004196,length=556>
##contig=<ID=ACOL01004197,length=556>
##contig=<ID=ACOL01004198,length=556>
##contig=<ID=ACOL01004199,length=556>
##contig=<ID=ACOL01004200,length=555>
##contig=<ID=ACOL01004201,length=555>
##contig=<ID=ACOL01004202,length=555>
##contig=<ID=ACOL01004203,length=555>
##contig=<ID=ACOL01004204,length=555>
##contig=<ID=ACOL01004205,length=555>
##contig=<ID=ACOL01004206,length=555>
##contig=<ID=ACOL01004207,length=555>
##contig=<ID=ACOL01004208,length=555>
##contig=<ID=ACOL01004209,length=555>
##contig=<ID=ACOL01004210,length=555>
##contig=<ID=ACOL01004211,length=555>
##contig=<ID=ACOL01004212,length=555>
##contig=<ID=ACOL01004213,length=555>
##contig=<ID=ACOL01004214,length=555>
##contig=<ID=ACOL01004215,length=555>
##contig=<ID=ACOL01004216,length=555>
##contig=<ID=ACOL01004217,length=554>
##contig=<ID=ACOL01004218,length=554>
##contig=<ID=ACOL01004219,length=554>
##contig=<ID=ACOL01004220,length=554>
##contig=<ID=ACOL01004221,length=554>
##contig=<ID=ACOL01004222,length=554>
##contig=<ID=ACOL01004223,length=554>
##contig=<ID=ACOL01004224,length=554>
##contig=<ID=ACOL01004225,length=554>
##contig=<ID=ACOL01004226,length=554>
##contig=<ID=ACOL01004227,length=554>
##contig=<ID=ACOL01004228,length=554>
##contig=<ID=ACOL01004229,length=554>
##contig=<ID=ACOL01004230,length=554>
##contig=<ID=ACOL01004231,length=554>
##contig=<ID=ACOL01004232,length=554>
##contig=<ID=ACOL01004233,length=554>
##contig=<ID=ACOL01004234,length=554>
##contig=<ID=ACOL01004235,length=554>
##contig=<ID=ACOL01004236,length=554>
##contig=<ID=ACOL01004237,length=554>
##contig=<ID=ACOL01004238,length=554>
##contig=<ID=ACOL01004239,length=554>
##contig=<ID=ACOL01004240,length=553>
##contig=<ID=ACOL01004241,length=553>
##contig=<ID=ACOL01004242,length=553>
##contig=<ID=ACOL01004243,length=553>
##contig=<ID=ACOL01004244,length=553>
##contig=<ID=ACOL01004245,length=553>
##contig=<ID=ACOL01004246,length=553>
##contig=<ID=ACOL01004247,length=553>
##contig=<ID=ACOL01004248,length=553>
##contig=<ID=ACOL01004249,length=553>
##contig=<ID=ACOL01004250,length=553>
##contig=<ID=ACOL01004251,length=553>
##contig=<ID=ACOL01004252,length=553>
##contig=<ID=ACOL01004253,length=553>
##contig=<ID=ACOL01004254,length=553>
##contig=<ID=ACOL01004255,length=553>
##contig=<ID=ACOL01004256,length=553>
##contig=<ID=ACOL01004257,length=553>
##contig=<ID=ACOL01004258,length=553>
##contig=<ID=ACOL01004259,length=553>
##contig=<ID=ACOL01004260,length=553>
##contig=<ID=ACOL01004261,length=552>
##contig=<ID=ACOL01004262,length=552>
##contig=<ID=ACOL01004263,length=552>
##contig=<ID=ACOL01004264,length=552>
##contig=<ID=ACOL01004265,length=552>
##contig=<ID=ACOL01004266,length=552>
##contig=<ID=ACOL01004267,length=552>
##contig=<ID=ACOL01004268,length=552>
##contig=<ID=ACOL01004269,length=552>
##contig=<ID=ACOL01004270,length=552>
##contig=<ID=ACOL01004271,length=552>
##contig=<ID=ACOL01004272,length=552>
##contig=<ID=ACOL01004273,length=552>
##contig=<ID=ACOL01004274,length=552>
##contig=<ID=ACOL01004275,length=552>
##contig=<ID=ACOL01004276,length=552>
##contig=<ID=ACOL01004277,length=552>
##contig=<ID=ACOL01004278,length=552>
##contig=<ID=ACOL01004279,length=552>
##contig=<ID=ACOL01004280,length=552>
##contig=<ID=ACOL01004281,length=552>
##contig=<ID=ACOL01004282,length=552>
##contig=<ID=ACOL01004283,length=552>
##contig=<ID=ACOL01004284,length=552>
##contig=<ID=ACOL01004285,length=552>
##contig=<ID=ACOL01004286,length=552>
##contig=<ID=ACOL01004287,length=551>
##contig=<ID=ACOL01004288,length=551>
##contig=<ID=ACOL01004289,length=551>
##contig=<ID=ACOL01004290,length=551>
##contig=<ID=ACOL01004291,length=551>
##contig=<ID=ACOL01004292,length=551>
##contig=<ID=ACOL01004293,length=551>
##contig=<ID=ACOL01004294,length=551>
##contig=<ID=ACOL01004295,length=551>
##contig=<ID=ACOL01004296,length=551>
##contig=<ID=ACOL01004297,length=551>
##contig=<ID=ACOL01004298,length=551>
##contig=<ID=ACOL01004299,length=551>
##contig=<ID=ACOL01004300,length=551>
##contig=<ID=ACOL01004301,length=551>
##contig=<ID=ACOL01004302,length=551>
##contig=<ID=ACOL01004303,length=551>
##contig=<ID=ACOL01004304,length=551>
##contig=<ID=ACOL01004305,length=551>
##contig=<ID=ACOL01004306,length=551>
##contig=<ID=ACOL01004307,length=551>
##contig=<ID=ACOL01004308,length=551>
##contig=<ID=ACOL01004309,length=551>
##contig=<ID=ACOL01004310,length=551>
##contig=<ID=ACOL01004311,length=551>
##contig=<ID=ACOL01004312,length=551>
##contig=<ID=ACOL01004313,length=551>
##contig=<ID=ACOL01004314,length=551>
##contig=<ID=ACOL01004315,length=550>
##contig=<ID=ACOL01004316,length=550>
##contig=<ID=ACOL01004317,length=550>
##contig=<ID=ACOL01004318,length=550>
##contig=<ID=ACOL01004319,length=550>
##contig=<ID=ACOL01004320,length=550>
##contig=<ID=ACOL01004321,length=550>
##contig=<ID=ACOL01004322,length=550>
##contig=<ID=ACOL01004323,length=550>
##contig=<ID=ACOL01004324,length=550>
##contig=<ID=ACOL01004325,length=550>
##contig=<ID=ACOL01004326,length=550>
##contig=<ID=ACOL01004327,length=550>
##contig=<ID=ACOL01004328,length=550>
##contig=<ID=ACOL01004329,length=550>
##contig=<ID=ACOL01004330,length=550>
##contig=<ID=ACOL01004331,length=550>
##contig=<ID=ACOL01004332,length=550>
##contig=<ID=ACOL01004333,length=550>
##contig=<ID=ACOL01004334,length=550>
##contig=<ID=ACOL01004335,length=550>
##contig=<ID=ACOL01004336,length=550>
##contig=<ID=ACOL01004337,length=550>
##contig=<ID=ACOL01004338,length=550>
##contig=<ID=ACOL01004339,length=550>
##contig=<ID=ACOL01004340,length=550>
##contig=<ID=ACOL01004341,length=550>
##contig=<ID=ACOL01004342,length=549>
##contig=<ID=ACOL01004343,length=549>
##contig=<ID=ACOL01004344,length=549>
##contig=<ID=ACOL01004345,length=549>
##contig=<ID=ACOL01004346,length=549>
##contig=<ID=ACOL01004347,length=549>
##contig=<ID=ACOL01004348,length=549>
##contig=<ID=ACOL01004349,length=549>
##contig=<ID=ACOL01004350,length=549>
##contig=<ID=ACOL01004351,length=549>
##contig=<ID=ACOL01004352,length=549>
##contig=<ID=ACOL01004353,length=549>
##contig=<ID=ACOL01004354,length=549>
##contig=<ID=ACOL01004355,length=548>
##contig=<ID=ACOL01004356,length=548>
##contig=<ID=ACOL01004357,length=548>
##contig=<ID=ACOL01004358,length=548>
##contig=<ID=ACOL01004359,length=548>
##contig=<ID=ACOL01004360,length=548>
##contig=<ID=ACOL01004361,length=548>
##contig=<ID=ACOL01004362,length=548>
##contig=<ID=ACOL01004363,length=548>
##contig=<ID=ACOL01004364,length=548>
##contig=<ID=ACOL01004365,length=548>
##contig=<ID=ACOL01004366,length=548>
##contig=<ID=ACOL01004367,length=548>
##contig=<ID=ACOL01004368,length=548>
##contig=<ID=ACOL01004369,length=548>
##contig=<ID=ACOL01004370,length=548>
##contig=<ID=ACOL01004371,length=548>
##contig=<ID=ACOL01004372,length=547>
##contig=<ID=ACOL01004373,length=547>
##contig=<ID=ACOL01004374,length=547>
##contig=<ID=ACOL01004375,length=547>
##contig=<ID=ACOL01004376,length=547>
##contig=<ID=ACOL01004377,length=547>
##contig=<ID=ACOL01004378,length=547>
##contig=<ID=ACOL01004379,length=547>
##contig=<ID=ACOL01004380,length=547>
##contig=<ID=ACOL01004381,length=547>
##contig=<ID=ACOL01004382,length=547>
##contig=<ID=ACOL01004383,length=547>
##contig=<ID=ACOL01004384,length=547>
##contig=<ID=ACOL01004385,length=547>
##contig=<ID=ACOL01004386,length=546>
##contig=<ID=ACOL01004387,length=546>
##contig=<ID=ACOL01004388,length=546>
##contig=<ID=ACOL01004389,length=546>
##contig=<ID=ACOL01004390,length=546>
##contig=<ID=ACOL01004391,length=546>
##contig=<ID=ACOL01004392,length=546>
##contig=<ID=ACOL01004393,length=546>
##contig=<ID=ACOL01004394,length=546>
##contig=<ID=ACOL01004395,length=546>
##contig=<ID=ACOL01004396,length=546>
##contig=<ID=ACOL01004397,length=546>
##contig=<ID=ACOL01004398,length=546>
##contig=<ID=ACOL01004399,length=546>
##contig=<ID=ACOL01004400,length=546>
##contig=<ID=ACOL01004401,length=546>
##contig=<ID=ACOL01004402,length=546>
##contig=<ID=ACOL01004403,length=546>
##contig=<ID=ACOL01004404,length=546>
##contig=<ID=ACOL01004405,length=546>
##contig=<ID=ACOL01004406,length=546>
##contig=<ID=ACOL01004407,length=546>
##contig=<ID=ACOL01004408,length=546>
##contig=<ID=ACOL01004409,length=546>
##contig=<ID=ACOL01004410,length=546>
##contig=<ID=ACOL01004411,length=546>
##contig=<ID=ACOL01004412,length=546>
##contig=<ID=ACOL01004413,length=546>
##contig=<ID=ACOL01004414,length=546>
##contig=<ID=ACOL01004415,length=546>
##contig=<ID=ACOL01004416,length=545>
##contig=<ID=ACOL01004417,length=545>
##contig=<ID=ACOL01004418,length=545>
##contig=<ID=ACOL01004419,length=545>
##contig=<ID=ACOL01004420,length=545>
##contig=<ID=ACOL01004421,length=545>
##contig=<ID=ACOL01004422,length=545>
##contig=<ID=ACOL01004423,length=545>
##contig=<ID=ACOL01004424,length=545>
##contig=<ID=ACOL01004425,length=545>
##contig=<ID=ACOL01004426,length=545>
##contig=<ID=ACOL01004427,length=545>
##contig=<ID=ACOL01004428,length=545>
##contig=<ID=ACOL01004429,length=545>
##contig=<ID=ACOL01004430,length=545>
##contig=<ID=ACOL01004431,length=545>
##contig=<ID=ACOL01004432,length=545>
##contig=<ID=ACOL01004433,length=545>
##contig=<ID=ACOL01004434,length=545>
##contig=<ID=ACOL01004435,length=544>
##contig=<ID=ACOL01004436,length=544>
##contig=<ID=ACOL01004437,length=544>
##contig=<ID=ACOL01004438,length=544>
##contig=<ID=ACOL01004439,length=544>
##contig=<ID=ACOL01004440,length=544>
##contig=<ID=ACOL01004441,length=544>
##contig=<ID=ACOL01004442,length=544>
##contig=<ID=ACOL01004443,length=544>
##contig=<ID=ACOL01004444,length=544>
##contig=<ID=ACOL01004445,length=544>
##contig=<ID=ACOL01004446,length=544>
##contig=<ID=ACOL01004447,length=544>
##contig=<ID=ACOL01004448,length=544>
##contig=<ID=ACOL01004449,length=544>
##contig=<ID=ACOL01004450,length=544>
##contig=<ID=ACOL01004451,length=544>
##contig=<ID=ACOL01004452,length=544>
##contig=<ID=ACOL01004453,length=544>
##contig=<ID=ACOL01004454,length=544>
##contig=<ID=ACOL01004455,length=543>
##contig=<ID=ACOL01004456,length=543>
##contig=<ID=ACOL01004457,length=543>
##contig=<ID=ACOL01004458,length=543>
##contig=<ID=ACOL01004459,length=543>
##contig=<ID=ACOL01004460,length=543>
##contig=<ID=ACOL01004461,length=543>
##contig=<ID=ACOL01004462,length=543>
##contig=<ID=ACOL01004463,length=543>
##contig=<ID=ACOL01004464,length=543>
##contig=<ID=ACOL01004465,length=543>
##contig=<ID=ACOL01004466,length=543>
##contig=<ID=ACOL01004467,length=543>
##contig=<ID=ACOL01004468,length=543>
##contig=<ID=ACOL01004469,length=543>
##contig=<ID=ACOL01004470,length=543>
##contig=<ID=ACOL01004471,length=543>
##contig=<ID=ACOL01004472,length=543>
##contig=<ID=ACOL01004473,length=543>
##contig=<ID=ACOL01004474,length=543>
##contig=<ID=ACOL01004475,length=543>
##contig=<ID=ACOL01004476,length=543>
##contig=<ID=ACOL01004477,length=543>
##contig=<ID=ACOL01004478,length=543>
##contig=<ID=ACOL01004479,length=543>
##contig=<ID=ACOL01004480,length=543>
##contig=<ID=ACOL01004481,length=543>
##contig=<ID=ACOL01004482,length=543>
##contig=<ID=ACOL01004483,length=542>
##contig=<ID=ACOL01004484,length=542>
##contig=<ID=ACOL01004485,length=542>
##contig=<ID=ACOL01004486,length=542>
##contig=<ID=ACOL01004487,length=542>
##contig=<ID=ACOL01004488,length=542>
##contig=<ID=ACOL01004489,length=542>
##contig=<ID=ACOL01004490,length=542>
##contig=<ID=ACOL01004491,length=542>
##contig=<ID=ACOL01004492,length=542>
##contig=<ID=ACOL01004493,length=542>
##contig=<ID=ACOL01004494,length=542>
##contig=<ID=ACOL01004495,length=542>
##contig=<ID=ACOL01004496,length=542>
##contig=<ID=ACOL01004497,length=542>
##contig=<ID=ACOL01004498,length=542>
##contig=<ID=ACOL01004499,length=542>
##contig=<ID=ACOL01004500,length=542>
##contig=<ID=ACOL01004501,length=542>
##contig=<ID=ACOL01004502,length=542>
##contig=<ID=ACOL01004503,length=542>
##contig=<ID=ACOL01004504,length=542>
##contig=<ID=ACOL01004505,length=542>
##contig=<ID=ACOL01004506,length=542>
##contig=<ID=ACOL01004507,length=542>
##contig=<ID=ACOL01004508,length=542>
##contig=<ID=ACOL01004509,length=542>
##contig=<ID=ACOL01004510,length=541>
##contig=<ID=ACOL01004511,length=541>
##contig=<ID=ACOL01004512,length=541>
##contig=<ID=ACOL01004513,length=541>
##contig=<ID=ACOL01004514,length=541>
##contig=<ID=ACOL01004515,length=541>
##contig=<ID=ACOL01004516,length=541>
##contig=<ID=ACOL01004517,length=541>
##contig=<ID=ACOL01004518,length=541>
##contig=<ID=ACOL01004519,length=541>
##contig=<ID=ACOL01004520,length=541>
##contig=<ID=ACOL01004521,length=541>
##contig=<ID=ACOL01004522,length=541>
##contig=<ID=ACOL01004523,length=541>
##contig=<ID=ACOL01004524,length=541>
##contig=<ID=ACOL01004525,length=541>
##contig=<ID=ACOL01004526,length=541>
##contig=<ID=ACOL01004527,length=541>
##contig=<ID=ACOL01004528,length=540>
##contig=<ID=ACOL01004529,length=540>
##contig=<ID=ACOL01004530,length=540>
##contig=<ID=ACOL01004531,length=540>
##contig=<ID=ACOL01004532,length=540>
##contig=<ID=ACOL01004533,length=540>
##contig=<ID=ACOL01004534,length=540>
##contig=<ID=ACOL01004535,length=540>
##contig=<ID=ACOL01004536,length=540>
##contig=<ID=ACOL01004537,length=540>
##contig=<ID=ACOL01004538,length=540>
##contig=<ID=ACOL01004539,length=540>
##contig=<ID=ACOL01004540,length=540>
##contig=<ID=ACOL01004541,length=540>
##contig=<ID=ACOL01004542,length=540>
##contig=<ID=ACOL01004543,length=540>
##contig=<ID=ACOL01004544,length=540>
##contig=<ID=ACOL01004545,length=540>
##contig=<ID=ACOL01004546,length=540>
##contig=<ID=ACOL01004547,length=540>
##contig=<ID=ACOL01004548,length=540>
##contig=<ID=ACOL01004549,length=539>
##contig=<ID=ACOL01004550,length=539>
##contig=<ID=ACOL01004551,length=539>
##contig=<ID=ACOL01004552,length=539>
##contig=<ID=ACOL01004553,length=539>
##contig=<ID=ACOL01004554,length=539>
##contig=<ID=ACOL01004555,length=539>
##contig=<ID=ACOL01004556,length=539>
##contig=<ID=ACOL01004557,length=539>
##contig=<ID=ACOL01004558,length=539>
##contig=<ID=ACOL01004559,length=539>
##contig=<ID=ACOL01004560,length=539>
##contig=<ID=ACOL01004561,length=539>
##contig=<ID=ACOL01004562,length=539>
##contig=<ID=ACOL01004563,length=539>
##contig=<ID=ACOL01004564,length=539>
##contig=<ID=ACOL01004565,length=539>
##contig=<ID=ACOL01004566,length=539>
##contig=<ID=ACOL01004567,length=539>
##contig=<ID=ACOL01004568,length=539>
##contig=<ID=ACOL01004569,length=539>
##contig=<ID=ACOL01004570,length=539>
##contig=<ID=ACOL01004571,length=539>
##contig=<ID=ACOL01004572,length=539>
##contig=<ID=ACOL01004573,length=539>
##contig=<ID=ACOL01004574,length=538>
##contig=<ID=ACOL01004575,length=538>
##contig=<ID=ACOL01004576,length=538>
##contig=<ID=ACOL01004577,length=538>
##contig=<ID=ACOL01004578,length=538>
##contig=<ID=ACOL01004579,length=538>
##contig=<ID=ACOL01004580,length=538>
##contig=<ID=ACOL01004581,length=538>
##contig=<ID=ACOL01004582,length=538>
##contig=<ID=ACOL01004583,length=538>
##contig=<ID=ACOL01004584,length=538>
##contig=<ID=ACOL01004585,length=538>
##contig=<ID=ACOL01004586,length=538>
##contig=<ID=ACOL01004587,length=538>
##contig=<ID=ACOL01004588,length=538>
##contig=<ID=ACOL01004589,length=538>
##contig=<ID=ACOL01004590,length=538>
##contig=<ID=ACOL01004591,length=538>
##contig=<ID=ACOL01004592,length=538>
##contig=<ID=ACOL01004593,length=538>
##contig=<ID=ACOL01004594,length=538>
##contig=<ID=ACOL01004595,length=538>
##contig=<ID=ACOL01004596,length=538>
##contig=<ID=ACOL01004597,length=537>
##contig=<ID=ACOL01004598,length=537>
##contig=<ID=ACOL01004599,length=537>
##contig=<ID=ACOL01004600,length=537>
##contig=<ID=ACOL01004601,length=537>
##contig=<ID=ACOL01004602,length=537>
##contig=<ID=ACOL01004603,length=537>
##contig=<ID=ACOL01004604,length=537>
##contig=<ID=ACOL01004605,length=537>
##contig=<ID=ACOL01004606,length=537>
##contig=<ID=ACOL01004607,length=537>
##contig=<ID=ACOL01004608,length=536>
##contig=<ID=ACOL01004609,length=536>
##contig=<ID=ACOL01004610,length=536>
##contig=<ID=ACOL01004611,length=536>
##contig=<ID=ACOL01004612,length=536>
##contig=<ID=ACOL01004613,length=536>
##contig=<ID=ACOL01004614,length=536>
##contig=<ID=ACOL01004615,length=536>
##contig=<ID=ACOL01004616,length=536>
##contig=<ID=ACOL01004617,length=536>
##contig=<ID=ACOL01004618,length=536>
##contig=<ID=ACOL01004619,length=536>
##contig=<ID=ACOL01004620,length=536>
##contig=<ID=ACOL01004621,length=536>
##contig=<ID=ACOL01004622,length=536>
##contig=<ID=ACOL01004623,length=536>
##contig=<ID=ACOL01004624,length=536>
##contig=<ID=ACOL01004625,length=536>
##contig=<ID=ACOL01004626,length=536>
##contig=<ID=ACOL01004627,length=536>
##contig=<ID=ACOL01004628,length=536>
##contig=<ID=ACOL01004629,length=536>
##contig=<ID=ACOL01004630,length=536>
##contig=<ID=ACOL01004631,length=536>
##contig=<ID=ACOL01004632,length=536>
##contig=<ID=ACOL01004633,length=536>
##contig=<ID=ACOL01004634,length=536>
##contig=<ID=ACOL01004635,length=535>
##contig=<ID=ACOL01004636,length=535>
##contig=<ID=ACOL01004637,length=535>
##contig=<ID=ACOL01004638,length=535>
##contig=<ID=ACOL01004639,length=535>
##contig=<ID=ACOL01004640,length=535>
##contig=<ID=ACOL01004641,length=535>
##contig=<ID=ACOL01004642,length=535>
##contig=<ID=ACOL01004643,length=535>
##contig=<ID=ACOL01004644,length=535>
##contig=<ID=ACOL01004645,length=535>
##contig=<ID=ACOL01004646,length=535>
##contig=<ID=ACOL01004647,length=535>
##contig=<ID=ACOL01004648,length=535>
##contig=<ID=ACOL01004649,length=535>
##contig=<ID=ACOL01004650,length=534>
##contig=<ID=ACOL01004651,length=534>
##contig=<ID=ACOL01004652,length=534>
##contig=<ID=ACOL01004653,length=534>
##contig=<ID=ACOL01004654,length=534>
##contig=<ID=ACOL01004655,length=534>
##contig=<ID=ACOL01004656,length=534>
##contig=<ID=ACOL01004657,length=534>
##contig=<ID=ACOL01004658,length=534>
##contig=<ID=ACOL01004659,length=534>
##contig=<ID=ACOL01004660,length=534>
##contig=<ID=ACOL01004661,length=534>
##contig=<ID=ACOL01004662,length=534>
##contig=<ID=ACOL01004663,length=534>
##contig=<ID=ACOL01004664,length=534>
##contig=<ID=ACOL01004665,length=534>
##contig=<ID=ACOL01004666,length=534>
##contig=<ID=ACOL01004667,length=534>
##contig=<ID=ACOL01004668,length=534>
##contig=<ID=ACOL01004669,length=534>
##contig=<ID=ACOL01004670,length=534>
##contig=<ID=ACOL01004671,length=533>
##contig=<ID=ACOL01004672,length=533>
##contig=<ID=ACOL01004673,length=533>
##contig=<ID=ACOL01004674,length=533>
##contig=<ID=ACOL01004675,length=533>
##contig=<ID=ACOL01004676,length=533>
##contig=<ID=ACOL01004677,length=533>
##contig=<ID=ACOL01004678,length=533>
##contig=<ID=ACOL01004679,length=533>
##contig=<ID=ACOL01004680,length=533>
##contig=<ID=ACOL01004681,length=533>
##contig=<ID=ACOL01004682,length=533>
##contig=<ID=ACOL01004683,length=533>
##contig=<ID=ACOL01004684,length=533>
##contig=<ID=ACOL01004685,length=533>
##contig=<ID=ACOL01004686,length=533>
##contig=<ID=ACOL01004687,length=533>
##contig=<ID=ACOL01004688,length=533>
##contig=<ID=ACOL01004689,length=533>
##contig=<ID=ACOL01004690,length=533>
##contig=<ID=ACOL01004691,length=533>
##contig=<ID=ACOL01004692,length=533>
##contig=<ID=ACOL01004693,length=533>
##contig=<ID=ACOL01004694,length=533>
##contig=<ID=ACOL01004695,length=533>
##contig=<ID=ACOL01004696,length=533>
##contig=<ID=ACOL01004697,length=533>
##contig=<ID=ACOL01004698,length=532>
##contig=<ID=ACOL01004699,length=532>
##contig=<ID=ACOL01004700,length=532>
##contig=<ID=ACOL01004701,length=532>
##contig=<ID=ACOL01004702,length=532>
##contig=<ID=ACOL01004703,length=532>
##contig=<ID=ACOL01004704,length=532>
##contig=<ID=ACOL01004705,length=532>
##contig=<ID=ACOL01004706,length=532>
##contig=<ID=ACOL01004707,length=532>
##contig=<ID=ACOL01004708,length=532>
##contig=<ID=ACOL01004709,length=532>
##contig=<ID=ACOL01004710,length=532>
##contig=<ID=ACOL01004711,length=532>
##contig=<ID=ACOL01004712,length=532>
##contig=<ID=ACOL01004713,length=532>
##contig=<ID=ACOL01004714,length=532>
##contig=<ID=ACOL01004715,length=532>
##contig=<ID=ACOL01004716,length=532>
##contig=<ID=ACOL01004717,length=532>
##contig=<ID=ACOL01004718,length=531>
##contig=<ID=ACOL01004719,length=531>
##contig=<ID=ACOL01004720,length=531>
##contig=<ID=ACOL01004721,length=531>
##contig=<ID=ACOL01004722,length=531>
##contig=<ID=ACOL01004723,length=531>
##contig=<ID=ACOL01004724,length=531>
##contig=<ID=ACOL01004725,length=531>
##contig=<ID=ACOL01004726,length=531>
##contig=<ID=ACOL01004727,length=531>
##contig=<ID=ACOL01004728,length=531>
##contig=<ID=ACOL01004729,length=531>
##contig=<ID=ACOL01004730,length=531>
##contig=<ID=ACOL01004731,length=531>
##contig=<ID=ACOL01004732,length=531>
##contig=<ID=ACOL01004733,length=531>
##contig=<ID=ACOL01004734,length=531>
##contig=<ID=ACOL01004735,length=531>
##contig=<ID=ACOL01004736,length=531>
##contig=<ID=ACOL01004737,length=531>
##contig=<ID=ACOL01004738,length=531>
##contig=<ID=ACOL01004739,length=531>
##contig=<ID=ACOL01004740,length=531>
##contig=<ID=ACOL01004741,length=531>
##contig=<ID=ACOL01004742,length=531>
##contig=<ID=ACOL01004743,length=531>
##contig=<ID=ACOL01004744,length=531>
##contig=<ID=ACOL01004745,length=531>
##contig=<ID=ACOL01004746,length=530>
##contig=<ID=ACOL01004747,length=530>
##contig=<ID=ACOL01004748,length=530>
##contig=<ID=ACOL01004749,length=530>
##contig=<ID=ACOL01004750,length=530>
##contig=<ID=ACOL01004751,length=530>
##contig=<ID=ACOL01004752,length=530>
##contig=<ID=ACOL01004753,length=530>
##contig=<ID=ACOL01004754,length=530>
##contig=<ID=ACOL01004755,length=530>
##contig=<ID=ACOL01004756,length=530>
##contig=<ID=ACOL01004757,length=530>
##contig=<ID=ACOL01004758,length=530>
##contig=<ID=ACOL01004759,length=530>
##contig=<ID=ACOL01004760,length=530>
##contig=<ID=ACOL01004761,length=530>
##contig=<ID=ACOL01004762,length=530>
##contig=<ID=ACOL01004763,length=529>
##contig=<ID=ACOL01004764,length=529>
##contig=<ID=ACOL01004765,length=529>
##contig=<ID=ACOL01004766,length=529>
##contig=<ID=ACOL01004767,length=529>
##contig=<ID=ACOL01004768,length=529>
##contig=<ID=ACOL01004769,length=529>
##contig=<ID=ACOL01004770,length=529>
##contig=<ID=ACOL01004771,length=529>
##contig=<ID=ACOL01004772,length=529>
##contig=<ID=ACOL01004773,length=529>
##contig=<ID=ACOL01004774,length=529>
##contig=<ID=ACOL01004775,length=529>
##contig=<ID=ACOL01004776,length=529>
##contig=<ID=ACOL01004777,length=529>
##contig=<ID=ACOL01004778,length=529>
##contig=<ID=ACOL01004779,length=529>
##contig=<ID=ACOL01004780,length=528>
##contig=<ID=ACOL01004781,length=528>
##contig=<ID=ACOL01004782,length=528>
##contig=<ID=ACOL01004783,length=528>
##contig=<ID=ACOL01004784,length=528>
##contig=<ID=ACOL01004785,length=528>
##contig=<ID=ACOL01004786,length=528>
##contig=<ID=ACOL01004787,length=528>
##contig=<ID=ACOL01004788,length=528>
##contig=<ID=ACOL01004789,length=528>
##contig=<ID=ACOL01004790,length=528>
##contig=<ID=ACOL01004791,length=528>
##contig=<ID=ACOL01004792,length=528>
##contig=<ID=ACOL01004793,length=528>
##contig=<ID=ACOL01004794,length=528>
##contig=<ID=ACOL01004795,length=528>
##contig=<ID=ACOL01004796,length=528>
##contig=<ID=ACOL01004797,length=528>
##contig=<ID=ACOL01004798,length=528>
##contig=<ID=ACOL01004799,length=527>
##contig=<ID=ACOL01004800,length=527>
##contig=<ID=ACOL01004801,length=527>
##contig=<ID=ACOL01004802,length=527>
##contig=<ID=ACOL01004803,length=527>
##contig=<ID=ACOL01004804,length=527>
##contig=<ID=ACOL01004805,length=527>
##contig=<ID=ACOL01004806,length=527>
##contig=<ID=ACOL01004807,length=527>
##contig=<ID=ACOL01004808,length=527>
##contig=<ID=ACOL01004809,length=527>
##contig=<ID=ACOL01004810,length=527>
##contig=<ID=ACOL01004811,length=527>
##contig=<ID=ACOL01004812,length=527>
##contig=<ID=ACOL01004813,length=527>
##contig=<ID=ACOL01004814,length=527>
##contig=<ID=ACOL01004815,length=527>
##contig=<ID=ACOL01004816,length=527>
##contig=<ID=ACOL01004817,length=527>
##contig=<ID=ACOL01004818,length=527>
##contig=<ID=ACOL01004819,length=527>
##contig=<ID=ACOL01004820,length=526>
##contig=<ID=ACOL01004821,length=526>
##contig=<ID=ACOL01004822,length=526>
##contig=<ID=ACOL01004823,length=526>
##contig=<ID=ACOL01004824,length=526>
##contig=<ID=ACOL01004825,length=526>
##contig=<ID=ACOL01004826,length=526>
##contig=<ID=ACOL01004827,length=526>
##contig=<ID=ACOL01004828,length=526>
##contig=<ID=ACOL01004829,length=526>
##contig=<ID=ACOL01004830,length=526>
##contig=<ID=ACOL01004831,length=526>
##contig=<ID=ACOL01004832,length=526>
##contig=<ID=ACOL01004833,length=526>
##contig=<ID=ACOL01004834,length=526>
##contig=<ID=ACOL01004835,length=526>
##contig=<ID=ACOL01004836,length=526>
##contig=<ID=ACOL01004837,length=526>
##contig=<ID=ACOL01004838,length=526>
##contig=<ID=ACOL01004839,length=526>
##contig=<ID=ACOL01004840,length=526>
##contig=<ID=ACOL01004841,length=526>
##contig=<ID=ACOL01004842,length=526>
##contig=<ID=ACOL01004843,length=525>
##contig=<ID=ACOL01004844,length=525>
##contig=<ID=ACOL01004845,length=525>
##contig=<ID=ACOL01004846,length=525>
##contig=<ID=ACOL01004847,length=525>
##contig=<ID=ACOL01004848,length=525>
##contig=<ID=ACOL01004849,length=525>
##contig=<ID=ACOL01004850,length=525>
##contig=<ID=ACOL01004851,length=525>
##contig=<ID=ACOL01004852,length=525>
##contig=<ID=ACOL01004853,length=525>
##contig=<ID=ACOL01004854,length=525>
##contig=<ID=ACOL01004855,length=525>
##contig=<ID=ACOL01004856,length=525>
##contig=<ID=ACOL01004857,length=525>
##contig=<ID=ACOL01004858,length=525>
##contig=<ID=ACOL01004859,length=525>
##contig=<ID=ACOL01004860,length=525>
##contig=<ID=ACOL01004861,length=525>
##contig=<ID=ACOL01004862,length=525>
##contig=<ID=ACOL01004863,length=525>
##contig=<ID=ACOL01004864,length=525>
##contig=<ID=ACOL01004865,length=525>
##contig=<ID=ACOL01004866,length=525>
##contig=<ID=ACOL01004867,length=525>
##contig=<ID=ACOL01004868,length=525>
##contig=<ID=ACOL01004869,length=525>
##contig=<ID=ACOL01004870,length=525>
##contig=<ID=ACOL01004871,length=525>
##contig=<ID=ACOL01004872,length=524>
##contig=<ID=ACOL01004873,length=524>
##contig=<ID=ACOL01004874,length=524>
##contig=<ID=ACOL01004875,length=524>
##contig=<ID=ACOL01004876,length=524>
##contig=<ID=ACOL01004877,length=524>
##contig=<ID=ACOL01004878,length=524>
##contig=<ID=ACOL01004879,length=524>
##contig=<ID=ACOL01004880,length=524>
##contig=<ID=ACOL01004881,length=524>
##contig=<ID=ACOL01004882,length=524>
##contig=<ID=ACOL01004883,length=524>
##contig=<ID=ACOL01004884,length=524>
##contig=<ID=ACOL01004885,length=524>
##contig=<ID=ACOL01004886,length=524>
##contig=<ID=ACOL01004887,length=524>
##contig=<ID=ACOL01004888,length=524>
##contig=<ID=ACOL01004889,length=524>
##contig=<ID=ACOL01004890,length=524>
##contig=<ID=ACOL01004891,length=524>
##contig=<ID=ACOL01004892,length=524>
##contig=<ID=ACOL01004893,length=524>
##contig=<ID=ACOL01004894,length=524>
##contig=<ID=ACOL01004895,length=524>
##contig=<ID=ACOL01004896,length=524>
##contig=<ID=ACOL01004897,length=524>
##contig=<ID=ACOL01004898,length=524>
##contig=<ID=ACOL01004899,length=524>
##contig=<ID=ACOL01004900,length=524>
##contig=<ID=ACOL01004901,length=523>
##contig=<ID=ACOL01004902,length=523>
##contig=<ID=ACOL01004903,length=523>
##contig=<ID=ACOL01004904,length=523>
##contig=<ID=ACOL01004905,length=523>
##contig=<ID=ACOL01004906,length=523>
##contig=<ID=ACOL01004907,length=523>
##contig=<ID=ACOL01004908,length=523>
##contig=<ID=ACOL01004909,length=523>
##contig=<ID=ACOL01004910,length=523>
##contig=<ID=ACOL01004911,length=523>
##contig=<ID=ACOL01004912,length=523>
##contig=<ID=ACOL01004913,length=523>
##contig=<ID=ACOL01004914,length=523>
##contig=<ID=ACOL01004915,length=523>
##contig=<ID=ACOL01004916,length=523>
##contig=<ID=ACOL01004917,length=523>
##contig=<ID=ACOL01004918,length=523>
##contig=<ID=ACOL01004919,length=523>
##contig=<ID=ACOL01004920,length=523>
##contig=<ID=ACOL01004921,length=523>
##contig=<ID=ACOL01004922,length=523>
##contig=<ID=ACOL01004923,length=523>
##contig=<ID=ACOL01004924,length=523>
##contig=<ID=ACOL01004925,length=523>
##contig=<ID=ACOL01004926,length=523>
##contig=<ID=ACOL01004927,length=522>
##contig=<ID=ACOL01004928,length=522>
##contig=<ID=ACOL01004929,length=522>
##contig=<ID=ACOL01004930,length=522>
##contig=<ID=ACOL01004931,length=522>
##contig=<ID=ACOL01004932,length=522>
##contig=<ID=ACOL01004933,length=522>
##contig=<ID=ACOL01004934,length=522>
##contig=<ID=ACOL01004935,length=522>
##contig=<ID=ACOL01004936,length=522>
##contig=<ID=ACOL01004937,length=522>
##contig=<ID=ACOL01004938,length=522>
##contig=<ID=ACOL01004939,length=522>
##contig=<ID=ACOL01004940,length=522>
##contig=<ID=ACOL01004941,length=522>
##contig=<ID=ACOL01004942,length=522>
##contig=<ID=ACOL01004943,length=522>
##contig=<ID=ACOL01004944,length=522>
##contig=<ID=ACOL01004945,length=522>
##contig=<ID=ACOL01004946,length=522>
##contig=<ID=ACOL01004947,length=522>
##contig=<ID=ACOL01004948,length=522>
##contig=<ID=ACOL01004949,length=521>
##contig=<ID=ACOL01004950,length=521>
##contig=<ID=ACOL01004951,length=521>
##contig=<ID=ACOL01004952,length=521>
##contig=<ID=ACOL01004953,length=521>
##contig=<ID=ACOL01004954,length=521>
##contig=<ID=ACOL01004955,length=521>
##contig=<ID=ACOL01004956,length=521>
##contig=<ID=ACOL01004957,length=521>
##contig=<ID=ACOL01004958,length=521>
##contig=<ID=ACOL01004959,length=521>
##contig=<ID=ACOL01004960,length=521>
##contig=<ID=ACOL01004961,length=521>
##contig=<ID=ACOL01004962,length=521>
##contig=<ID=ACOL01004963,length=521>
##contig=<ID=ACOL01004964,length=521>
##contig=<ID=ACOL01004965,length=521>
##contig=<ID=ACOL01004966,length=521>
##contig=<ID=ACOL01004967,length=521>
##contig=<ID=ACOL01004968,length=521>
##contig=<ID=ACOL01004969,length=520>
##contig=<ID=ACOL01004970,length=520>
##contig=<ID=ACOL01004971,length=520>
##contig=<ID=ACOL01004972,length=520>
##contig=<ID=ACOL01004973,length=520>
##contig=<ID=ACOL01004974,length=520>
##contig=<ID=ACOL01004975,length=520>
##contig=<ID=ACOL01004976,length=520>
##contig=<ID=ACOL01004977,length=520>
##contig=<ID=ACOL01004978,length=520>
##contig=<ID=ACOL01004979,length=520>
##contig=<ID=ACOL01004980,length=520>
##contig=<ID=ACOL01004981,length=520>
##contig=<ID=ACOL01004982,length=520>
##contig=<ID=ACOL01004983,length=520>
##contig=<ID=ACOL01004984,length=520>
##contig=<ID=ACOL01004985,length=520>
##contig=<ID=ACOL01004986,length=520>
##contig=<ID=ACOL01004987,length=520>
##contig=<ID=ACOL01004988,length=520>
##contig=<ID=ACOL01004989,length=520>
##contig=<ID=ACOL01004990,length=520>
##contig=<ID=ACOL01004991,length=520>
##contig=<ID=ACOL01004992,length=520>
##contig=<ID=ACOL01004993,length=519>
##contig=<ID=ACOL01004994,length=519>
##contig=<ID=ACOL01004995,length=519>
##contig=<ID=ACOL01004996,length=519>
##contig=<ID=ACOL01004997,length=519>
##contig=<ID=ACOL01004998,length=519>
##contig=<ID=ACOL01004999,length=519>
##contig=<ID=ACOL01005000,length=519>
##contig=<ID=ACOL01005001,length=519>
##contig=<ID=ACOL01005002,length=519>
##contig=<ID=ACOL01005003,length=519>
##contig=<ID=ACOL01005004,length=519>
##contig=<ID=ACOL01005005,length=519>
##contig=<ID=ACOL01005006,length=518>
##contig=<ID=ACOL01005007,length=518>
##contig=<ID=ACOL01005008,length=518>
##contig=<ID=ACOL01005009,length=518>
##contig=<ID=ACOL01005010,length=518>
##contig=<ID=ACOL01005011,length=518>
##contig=<ID=ACOL01005012,length=518>
##contig=<ID=ACOL01005013,length=518>
##contig=<ID=ACOL01005014,length=518>
##contig=<ID=ACOL01005015,length=518>
##contig=<ID=ACOL01005016,length=518>
##contig=<ID=ACOL01005017,length=518>
##contig=<ID=ACOL01005018,length=518>
##contig=<ID=ACOL01005019,length=518>
##contig=<ID=ACOL01005020,length=518>
##contig=<ID=ACOL01005021,length=518>
##contig=<ID=ACOL01005022,length=518>
##contig=<ID=ACOL01005023,length=518>
##contig=<ID=ACOL01005024,length=518>
##contig=<ID=ACOL01005025,length=518>
##contig=<ID=ACOL01005026,length=518>
##contig=<ID=ACOL01005027,length=517>
##contig=<ID=ACOL01005028,length=517>
##contig=<ID=ACOL01005029,length=517>
##contig=<ID=ACOL01005030,length=517>
##contig=<ID=ACOL01005031,length=517>
##contig=<ID=ACOL01005032,length=517>
##contig=<ID=ACOL01005033,length=517>
##contig=<ID=ACOL01005034,length=517>
##contig=<ID=ACOL01005035,length=517>
##contig=<ID=ACOL01005036,length=517>
##contig=<ID=ACOL01005037,length=517>
##contig=<ID=ACOL01005038,length=517>
##contig=<ID=ACOL01005039,length=517>
##contig=<ID=ACOL01005040,length=517>
##contig=<ID=ACOL01005041,length=517>
##contig=<ID=ACOL01005042,length=517>
##contig=<ID=ACOL01005043,length=517>
##contig=<ID=ACOL01005044,length=517>
##contig=<ID=ACOL01005045,length=517>
##contig=<ID=ACOL01005046,length=517>
##contig=<ID=ACOL01005047,length=517>
##contig=<ID=ACOL01005048,length=517>
##contig=<ID=ACOL01005049,length=517>
##contig=<ID=ACOL01005050,length=517>
##contig=<ID=ACOL01005051,length=517>
##contig=<ID=ACOL01005052,length=517>
##contig=<ID=ACOL01005053,length=517>
##contig=<ID=ACOL01005054,length=517>
##contig=<ID=ACOL01005055,length=517>
##contig=<ID=ACOL01005056,length=517>
##contig=<ID=ACOL01005057,length=517>
##contig=<ID=ACOL01005058,length=517>
##contig=<ID=ACOL01005059,length=517>
##contig=<ID=ACOL01005060,length=516>
##contig=<ID=ACOL01005061,length=516>
##contig=<ID=ACOL01005062,length=516>
##contig=<ID=ACOL01005063,length=516>
##contig=<ID=ACOL01005064,length=516>
##contig=<ID=ACOL01005065,length=516>
##contig=<ID=ACOL01005066,length=516>
##contig=<ID=ACOL01005067,length=516>
##contig=<ID=ACOL01005068,length=516>
##contig=<ID=ACOL01005069,length=516>
##contig=<ID=ACOL01005070,length=516>
##contig=<ID=ACOL01005071,length=516>
##contig=<ID=ACOL01005072,length=516>
##contig=<ID=ACOL01005073,length=516>
##contig=<ID=ACOL01005074,length=516>
##contig=<ID=ACOL01005075,length=516>
##contig=<ID=ACOL01005076,length=516>
##contig=<ID=ACOL01005077,length=516>
##contig=<ID=ACOL01005078,length=516>
##contig=<ID=ACOL01005079,length=516>
##contig=<ID=ACOL01005080,length=516>
##contig=<ID=ACOL01005081,length=516>
##contig=<ID=ACOL01005082,length=515>
##contig=<ID=ACOL01005083,length=515>
##contig=<ID=ACOL01005084,length=515>
##contig=<ID=ACOL01005085,length=515>
##contig=<ID=ACOL01005086,length=515>
##contig=<ID=ACOL01005087,length=515>
##contig=<ID=ACOL01005088,length=515>
##contig=<ID=ACOL01005089,length=515>
##contig=<ID=ACOL01005090,length=515>
##contig=<ID=ACOL01005091,length=515>
##contig=<ID=ACOL01005092,length=515>
##contig=<ID=ACOL01005093,length=515>
##contig=<ID=ACOL01005094,length=515>
##contig=<ID=ACOL01005095,length=515>
##contig=<ID=ACOL01005096,length=515>
##contig=<ID=ACOL01005097,length=515>
##contig=<ID=ACOL01005098,length=515>
##contig=<ID=ACOL01005099,length=515>
##contig=<ID=ACOL01005100,length=515>
##contig=<ID=ACOL01005101,length=515>
##contig=<ID=ACOL01005102,length=515>
##contig=<ID=ACOL01005103,length=515>
##contig=<ID=ACOL01005104,length=515>
##contig=<ID=ACOL01005105,length=515>
##contig=<ID=ACOL01005106,length=515>
##contig=<ID=ACOL01005107,length=515>
##contig=<ID=ACOL01005108,length=515>
##contig=<ID=ACOL01005109,length=515>
##contig=<ID=ACOL01005110,length=515>
##contig=<ID=ACOL01005111,length=515>
##contig=<ID=ACOL01005112,length=515>
##contig=<ID=ACOL01005113,length=515>
##contig=<ID=ACOL01005114,length=515>
##contig=<ID=ACOL01005115,length=514>
##contig=<ID=ACOL01005116,length=514>
##contig=<ID=ACOL01005117,length=514>
##contig=<ID=ACOL01005118,length=514>
##contig=<ID=ACOL01005119,length=514>
##contig=<ID=ACOL01005120,length=514>
##contig=<ID=ACOL01005121,length=514>
##contig=<ID=ACOL01005122,length=514>
##contig=<ID=ACOL01005123,length=514>
##contig=<ID=ACOL01005124,length=514>
##contig=<ID=ACOL01005125,length=514>
##contig=<ID=ACOL01005126,length=514>
##contig=<ID=ACOL01005127,length=514>
##contig=<ID=ACOL01005128,length=514>
##contig=<ID=ACOL01005129,length=514>
##contig=<ID=ACOL01005130,length=514>
##contig=<ID=ACOL01005131,length=514>
##contig=<ID=ACOL01005132,length=514>
##contig=<ID=ACOL01005133,length=514>
##contig=<ID=ACOL01005134,length=513>
##contig=<ID=ACOL01005135,length=513>
##contig=<ID=ACOL01005136,length=513>
##contig=<ID=ACOL01005137,length=513>
##contig=<ID=ACOL01005138,length=513>
##contig=<ID=ACOL01005139,length=513>
##contig=<ID=ACOL01005140,length=513>
##contig=<ID=ACOL01005141,length=513>
##contig=<ID=ACOL01005142,length=513>
##contig=<ID=ACOL01005143,length=513>
##contig=<ID=ACOL01005144,length=513>
##contig=<ID=ACOL01005145,length=513>
##contig=<ID=ACOL01005146,length=513>
##contig=<ID=ACOL01005147,length=513>
##contig=<ID=ACOL01005148,length=513>
##contig=<ID=ACOL01005149,length=513>
##contig=<ID=ACOL01005150,length=513>
##contig=<ID=ACOL01005151,length=513>
##contig=<ID=ACOL01005152,length=512>
##contig=<ID=ACOL01005153,length=512>
##contig=<ID=ACOL01005154,length=512>
##contig=<ID=ACOL01005155,length=512>
##contig=<ID=ACOL01005156,length=512>
##contig=<ID=ACOL01005157,length=512>
##contig=<ID=ACOL01005158,length=512>
##contig=<ID=ACOL01005159,length=512>
##contig=<ID=ACOL01005160,length=512>
##contig=<ID=ACOL01005161,length=512>
##contig=<ID=ACOL01005162,length=512>
##contig=<ID=ACOL01005163,length=512>
##contig=<ID=ACOL01005164,length=512>
##contig=<ID=ACOL01005165,length=512>
##contig=<ID=ACOL01005166,length=512>
##contig=<ID=ACOL01005167,length=512>
##contig=<ID=ACOL01005168,length=512>
##contig=<ID=ACOL01005169,length=512>
##contig=<ID=ACOL01005170,length=512>
##contig=<ID=ACOL01005171,length=512>
##contig=<ID=ACOL01005172,length=512>
##contig=<ID=ACOL01005173,length=512>
##contig=<ID=ACOL01005174,length=511>
##contig=<ID=ACOL01005175,length=511>
##contig=<ID=ACOL01005176,length=511>
##contig=<ID=ACOL01005177,length=511>
##contig=<ID=ACOL01005178,length=511>
##contig=<ID=ACOL01005179,length=511>
##contig=<ID=ACOL01005180,length=511>
##contig=<ID=ACOL01005181,length=511>
##contig=<ID=ACOL01005182,length=511>
##contig=<ID=ACOL01005183,length=511>
##contig=<ID=ACOL01005184,length=511>
##contig=<ID=ACOL01005185,length=511>
##contig=<ID=ACOL01005186,length=511>
##contig=<ID=ACOL01005187,length=511>
##contig=<ID=ACOL01005188,length=511>
##contig=<ID=ACOL01005189,length=511>
##contig=<ID=ACOL01005190,length=511>
##contig=<ID=ACOL01005191,length=511>
##contig=<ID=ACOL01005192,length=511>
##contig=<ID=ACOL01005193,length=511>
##contig=<ID=ACOL01005194,length=511>
##contig=<ID=ACOL01005195,length=511>
##contig=<ID=ACOL01005196,length=511>
##contig=<ID=ACOL01005197,length=510>
##contig=<ID=ACOL01005198,length=510>
##contig=<ID=ACOL01005199,length=510>
##contig=<ID=ACOL01005200,length=510>
##contig=<ID=ACOL01005201,length=510>
##contig=<ID=ACOL01005202,length=510>
##contig=<ID=ACOL01005203,length=510>
##contig=<ID=ACOL01005204,length=510>
##contig=<ID=ACOL01005205,length=510>
##contig=<ID=ACOL01005206,length=510>
##contig=<ID=ACOL01005207,length=510>
##contig=<ID=ACOL01005208,length=510>
##contig=<ID=ACOL01005209,length=510>
##contig=<ID=ACOL01005210,length=510>
##contig=<ID=ACOL01005211,length=510>
##contig=<ID=ACOL01005212,length=510>
##contig=<ID=ACOL01005213,length=510>
##contig=<ID=ACOL01005214,length=510>
##contig=<ID=ACOL01005215,length=509>
##contig=<ID=ACOL01005216,length=509>
##contig=<ID=ACOL01005217,length=509>
##contig=<ID=ACOL01005218,length=509>
##contig=<ID=ACOL01005219,length=509>
##contig=<ID=ACOL01005220,length=509>
##contig=<ID=ACOL01005221,length=509>
##contig=<ID=ACOL01005222,length=509>
##contig=<ID=ACOL01005223,length=509>
##contig=<ID=ACOL01005224,length=509>
##contig=<ID=ACOL01005225,length=509>
##contig=<ID=ACOL01005226,length=509>
##contig=<ID=ACOL01005227,length=509>
##contig=<ID=ACOL01005228,length=509>
##contig=<ID=ACOL01005229,length=509>
##contig=<ID=ACOL01005230,length=509>
##contig=<ID=ACOL01005231,length=509>
##contig=<ID=ACOL01005232,length=509>
##contig=<ID=ACOL01005233,length=509>
##contig=<ID=ACOL01005234,length=509>
##contig=<ID=ACOL01005235,length=509>
##contig=<ID=ACOL01005236,length=509>
##contig=<ID=ACOL01005237,length=509>
##contig=<ID=ACOL01005238,length=509>
##contig=<ID=ACOL01005239,length=509>
##contig=<ID=ACOL01005240,length=509>
##contig=<ID=ACOL01005241,length=508>
##contig=<ID=ACOL01005242,length=508>
##contig=<ID=ACOL01005243,length=508>
##contig=<ID=ACOL01005244,length=508>
##contig=<ID=ACOL01005245,length=508>
##contig=<ID=ACOL01005246,length=508>
##contig=<ID=ACOL01005247,length=508>
##contig=<ID=ACOL01005248,length=508>
##contig=<ID=ACOL01005249,length=508>
##contig=<ID=ACOL01005250,length=508>
##contig=<ID=ACOL01005251,length=508>
##contig=<ID=ACOL01005252,length=508>
##contig=<ID=ACOL01005253,length=508>
##contig=<ID=ACOL01005254,length=508>
##contig=<ID=ACOL01005255,length=508>
##contig=<ID=ACOL01005256,length=508>
##contig=<ID=ACOL01005257,length=508>
##contig=<ID=ACOL01005258,length=508>
##contig=<ID=ACOL01005259,length=508>
##contig=<ID=ACOL01005260,length=508>
##contig=<ID=ACOL01005261,length=508>
##contig=<ID=ACOL01005262,length=508>
##contig=<ID=ACOL01005263,length=508>
##contig=<ID=ACOL01005264,length=508>
##contig=<ID=ACOL01005265,length=508>
##contig=<ID=ACOL01005266,length=508>
##contig=<ID=ACOL01005267,length=508>
##contig=<ID=ACOL01005268,length=508>
##contig=<ID=ACOL01005269,length=508>
##contig=<ID=ACOL01005270,length=508>
##contig=<ID=ACOL01005271,length=507>
##contig=<ID=ACOL01005272,length=507>
##contig=<ID=ACOL01005273,length=507>
##contig=<ID=ACOL01005274,length=507>
##contig=<ID=ACOL01005275,length=507>
##contig=<ID=ACOL01005276,length=507>
##contig=<ID=ACOL01005277,length=507>
##contig=<ID=ACOL01005278,length=507>
##contig=<ID=ACOL01005279,length=507>
##contig=<ID=ACOL01005280,length=507>
##contig=<ID=ACOL01005281,length=507>
##contig=<ID=ACOL01005282,length=507>
##contig=<ID=ACOL01005283,length=506>
##contig=<ID=ACOL01005284,length=506>
##contig=<ID=ACOL01005285,length=506>
##contig=<ID=ACOL01005286,length=506>
##contig=<ID=ACOL01005287,length=506>
##contig=<ID=ACOL01005288,length=506>
##contig=<ID=ACOL01005289,length=506>
##contig=<ID=ACOL01005290,length=506>
##contig=<ID=ACOL01005291,length=506>
##contig=<ID=ACOL01005292,length=506>
##contig=<ID=ACOL01005293,length=506>
##contig=<ID=ACOL01005294,length=506>
##contig=<ID=ACOL01005295,length=506>
##contig=<ID=ACOL01005296,length=506>
##contig=<ID=ACOL01005297,length=506>
##contig=<ID=ACOL01005298,length=506>
##contig=<ID=ACOL01005299,length=506>
##contig=<ID=ACOL01005300,length=506>
##contig=<ID=ACOL01005301,length=506>
##contig=<ID=ACOL01005302,length=506>
##contig=<ID=ACOL01005303,length=506>
##contig=<ID=ACOL01005304,length=506>
##contig=<ID=ACOL01005305,length=505>
##contig=<ID=ACOL01005306,length=505>
##contig=<ID=ACOL01005307,length=505>
##contig=<ID=ACOL01005308,length=505>
##contig=<ID=ACOL01005309,length=505>
##contig=<ID=ACOL01005310,length=505>
##contig=<ID=ACOL01005311,length=505>
##contig=<ID=ACOL01005312,length=505>
##contig=<ID=ACOL01005313,length=505>
##contig=<ID=ACOL01005314,length=505>
##contig=<ID=ACOL01005315,length=505>
##contig=<ID=ACOL01005316,length=505>
##contig=<ID=ACOL01005317,length=505>
##contig=<ID=ACOL01005318,length=505>
##contig=<ID=ACOL01005319,length=505>
##contig=<ID=ACOL01005320,length=505>
##contig=<ID=ACOL01005321,length=505>
##contig=<ID=ACOL01005322,length=505>
##contig=<ID=ACOL01005323,length=505>
##contig=<ID=ACOL01005324,length=505>
##contig=<ID=ACOL01005325,length=505>
##contig=<ID=ACOL01005326,length=505>
##contig=<ID=ACOL01005327,length=505>
##contig=<ID=ACOL01005328,length=505>
##contig=<ID=ACOL01005329,length=505>
##contig=<ID=ACOL01005330,length=505>
##contig=<ID=ACOL01005331,length=505>
##contig=<ID=ACOL01005332,length=505>
##contig=<ID=ACOL01005333,length=505>
##contig=<ID=ACOL01005334,length=505>
##contig=<ID=ACOL01005335,length=505>
##contig=<ID=ACOL01005336,length=504>
##contig=<ID=ACOL01005337,length=504>
##contig=<ID=ACOL01005338,length=504>
##contig=<ID=ACOL01005339,length=504>
##contig=<ID=ACOL01005340,length=504>
##contig=<ID=ACOL01005341,length=504>
##contig=<ID=ACOL01005342,length=504>
##contig=<ID=ACOL01005343,length=504>
##contig=<ID=ACOL01005344,length=504>
##contig=<ID=ACOL01005345,length=504>
##contig=<ID=ACOL01005346,length=504>
##contig=<ID=ACOL01005347,length=504>
##contig=<ID=ACOL01005348,length=504>
##contig=<ID=ACOL01005349,length=504>
##contig=<ID=ACOL01005350,length=504>
##contig=<ID=ACOL01005351,length=504>
##contig=<ID=ACOL01005352,length=504>
##contig=<ID=ACOL01005353,length=504>
##contig=<ID=ACOL01005354,length=504>
##contig=<ID=ACOL01005355,length=504>
##contig=<ID=ACOL01005356,length=504>
##contig=<ID=ACOL01005357,length=503>
##contig=<ID=ACOL01005358,length=503>
##contig=<ID=ACOL01005359,length=503>
##contig=<ID=ACOL01005360,length=503>
##contig=<ID=ACOL01005361,length=503>
##contig=<ID=ACOL01005362,length=503>
##contig=<ID=ACOL01005363,length=503>
##contig=<ID=ACOL01005364,length=503>
##contig=<ID=ACOL01005365,length=503>
##contig=<ID=ACOL01005366,length=503>
##contig=<ID=ACOL01005367,length=503>
##contig=<ID=ACOL01005368,length=503>
##contig=<ID=ACOL01005369,length=503>
##contig=<ID=ACOL01005370,length=503>
##contig=<ID=ACOL01005371,length=503>
##contig=<ID=ACOL01005372,length=503>
##contig=<ID=ACOL01005373,length=503>
##contig=<ID=ACOL01005374,length=503>
##contig=<ID=ACOL01005375,length=503>
##contig=<ID=ACOL01005376,length=503>
##contig=<ID=ACOL01005377,length=503>
##contig=<ID=ACOL01005378,length=503>
##contig=<ID=ACOL01005379,length=503>
##contig=<ID=ACOL01005380,length=503>
##contig=<ID=ACOL01005381,length=503>
##contig=<ID=ACOL01005382,length=503>
##contig=<ID=ACOL01005383,length=503>
##contig=<ID=ACOL01005384,length=503>
##contig=<ID=ACOL01005385,length=503>
##contig=<ID=ACOL01005386,length=502>
##contig=<ID=ACOL01005387,length=502>
##contig=<ID=ACOL01005388,length=502>
##contig=<ID=ACOL01005389,length=502>
##contig=<ID=ACOL01005390,length=502>
##contig=<ID=ACOL01005391,length=502>
##contig=<ID=ACOL01005392,length=502>
##contig=<ID=ACOL01005393,length=502>
##contig=<ID=ACOL01005394,length=502>
##contig=<ID=ACOL01005395,length=502>
##contig=<ID=ACOL01005396,length=502>
##contig=<ID=ACOL01005397,length=502>
##contig=<ID=ACOL01005398,length=502>
##contig=<ID=ACOL01005399,length=502>
##contig=<ID=ACOL01005400,length=502>
##contig=<ID=ACOL01005401,length=502>
##contig=<ID=ACOL01005402,length=502>
##contig=<ID=ACOL01005403,length=502>
##contig=<ID=ACOL01005404,length=502>
##contig=<ID=ACOL01005405,length=502>
##contig=<ID=ACOL01005406,length=502>
##contig=<ID=ACOL01005407,length=502>
##contig=<ID=ACOL01005408,length=502>
##contig=<ID=ACOL01005409,length=501>
##contig=<ID=ACOL01005410,length=501>
##contig=<ID=ACOL01005411,length=501>
##contig=<ID=ACOL01005412,length=501>
##contig=<ID=ACOL01005413,length=501>
##contig=<ID=ACOL01005414,length=501>
##contig=<ID=ACOL01005415,length=501>
##contig=<ID=ACOL01005416,length=501>
##contig=<ID=ACOL01005417,length=501>
##contig=<ID=ACOL01005418,length=501>
##contig=<ID=ACOL01005419,length=501>
##contig=<ID=ACOL01005420,length=501>
##contig=<ID=ACOL01005421,length=501>
##contig=<ID=ACOL01005422,length=501>
##contig=<ID=ACOL01005423,length=501>
##contig=<ID=ACOL01005424,length=501>
##contig=<ID=ACOL01005425,length=501>
##contig=<ID=ACOL01005426,length=501>
##contig=<ID=ACOL01005427,length=501>
##contig=<ID=ACOL01005428,length=501>
##contig=<ID=ACOL01005429,length=501>
##contig=<ID=ACOL01005430,length=501>
##contig=<ID=ACOL01005431,length=501>
##contig=<ID=ACOL01005432,length=501>
##contig=<ID=ACOL01005433,length=501>
##contig=<ID=ACOL01005434,length=501>
##contig=<ID=ACOL01005435,length=501>
##contig=<ID=ACOL01005436,length=501>
##contig=<ID=ACOL01005437,length=500>
##contig=<ID=ACOL01005438,length=500>
##contig=<ID=ACOL01005439,length=500>
##contig=<ID=ACOL01005440,length=500>
##contig=<ID=ACOL01005441,length=500>
##contig=<ID=ACOL01005442,length=500>
##contig=<ID=ACOL01005443,length=500>
##contig=<ID=ACOL01005444,length=500>
##contig=<ID=ACOL01005445,length=500>
##contig=<ID=ACOL01005446,length=500>
##contig=<ID=ACOL01005447,length=500>
##contig=<ID=ACOL01005448,length=500>
##contig=<ID=ACOL01005449,length=500>
##contig=<ID=ACOL01005450,length=500>
##contig=<ID=ACOL01005451,length=500>
##contig=<ID=ACOL01005452,length=500>
##contig=<ID=ACOL01005453,length=500>
##contig=<ID=ACOL01005454,length=500>
##contig=<ID=ACOL01005455,length=500>
##contig=<ID=ACOL01005456,length=500>
##contig=<ID=ACOL01005457,length=500>
##contig=<ID=ACOL01005458,length=500>
##contig=<ID=ACOL01005459,length=500>
##contig=<ID=ACOL01005460,length=500>
##contig=<ID=ACOL01005461,length=500>
##contig=<ID=ACOL01005462,length=500>
##contig=<ID=ACOL01005463,length=500>
##contig=<ID=ACOL01005464,length=500>
##contig=<ID=ACOL01005465,length=1050>
##reference=file:///Users/qiang/Documents/unix/Index/Samtoo_index_Ncer/Ncer.fa
#CHROM	POS	ID	REF	ALT	QUAL	FILTER	INFO	FORMAT	My_sample
ACOL01000001	426	.	C	T	228.77	.	AC=1;AF=0.500;AN=2;BaseQRankSum=-0.421;ClippingRankSum=-0.421;DP=14;FS=0.000;MLEAC=1;MLEAF=0.500;MQ=55.23;MQ0=0;MQRankSum=-0.663;QD=16.34;ReadPosRankSum=0.780;SOR=0.790	GT:AD:DP:GQ:PL	0/1:7,7:14:99:257,0,271
ACOL01000001	803	.	T	A	1098.77	.	AC=1;AF=0.500;AN=2;BaseQRankSum=-1.662;ClippingRankSum=2.092;DP=64;FS=8.661;MLEAC=1;MLEAF=0.500;MQ=55.54;MQ0=0;MQRankSum=0.908;QD=17.17;ReadPosRankSum=1.500;SOR=1.492	GT:AD:DP:GQ:PL	0/1:34,30:64:99:1127,0,1272
ACOL01000001	845	.	C	T	224.77	.	AC=1;AF=0.500;AN=2;BaseQRankSum=-0.529;ClippingRankSum=-0.635;DP=16;FS=1.987;MLEAC=1;MLEAF=0.500;MQ=53.97;MQ0=0;MQRankSum=0.212;QD=14.05;ReadPosRankSum=-1.059;SOR=1.329	GT:AD:DP:GQ:PL	0/1:9,7:16:99:253,0,353
ACOL01000001	884	.	T	A	516.77	.	AC=1;AF=0.500;AN=2;BaseQRankSum=-0.738;ClippingRankSum=-0.064;DP=36;FS=0.000;MLEAC=1;MLEAF=0.500;MQ=50.00;MQ0=0;MQRankSum=-0.481;QD=14.35;ReadPosRankSum=0.193;SOR=0.745	GT:AD:DP:GQ:PL	0/1:21,15:36:99:545,0,815
ACOL01000001	1994	.	AAT	A	452.73	.	AC=2;AF=1.00;AN=2;DP=15;FS=0.000;MLEAC=2;MLEAF=1.00;MQ=53.54;MQ0=0;QD=30.18;SOR=2.670	GT:AD:DP:GQ:PL	1/1:0,12:12:36:490,36,0
ACOL01000001	9063	.	A	AT	908.73	.	AC=2;AF=1.00;AN=2;BaseQRankSum=-0.329;ClippingRankSum=0.549;DP=34;FS=0.000;MLEAC=2;MLEAF=1.00;MQ=56.67;MQ0=0;MQRankSum=-0.183;QD=26.73;ReadPosRankSum=-0.988;SOR=0.818	GT:AD:DP:GQ:PL	1/1:2,32:34:68:946,68,0
ACOL01000001	9532	.	G	A	188.77	.	AC=1;AF=0.500;AN=2;BaseQRankSum=1.759;ClippingRankSum=-0.653;DP=17;FS=4.752;MLEAC=1;MLEAF=0.500;MQ=50.00;MQ0=0;MQRankSum=-0.854;QD=11.10;ReadPosRankSum=0.151;SOR=1.153	GT:AD:DP:GQ:PL	0/1:11,6:17:99:217,0,436
ACOL01000001	10385	.	G	A	733.77	.	AC=1;AF=0.500;AN=2;BaseQRankSum=0.743;ClippingRankSum=0.822;DP=41;FS=2.709;MLEAC=1;MLEAF=0.500;MQ=50.00;MQ0=0;MQRankSum=-1.108;QD=17.90;ReadPosRankSum=-1.004;SOR=0.346	GT:AD:DP:GQ:PL	0/1:21,20:41:99:762,0,806
ACOL01000001	10457	.	A	G	523.77	.	AC=1;AF=0.500;AN=2;BaseQRankSum=0.356;ClippingRankSum=-0.727;DP=37;FS=1.289;MLEAC=1;MLEAF=0.500;MQ=50.00;MQ0=0;MQRankSum=-0.356;QD=14.16;ReadPosRankSum=1.964;SOR=0.684	GT:AD:DP:GQ:PL	0/1:22,15:37:99:552,0,802
ACOL01000001	10898	.	A	G	549.77	.	AC=1;AF=0.500;AN=2;BaseQRankSum=0.376;ClippingRankSum=-0.138;DP=31;FS=3.192;MLEAC=1;MLEAF=0.500;MQ=50.00;MQ0=0;MQRankSum=-0.613;QD=17.73;ReadPosRankSum=0.020;SOR=0.986	GT:AD:DP:GQ:PL	0/1:16,15:31:99:578,0,616
ACOL01000001	12735	.	C	T	240.77	.	AC=1;AF=0.500;AN=2;BaseQRankSum=1.276;ClippingRankSum=-0.545;DP=15;FS=5.021;MLEAC=1;MLEAF=0.500;MQ=50.00;MQ0=0;MQRankSum=0.201;QD=16.05;ReadPosRankSum=0.663;SOR=2.179	GT:AD:DP:GQ:PL	0/1:7,7:14:99:269,0,261
ACOL01000001	13788	.	T	A	858.77	.	AC=1;AF=0.500;AN=2;BaseQRankSum=0.819;ClippingRankSum=-0.074;DP=47;FS=2.509;MLEAC=1;MLEAF=0.500;MQ=50.00;MQ0=0;MQRankSum=-0.160;QD=18.27;ReadPosRankSum=3.692;SOR=1.179	GT:AD:DP:GQ:PL	0/1:24,23:47:99:887,0,932
ACOL01000001	13863	.	C	G	811.77	.	AC=1;AF=0.500;AN=2;BaseQRankSum=-0.100;ClippingRankSum=-0.529;DP=60;FS=0.000;MLEAC=1;MLEAF=0.500;MQ=50.00;MQ0=0;MQRankSum=0.683;QD=13.53;ReadPosRankSum=1.419;SOR=0.762	GT:AD:DP:GQ:PL	0/1:38,22:60:99:840,0,2096
ACOL01000001	13871	.	T	G	821.77	.	AC=1;AF=0.500;AN=2;BaseQRankSum=0.118;ClippingRankSum=1.152;DP=59;FS=2.287;MLEAC=1;MLEAF=0.500;MQ=50.00;MQ0=0;MQRankSum=-0.212;QD=13.93;ReadPosRankSum=2.563;SOR=1.052	GT:AD:DP:GQ:PL	0/1:37,22:59:99:850,0,1643
ACOL01000001	13954	.	T	C	1140.77	.	AC=1;AF=0.500;AN=2;BaseQRankSum=1.678;ClippingRankSum=-0.377;DP=60;FS=5.215;MLEAC=1;MLEAF=0.500;MQ=50.00;MQ0=0;MQRankSum=0.303;QD=19.01;ReadPosRankSum=1.161;SOR=1.368	GT:AD:DP:GQ:PL	0/1:30,30:60:99:1169,0,1197
ACOL01000001	13971	.	C	T	1032.77	.	AC=1;AF=0.500;AN=2;BaseQRankSum=2.387;ClippingRankSum=-1.349;DP=51;FS=0.000;MLEAC=1;MLEAF=0.500;MQ=50.00;MQ0=0;MQRankSum=-0.066;QD=20.25;ReadPosRankSum=0.311;SOR=0.869	GT:AD:DP:GQ:PL	0/1:24,27:51:99:1061,0,959
ACOL01000001	15129	.	T	C	152.03	.	AC=2;AF=1.00;AN=2;DP=4;FS=0.000;MLEAC=2;MLEAF=1.00;MQ=50.00;MQ0=0;QD=24.17;SOR=1.609	GT:AD:DP:GQ:PL	1/1:0,4:4:12:180,12,0
ACOL01000001	15149	.	G	A	136.77	.	AC=1;AF=0.500;AN=2;BaseQRankSum=0.731;ClippingRankSum=-0.731;DP=5;FS=3.979;MLEAC=1;MLEAF=0.500;MQ=50.00;MQ0=0;MQRankSum=-0.731;QD=27.35;ReadPosRankSum=0.731;SOR=1.447	GT:AD:DP:GQ:PL	0/1:1,4:5:30:165,0,30
ACOL01000001	16317	.	T	C	1316.77	.	AC=1;AF=0.500;AN=2;BaseQRankSum=0.698;ClippingRankSum=-1.358;DP=59;FS=1.008;MLEAC=1;MLEAF=0.500;MQ=50.00;MQ0=0;MQRankSum=0.268;QD=22.32;ReadPosRankSum=0.943;SOR=0.495	GT:AD:DP:GQ:PL	0/1:25,34:59:99:1345,0,937
ACOL01000001	16687	.	A	T	199.77	.	AC=1;AF=0.500;AN=2;BaseQRankSum=-1.743;ClippingRankSum=-0.470;DP=27;FS=0.000;MLEAC=1;MLEAF=0.500;MQ=50.00;MQ0=0;MQRankSum=-0.083;QD=7.40;ReadPosRankSum=-0.083;SOR=0.941	GT:AD:DP:GQ:PL	0/1:20,7:27:99:228,0,849
ACOL01000001	16711	.	A	T	239.77	.	AC=1;AF=0.500;AN=2;BaseQRankSum=-0.292;ClippingRankSum=-0.611;DP=27;FS=1.705;MLEAC=1;MLEAF=0.500;MQ=50.00;MQ0=0;MQRankSum=2.522;QD=8.88;ReadPosRankSum=1.195;SOR=0.321	GT:AD:DP:GQ:PL	0/1:19,8:27:99:268,0,815
ACOL01000001	16779	.	T	C	392.77	.	AC=1;AF=0.500;AN=2;BaseQRankSum=0.066;ClippingRankSum=-0.525;DP=22;FS=0.000;MLEAC=1;MLEAF=0.500;MQ=50.00;MQ0=0;MQRankSum=0.000;QD=17.85;ReadPosRankSum=1.904;SOR=0.409	GT:AD:DP:GQ:PL	0/1:11,11:22:99:421,0,423
ACOL01000001	16807	.	C	T	179.77	.	AC=1;AF=0.500;AN=2;BaseQRankSum=1.278;ClippingRankSum=0.289;DP=20;FS=0.000;MLEAC=1;MLEAF=0.500;MQ=50.00;MQ0=0;MQRankSum=-0.206;QD=8.99;ReadPosRankSum=0.454;SOR=0.473	GT:AD:DP:GQ:PL	0/1:14,6:20:99:208,0,560
ACOL01000001	16842	.	G	T	111.77	.	AC=1;AF=0.500;AN=2;BaseQRankSum=0.289;ClippingRankSum=0.000;DP=12;FS=15.185;MLEAC=1;MLEAF=0.500;MQ=50.00;MQ0=0;MQRankSum=1.932;QD=9.31;ReadPosRankSum=-1.932;SOR=3.226	GT:AD:DP:GQ:PL	0/1:8,4:12:99:140,0,322
ACOL01000001	16933	.	G	A	87.77	.	AC=1;AF=0.500;AN=2;BaseQRankSum=0.406;ClippingRankSum=0.406;DP=6;FS=0.000;MLEAC=1;MLEAF=0.500;MQ=50.00;MQ0=0;MQRankSum=0.406;QD=14.63;ReadPosRankSum=0.406;SOR=2.093	GT:AD:DP:GQ:PL	0/1:3,3:6:99:116,0,116
ACOL01000001	18985	.	T	C	636.77	.	AC=1;AF=0.500;AN=2;BaseQRankSum=0.717;ClippingRankSum=-0.869;DP=32;FS=3.093;MLEAC=1;MLEAF=0.500;MQ=50.00;MQ0=0;MQRankSum=-0.340;QD=19.90;ReadPosRankSum=0.680;SOR=0.313	GT:AD:DP:GQ:PL	0/1:15,17:32:99:665,0,575
ACOL01000001	19177	.	A	G	1045.77	.	AC=1;AF=0.500;AN=2;BaseQRankSum=0.254;ClippingRankSum=-0.163;DP=73;FS=0.908;MLEAC=1;MLEAF=0.500;MQ=50.00;MQ0=0;MQRankSum=-0.163;QD=14.33;ReadPosRankSum=0.085;SOR=0.906	GT:AD:DP:GQ:PL	0/1:44,29:73:99:1074,0,1738
ACOL01000001	23067	.	G	T	1561.77	.	AC=1;AF=0.500;AN=2;BaseQRankSum=0.456;ClippingRankSum=1.457;DP=79;FS=11.372;MLEAC=1;MLEAF=0.500;MQ=50.00;MQ0=0;MQRankSum=1.977;QD=19.77;ReadPosRankSum=0.113;SOR=1.024	GT:AD:DP:GQ:PL	0/1:38,41:79:99:1590,0,1456
ACOL01000001	24608	.	A	G	156.77	.	AC=1;AF=0.500;AN=2;BaseQRankSum=1.137;ClippingRankSum=-0.904;DP=27;FS=2.556;MLEAC=1;MLEAF=0.500;MQ=50.00;MQ0=0;MQRankSum=-0.612;QD=5.81;ReadPosRankSum=1.371;SOR=1.961	GT:AD:DP:GQ:PL	0/1:21,6:27:99:185,0,858
ACOL01000001	27122	.	A	G	1802.77	.	AC=1;AF=0.500;AN=2;BaseQRankSum=-0.893;ClippingRankSum=1.145;DP=86;FS=0.818;MLEAC=1;MLEAF=0.500;MQ=50.00;MQ0=0;MQRankSum=1.735;QD=20.96;ReadPosRankSum=-0.009;SOR=0.844	GT:AD:DP:GQ:PL	0/1:39,47:86:99:1831,0,1488
ACOL01000001	29063	.	C	T	2849.77	.	AC=1;AF=0.500;AN=2;BaseQRankSum=1.519;ClippingRankSum=0.247;DP=165;FS=6.734;MLEAC=1;MLEAF=0.500;MQ=50.00;MQ0=0;MQRankSum=0.260;QD=17.27;ReadPosRankSum=-1.741;SOR=0.879	GT:AD:DP:GQ:PL	0/1:89,76:165:99:2878,0,3454
ACOL01000001	29177	.	G	A	2166.77	.	AC=1;AF=0.500;AN=2;BaseQRankSum=0.785;ClippingRankSum=-0.374;DP=103;FS=3.642;MLEAC=1;MLEAF=0.500;MQ=50.00;MQ0=0;MQRankSum=-0.440;QD=21.04;ReadPosRankSum=0.692;SOR=0.832	GT:AD:DP:GQ:PL	0/1:47,56:103:99:2195,0,1786
ACOL01000001	29772	.	A	G	1416.77	.	AC=1;AF=0.500;AN=2;BaseQRankSum=-0.235;ClippingRankSum=0.866;DP=107;FS=2.577;MLEAC=1;MLEAF=0.500;MQ=50.00;MQ0=0;MQRankSum=1.523;QD=13.24;ReadPosRankSum=0.660;SOR=0.962	GT:AD:DP:GQ:PL	0/1:67,40:107:99:1445,0,2664
ACOL01000001	29844	.	C	T	2240.77	.	AC=1;AF=0.500;AN=2;BaseQRankSum=0.138;ClippingRankSum=-0.505;DP=176;FS=6.814;MLEAC=1;MLEAF=0.500;MQ=50.00;MQ0=0;MQRankSum=-0.816;QD=12.73;ReadPosRankSum=0.776;SOR=0.917	GT:AD:DP:GQ:PL	0/1:112,63:175:99:2269,0,4472
ACOL01000001	29892	.	G	A	2473.77	.	AC=1;AF=0.500;AN=2;BaseQRankSum=0.895;ClippingRankSum=0.804;DP=176;FS=5.552;MLEAC=1;MLEAF=0.500;MQ=50.00;MQ0=0;MQRankSum=0.412;QD=14.06;ReadPosRankSum=0.111;SOR=0.846	GT:AD:DP:GQ:PL	0/1:108,68:176:99:2502,0,4295
ACOL01000001	30320	.	T	A	140.77	.	AC=1;AF=0.500;AN=2;BaseQRankSum=0.198;ClippingRankSum=0.922;DP=7;FS=5.441;MLEAC=1;MLEAF=0.500;MQ=50.00;MQ0=0;MQRankSum=-0.922;QD=20.11;ReadPosRankSum=-1.495;SOR=3.611	GT:AD:DP:GQ:PL	0/1:2,5:7:68:169,0,68
ACOL01000001	31065	.	T	C	2658.77	.	AC=1;AF=0.500;AN=2;BaseQRankSum=0.580;ClippingRankSum=-2.127;DP=152;FS=0.600;MLEAC=1;MLEAF=0.500;MQ=50.00;MQ0=0;MQRankSum=-1.629;QD=17.49;ReadPosRankSum=0.657;SOR=0.604	GT:AD:DP:GQ:PL	0/1:81,71:152:99:2687,0,3085
ACOL01000001	31093	.	T	C	2887.77	.	AC=1;AF=0.500;AN=2;BaseQRankSum=-0.728;ClippingRankSum=-1.785;DP=153;FS=2.876;MLEAC=1;MLEAF=0.500;MQ=50.00;MQ0=0;MQRankSum=-0.157;QD=18.87;ReadPosRankSum=1.369;SOR=0.984	GT:AD:DP:GQ:PL	0/1:76,76:152:99:2916,0,2928
ACOL01000001	31290	.	G	A	2802.77	.	AC=1;AF=0.500;AN=2;BaseQRankSum=0.075;ClippingRankSum=-1.028;DP=143;FS=21.365;MLEAC=1;MLEAF=0.500;MQ=50.00;MQ0=0;MQRankSum=-0.172;QD=19.60;ReadPosRankSum=0.789;SOR=0.848	GT:AD:DP:GQ:PL	0/1:70,73:143:99:2831,0,2698
ACOL01000001	32186	.	A	T	670.77	.	AC=1;AF=0.500;AN=2;BaseQRankSum=1.811;ClippingRankSum=-0.500;DP=34;FS=0.000;MLEAC=1;MLEAF=0.500;MQ=50.00;MQ0=0;MQRankSum=-0.569;QD=19.73;ReadPosRankSum=-0.052;SOR=0.648	GT:AD:DP:GQ:PL	0/1:16,18:34:99:699,0,613
ACOL01000001	32713	.	T	C	377.77	.	AC=1;AF=0.500;AN=2;BaseQRankSum=-0.071;ClippingRankSum=-0.354;DP=14;FS=5.441;MLEAC=1;MLEAF=0.500;MQ=50.00;MQ0=0;MQRankSum=-1.626;QD=26.98;ReadPosRankSum=0.354;SOR=3.442	GT:AD:DP:GQ:PL	0/1:4,10:14:99:406,0,137
ACOL01000001	32827	.	C	T	241.77	.	AC=1;AF=0.500;AN=2;BaseQRankSum=-1.493;ClippingRankSum=0.660;DP=13;FS=0.000;MLEAC=1;MLEAF=0.500;MQ=50.00;MQ0=0;MQRankSum=-0.660;QD=18.60;ReadPosRankSum=0.101;SOR=0.368	GT:AD:DP:GQ:PL	0/1:6,7:13:99:270,0,229
ACOL01000001	32893	.	G	A	475.77	.	AC=1;AF=0.500;AN=2;BaseQRankSum=-0.051;ClippingRankSum=0.615;DP=26;FS=3.399;MLEAC=1;MLEAF=0.500;MQ=50.00;MQ0=0;MQRankSum=1.590;QD=18.30;ReadPosRankSum=0.205;SOR=1.402	GT:AD:DP:GQ:PL	0/1:13,13:26:99:504,0,504
ACOL01000001	34760	.	A	T	197.77	.	AC=1;AF=0.500;AN=2;BaseQRankSum=-0.467;ClippingRankSum=-0.467;DP=12;FS=21.206;MLEAC=1;MLEAF=0.500;MQ=50.00;MQ0=0;MQRankSum=-0.259;QD=16.48;ReadPosRankSum=0.259;SOR=3.894	GT:AD:DP:GQ:PL	0/1:6,6:12:99:226,0,232
ACOL01000001	34852	.	C	T	493.77	.	AC=1;AF=0.500;AN=2;BaseQRankSum=-0.158;ClippingRankSum=-0.396;DP=20;FS=1.922;MLEAC=1;MLEAF=0.500;MQ=50.00;MQ0=0;MQRankSum=1.585;QD=24.69;ReadPosRankSum=0.713;SOR=1.061	GT:AD:DP:GQ:PL	0/1:7,13:20:99:522,0,253
ACOL01000001	37897	.	G	A	297.77	.	AC=1;AF=0.500;AN=2;BaseQRankSum=0.425;ClippingRankSum=-0.538;DP=25;FS=3.624;MLEAC=1;MLEAF=0.500;MQ=50.00;MQ0=0;MQRankSum=-1.387;QD=11.91;ReadPosRankSum=0.255;SOR=0.612	GT:AD:DP:GQ:PL	0/1:16,9:25:99:326,0,635
ACOL01000001	38519	.	C	A	674.77	.	AC=1;AF=0.500;AN=2;BaseQRankSum=0.220;ClippingRankSum=0.540;DP=31;FS=4.343;MLEAC=1;MLEAF=0.500;MQ=50.00;MQ0=0;MQRankSum=-0.100;QD=21.77;ReadPosRankSum=-0.060;SOR=0.193	GT:AD:DP:GQ:PL	0/1:13,18:31:99:703,0,492
ACOL01000001	38521	.	G	A	674.77	.	AC=1;AF=0.500;AN=2;BaseQRankSum=0.724;ClippingRankSum=-0.197;DP=29;FS=4.645;MLEAC=1;MLEAF=0.500;MQ=50.00;MQ0=0;MQRankSum=1.206;QD=23.27;ReadPosRankSum=-0.899;SOR=0.148	GT:AD:DP:GQ:PL	0/1:13,16:29:99:703,0,492
ACOL01000001	38542	.	C	T	277.77	.	AC=1;AF=0.500;AN=2;BaseQRankSum=0.893;ClippingRankSum=-0.158;DP=16;FS=0.000;MLEAC=1;MLEAF=0.500;MQ=50.00;MQ0=0;MQRankSum=0.998;QD=17.36;ReadPosRankSum=0.368;SOR=0.693	GT:AD:DP:GQ:PL	0/1:8,8:16:99:306,0,354
ACOL01000001	52667	.	G	A	259.80	.	AC=1;AF=0.500;AN=2;BaseQRankSum=0.747;ClippingRankSum=-0.747;DP=8;FS=0.000;MLEAC=1;MLEAF=0.500;MQ=50.00;MQ0=0;MQRankSum=0.747;QD=32.48;ReadPosRankSum=0.747;SOR=0.330	GT:AD:DP:GQ:PL	0/1:1,7:8:21:288,0,21
ACOL01000001	52682	.	T	C	376.77	.	AC=1;AF=0.500;AN=2;BaseQRankSum=1.611;ClippingRankSum=-0.537;DP=12;FS=6.435;MLEAC=1;MLEAF=0.500;MQ=50.00;MQ0=0;MQRankSum=-1.826;QD=31.40;ReadPosRankSum=0.537;SOR=0.728	GT:AD:DP:GQ:PL	0/1:2,10:12:50:405,0,50
ACOL01000001	55163	.	A	T	1415.77	.	AC=1;AF=0.500;AN=2;BaseQRankSum=-1.325;ClippingRankSum=0.043;DP=80;FS=7.464;MLEAC=1;MLEAF=0.500;MQ=50.00;MQ0=0;MQRankSum=0.381;QD=17.70;ReadPosRankSum=-0.226;SOR=1.493	GT:AD:DP:GQ:PL	0/1:42,38:80:99:1444,0,1602
ACOL01000001	55456	.	G	A	233.77	.	AC=1;AF=0.500;AN=2;BaseQRankSum=0.006;ClippingRankSum=-0.196;DP=85;FS=2.621;MLEAC=1;MLEAF=0.500;MQ=50.00;MQ0=0;MQRankSum=0.183;QD=2.75;ReadPosRankSum=-1.571;SOR=1.099	GT:AD:DP:GQ:PL	0/1:73,12:85:99:262,0,5862
ACOL01000001	61006	.	T	C	277.77	.	AC=1;AF=0.500;AN=2;BaseQRankSum=-0.053;ClippingRankSum=0.893;DP=16;FS=0.000;MLEAC=1;MLEAF=0.500;MQ=50.00;MQ0=0;MQRankSum=0.578;QD=17.36;ReadPosRankSum=1.418;SOR=0.693	GT:AD:DP:GQ:PL	0/1:8,8:16:99:306,0,305
ACOL01000002	3489	.	A	G	11.12	LowQual	AC=1;AF=0.500;AN=2;BaseQRankSum=0.804;ClippingRankSum=0.804;DP=2;FS=0.000;MLEAC=1;MLEAF=0.500;MQ=50.00;MQ0=0;MQRankSum=0.804;QD=5.56;ReadPosRankSum=0.804;SOR=0.693	GT:AD:DP:GQ:PL	0/1:1,1:2:39:39,0,39
ACOL01000002	8783	.	G	GT	101.73	.	AC=1;AF=0.500;AN=2;BaseQRankSum=1.342;ClippingRankSum=-1.018;DP=99;FS=44.464;MLEAC=1;MLEAF=0.500;MQ=50.00;MQ0=0;MQRankSum=-0.465;QD=1.03;ReadPosRankSum=1.844;SOR=4.036	GT:AD:DP:GQ:PL	0/1:78,15:93:99:139,0,2022
ACOL01000002	9915	.	A	G	1074.77	.	AC=1;AF=0.500;AN=2;BaseQRankSum=1.020;ClippingRankSum=-0.273;DP=49;FS=0.000;MLEAC=1;MLEAF=0.500;MQ=50.00;MQ0=0;MQRankSum=-0.717;QD=21.93;ReadPosRankSum=1.465;SOR=0.895	GT:AD:DP:GQ:PL	0/1:21,28:49:99:1103,0,784
ACOL01000002	10142	.	A	G	3619.77	.	AC=1;AF=0.500;AN=2;BaseQRankSum=-0.967;ClippingRankSum=0.066;DP=152;FS=3.865;MLEAC=1;MLEAF=0.500;MQ=50.00;MQ0=0;MQRankSum=1.005;QD=23.81;ReadPosRankSum=-0.386;SOR=0.880	GT:AD:DP:GQ:PL	0/1:60,92:152:99:3648,0,2223
ACOL01000002	10213	.	C	CT	150.73	.	AC=1;AF=0.500;AN=2;BaseQRankSum=-1.818;ClippingRankSum=0.895;DP=10;FS=3.233;MLEAC=1;MLEAF=0.500;MQ=50.00;MQ0=0;MQRankSum=0.296;QD=15.07;ReadPosRankSum=0.895;SOR=0.093	GT:AD:DP:GQ:PL	0/1:3,7:10:63:188,0,63
ACOL01000002	10267	.	C	CT	209.74	.	AC=1;AF=0.500;AN=2;BaseQRankSum=0.118;ClippingRankSum=0.825;DP=11;FS=0.000;MLEAC=1;MLEAF=0.500;MQ=50.00;MQ0=0;MQRankSum=-1.061;QD=19.07;ReadPosRankSum=0.118;SOR=0.293	GT:AD:DP:GQ:PL	0/1:2,9:11:29:247,0,29
ACOL01000002	10285	.	G	GT	57.73	.	AC=1;AF=0.500;AN=2;BaseQRankSum=0.550;ClippingRankSum=0.550;DP=10;FS=8.451;MLEAC=1;MLEAF=0.500;MQ=50.00;MQ0=0;MQRankSum=0.550;QD=5.77;ReadPosRankSum=-0.937;SOR=3.236	GT:AD:DP:GQ:PL	0/1:3,4:7:69:95,0,69
ACOL01000002	10784	.	AT	A	81.73	.	AC=1;AF=0.500;AN=2;BaseQRankSum=0.372;ClippingRankSum=-0.043;DP=78;FS=14.136;MLEAC=1;MLEAF=0.500;MQ=50.00;MQ0=0;MQRankSum=0.632;QD=1.05;ReadPosRankSum=2.433;SOR=3.003	GT:AD:DP:GQ:PL	0/1:58,14:72:99:119,0,1580
ACOL01000002	11566	.	C	T	687.77	.	AC=1;AF=0.500;AN=2;BaseQRankSum=-0.409;ClippingRankSum=0.204;DP=38;FS=2.693;MLEAC=1;MLEAF=0.500;MQ=50.00;MQ0=0;MQRankSum=-0.438;QD=18.10;ReadPosRankSum=0.817;SOR=0.572	GT:AD:DP:GQ:PL	0/1:19,19:38:99:716,0,724
ACOL01000002	11707	.	A	G	577.77	.	AC=1;AF=0.500;AN=2;BaseQRankSum=0.184;ClippingRankSum=1.260;DP=39;FS=2.859;MLEAC=1;MLEAF=0.500;MQ=50.00;MQ0=0;MQRankSum=0.779;QD=14.81;ReadPosRankSum=-0.099;SOR=1.222	GT:AD:DP:GQ:PL	0/1:22,17:39:99:606,0,873
ACOL01000002	11724	.	T	G	414.77	.	AC=1;AF=0.500;AN=2;BaseQRankSum=0.301;ClippingRankSum=0.689;DP=30;FS=6.082;MLEAC=1;MLEAF=0.500;MQ=50.00;MQ0=0;MQRankSum=0.559;QD=13.83;ReadPosRankSum=1.980;SOR=1.981	GT:AD:DP:GQ:PL	0/1:19,11:30:99:443,0,1570
ACOL01000002	12439	.	C	T	580.77	.	AC=1;AF=0.500;AN=2;BaseQRankSum=-0.698;ClippingRankSum=0.087;DP=20;FS=4.964;MLEAC=1;MLEAF=0.500;MQ=50.00;MQ0=0;MQRankSum=-0.698;QD=29.04;ReadPosRankSum=0.175;SOR=0.355	GT:AD:DP:GQ:PL	0/1:5,15:20:99:609,0,165
ACOL01000002	12546	.	A	G	198.77	.	AC=1;AF=0.500;AN=2;BaseQRankSum=-0.466;ClippingRankSum=0.143;DP=11;FS=0.000;MLEAC=1;MLEAF=0.500;MQ=50.00;MQ0=0;MQRankSum=-0.466;QD=18.07;ReadPosRankSum=1.532;SOR=0.941	GT:AD:DP:GQ:PL	0/1:5,6:11:99:227,0,311
ACOL01000002	12571	.	A	G	125.77	.	AC=1;AF=0.500;AN=2;BaseQRankSum=0.000;ClippingRankSum=0.937;DP=7;FS=0.000;MLEAC=1;MLEAF=0.500;MQ=50.00;MQ0=0;MQRankSum=-0.550;QD=17.97;ReadPosRankSum=-1.754;SOR=0.941	GT:AD:DP:GQ:PL	0/1:3,4:7:99:154,0,238
ACOL01000002	14861	.	A	G	307.77	.	AC=1;AF=0.500;AN=2;BaseQRankSum=0.393;ClippingRankSum=0.975;DP=37;FS=5.617;MLEAC=1;MLEAF=0.500;MQ=50.00;MQ0=0;MQRankSum=0.051;QD=8.32;ReadPosRankSum=1.077;SOR=0.847	GT:AD:DP:GQ:PL	0/1:27,10:37:99:336,0,1096
ACOL01000002	15507	.	G	T	414.77	.	AC=1;AF=0.500;AN=2;BaseQRankSum=-1.196;ClippingRankSum=0.061;DP=31;FS=0.000;MLEAC=1;MLEAF=0.500;MQ=50.00;MQ0=0;MQRankSum=2.048;QD=13.38;ReadPosRankSum=1.602;SOR=0.602	GT:AD:DP:GQ:PL	0/1:19,12:31:99:443,0,749
ACOL01000002	15609	.	G	A	335.77	.	AC=1;AF=0.500;AN=2;BaseQRankSum=0.103;ClippingRankSum=-1.837;DP=31;FS=8.940;MLEAC=1;MLEAF=0.500;MQ=50.00;MQ0=0;MQRankSum=0.599;QD=10.83;ReadPosRankSum=0.764;SOR=1.022	GT:AD:DP:GQ:PL	0/1:20,11:31:99:364,0,783
ACOL01000002	16212	.	A	G	746.77	.	AC=1;AF=0.500;AN=2;BaseQRankSum=-0.941;ClippingRankSum=1.115;DP=67;FS=0.000;MLEAC=1;MLEAF=0.500;MQ=50.00;MQ0=0;MQRankSum=0.487;QD=11.15;ReadPosRankSum=0.621;SOR=0.643	GT:AD:DP:GQ:PL	0/1:45,22:67:99:775,0,1813
ACOL01000002	16275	.	C	T	1028.77	.	AC=1;AF=0.500;AN=2;BaseQRankSum=0.420;ClippingRankSum=-1.381;DP=80;FS=3.079;MLEAC=1;MLEAF=0.500;MQ=50.00;MQ0=0;MQRankSum=0.530;QD=12.86;ReadPosRankSum=0.090;SOR=0.546	GT:AD:DP:GQ:PL	0/1:51,29:80:99:1057,0,2037
ACOL01000002	29226	.	C	T	305.77	.	AC=1;AF=0.500;AN=2;BaseQRankSum=-1.480;ClippingRankSum=-0.031;DP=23;FS=0.000;MLEAC=1;MLEAF=0.500;MQ=50.00;MQ0=0;MQRankSum=0.535;QD=13.29;ReadPosRankSum=-0.535;SOR=0.627	GT:AD:DP:GQ:PL	0/1:14,9:23:99:334,0,555
ACOL01000002	29882	.	T	C	1580.77	.	AC=1;AF=0.500;AN=2;BaseQRankSum=0.282;ClippingRankSum=1.411;DP=178;FS=0.000;MLEAC=1;MLEAF=0.500;MQ=50.00;MQ0=0;MQRankSum=-0.972;QD=8.88;ReadPosRankSum=1.859;SOR=0.697	GT:AD:DP:GQ:PL	0/1:129,48:177:99:1609,0,5211
ACOL01000002	31384	.	C	T	121.77	.	AC=1;AF=0.500;AN=2;BaseQRankSum=-0.361;ClippingRankSum=0.361;DP=9;FS=0.000;MLEAC=1;MLEAF=0.500;MQ=50.00;MQ0=0;MQRankSum=0.729;QD=13.53;ReadPosRankSum=0.000;SOR=0.446	GT:AD:DP:GQ:PL	0/1:5,4:9:99:150,0,192
ACOL01000002	32709	.	G	A	81.77	.	AC=1;AF=0.500;AN=2;BaseQRankSum=-0.322;ClippingRankSum=0.322;DP=8;FS=3.332;MLEAC=1;MLEAF=0.500;MQ=50.00;MQ0=0;MQRankSum=0.322;QD=10.22;ReadPosRankSum=0.322;SOR=2.303	GT:AD:DP:GQ:PL	0/1:5,3:8:99:110,0,199
ACOL01000002	32938	.	C	T	248.77	.	AC=1;AF=0.500;AN=2;BaseQRankSum=0.689;ClippingRankSum=-1.309;DP=12;FS=0.000;MLEAC=1;MLEAF=0.500;MQ=50.00;MQ0=0;MQRankSum=0.831;QD=20.73;ReadPosRankSum=-0.529;SOR=1.085	GT:AD:DP:GQ:PL	0/1:5,7:12:99:277,0,188
ACOL01000002	36637	.	G	A	1634.77	.	AC=1;AF=0.500;AN=2;BaseQRankSum=0.251;ClippingRankSum=-0.913;DP=81;FS=1.813;MLEAC=1;MLEAF=0.500;MQ=50.00;MQ0=0;MQRankSum=0.260;QD=20.18;ReadPosRankSum=0.743;SOR=0.919	GT:AD:DP:GQ:PL	0/1:38,43:81:99:1663,0,1457
ACOL01000002	36859	.	C	T	242.77	.	AC=1;AF=0.500;AN=2;BaseQRankSum=1.602;ClippingRankSum=-0.991;DP=86;FS=0.000;MLEAC=1;MLEAF=0.500;MQ=50.00;MQ0=0;MQRankSum=0.193;QD=2.82;ReadPosRankSum=0.318;SOR=0.547	GT:AD:DP:GQ:PL	0/1:74,12:86:99:271,0,3026
ACOL01000002	36929	.	C	T	1210.77	.	AC=1;AF=0.500;AN=2;BaseQRankSum=-0.282;ClippingRankSum=-0.791;DP=63;FS=3.442;MLEAC=1;MLEAF=0.500;MQ=50.00;MQ0=0;MQRankSum=-0.529;QD=19.22;ReadPosRankSum=0.337;SOR=0.593	GT:AD:DP:GQ:PL	0/1:31,32:63:99:1239,0,1138
ACOL01000002	37716	.	C	T	1218.77	.	AC=1;AF=0.500;AN=2;BaseQRankSum=1.955;ClippingRankSum=-0.540;DP=59;FS=1.020;MLEAC=1;MLEAF=0.500;MQ=50.00;MQ0=0;MQRankSum=-0.753;QD=20.66;ReadPosRankSum=0.510;SOR=0.469	GT:AD:DP:GQ:PL	0/1:27,32:59:99:1247,0,1000
ACOL01000002	37784	.	C	T	2326.77	.	AC=1;AF=0.500;AN=2;BaseQRankSum=0.282;ClippingRankSum=-0.028;DP=144;FS=0.616;MLEAC=1;MLEAF=0.500;MQ=50.00;MQ0=0;MQRankSum=1.273;QD=16.16;ReadPosRankSum=0.375;SOR=0.764	GT:AD:DP:GQ:PL	0/1:81,63:144:99:2355,0,3110
ACOL01000002	38039	.	A	G	643.77	.	AC=1;AF=0.500;AN=2;BaseQRankSum=0.099;ClippingRankSum=1.080;DP=161;FS=0.000;MLEAC=1;MLEAF=0.500;MQ=50.00;MQ0=0;MQRankSum=-1.080;QD=4.00;ReadPosRankSum=-1.219;SOR=0.609	GT:AD:DP:GQ:PL	0/1:134,26:160:99:672,0,5467
ACOL01000002	38076	.	A	C	3080.77	.	AC=1;AF=0.500;AN=2;BaseQRankSum=0.485;ClippingRankSum=-0.256;DP=155;FS=7.050;MLEAC=1;MLEAF=0.500;MQ=50.00;MQ0=0;MQRankSum=0.177;QD=19.88;ReadPosRankSum=0.646;SOR=0.443	GT:AD:DP:GQ:PL	0/1:75,80:155:99:3109,0,2882
ACOL01000002	38367	.	G	T	167.77	.	AC=1;AF=0.500;AN=2;BaseQRankSum=1.031;ClippingRankSum=-0.866;DP=20;FS=0.000;MLEAC=1;MLEAF=0.500;MQ=50.00;MQ0=0;MQRankSum=1.856;QD=8.39;ReadPosRankSum=-1.443;SOR=1.284	GT:AD:DP:GQ:PL	0/1:14,6:20:99:196,0,896
ACOL01000002	38368	.	T	A	167.77	.	AC=1;AF=0.500;AN=2;BaseQRankSum=0.658;ClippingRankSum=-0.044;DP=19;FS=0.000;MLEAC=1;MLEAF=0.500;MQ=50.00;MQ0=0;MQRankSum=-0.219;QD=8.83;ReadPosRankSum=-1.535;SOR=1.402	GT:AD:DP:GQ:PL	0/1:13,6:19:99:196,0,896
ACOL01000002	39192	.	C	T	981.77	.	AC=1;AF=0.500;AN=2;BaseQRankSum=-0.168;ClippingRankSum=0.160;DP=92;FS=9.332;MLEAC=1;MLEAF=0.500;MQ=50.00;MQ0=0;MQRankSum=-1.992;QD=10.67;ReadPosRankSum=1.496;SOR=1.125	GT:AD:DP:GQ:PL	0/1:63,29:92:99:1010,0,2521
ACOL01000002	39555	.	A	AT	71.84	.	AC=1;AF=0.500;AN=2;BaseQRankSum=-0.731;ClippingRankSum=0.731;DP=5;FS=0.000;MLEAC=1;MLEAF=0.500;MQ=50.00;MQ0=0;MQRankSum=0.731;QD=14.37;ReadPosRankSum=0.731;SOR=1.981	GT:AD:DP:GQ:PL	0/1:1,4:5:16:109,0,16
ACOL01000002	39603	.	G	GT	45.27	.	AC=1;AF=0.500;AN=2;BaseQRankSum=0.358;ClippingRankSum=-1.231;DP=5;FS=0.000;MLEAC=1;MLEAF=0.500;MQ=50.00;MQ0=0;MQRankSum=0.358;QD=9.05;ReadPosRankSum=-0.358;SOR=1.022	GT:AD:DP:GQ:PL	0/1:2,3:5:1:80,0,1
ACOL01000002	41948	.	T	C	19.81	LowQual	AC=1;AF=0.500;AN=2;BaseQRankSum=0.501;ClippingRankSum=-0.347;DP=27;FS=6.058;MLEAC=1;MLEAF=0.500;MQ=50.00;MQ0=0;MQRankSum=-1.813;QD=0.73;ReadPosRankSum=-1.042;SOR=2.546	GT:AD:DP:GQ:PL	0/1:24,3:27:48:48,0,982
ACOL01000002	42097	.	C	A	364.77	.	AC=1;AF=0.500;AN=2;BaseQRankSum=0.517;ClippingRankSum=-0.141;DP=29;FS=3.524;MLEAC=1;MLEAF=0.500;MQ=50.00;MQ0=0;MQRankSum=-1.646;QD=12.58;ReadPosRankSum=-1.129;SOR=0.255	GT:AD:DP:GQ:PL	0/1:17,11:28:99:393,0,655
ACOL01000002	44722	.	A	G	2388.77	.	AC=1;AF=0.500;AN=2;BaseQRankSum=-0.205;ClippingRankSum=-1.439;DP=126;FS=0.651;MLEAC=1;MLEAF=0.500;MQ=50.00;MQ0=0;MQRankSum=-1.630;QD=18.96;ReadPosRankSum=0.244;SOR=0.695	GT:AD:DP:GQ:PL	0/1:63,63:126:99:2417,0,2422
ACOL01000002	48038	.	G	A	108.77	.	AC=1;AF=0.500;AN=2;BaseQRankSum=0.278;ClippingRankSum=0.000;DP=11;FS=2.398;MLEAC=1;MLEAF=0.500;MQ=50.00;MQ0=0;MQRankSum=-0.678;QD=9.89;ReadPosRankSum=0.000;SOR=0.223	GT:AD:DP:GQ:PL	0/1:7,4:11:99:137,0,274
ACOL01000002	48076	.	A	T	354.77	.	AC=1;AF=0.500;AN=2;BaseQRankSum=0.958;ClippingRankSum=0.301;DP=25;FS=9.356;MLEAC=1;MLEAF=0.500;MQ=50.00;MQ0=0;MQRankSum=-0.082;QD=14.19;ReadPosRankSum=-0.027;SOR=1.018	GT:AD:DP:GQ:PL	0/1:14,11:25:99:383,0,550
ACOL01000002	48187	.	A	G	421.77	.	AC=1;AF=0.500;AN=2;BaseQRankSum=-1.173;ClippingRankSum=1.572;DP=29;FS=0.000;MLEAC=1;MLEAF=0.500;MQ=50.00;MQ0=0;MQRankSum=-1.129;QD=14.54;ReadPosRankSum=0.731;SOR=0.743	GT:AD:DP:GQ:PL	0/1:17,12:29:99:450,0,677
ACOL01000002	48194	.	A	G	788.77	.	AC=1;AF=0.500;AN=2;BaseQRankSum=0.714;ClippingRankSum=0.516;DP=32;FS=0.000;MLEAC=1;MLEAF=0.500;MQ=50.00;MQ0=0;MQRankSum=0.040;QD=24.65;ReadPosRankSum=-0.794;SOR=0.665	GT:AD:DP:GQ:PL	0/1:11,21:32:99:817,0,399
ACOL01000002	48374	.	T	C	790.77	.	AC=1;AF=0.500;AN=2;BaseQRankSum=1.085;ClippingRankSum=0.324;DP=39;FS=2.795;MLEAC=1;MLEAF=0.500;MQ=50.00;MQ0=0;MQRankSum=-1.845;QD=20.28;ReadPosRankSum=0.578;SOR=1.210	GT:AD:DP:GQ:PL	0/1:18,21:39:99:819,0,671
ACOL01000002	48625	.	G	A	580.77	.	AC=1;AF=0.500;AN=2;BaseQRankSum=-0.280;ClippingRankSum=-0.539;DP=48;FS=8.958;MLEAC=1;MLEAF=0.500;MQ=50.00;MQ0=0;MQRankSum=1.250;QD=12.10;ReadPosRankSum=-0.474;SOR=2.073	GT:AD:DP:GQ:PL	0/1:31,17:48:99:609,0,1247
ACOL01000002	48672	.	G	A	1224.77	.	AC=1;AF=0.500;AN=2;BaseQRankSum=0.731;ClippingRankSum=0.431;DP=54;FS=7.793;MLEAC=1;MLEAF=0.500;MQ=50.00;MQ0=0;MQRankSum=-1.206;QD=22.68;ReadPosRankSum=-1.191;SOR=0.416	GT:AD:DP:GQ:PL	0/1:22,32:54:99:1253,0,778
ACOL01000002	48775	.	C	A	260.77	.	AC=1;AF=0.500;AN=2;BaseQRankSum=-0.290;ClippingRankSum=0.871;DP=23;FS=0.000;MLEAC=1;MLEAF=0.500;MQ=50.00;MQ0=0;MQRankSum=-1.259;QD=11.34;ReadPosRankSum=-0.484;SOR=0.512	GT:AD:DP:GQ:PL	0/1:15,8:23:99:289,0,589
ACOL01000002	50746	.	A	G	2174.77	.	AC=1;AF=0.500;AN=2;BaseQRankSum=1.016;ClippingRankSum=-0.943;DP=127;FS=6.669;MLEAC=1;MLEAF=0.500;MQ=50.00;MQ0=0;MQRankSum=-0.211;QD=17.12;ReadPosRankSum=0.851;SOR=0.681	GT:AD:DP:GQ:PL	0/1:70,57:127:99:2203,0,2873
ACOL01000002	50755	.	G	A	2149.77	.	AC=1;AF=0.500;AN=2;BaseQRankSum=1.137;ClippingRankSum=-0.950;DP=126;FS=9.733;MLEAC=1;MLEAF=0.500;MQ=50.00;MQ0=0;MQRankSum=1.412;QD=17.06;ReadPosRankSum=-0.366;SOR=0.812	GT:AD:DP:GQ:PL	0/1:70,56:126:99:2178,0,2803
ACOL01000002	51154	.	A	G	872.77	.	AC=1;AF=0.500;AN=2;BaseQRankSum=-0.483;ClippingRankSum=0.776;DP=68;FS=0.000;MLEAC=1;MLEAF=0.500;MQ=50.00;MQ0=0;MQRankSum=-0.356;QD=12.83;ReadPosRankSum=1.208;SOR=0.607	GT:AD:DP:GQ:PL	0/1:43,25:68:99:901,0,1701
ACOL01000002	51768	.	CT	C	36.73	.	AC=1;AF=0.500;AN=2;BaseQRankSum=0.566;ClippingRankSum=-0.382;DP=11;FS=3.090;MLEAC=1;MLEAF=0.500;MQ=50.99;MQ0=0;MQRankSum=1.106;QD=3.34;ReadPosRankSum=0.715;SOR=0.889	GT:AD:DP:GQ:PL	0/1:8,3:11:74:74,0,252
ACOL01000002	51799	.	A	G	120.77	.	AC=1;AF=0.500;AN=2;BaseQRankSum=0.365;ClippingRankSum=-0.365;DP=10;FS=7.202;MLEAC=1;MLEAF=0.500;MQ=51.09;MQ0=0;MQRankSum=0.365;QD=12.08;ReadPosRankSum=-2.072;SOR=1.414	GT:AD:DP:GQ:PL	0/1:6,4:10:99:149,0,239
ACOL01000002	53615	.	A	C	22.79	LowQual	AC=1;AF=0.500;AN=2;BaseQRankSum=0.493;ClippingRankSum=-0.493;DP=13;FS=0.000;MLEAC=1;MLEAF=0.500;MQ=50.00;MQ0=0;MQRankSum=0.888;QD=1.75;ReadPosRankSum=1.086;SOR=0.180	GT:AD:DP:GQ:PL	0/1:11,2:13:51:51,0,581
ACOL01000002	53692	.	A	G	135.77	.	AC=1;AF=0.500;AN=2;BaseQRankSum=-0.786;ClippingRankSum=0.436;DP=20;FS=0.000;MLEAC=1;MLEAF=0.500;MQ=50.00;MQ0=0;MQRankSum=-0.786;QD=6.79;ReadPosRankSum=0.436;SOR=0.627	GT:AD:DP:GQ:PL	0/1:15,5:20:99:164,0,613
ACOL01000002	53855	.	T	C	125.77	.	AC=1;AF=0.500;AN=2;BaseQRankSum=-0.731;ClippingRankSum=0.731;DP=5;FS=3.979;MLEAC=1;MLEAF=0.500;MQ=50.00;MQ0=0;MQRankSum=-0.731;QD=25.15;ReadPosRankSum=0.731;SOR=1.447	GT:AD:DP:GQ:PL	0/1:1,4:5:30:154,0,30
ACOL01000002	56194	.	C	A	1210.77	.	AC=1;AF=0.500;AN=2;BaseQRankSum=-1.655;ClippingRankSum=-1.810;DP=62;FS=0.000;MLEAC=1;MLEAF=0.500;MQ=50.00;MQ0=0;MQRankSum=-0.007;QD=19.53;ReadPosRankSum=1.078;SOR=0.686	GT:AD:DP:GQ:PL	0/1:30,32:62:99:1239,0,1156
ACOL01000002	56361	.	G	A	633.77	.	AC=1;AF=0.500;AN=2;BaseQRankSum=0.386;ClippingRankSum=0.399;DP=122;FS=4.412;MLEAC=1;MLEAF=0.500;MQ=50.00;MQ0=0;MQRankSum=-0.347;QD=5.19;ReadPosRankSum=1.132;SOR=1.167	GT:AD:DP:GQ:PL	0/1:99,23:122:99:662,0,4053
ACOL01000002	56622	.	G	A	1207.77	.	AC=1;AF=0.500;AN=2;BaseQRankSum=-0.621;ClippingRankSum=-1.650;DP=107;FS=6.793;MLEAC=1;MLEAF=0.500;MQ=50.00;MQ0=0;MQRankSum=0.282;QD=11.29;ReadPosRankSum=1.750;SOR=1.420	GT:AD:DP:GQ:PL	0/1:72,35:107:99:1236,0,2891
ACOL01000002	56711	.	G	A	154.77	.	AC=1;AF=0.500;AN=2;BaseQRankSum=-0.958;ClippingRankSum=-0.650;DP=100;FS=2.768;MLEAC=1;MLEAF=0.500;MQ=50.00;MQ0=0;MQRankSum=-0.430;QD=1.55;ReadPosRankSum=-1.476;SOR=1.238	GT:AD:DP:GQ:PL	0/1:89,11:100:99:183,0,3730
ACOL01000002	56722	.	A	G	1308.77	.	AC=1;AF=0.500;AN=2;BaseQRankSum=-0.484;ClippingRankSum=-0.709;DP=106;FS=1.650;MLEAC=1;MLEAF=0.500;MQ=50.00;MQ0=0;MQRankSum=1.206;QD=12.35;ReadPosRankSum=1.399;SOR=0.791	GT:AD:DP:GQ:PL	0/1:69,37:106:99:1337,0,2771
ACOL01000002	56799	.	C	T	954.77	.	AC=1;AF=0.500;AN=2;BaseQRankSum=0.820;ClippingRankSum=1.286;DP=88;FS=3.057;MLEAC=1;MLEAF=0.500;MQ=50.00;MQ0=0;MQRankSum=0.587;QD=10.85;ReadPosRankSum=-0.417;SOR=1.091	GT:AD:DP:GQ:PL	0/1:60,28:88:99:983,0,2412
ACOL01000002	56850	.	T	C	1519.77	.	AC=1;AF=0.500;AN=2;BaseQRankSum=1.092;ClippingRankSum=0.959;DP=74;FS=3.195;MLEAC=1;MLEAF=0.500;MQ=50.00;MQ0=0;MQRankSum=0.260;QD=20.54;ReadPosRankSum=1.025;SOR=0.368	GT:AD:DP:GQ:PL	0/1:33,40:73:99:1548,0,1258
ACOL01000002	56891	.	C	T	606.77	.	AC=1;AF=0.500;AN=2;BaseQRankSum=0.633;ClippingRankSum=-0.056;DP=92;FS=2.090;MLEAC=1;MLEAF=0.500;MQ=50.00;MQ0=0;MQRankSum=-0.623;QD=6.60;ReadPosRankSum=1.916;SOR=0.459	GT:AD:DP:GQ:PL	0/1:71,21:92:99:635,0,2854
ACOL01000002	56915	.	T	C	509.77	.	AC=1;AF=0.500;AN=2;BaseQRankSum=-0.220;ClippingRankSum=-1.313;DP=89;FS=3.695;MLEAC=1;MLEAF=0.500;MQ=50.00;MQ0=0;MQRankSum=-0.393;QD=5.73;ReadPosRankSum=-0.444;SOR=0.712	GT:AD:DP:GQ:PL	0/1:71,18:89:99:538,0,2895
ACOL01000002	56948	.	G	A	711.77	.	AC=1;AF=0.500;AN=2;BaseQRankSum=-1.897;ClippingRankSum=-0.558;DP=96;FS=1.985;MLEAC=1;MLEAF=0.500;MQ=50.00;MQ0=0;MQRankSum=-0.841;QD=7.41;ReadPosRankSum=2.112;SOR=0.905	GT:AD:DP:GQ:PL	0/1:73,23:96:99:740,0,2906
ACOL01000002	58066	.	G	A	78.77	.	AC=1;AF=0.500;AN=2;BaseQRankSum=0.573;ClippingRankSum=-0.248;DP=9;FS=3.010;MLEAC=1;MLEAF=0.500;MQ=50.00;MQ0=0;MQRankSum=-0.248;QD=8.75;ReadPosRankSum=0.248;SOR=1.911	GT:AD:DP:GQ:PL	0/1:6,3:9:99:107,0,239
ACOL01000002	58120	.	C	T	376.77	.	AC=1;AF=0.500;AN=2;BaseQRankSum=-0.202;ClippingRankSum=-0.292;DP=29;FS=0.000;MLEAC=1;MLEAF=0.500;MQ=50.00;MQ0=0;MQRankSum=0.337;QD=12.99;ReadPosRankSum=0.067;SOR=0.903	GT:AD:DP:GQ:PL	0/1:18,11:29:99:405,0,722
ACOL01000002	58140	.	G	A	525.77	.	AC=1;AF=0.500;AN=2;BaseQRankSum=-0.642;ClippingRankSum=-1.187;DP=36;FS=1.334;MLEAC=1;MLEAF=0.500;MQ=50.00;MQ0=0;MQRankSum=0.481;QD=14.60;ReadPosRankSum=-0.289;SOR=0.458	GT:AD:DP:GQ:PL	0/1:21,15:36:99:554,0,828
ACOL01000002	58166	.	A	G	164.77	.	AC=1;AF=0.500;AN=2;BaseQRankSum=1.388;ClippingRankSum=0.712;DP=40;FS=1.618;MLEAC=1;MLEAF=0.500;MQ=50.00;MQ0=0;MQRankSum=-0.249;QD=4.12;ReadPosRankSum=0.107;SOR=0.821	GT:AD:DP:GQ:PL	0/1:33,7:40:99:193,0,1357
ACOL01000002	58212	.	A	C	218.77	.	AC=1;AF=0.500;AN=2;BaseQRankSum=-1.621;ClippingRankSum=-0.634;DP=22;FS=4.419;MLEAC=1;MLEAF=0.500;MQ=50.00;MQ0=0;MQRankSum=-1.833;QD=9.94;ReadPosRankSum=2.115;SOR=1.502	GT:AD:DP:GQ:PL	0/1:15,7:22:99:247,0,601
ACOL01000002	58336	.	T	C	1257.77	.	AC=1;AF=0.500;AN=2;BaseQRankSum=0.251;ClippingRankSum=-0.440;DP=58;FS=5.342;MLEAC=1;MLEAF=0.500;MQ=50.00;MQ0=0;MQRankSum=0.251;QD=21.69;ReadPosRankSum=0.361;SOR=0.383	GT:AD:DP:GQ:PL	0/1:25,33:58:99:1286,0,933
ACOL01000002	58345	.	G	A	275.77	.	AC=1;AF=0.500;AN=2;BaseQRankSum=0.185;ClippingRankSum=-0.418;DP=59;FS=1.280;MLEAC=1;MLEAF=0.500;MQ=50.00;MQ0=0;MQRankSum=0.380;QD=4.67;ReadPosRankSum=-1.236;SOR=0.948	GT:AD:DP:GQ:PL	0/1:48,11:59:99:304,0,2010
ACOL01000002	58424	.	A	C	347.77	.	AC=1;AF=0.500;AN=2;BaseQRankSum=-1.580;ClippingRankSum=0.435;DP=66;FS=0.000;MLEAC=1;MLEAF=0.500;MQ=50.00;MQ0=0;MQRankSum=-0.500;QD=5.27;ReadPosRankSum=-0.110;SOR=0.646	GT:AD:DP:GQ:PL	0/1:53,13:66:99:376,0,2169
ACOL01000002	58514	.	T	A	181.77	.	AC=1;AF=0.500;AN=2;BaseQRankSum=-0.678;ClippingRankSum=0.069;DP=63;FS=3.241;MLEAC=1;MLEAF=0.500;MQ=50.00;MQ0=0;MQRankSum=0.304;QD=2.89;ReadPosRankSum=1.306;SOR=1.368	GT:AD:DP:GQ:PL	0/1:54,9:63:99:210,0,2209
ACOL01000003	219	.	G	A	971.77	.	AC=1;AF=0.500;AN=2;BaseQRankSum=1.305;ClippingRankSum=0.652;DP=36;FS=0.000;MLEAC=1;MLEAF=0.500;MQ=50.00;MQ0=0;MQRankSum=-1.477;QD=26.99;ReadPosRankSum=1.820;SOR=0.602	GT:AD:DP:GQ:PL	0/1:11,25:36:99:1000,0,377
ACOL01000003	288	.	T	A	328.77	.	AC=1;AF=0.500;AN=2;BaseQRankSum=-1.313;ClippingRankSum=-0.216;DP=37;FS=1.430;MLEAC=1;MLEAF=0.500;MQ=50.00;MQ0=0;MQRankSum=-0.083;QD=8.89;ReadPosRankSum=-0.316;SOR=0.654	GT:AD:DP:GQ:PL	0/1:26,11:37:99:357,0,1041
ACOL01000003	438	.	T	C	382.77	.	AC=1;AF=0.500;AN=2;BaseQRankSum=0.591;ClippingRankSum=0.328;DP=22;FS=3.757;MLEAC=1;MLEAF=0.500;MQ=50.00;MQ0=0;MQRankSum=-1.116;QD=17.40;ReadPosRankSum=1.051;SOR=1.552	GT:AD:DP:GQ:PL	0/1:11,11:22:99:411,0,406
ACOL01000003	486	.	T	C	418.77	.	AC=1;AF=0.500;AN=2;BaseQRankSum=-0.099;ClippingRankSum=0.231;DP=23;FS=1.740;MLEAC=1;MLEAF=0.500;MQ=50.00;MQ0=0;MQRankSum=-0.890;QD=18.21;ReadPosRankSum=-0.363;SOR=0.828	GT:AD:DP:GQ:PL	0/1:10,12:22:99:447,0,364
ACOL01000003	666	.	C	T	187.77	.	AC=1;AF=0.500;AN=2;BaseQRankSum=0.957;ClippingRankSum=-0.729;DP=32;FS=3.702;MLEAC=1;MLEAF=0.500;MQ=50.00;MQ0=0;MQRankSum=-0.547;QD=5.87;ReadPosRankSum=0.410;SOR=1.493	GT:AD:DP:GQ:PL	0/1:25,7:32:99:216,0,1150
ACOL01000003	675	.	G	A	187.77	.	AC=1;AF=0.500;AN=2;BaseQRankSum=2.224;ClippingRankSum=0.639;DP=33;FS=1.741;MLEAC=1;MLEAF=0.500;MQ=50.00;MQ0=0;MQRankSum=1.079;QD=5.69;ReadPosRankSum=-0.022;SOR=1.387	GT:AD:DP:GQ:PL	0/1:26,7:33:99:216,0,1149
ACOL01000003	759	.	C	T	163.77	.	AC=1;AF=0.500;AN=2;BaseQRankSum=-1.575;ClippingRankSum=-0.385;DP=23;FS=0.000;MLEAC=1;MLEAF=0.500;MQ=50.00;MQ0=0;MQRankSum=-0.525;QD=7.12;ReadPosRankSum=1.225;SOR=0.665	GT:AD:DP:GQ:PL	0/1:17,6:23:99:192,0,687
ACOL01000003	938	.	T	C	602.77	.	AC=1;AF=0.500;AN=2;BaseQRankSum=1.711;ClippingRankSum=-0.507;DP=36;FS=1.331;MLEAC=1;MLEAF=0.500;MQ=50.00;MQ0=0;MQRankSum=0.792;QD=16.74;ReadPosRankSum=-0.222;SOR=0.384	GT:AD:DP:GQ:PL	0/1:19,17:36:99:631,0,743
ACOL01000003	945	.	A	G	72.77	.	AC=1;AF=0.500;AN=2;BaseQRankSum=-0.823;ClippingRankSum=-0.274;DP=36;FS=0.000;MLEAC=1;MLEAF=0.500;MQ=50.00;MQ0=0;MQRankSum=2.836;QD=2.02;ReadPosRankSum=-0.823;SOR=0.804	GT:AD:DP:GQ:PL	0/1:31,5:36:99:101,0,1325
ACOL01000003	2025	.	G	T	118.77	.	AC=1;AF=0.500;AN=2;BaseQRankSum=-1.652;ClippingRankSum=-0.876;DP=9;FS=0.000;MLEAC=1;MLEAF=0.500;MQ=50.00;MQ0=0;MQRankSum=0.000;QD=13.20;ReadPosRankSum=0.876;SOR=0.495	GT:AD:DP:GQ:PL	0/1:5,4:9:99:147,0,198
ACOL01000003	2042	.	C	T	165.77	.	AC=1;AF=0.500;AN=2;BaseQRankSum=0.103;ClippingRankSum=-0.336;DP=10;FS=2.808;MLEAC=1;MLEAF=0.500;MQ=50.00;MQ0=0;MQRankSum=-1.453;QD=16.58;ReadPosRankSum=1.098;SOR=1.919	GT:AD:DP:GQ:PL	0/1:5,5:10:99:194,0,194
ACOL01000003	2134	.	C	T	114.77	.	AC=1;AF=0.500;AN=2;BaseQRankSum=0.536;ClippingRankSum=-0.929;DP=12;FS=0.000;MLEAC=1;MLEAF=0.500;MQ=50.00;MQ0=0;MQRankSum=-0.536;QD=9.56;ReadPosRankSum=0.000;SOR=0.368	GT:AD:DP:GQ:PL	0/1:8,4:12:99:143,0,322
ACOL01000003	2160	.	C	T	63.77	.	AC=1;AF=0.500;AN=2;BaseQRankSum=0.778;ClippingRankSum=-0.311;DP=14;FS=2.688;MLEAC=1;MLEAF=0.500;MQ=50.00;MQ0=0;MQRankSum=-0.934;QD=4.55;ReadPosRankSum=0.778;SOR=0.971	GT:AD:DP:GQ:PL	0/1:11,3:14:92:92,0,437
ACOL01000003	2221	.	T	C	67.77	.	AC=1;AF=0.500;AN=2;BaseQRankSum=-2.262;ClippingRankSum=-0.382;DP=11;FS=0.000;MLEAC=1;MLEAF=0.500;MQ=50.00;MQ0=0;MQRankSum=1.106;QD=6.16;ReadPosRankSum=0.715;SOR=0.346	GT:AD:DP:GQ:PL	0/1:8,3:11:96:96,0,322
ACOL01000003	2260	.	C	T	132.77	.	AC=1;AF=0.500;AN=2;BaseQRankSum=-0.720;ClippingRankSum=1.380;DP=6;FS=3.310;MLEAC=1;MLEAF=0.500;MQ=50.00;MQ0=0;MQRankSum=0.720;QD=22.13;ReadPosRankSum=-1.380;SOR=0.105	GT:AD:DP:GQ:PL	0/1:2,4:6:71:161,0,71
ACOL01000003	2508	.	C	T	42.77	.	AC=1;AF=0.500;AN=2;BaseQRankSum=1.380;ClippingRankSum=0.720;DP=6;FS=0.000;MLEAC=1;MLEAF=0.500;MQ=50.00;MQ0=0;MQRankSum=-0.720;QD=7.13;ReadPosRankSum=0.000;SOR=1.179	GT:AD:DP:GQ:PL	0/1:4,2:6:71:71,0,159
ACOL01000003	2685	.	C	T	281.77	.	AC=1;AF=0.500;AN=2;BaseQRankSum=-1.733;ClippingRankSum=-0.263;DP=16;FS=5.021;MLEAC=1;MLEAF=0.500;MQ=50.00;MQ0=0;MQRankSum=-1.418;QD=17.61;ReadPosRankSum=-0.893;SOR=1.773	GT:AD:DP:GQ:PL	0/1:8,8:16:99:310,0,312
ACOL01000003	2802	.	A	G	449.77	.	AC=1;AF=0.500;AN=2;BaseQRankSum=-0.380;ClippingRankSum=-0.127;DP=19;FS=0.000;MLEAC=1;MLEAF=0.500;MQ=50.00;MQ0=0;MQRankSum=-0.465;QD=23.67;ReadPosRankSum=0.803;SOR=0.760	GT:AD:DP:GQ:PL	0/1:7,12:19:99:478,0,525
ACOL01000003	2808	.	C	T	452.77	.	AC=1;AF=0.500;AN=2;BaseQRankSum=-0.251;ClippingRankSum=-0.352;DP=17;FS=0.000;MLEAC=1;MLEAF=0.500;MQ=50.00;MQ0=0;MQRankSum=-0.352;QD=26.63;ReadPosRankSum=0.452;SOR=0.653	GT:AD:DP:GQ:PL	0/1:6,11:17:99:481,0,483
ACOL01000003	3041	.	C	T	292.77	.	AC=1;AF=0.500;AN=2;BaseQRankSum=0.000;ClippingRankSum=0.000;DP=12;FS=2.632;MLEAC=1;MLEAF=0.500;MQ=50.00;MQ0=0;MQRankSum=-0.289;QD=24.40;ReadPosRankSum=-0.929;SOR=0.916	GT:AD:DP:GQ:PL	0/1:4,8:12:99:321,0,137
ACOL01000003	4139	.	G	A	87.77	.	AC=1;AF=0.500;AN=2;BaseQRankSum=1.537;ClippingRankSum=-1.537;DP=6;FS=0.000;MLEAC=1;MLEAF=0.500;MQ=50.00;MQ0=0;MQRankSum=0.988;QD=14.63;ReadPosRankSum=1.537;SOR=0.693	GT:AD:DP:GQ:PL	0/1:3,3:6:99:116,0,109
ACOL01000003	4667	.	A	G	40.77	.	AC=1;AF=0.500;AN=2;BaseQRankSum=0.198;ClippingRankSum=0.922;DP=7;FS=3.680;MLEAC=1;MLEAF=0.500;MQ=60.00;MQ0=0;MQRankSum=-0.198;QD=5.82;ReadPosRankSum=-1.495;SOR=2.258	GT:AD:DP:GQ:PL	0/1:5,2:7:69:69,0,427
ACOL01000003	4683	.	G	A	76.77	.	AC=1;AF=0.500;AN=2;BaseQRankSum=0.731;ClippingRankSum=0.296;DP=10;FS=0.000;MLEAC=1;MLEAF=0.500;MQ=60.00;MQ0=0;MQRankSum=0.296;QD=7.68;ReadPosRankSum=-1.386;SOR=1.061	GT:AD:DP:GQ:PL	0/1:7,3:10:99:105,0,507
ACOL01000003	4944	.	C	CA	20.77	LowQual	AC=1;AF=0.500;AN=2;BaseQRankSum=-0.423;ClippingRankSum=-0.847;DP=20;FS=17.559;MLEAC=1;MLEAF=0.500;MQ=52.15;MQ0=0;MQRankSum=-0.741;QD=1.04;ReadPosRankSum=0.529;SOR=2.777	GT:AD:DP:GQ:PL	0/1:17,3:20:58:58,0,455
ACOL01000003	5498	.	G	GA	634.73	.	AC=2;AF=1.00;AN=2;DP=24;FS=0.000;MLEAC=2;MLEAF=1.00;MQ=50.00;MQ0=0;QD=26.45;SOR=0.892	GT:AD:DP:GQ:PL	1/1:0,20:20:59:672,59,0
ACOL01000003	5516	.	G	A	267.77	.	AC=1;AF=0.500;AN=2;BaseQRankSum=-0.133;ClippingRankSum=-0.311;DP=18;FS=1.957;MLEAC=1;MLEAF=0.500;MQ=50.00;MQ0=0;MQRankSum=-0.578;QD=14.88;ReadPosRankSum=-2.443;SOR=1.015	GT:AD:DP:GQ:PL	0/1:10,8:18:99:296,0,388
ACOL01000003	5728	.	T	C	79.77	.	AC=1;AF=0.500;AN=2;BaseQRankSum=2.054;ClippingRankSum=1.203;DP=9;FS=0.000;MLEAC=1;MLEAF=0.500;MQ=50.00;MQ0=0;MQRankSum=0.573;QD=8.86;ReadPosRankSum=0.248;SOR=1.179	GT:AD:DP:GQ:PL	0/1:6,3:9:99:108,0,207
ACOL01000003	5955	.	C	T	247.77	.	AC=1;AF=0.500;AN=2;BaseQRankSum=0.388;ClippingRankSum=0.976;DP=57;FS=3.252;MLEAC=1;MLEAF=0.500;MQ=50.00;MQ0=0;MQRankSum=-0.493;QD=4.35;ReadPosRankSum=2.570;SOR=0.249	GT:AD:DP:GQ:PL	0/1:47,10:57:99:276,0,1932
ACOL01000003	6019	.	G	A	51.77	.	AC=1;AF=0.500;AN=2;BaseQRankSum=0.582;ClippingRankSum=0.323;DP=32;FS=3.869;MLEAC=1;MLEAF=0.500;MQ=50.00;MQ0=0;MQRankSum=0.259;QD=1.62;ReadPosRankSum=0.323;SOR=0.080	GT:AD:DP:GQ:PL	0/1:29,3:32:80:80,0,1682
ACOL01000003	6034	.	A	G	24.78	LowQual	AC=1;AF=0.500;AN=2;BaseQRankSum=-0.161;ClippingRankSum=-0.161;DP=26;FS=3.112;MLEAC=1;MLEAF=0.500;MQ=50.00;MQ0=0;MQRankSum=-0.803;QD=0.95;ReadPosRankSum=0.241;SOR=0.132	GT:AD:DP:GQ:PL	0/1:23,3:26:53:53,0,1907
ACOL01000003	6296	.	G	A	158.77	.	AC=1;AF=0.500;AN=2;BaseQRankSum=-0.143;ClippingRankSum=0.825;DP=11;FS=0.000;MLEAC=1;MLEAF=0.500;MQ=50.00;MQ0=0;MQRankSum=-0.387;QD=14.43;ReadPosRankSum=0.825;SOR=1.022	GT:AD:DP:GQ:PL	0/1:6,5:11:99:187,0,231
ACOL01000003	7958	.	C	T	248.77	.	AC=1;AF=0.500;AN=2;BaseQRankSum=0.895;ClippingRankSum=0.296;DP=10;FS=0.000;MLEAC=1;MLEAF=0.500;MQ=50.00;MQ0=0;MQRankSum=-0.895;QD=24.88;ReadPosRankSum=0.296;SOR=1.609	GT:AD:DP:GQ:PL	0/1:3,7:10:99:277,0,100
ACOL01000003	8716	.	C	T	222.77	.	AC=1;AF=0.500;AN=2;BaseQRankSum=0.171;ClippingRankSum=1.655;DP=37;FS=6.276;MLEAC=1;MLEAF=0.500;MQ=50.00;MQ0=0;MQRankSum=-0.932;QD=6.02;ReadPosRankSum=1.884;SOR=1.826	GT:AD:DP:GQ:PL	0/1:28,8:36:99:251,0,1078
ACOL01000003	8775	.	A	G	721.77	.	AC=1;AF=0.500;AN=2;BaseQRankSum=0.972;ClippingRankSum=1.582;DP=78;FS=0.960;MLEAC=1;MLEAF=0.500;MQ=50.00;MQ0=0;MQRankSum=0.483;QD=9.25;ReadPosRankSum=-0.096;SOR=0.819	GT:AD:DP:GQ:PL	0/1:56,22:78:99:750,0,2271
ACOL01000003	11356	.	C	T	253.77	.	AC=1;AF=0.500;AN=2;BaseQRankSum=-0.442;ClippingRankSum=-0.336;DP=37;FS=8.629;MLEAC=1;MLEAF=0.500;MQ=50.00;MQ0=0;MQRankSum=-0.973;QD=6.86;ReadPosRankSum=-0.903;SOR=2.064	GT:AD:DP:GQ:PL	0/1:28,9:37:99:282,0,1129
ACOL01000003	13770	.	T	C	203.77	.	AC=1;AF=0.500;AN=2;BaseQRankSum=-0.817;ClippingRankSum=-1.059;DP=25;FS=5.251;MLEAC=1;MLEAF=0.500;MQ=50.00;MQ0=0;MQRankSum=-0.635;QD=8.15;ReadPosRankSum=1.422;SOR=0.093	GT:AD:DP:GQ:PL	0/1:18,7:25:99:232,0,702
ACOL01000003	16969	.	C	A	239.77	.	AC=1;AF=0.500;AN=2;BaseQRankSum=-1.386;ClippingRankSum=-1.214;DP=10;FS=0.000;MLEAC=1;MLEAF=0.500;MQ=50.00;MQ0=0;MQRankSum=-0.296;QD=23.98;ReadPosRankSum=-1.386;SOR=0.569	GT:AD:DP:GQ:PL	0/1:3,7:10:99:268,0,104
ACOL01000003	17489	.	C	T	665.77	.	AC=1;AF=0.500;AN=2;BaseQRankSum=-1.793;ClippingRankSum=-0.262;DP=80;FS=5.034;MLEAC=1;MLEAF=0.500;MQ=50.00;MQ0=0;MQRankSum=-0.820;QD=8.32;ReadPosRankSum=-0.087;SOR=1.176	GT:AD:DP:GQ:PL	0/1:59,21:80:99:694,0,2381
ACOL01000003	18232	.	G	A	42.77	.	AC=1;AF=0.500;AN=2;BaseQRankSum=0.000;ClippingRankSum=1.380;DP=6;FS=0.000;MLEAC=1;MLEAF=0.500;MQ=50.00;MQ0=0;MQRankSum=0.000;QD=7.13;ReadPosRankSum=1.380;SOR=0.693	GT:AD:DP:GQ:PL	0/1:4,2:6:71:71,0,161
ACOL01000003	18382	.	G	C	543.77	.	AC=1;AF=0.500;AN=2;BaseQRankSum=-0.033;ClippingRankSum=0.295;DP=48;FS=0.000;MLEAC=1;MLEAF=0.500;MQ=50.00;MQ0=0;MQRankSum=0.033;QD=11.33;ReadPosRankSum=0.689;SOR=0.804	GT:AD:DP:GQ:PL	0/1:32,16:48:99:572,0,1269
ACOL01000003	18444	.	A	G	167.77	.	AC=1;AF=0.500;AN=2;BaseQRankSum=0.432;ClippingRankSum=0.945;DP=42;FS=6.294;MLEAC=1;MLEAF=0.500;MQ=50.00;MQ0=0;MQRankSum=-0.625;QD=3.99;ReadPosRankSum=-1.842;SOR=0.944	GT:AD:DP:GQ:PL	0/1:34,8:42:99:196,0,1375
ACOL01000003	19290	.	A	T	907.77	.	AC=1;AF=0.500;AN=2;BaseQRankSum=-0.314;ClippingRankSum=-1.713;DP=57;FS=9.331;MLEAC=1;MLEAF=0.500;MQ=50.00;MQ0=0;MQRankSum=0.394;QD=15.93;ReadPosRankSum=-0.137;SOR=0.621	GT:AD:DP:GQ:PL	0/1:32,25:57:99:936,0,1256
ACOL01000003	19330	.	A	T	238.77	.	AC=1;AF=0.500;AN=2;BaseQRankSum=-0.394;ClippingRankSum=0.556;DP=59;FS=0.000;MLEAC=1;MLEAF=0.500;MQ=50.00;MQ0=0;MQRankSum=0.879;QD=4.05;ReadPosRankSum=2.940;SOR=0.582	GT:AD:DP:GQ:PL	0/1:49,10:59:99:267,0,1995
ACOL01000003	19394	.	T	C	30.77	.	AC=1;AF=0.500;AN=2;BaseQRankSum=-1.412;ClippingRankSum=0.069;DP=39;FS=0.000;MLEAC=1;MLEAF=0.500;MQ=50.00;MQ0=0;MQRankSum=0.255;QD=0.79;ReadPosRankSum=1.875;SOR=0.641	GT:AD:DP:GQ:PL	0/1:35,4:39:59:59,0,1434
ACOL01000003	19461	.	C	T	10.20	LowQual	AC=1;AF=0.500;AN=2;BaseQRankSum=-0.323;ClippingRankSum=-0.194;DP=32;FS=2.301;MLEAC=1;MLEAF=0.500;MQ=50.00;MQ0=0;MQRankSum=-0.840;QD=0.32;ReadPosRankSum=-0.582;SOR=1.074	GT:AD:DP:GQ:PL	0/1:29,3:32:38:38,0,1200
ACOL01000003	19479	.	G	A	367.77	.	AC=1;AF=0.500;AN=2;BaseQRankSum=2.492;ClippingRankSum=0.074;DP=27;FS=5.988;MLEAC=1;MLEAF=0.500;MQ=50.00;MQ0=0;MQRankSum=-0.370;QD=13.62;ReadPosRankSum=-0.716;SOR=1.087	GT:AD:DP:GQ:PL	0/1:16,11:27:99:396,0,625
ACOL01000003	19530	.	G	A	75.77	.	AC=1;AF=0.500;AN=2;BaseQRankSum=0.194;ClippingRankSum=1.201;DP=24;FS=0.000;MLEAC=1;MLEAF=0.500;MQ=50.00;MQ0=0;MQRankSum=-1.278;QD=3.16;ReadPosRankSum=1.820;SOR=0.527	GT:AD:DP:GQ:PL	0/1:20,4:24:99:104,0,817
ACOL01000003	22168	.	T	C	841.77	.	AC=1;AF=0.500;AN=2;BaseQRankSum=1.352;ClippingRankSum=-1.973;DP=49;FS=2.434;MLEAC=1;MLEAF=0.500;MQ=50.00;MQ0=0;MQRankSum=-0.631;QD=17.18;ReadPosRankSum=0.270;SOR=0.863	GT:AD:DP:GQ:PL	0/1:26,23:49:99:870,0,991
ACOL01000003	22456	.	A	G	102.77	.	AC=1;AF=0.500;AN=2;BaseQRankSum=1.732;ClippingRankSum=-0.603;DP=39;FS=4.083;MLEAC=1;MLEAF=0.500;MQ=50.00;MQ0=0;MQRankSum=-1.032;QD=2.64;ReadPosRankSum=-2.277;SOR=1.609	GT:AD:DP:GQ:PL	0/1:33,6:39:99:131,0,1301
ACOL01000003	22494	.	T	C	282.77	.	AC=1;AF=0.500;AN=2;BaseQRankSum=0.541;ClippingRankSum=0.590;DP=28;FS=3.799;MLEAC=1;MLEAF=0.500;MQ=50.00;MQ0=0;MQRankSum=0.148;QD=10.10;ReadPosRankSum=-1.377;SOR=1.609	GT:AD:DP:GQ:PL	0/1:19,9:28:99:311,0,719
ACOL01000003	24502	.	C	T	235.77	.	AC=1;AF=0.500;AN=2;BaseQRankSum=0.116;ClippingRankSum=-0.640;DP=44;FS=1.450;MLEAC=1;MLEAF=0.500;MQ=50.00;MQ0=0;MQRankSum=0.466;QD=5.36;ReadPosRankSum=-0.524;SOR=0.428	GT:AD:DP:GQ:PL	0/1:35,9:44:99:264,0,1424
ACOL01000003	24600	.	T	C	709.77	.	AC=1;AF=0.500;AN=2;BaseQRankSum=-0.851;ClippingRankSum=-0.083;DP=90;FS=4.606;MLEAC=1;MLEAF=0.500;MQ=50.00;MQ0=0;MQRankSum=-0.426;QD=7.89;ReadPosRankSum=1.989;SOR=0.827	GT:AD:DP:GQ:PL	0/1:67,23:90:99:738,0,2633
ACOL01000003	24636	.	G	C	1717.77	.	AC=1;AF=0.500;AN=2;BaseQRankSum=0.473;ClippingRankSum=-1.188;DP=95;FS=13.911;MLEAC=1;MLEAF=0.500;MQ=50.00;MQ0=0;MQRankSum=-0.063;QD=18.08;ReadPosRankSum=-0.205;SOR=1.010	GT:AD:DP:GQ:PL	0/1:49,46:95:99:1746,0,1891
ACOL01000003	24955	.	C	T	65.77	.	AC=1;AF=0.500;AN=2;BaseQRankSum=0.715;ClippingRankSum=1.106;DP=11;FS=5.643;MLEAC=1;MLEAF=0.500;MQ=50.00;MQ0=0;MQRankSum=0.000;QD=5.98;ReadPosRankSum=-0.978;SOR=0.027	GT:AD:DP:GQ:PL	0/1:8,3:11:94:94,0,310
ACOL01000003	25880	.	A	G	546.77	.	AC=1;AF=0.500;AN=2;BaseQRankSum=0.207;ClippingRankSum=-0.664;DP=30;FS=1.455;MLEAC=1;MLEAF=0.500;MQ=50.00;MQ0=0;MQRankSum=-0.249;QD=18.23;ReadPosRankSum=0.000;SOR=1.041	GT:AD:DP:GQ:PL	0/1:15,15:30:99:575,0,576
ACOL01000003	26018	.	T	C	872.77	.	AC=1;AF=0.500;AN=2;BaseQRankSum=0.005;ClippingRankSum=-0.701;DP=86;FS=0.000;MLEAC=1;MLEAF=0.500;MQ=50.00;MQ0=0;MQRankSum=0.061;QD=10.15;ReadPosRankSum=1.001;SOR=0.594	GT:AD:DP:GQ:PL	0/1:60,26:86:99:901,0,2413
ACOL01000003	26111	.	A	T	352.77	.	AC=1;AF=0.500;AN=2;BaseQRankSum=-0.337;ClippingRankSum=-0.315;DP=52;FS=6.982;MLEAC=1;MLEAF=0.500;MQ=50.00;MQ0=0;MQRankSum=-0.119;QD=6.78;ReadPosRankSum=1.140;SOR=1.819	GT:AD:DP:GQ:PL	0/1:40,12:52:99:381,0,1615
ACOL01000003	26147	.	G	A	241.77	.	AC=1;AF=0.500;AN=2;BaseQRankSum=0.436;ClippingRankSum=0.611;DP=44;FS=0.000;MLEAC=1;MLEAF=0.500;MQ=50.00;MQ0=0;MQRankSum=0.291;QD=5.49;ReadPosRankSum=1.513;SOR=0.849	GT:AD:DP:GQ:PL	0/1:35,9:44:99:270,0,1416
ACOL01000003	27308	.	C	T	1333.77	.	AC=1;AF=0.500;AN=2;BaseQRankSum=-0.776;ClippingRankSum=1.126;DP=83;FS=5.632;MLEAC=1;MLEAF=0.500;MQ=50.00;MQ0=0;MQRankSum=0.657;QD=16.07;ReadPosRankSum=1.677;SOR=0.736	GT:AD:DP:GQ:PL	0/1:47,36:83:99:1362,0,1840
ACOL01000003	29200	.	C	T	1244.77	.	AC=1;AF=0.500;AN=2;BaseQRankSum=0.511;ClippingRankSum=1.193;DP=70;FS=10.516;MLEAC=1;MLEAF=0.500;MQ=50.00;MQ0=0;MQRankSum=1.663;QD=17.78;ReadPosRankSum=1.193;SOR=0.380	GT:AD:DP:GQ:PL	0/1:36,34:70:99:1273,0,1391
ACOL01000003	30476	.	TA	T	262.75	.	AC=2;AF=1.00;AN=2;DP=8;FS=0.000;MLEAC=2;MLEAF=1.00;MQ=50.00;MQ0=0;QD=32.84;SOR=0.693	GT:AD:DP:GQ:PL	1/1:0,8:8:24:300,24,0
ACOL01000003	30513	.	T	A	230.77	.	AC=1;AF=0.500;AN=2;BaseQRankSum=-1.215;ClippingRankSum=-2.720;DP=15;FS=9.249;MLEAC=1;MLEAF=0.500;MQ=50.00;MQ0=0;MQRankSum=-1.447;QD=15.38;ReadPosRankSum=0.405;SOR=2.541	GT:AD:DP:GQ:PL	0/1:8,7:15:99:259,0,312
ACOL01000003	30697	.	G	A	203.77	.	AC=1;AF=0.500;AN=2;BaseQRankSum=1.079;ClippingRankSum=1.964;DP=27;FS=0.000;MLEAC=1;MLEAF=0.500;MQ=50.00;MQ0=0;MQRankSum=-0.083;QD=7.55;ReadPosRankSum=0.470;SOR=0.627	GT:AD:DP:GQ:PL	0/1:20,7:27:99:232,0,810
ACOL01000003	31616	.	G	A	194.77	.	AC=1;AF=0.500;AN=2;BaseQRankSum=0.467;ClippingRankSum=0.869;DP=12;FS=0.000;MLEAC=1;MLEAF=0.500;MQ=50.00;MQ0=0;MQRankSum=1.073;QD=16.23;ReadPosRankSum=0.259;SOR=1.445	GT:AD:DP:GQ:PL	0/1:6,6:12:99:223,0,233
ACOL01000003	31642	.	A	T	72.77	.	AC=1;AF=0.500;AN=2;BaseQRankSum=0.533;ClippingRankSum=0.959;DP=26;FS=5.545;MLEAC=1;MLEAF=0.500;MQ=50.00;MQ0=0;MQRankSum=-1.030;QD=2.80;ReadPosRankSum=0.604;SOR=1.472	GT:AD:DP:GQ:PL	0/1:22,4:26:99:101,0,901
ACOL01000003	33116	.	T	G	397.77	.	AC=1;AF=0.500;AN=2;BaseQRankSum=-0.528;ClippingRankSum=-0.458;DP=21;FS=4.419;MLEAC=1;MLEAF=0.500;MQ=50.00;MQ0=0;MQRankSum=-0.951;QD=18.94;ReadPosRankSum=0.106;SOR=0.141	GT:AD:DP:GQ:PL	0/1:10,11:21:99:426,0,383
ACOL01000003	33165	.	G	T	546.77	.	AC=1;AF=0.500;AN=2;BaseQRankSum=-0.227;ClippingRankSum=0.302;DP=32;FS=1.475;MLEAC=1;MLEAF=0.500;MQ=50.00;MQ0=0;MQRankSum=0.755;QD=17.09;ReadPosRankSum=2.530;SOR=0.361	GT:AD:DP:GQ:PL	0/1:17,15:32:99:575,0,665
ACOL01000003	33429	.	T	G	437.77	.	AC=1;AF=0.500;AN=2;BaseQRankSum=0.297;ClippingRankSum=-0.165;DP=22;FS=2.048;MLEAC=1;MLEAF=0.500;MQ=50.00;MQ0=0;MQRankSum=0.363;QD=19.90;ReadPosRankSum=0.824;SOR=1.473	GT:AD:DP:GQ:PL	0/1:10,12:22:99:466,0,380
ACOL01000003	34548	.	T	C	184.77	.	AC=1;AF=0.500;AN=2;BaseQRankSum=-0.766;ClippingRankSum=-2.180;DP=15;FS=2.363;MLEAC=1;MLEAF=0.500;MQ=50.00;MQ0=0;MQRankSum=0.766;QD=12.32;ReadPosRankSum=-1.237;SOR=1.981	GT:AD:DP:GQ:PL	0/1:9,6:15:99:213,0,358
ACOL01000003	34878	.	A	G	311.77	.	AC=1;AF=0.500;AN=2;BaseQRankSum=-1.883;ClippingRankSum=0.533;DP=21;FS=0.000;MLEAC=1;MLEAF=0.500;MQ=50.00;MQ0=0;MQRankSum=0.391;QD=14.85;ReadPosRankSum=0.391;SOR=0.425	GT:AD:DP:GQ:PL	0/1:12,9:21:99:340,0,474
ACOL01000003	35846	.	C	T	567.77	.	AC=1;AF=0.500;AN=2;BaseQRankSum=-0.181;ClippingRankSum=-0.114;DP=113;FS=0.000;MLEAC=1;MLEAF=0.500;MQ=50.00;MQ0=0;MQRankSum=1.893;QD=5.02;ReadPosRankSum=0.506;SOR=0.699	GT:AD:DP:GQ:PL	0/1:92,21:113:99:596,0,3762
ACOL01000003	36003	.	G	A	2161.77	.	AC=1;AF=0.500;AN=2;BaseQRankSum=-0.116;ClippingRankSum=-1.044;DP=117;FS=5.771;MLEAC=1;MLEAF=0.500;MQ=50.00;MQ0=0;MQRankSum=1.403;QD=18.48;ReadPosRankSum=-0.160;SOR=0.671	GT:AD:DP:GQ:PL	0/1:59,57:116:99:2190,0,2333
ACOL01000003	36021	.	T	C	1942.77	.	AC=1;AF=0.500;AN=2;BaseQRankSum=-1.362;ClippingRankSum=0.163;DP=106;FS=7.700;MLEAC=1;MLEAF=0.500;MQ=50.00;MQ0=0;MQRankSum=0.721;QD=18.33;ReadPosRankSum=2.064;SOR=1.340	GT:AD:DP:GQ:PL	0/1:53,52:105:99:1971,0,2091
ACOL01000003	36426	.	A	G	108.77	.	AC=1;AF=0.500;AN=2;BaseQRankSum=-0.711;ClippingRankSum=-0.071;DP=24;FS=0.000;MLEAC=1;MLEAF=0.500;MQ=50.00;MQ0=0;MQRankSum=-0.284;QD=4.53;ReadPosRankSum=-1.635;SOR=0.515	GT:AD:DP:GQ:PL	0/1:19,5:24:99:137,0,755
ACOL01000003	36794	.	TA	T	1033.73	.	AC=2;AF=1.00;AN=2;DP=30;FS=0.000;MLEAC=2;MLEAF=1.00;MQ=50.00;MQ0=0;QD=34.46;SOR=3.407	GT:AD:DP:GQ:PL	1/1:0,30:30:90:1071,90,0
ACOL01000003	36889	.	G	A	170.77	.	AC=1;AF=0.500;AN=2;BaseQRankSum=1.167;ClippingRankSum=-1.318;DP=38;FS=0.000;MLEAC=1;MLEAF=0.500;MQ=50.00;MQ0=0;MQRankSum=1.205;QD=4.49;ReadPosRankSum=-0.301;SOR=0.869	GT:AD:DP:GQ:PL	0/1:31,7:38:99:199,0,1273
ACOL01000003	37469	.	TG	T	1584.73	.	AC=1;AF=0.500;AN=2;BaseQRankSum=0.220;ClippingRankSum=-0.441;DP=64;FS=1.089;MLEAC=1;MLEAF=0.500;MQ=50.34;MQ0=0;MQRankSum=-1.322;QD=24.76;ReadPosRankSum=0.676;SOR=1.012	GT:AD:DP:GQ:PL	0/1:19,45:64:99:1622,0,704
ACOL01000003	37473	.	AT	A	743.73	.	AC=1;AF=0.500;AN=2;BaseQRankSum=1.548;ClippingRankSum=0.209;DP=67;FS=3.631;MLEAC=1;MLEAF=0.500;MQ=50.33;MQ0=0;MQRankSum=-0.453;QD=11.10;ReadPosRankSum=-0.858;SOR=0.357	GT:AD:DP:GQ:PL	0/1:46,21:67:99:781,0,1901
ACOL01000003	37477	.	A	G	752.77	.	AC=1;AF=0.500;AN=2;BaseQRankSum=-0.367;ClippingRankSum=-1.449;DP=69;FS=3.605;MLEAC=1;MLEAF=0.500;MQ=50.32;MQ0=0;MQRankSum=-0.779;QD=10.91;ReadPosRankSum=-0.818;SOR=0.337	GT:AD:DP:GQ:PL	0/1:47,22:69:99:781,0,1901
ACOL01000003	37588	.	A	G	822.77	.	AC=1;AF=0.500;AN=2;BaseQRankSum=1.022;ClippingRankSum=-0.195;DP=100;FS=0.000;MLEAC=1;MLEAF=0.500;MQ=50.00;MQ0=0;MQRankSum=0.012;QD=8.23;ReadPosRankSum=-1.101;SOR=0.758	GT:AD:DP:GQ:PL	0/1:73,26:99:99:851,0,2904
ACOL01000003	37630	.	G	A	1827.77	.	AC=1;AF=0.500;AN=2;BaseQRankSum=0.821;ClippingRankSum=1.589;DP=112;FS=4.701;MLEAC=1;MLEAF=0.500;MQ=50.00;MQ0=0;MQRankSum=-0.334;QD=16.32;ReadPosRankSum=0.669;SOR=1.181	GT:AD:DP:GQ:PL	0/1:63,49:112:99:1856,0,2472
ACOL01000003	37727	.	A	T	15.88	LowQual	AC=1;AF=0.500;AN=2;BaseQRankSum=-0.162;ClippingRankSum=0.031;DP=130;FS=4.691;MLEAC=1;MLEAF=0.500;MQ=50.00;MQ0=0;MQRankSum=1.944;QD=0.12;ReadPosRankSum=-2.127;SOR=1.455	GT:AD:DP:GQ:PL	0/1:120,10:130:44:44,0,5219
ACOL01000003	37750	.	C	T	299.77	.	AC=1;AF=0.500;AN=2;BaseQRankSum=0.205;ClippingRankSum=0.086;DP=124;FS=3.641;MLEAC=1;MLEAF=0.500;MQ=50.00;MQ0=0;MQRankSum=0.265;QD=2.42;ReadPosRankSum=-4.379;SOR=1.193	GT:AD:DP:GQ:PL	0/1:108,16:124:99:328,0,4570
ACOL01000003	37783	.	A	G	1899.73	.	AC=1;AF=0.500;AN=2;BaseQRankSum=-0.929;ClippingRankSum=0.356;DP=128;FS=5.648;MLEAC=1;MLEAF=0.500;MQ=50.00;MQ0=0;MQRankSum=0.914;QD=14.84;ReadPosRankSum=-1.615;SOR=0.499	GT:AD:DP:GQ:PL	0/1:71,52:123:99:1937,0,2774
ACOL01000003	37818	.	T	C	1963.77	.	AC=1;AF=0.500;AN=2;BaseQRankSum=-0.547;ClippingRankSum=0.201;DP=122;FS=1.459;MLEAC=1;MLEAF=0.500;MQ=50.00;MQ0=0;MQRankSum=0.904;QD=16.10;ReadPosRankSum=-1.787;SOR=0.879	GT:AD:DP:GQ:PL	0/1:69,53:122:99:1992,0,2690
ACOL01000003	37834	.	A	C	332.77	.	AC=1;AF=0.500;AN=2;BaseQRankSum=0.633;ClippingRankSum=-0.224;DP=118;FS=3.748;MLEAC=1;MLEAF=0.500;MQ=50.00;MQ0=0;MQRankSum=0.538;QD=2.82;ReadPosRankSum=1.089;SOR=1.222	GT:AD:DP:GQ:PL	0/1:102,16:118:99:361,0,4190
ACOL01000003	37954	.	A	G	343.77	.	AC=1;AF=0.500;AN=2;BaseQRankSum=-1.359;ClippingRankSum=-0.527;DP=25;FS=0.000;MLEAC=1;MLEAF=0.500;MQ=50.00;MQ0=0;MQRankSum=-0.083;QD=13.75;ReadPosRankSum=0.582;SOR=0.765	GT:AD:DP:GQ:PL	0/1:15,10:25:99:372,0,586
ACOL01000003	38828	.	T	C	468.77	.	AC=1;AF=0.500;AN=2;BaseQRankSum=0.075;ClippingRankSum=-0.741;DP=101;FS=0.000;MLEAC=1;MLEAF=0.500;MQ=50.11;MQ0=0;MQRankSum=0.253;QD=4.64;ReadPosRankSum=0.271;SOR=0.582	GT:AD:DP:GQ:PL	0/1:83,18:101:99:497,0,3394
ACOL01000003	38852	.	C	T	1219.77	.	AC=1;AF=0.500;AN=2;BaseQRankSum=-0.170;ClippingRankSum=1.122;DP=135;FS=6.087;MLEAC=1;MLEAF=0.500;MQ=50.08;MQ0=0;MQRankSum=-1.211;QD=9.04;ReadPosRankSum=0.733;SOR=0.829	GT:AD:DP:GQ:PL	0/1:98,37:135:99:1248,0,3952
ACOL01000003	38912	.	T	C	1095.77	.	AC=1;AF=0.500;AN=2;BaseQRankSum=-0.261;ClippingRankSum=0.359;DP=144;FS=2.515;MLEAC=1;MLEAF=0.500;MQ=50.00;MQ0=0;MQRankSum=1.256;QD=7.61;ReadPosRankSum=0.796;SOR=0.783	GT:AD:DP:GQ:PL	0/1:108,35:143:99:1124,0,4349
ACOL01000003	38999	.	T	G	430.77	.	AC=1;AF=0.500;AN=2;BaseQRankSum=0.644;ClippingRankSum=0.412;DP=51;FS=0.000;MLEAC=1;MLEAF=0.500;MQ=50.00;MQ0=0;MQRankSum=0.306;QD=8.45;ReadPosRankSum=0.749;SOR=0.588	GT:AD:DP:GQ:PL	0/1:37,14:51:99:459,0,1491
ACOL01000003	39251	.	C	T	1155.77	.	AC=1;AF=0.500;AN=2;BaseQRankSum=0.029;ClippingRankSum=0.335;DP=51;FS=7.834;MLEAC=1;MLEAF=0.500;MQ=50.00;MQ0=0;MQRankSum=1.005;QD=22.66;ReadPosRankSum=1.234;SOR=2.229	GT:AD:DP:GQ:PL	0/1:21,30:51:99:1184,0,787
ACOL01000003	39314	.	T	C	221.77	.	AC=1;AF=0.500;AN=2;BaseQRankSum=1.389;ClippingRankSum=-0.932;DP=36;FS=0.000;MLEAC=1;MLEAF=0.500;MQ=50.00;MQ0=0;MQRankSum=-0.095;QD=6.16;ReadPosRankSum=0.666;SOR=0.495	GT:AD:DP:GQ:PL	0/1:28,8:36:99:250,0,1140
ACOL01000003	40670	.	C	T	350.77	.	AC=1;AF=0.500;AN=2;BaseQRankSum=1.332;ClippingRankSum=0.234;DP=97;FS=3.960;MLEAC=1;MLEAF=0.500;MQ=50.00;MQ0=0;MQRankSum=0.973;QD=3.62;ReadPosRankSum=0.534;SOR=1.329	GT:AD:DP:GQ:PL	0/1:82,15:97:99:379,0,3358
ACOL01000003	43718	.	G	A	3028.77	.	AC=1;AF=0.500;AN=2;BaseQRankSum=-1.113;ClippingRankSum=-0.973;DP=121;FS=2.415;MLEAC=1;MLEAF=0.500;MQ=50.00;MQ0=0;MQRankSum=1.096;QD=25.03;ReadPosRankSum=1.172;SOR=0.948	GT:AD:DP:GQ:PL	0/1:44,77:121:99:3057,0,1593
ACOL01000003	43925	.	T	C	1224.77	.	AC=1;AF=0.500;AN=2;BaseQRankSum=1.840;ClippingRankSum=-1.013;DP=117;FS=3.678;MLEAC=1;MLEAF=0.500;MQ=50.00;MQ0=0;MQRankSum=0.741;QD=10.47;ReadPosRankSum=1.113;SOR=0.632	GT:AD:DP:GQ:PL	0/1:81,36:117:99:1253,0,3223
ACOL01000003	44107	.	T	C	2533.77	.	AC=1;AF=0.500;AN=2;BaseQRankSum=-0.266;ClippingRankSum=0.706;DP=135;FS=5.216;MLEAC=1;MLEAF=0.500;MQ=50.00;MQ0=0;MQRankSum=1.006;QD=18.77;ReadPosRankSum=0.790;SOR=0.386	GT:AD:DP:GQ:PL	0/1:68,67:135:99:2562,0,2601
ACOL01000003	44296	.	T	A	1061.77	.	AC=1;AF=0.500;AN=2;BaseQRankSum=-0.551;ClippingRankSum=0.959;DP=115;FS=0.000;MLEAC=1;MLEAF=0.500;MQ=50.00;MQ0=0;MQRankSum=-1.055;QD=9.23;ReadPosRankSum=-0.092;SOR=0.669	GT:AD:DP:GQ:PL	0/1:81,32:113:99:1090,0,3246
ACOL01000003	44417	.	A	AT	171.73	.	AC=1;AF=0.500;AN=2;BaseQRankSum=1.453;ClippingRankSum=-0.453;DP=140;FS=8.455;MLEAC=1;MLEAF=0.500;MQ=50.08;MQ0=0;MQRankSum=0.460;QD=1.23;ReadPosRankSum=1.354;SOR=1.316	GT:AD:DP:GQ:PL	0/1:107,20:127:99:209,0,2944
ACOL01000004	1362	.	G	T	224.77	.	AC=1;AF=0.500;AN=2;BaseQRankSum=0.090;ClippingRankSum=-0.503;DP=49;FS=1.395;MLEAC=1;MLEAF=0.500;MQ=50.45;MQ0=0;MQRankSum=-0.400;QD=4.59;ReadPosRankSum=2.569;SOR=0.818	GT:AD:DP:GQ:PL	0/1:40,9:49:99:253,0,1621
ACOL01000004	1398	.	T	C	572.77	.	AC=1;AF=0.500;AN=2;BaseQRankSum=-0.354;ClippingRankSum=1.589;DP=59;FS=2.397;MLEAC=1;MLEAF=0.500;MQ=50.00;MQ0=0;MQRankSum=0.486;QD=9.71;ReadPosRankSum=-1.836;SOR=1.115	GT:AD:DP:GQ:PL	0/1:41,18:59:99:601,0,1642
ACOL01000004	1447	.	T	C	426.77	.	AC=1;AF=0.500;AN=2;BaseQRankSum=0.293;ClippingRankSum=0.842;DP=57;FS=2.591;MLEAC=1;MLEAF=0.500;MQ=50.00;MQ0=0;MQRankSum=-0.520;QD=7.49;ReadPosRankSum=-1.334;SOR=0.392	GT:AD:DP:GQ:PL	0/1:42,14:56:99:455,0,1682
ACOL01000004	2061	.	T	C	230.77	.	AC=1;AF=0.500;AN=2;BaseQRankSum=1.491;ClippingRankSum=0.231;DP=33;FS=3.581;MLEAC=1;MLEAF=0.500;MQ=55.08;MQ0=0;MQRankSum=-1.701;QD=6.99;ReadPosRankSum=2.499;SOR=1.061	GT:AD:DP:GQ:PL	0/1:25,8:33:99:259,0,1009
ACOL01000004	2095	.	A	AT	104.73	.	AC=1;AF=0.500;AN=2;BaseQRankSum=1.050;ClippingRankSum=-1.017;DP=41;FS=0.000;MLEAC=1;MLEAF=0.500;MQ=58.18;MQ0=0;MQRankSum=0.017;QD=2.55;ReadPosRankSum=0.450;SOR=0.892	GT:AD:DP:GQ:PL	0/1:30,9:39:99:142,0,816
ACOL01000004	2321	.	G	A	601.77	.	AC=1;AF=0.500;AN=2;BaseQRankSum=-0.261;ClippingRankSum=2.546;DP=43;FS=2.776;MLEAC=1;MLEAF=0.500;MQ=57.61;MQ0=0;MQRankSum=1.751;QD=13.99;ReadPosRankSum=-0.956;SOR=0.323	GT:AD:DP:GQ:PL	0/1:26,17:43:99:630,0,1022
ACOL01000004	2898	.	T	A	30.77	.	AC=1;AF=0.500;AN=2;BaseQRankSum=-0.898;ClippingRankSum=-0.898;DP=10;FS=0.000;MLEAC=1;MLEAF=0.500;MQ=60.00;MQ0=0;MQRankSum=-0.898;QD=3.08;ReadPosRankSum=1.733;SOR=1.609	GT:AD:DP:GQ:PL	0/1:8,2:10:59:59,0,316
ACOL01000004	2975	.	G	A	370.77	.	AC=1;AF=0.500;AN=2;BaseQRankSum=-1.120;ClippingRankSum=-0.488;DP=44;FS=2.958;MLEAC=1;MLEAF=0.500;MQ=55.45;MQ0=0;MQRankSum=1.041;QD=8.43;ReadPosRankSum=2.622;SOR=0.324	GT:AD:DP:GQ:PL	0/1:32,12:44:99:399,0,1297
ACOL01000004	3080	.	C	T	1473.77	.	AC=1;AF=0.500;AN=2;BaseQRankSum=-0.039;ClippingRankSum=-0.238;DP=73;FS=0.889;MLEAC=1;MLEAF=0.500;MQ=50.00;MQ0=0;MQRankSum=0.326;QD=20.19;ReadPosRankSum=-1.355;SOR=0.534	GT:AD:DP:GQ:PL	0/1:34,39:73:99:1502,0,1289
ACOL01000004	3433	.	G	C	1162.77	.	AC=1;AF=0.500;AN=2;BaseQRankSum=0.108;ClippingRankSum=0.382;DP=61;FS=0.975;MLEAC=1;MLEAF=0.500;MQ=50.00;MQ0=0;MQRankSum=0.930;QD=19.06;ReadPosRankSum=-0.382;SOR=0.890	GT:AD:DP:GQ:PL	0/1:30,31:61:99:1191,0,1145
ACOL01000004	4445	.	A	G	420.77	.	AC=1;AF=0.500;AN=2;BaseQRankSum=0.244;ClippingRankSum=0.819;DP=29;FS=0.000;MLEAC=1;MLEAF=0.500;MQ=50.00;MQ0=0;MQRankSum=0.332;QD=14.51;ReadPosRankSum=-0.376;SOR=0.892	GT:AD:DP:GQ:PL	0/1:17,12:29:99:449,0,670
ACOL01000004	4639	.	G	A	387.77	.	AC=1;AF=0.500;AN=2;BaseQRankSum=0.813;ClippingRankSum=-0.317;DP=86;FS=1.083;MLEAC=1;MLEAF=0.500;MQ=50.00;MQ0=0;MQRankSum=0.075;QD=4.51;ReadPosRankSum=1.112;SOR=0.901	GT:AD:DP:GQ:PL	0/1:70,15:85:99:416,0,2851
ACOL01000004	5584	.	G	T	69.77	.	AC=1;AF=0.500;AN=2;BaseQRankSum=0.555;ClippingRankSum=-0.185;DP=12;FS=0.000;MLEAC=1;MLEAF=0.500;MQ=50.00;MQ0=0;MQRankSum=-1.294;QD=5.81;ReadPosRankSum=0.000;SOR=0.148	GT:AD:DP:GQ:PL	0/1:9,3:12:98:98,0,360
ACOL01000004	6353	.	T	G	18.59	LowQual	AC=2;AF=1.00;AN=2;DP=1;FS=0.000;MLEAC=2;MLEAF=1.00;MQ=60.00;MQ0=0;QD=18.59;SOR=1.609	GT:AD:DP:GQ:PL	1/1:0,1:1:3:45,3,0
ACOL01000004	10512	.	G	A	127.77	.	AC=1;AF=0.500;AN=2;BaseQRankSum=-0.861;ClippingRankSum=0.580;DP=38;FS=1.784;MLEAC=1;MLEAF=0.500;MQ=50.00;MQ0=0;MQRankSum=-1.061;QD=3.36;ReadPosRankSum=-0.420;SOR=0.324	GT:AD:DP:GQ:PL	0/1:32,6:38:99:156,0,2644
ACOL01000004	10513	.	G	A	127.77	.	AC=1;AF=0.500;AN=2;BaseQRankSum=-0.380;ClippingRankSum=-2.062;DP=38;FS=1.784;MLEAC=1;MLEAF=0.500;MQ=50.00;MQ0=0;MQRankSum=0.540;QD=3.36;ReadPosRankSum=0.220;SOR=0.324	GT:AD:DP:GQ:PL	0/1:32,6:38:99:156,0,2644
ACOL01000004	11421	.	G	A	219.77	.	AC=1;AF=0.500;AN=2;BaseQRankSum=0.630;ClippingRankSum=-0.012;DP=51;FS=8.657;MLEAC=1;MLEAF=0.500;MQ=50.00;MQ0=0;MQRankSum=1.198;QD=4.31;ReadPosRankSum=-1.174;SOR=1.221	GT:AD:DP:GQ:PL	0/1:42,9:51:99:248,0,1709
ACOL01000004	11610	.	G	A	68.77	.	AC=1;AF=0.500;AN=2;BaseQRankSum=-0.139;ClippingRankSum=-0.418;DP=41;FS=1.786;MLEAC=1;MLEAF=0.500;MQ=50.00;MQ0=0;MQRankSum=1.295;QD=1.68;ReadPosRankSum=-0.737;SOR=0.951	GT:AD:DP:GQ:PL	0/1:36,5:41:97:97,0,1483
ACOL01000004	11642	.	A	G	362.77	.	AC=1;AF=0.500;AN=2;BaseQRankSum=-0.168;ClippingRankSum=0.598;DP=65;FS=1.146;MLEAC=1;MLEAF=0.500;MQ=50.00;MQ0=0;MQRankSum=-0.056;QD=5.58;ReadPosRankSum=-0.965;SOR=0.929	GT:AD:DP:GQ:PL	0/1:51,14:65:99:391,0,2073
ACOL01000004	11693	.	A	G	1280.77	.	AC=1;AF=0.500;AN=2;BaseQRankSum=1.629;ClippingRankSum=-0.547;DP=71;FS=0.895;MLEAC=1;MLEAF=0.500;MQ=50.00;MQ0=0;MQRankSum=-0.731;QD=18.04;ReadPosRankSum=-0.201;SOR=0.557	GT:AD:DP:GQ:PL	0/1:37,34:71:99:1309,0,1491
ACOL01000004	11714	.	A	G	1286.77	.	AC=1;AF=0.500;AN=2;BaseQRankSum=1.824;ClippingRankSum=-0.834;DP=71;FS=0.000;MLEAC=1;MLEAF=0.500;MQ=50.00;MQ0=0;MQRankSum=1.479;QD=18.12;ReadPosRankSum=-1.019;SOR=0.765	GT:AD:DP:GQ:PL	0/1:37,34:71:99:1315,0,1450
ACOL01000004	11756	.	C	T	375.77	.	AC=1;AF=0.500;AN=2;BaseQRankSum=1.168;ClippingRankSum=1.501;DP=45;FS=0.000;MLEAC=1;MLEAF=0.500;MQ=50.00;MQ0=0;MQRankSum=-0.937;QD=8.35;ReadPosRankSum=0.090;SOR=0.839	GT:AD:DP:GQ:PL	0/1:33,12:45:99:404,0,1346
ACOL01000004	11776	.	C	T	277.77	.	AC=1;AF=0.500;AN=2;BaseQRankSum=0.126;ClippingRankSum=-0.042;DP=32;FS=0.000;MLEAC=1;MLEAF=0.500;MQ=50.00;MQ0=0;MQRankSum=-1.048;QD=8.68;ReadPosRankSum=1.006;SOR=0.818	GT:AD:DP:GQ:PL	0/1:23,9:32:99:306,0,980
ACOL01000004	16451	.	T	C	174.77	.	AC=1;AF=0.500;AN=2;BaseQRankSum=1.495;ClippingRankSum=0.922;DP=7;FS=0.000;MLEAC=1;MLEAF=0.500;MQ=50.00;MQ0=0;MQRankSum=0.922;QD=24.97;ReadPosRankSum=0.922;SOR=1.022	GT:AD:DP:GQ:PL	0/1:2,5:7:45:203,0,45
ACOL01000004	17443	.	G	A	354.77	.	AC=1;AF=0.500;AN=2;BaseQRankSum=1.214;ClippingRankSum=-0.331;DP=63;FS=1.173;MLEAC=1;MLEAF=0.500;MQ=50.00;MQ0=0;MQRankSum=-1.180;QD=5.63;ReadPosRankSum=0.756;SOR=0.772	GT:AD:DP:GQ:PL	0/1:50,13:63:99:383,0,2091
ACOL01000004	17467	.	G	A	823.77	.	AC=1;AF=0.500;AN=2;BaseQRankSum=0.436;ClippingRankSum=-0.455;DP=87;FS=0.000;MLEAC=1;MLEAF=0.500;MQ=50.00;MQ0=0;MQRankSum=-0.464;QD=9.47;ReadPosRankSum=1.018;SOR=0.705	GT:AD:DP:GQ:PL	0/1:62,25:87:99:852,0,2500
ACOL01000004	17643	.	A	C	626.77	.	AC=1;AF=0.500;AN=2;BaseQRankSum=0.111;ClippingRankSum=0.195;DP=108;FS=1.977;MLEAC=1;MLEAF=0.500;MQ=50.00;MQ0=0;MQRankSum=0.088;QD=5.80;ReadPosRankSum=1.758;SOR=0.957	GT:AD:DP:GQ:PL	0/1:86,22:108:99:655,0,3508
ACOL01000004	17710	.	C	T	173.77	.	AC=1;AF=0.500;AN=2;BaseQRankSum=0.601;ClippingRankSum=0.834;DP=37;FS=2.000;MLEAC=1;MLEAF=0.500;MQ=50.00;MQ0=0;MQRankSum=-0.213;QD=4.70;ReadPosRankSum=-0.019;SOR=0.273	GT:AD:DP:GQ:PL	0/1:30,7:37:99:202,0,1970
ACOL01000004	17719	.	T	C	295.77	.	AC=1;AF=0.500;AN=2;BaseQRankSum=1.186;ClippingRankSum=-0.431;DP=26;FS=0.000;MLEAC=1;MLEAF=0.500;MQ=50.00;MQ0=0;MQRankSum=0.216;QD=11.38;ReadPosRankSum=0.054;SOR=0.538	GT:AD:DP:GQ:PL	0/1:17,9:26:99:324,0,670
ACOL01000004	20755	.	G	A	87.77	.	AC=1;AF=0.500;AN=2;BaseQRankSum=0.727;ClippingRankSum=0.727;DP=4;FS=0.000;MLEAC=1;MLEAF=0.500;MQ=50.00;MQ0=0;MQRankSum=0.727;QD=21.94;ReadPosRankSum=0.727;SOR=0.916	GT:AD:DP:GQ:PL	0/1:1,3:4:33:116,0,33
ACOL01000004	20766	.	G	A	190.77	.	AC=1;AF=0.500;AN=2;BaseQRankSum=-1.493;ClippingRankSum=0.377;DP=13;FS=2.276;MLEAC=1;MLEAF=0.500;MQ=50.00;MQ0=0;MQRankSum=0.377;QD=14.67;ReadPosRankSum=-0.555;SOR=0.223	GT:AD:DP:GQ:PL	0/1:7,6:13:99:219,0,273
ACOL01000004	20838	.	T	C	1220.77	.	AC=1;AF=0.500;AN=2;BaseQRankSum=-0.067;ClippingRankSum=0.215;DP=60;FS=5.154;MLEAC=1;MLEAF=0.500;MQ=50.00;MQ0=0;MQRankSum=0.645;QD=20.35;ReadPosRankSum=2.408;SOR=0.289	GT:AD:DP:GQ:PL	0/1:28,32:60:99:1249,0,1063
ACOL01000004	22351	.	A	T	275.77	.	AC=1;AF=0.500;AN=2;BaseQRankSum=-0.666;ClippingRankSum=0.133;DP=18;FS=0.000;MLEAC=1;MLEAF=0.500;MQ=50.00;MQ0=0;MQRankSum=-1.733;QD=15.32;ReadPosRankSum=0.400;SOR=0.412	GT:AD:DP:GQ:PL	0/1:10,8:18:99:304,0,394
ACOL01000004	22422	.	A	G	421.77	.	AC=1;AF=0.500;AN=2;BaseQRankSum=1.980;ClippingRankSum=-0.334;DP=26;FS=5.734;MLEAC=1;MLEAF=0.500;MQ=50.00;MQ0=0;MQRankSum=1.414;QD=16.22;ReadPosRankSum=-1.209;SOR=1.347	GT:AD:DP:GQ:PL	0/1:14,12:26:99:450,0,530
ACOL01000004	22441	.	A	G	219.77	.	AC=1;AF=0.500;AN=2;BaseQRankSum=-0.846;ClippingRankSum=1.339;DP=22;FS=1.860;MLEAC=1;MLEAF=0.500;MQ=50.00;MQ0=0;MQRankSum=0.000;QD=9.99;ReadPosRankSum=-0.775;SOR=0.719	GT:AD:DP:GQ:PL	0/1:15,7:22:99:248,0,809
ACOL01000004	22445	.	G	A	216.77	.	AC=1;AF=0.500;AN=2;BaseQRankSum=-0.037;ClippingRankSum=-0.922;DP=22;FS=1.837;MLEAC=1;MLEAF=0.500;MQ=50.00;MQ0=0;MQRankSum=-0.774;QD=9.85;ReadPosRankSum=-0.848;SOR=0.340	GT:AD:DP:GQ:PL	0/1:16,6:22:99:245,0,845
ACOL01000004	22630	.	T	C	125.77	.	AC=1;AF=0.500;AN=2;BaseQRankSum=-0.550;ClippingRankSum=0.550;DP=7;FS=0.000;MLEAC=1;MLEAF=0.500;MQ=50.00;MQ0=0;MQRankSum=0.550;QD=17.97;ReadPosRankSum=-0.550;SOR=0.223	GT:AD:DP:GQ:PL	0/1:3,4:7:99:154,0,113
ACOL01000004	22762	.	T	TA	88.73	.	AC=1;AF=0.500;AN=2;BaseQRankSum=0.729;ClippingRankSum=0.729;DP=9;FS=2.808;MLEAC=1;MLEAF=0.500;MQ=51.21;MQ0=0;MQRankSum=0.876;QD=9.86;ReadPosRankSum=0.361;SOR=0.707	GT:AD:DP:GQ:PL	0/1:4,5:9:96:126,0,96
ACOL01000004	23032	.	T	TA	34.73	.	AC=1;AF=0.500;AN=2;BaseQRankSum=0.358;ClippingRankSum=0.358;DP=5;FS=3.979;MLEAC=1;MLEAF=0.500;MQ=50.00;MQ0=0;MQRankSum=-1.231;QD=6.95;ReadPosRankSum=-0.358;SOR=0.859	GT:AD:DP:GQ:PL	0/1:2,3:5:45:72,0,45
ACOL01000004	23170	.	T	C	106.77	.	AC=1;AF=0.500;AN=2;BaseQRankSum=0.202;ClippingRankSum=1.126;DP=29;FS=8.873;MLEAC=1;MLEAF=0.500;MQ=50.00;MQ0=0;MQRankSum=0.491;QD=3.68;ReadPosRankSum=-0.260;SOR=1.876	GT:AD:DP:GQ:PL	0/1:24,5:29:99:135,0,1986
ACOL01000004	23176	.	G	A	150.77	.	AC=1;AF=0.500;AN=2;BaseQRankSum=0.130;ClippingRankSum=-0.596;DP=30;FS=4.228;MLEAC=1;MLEAF=0.500;MQ=50.00;MQ0=0;MQRankSum=1.218;QD=5.03;ReadPosRankSum=-0.700;SOR=1.199	GT:AD:DP:GQ:PL	0/1:24,6:30:99:179,0,1951
ACOL01000004	24304	.	T	C	173.77	.	AC=1;AF=0.500;AN=2;BaseQRankSum=0.922;ClippingRankSum=0.848;DP=22;FS=8.649;MLEAC=1;MLEAF=0.500;MQ=50.00;MQ0=0;MQRankSum=0.627;QD=7.90;ReadPosRankSum=-1.585;SOR=1.074	GT:AD:DP:GQ:PL	0/1:16,6:22:99:202,0,648
ACOL01000004	24340	.	A	G	328.77	.	AC=1;AF=0.500;AN=2;BaseQRankSum=0.224;ClippingRankSum=-0.409;DP=45;FS=2.985;MLEAC=1;MLEAF=0.500;MQ=50.00;MQ0=0;MQRankSum=-0.409;QD=7.31;ReadPosRankSum=1.070;SOR=1.270	GT:AD:DP:GQ:PL	0/1:34,11:45:99:357,0,1373
ACOL01000004	24419	.	G	A	929.77	.	AC=1;AF=0.500;AN=2;BaseQRankSum=0.675;ClippingRankSum=-0.096;DP=67;FS=0.000;MLEAC=1;MLEAF=0.500;MQ=50.00;MQ0=0;MQRankSum=-0.225;QD=13.88;ReadPosRankSum=2.567;SOR=0.749	GT:AD:DP:GQ:PL	0/1:41,26:67:99:958,0,1614
ACOL01000004	24465	.	A	G	122.77	.	AC=1;AF=0.500;AN=2;BaseQRankSum=-0.097;ClippingRankSum=0.370;DP=39;FS=4.314;MLEAC=1;MLEAF=0.500;MQ=50.00;MQ0=0;MQRankSum=-1.421;QD=3.15;ReadPosRankSum=-0.798;SOR=1.999	GT:AD:DP:GQ:PL	0/1:33,6:39:99:151,0,1315
ACOL01000004	25349	.	G	A	203.77	.	AC=1;AF=0.500;AN=2;BaseQRankSum=0.779;ClippingRankSum=1.073;DP=12;FS=0.000;MLEAC=1;MLEAF=0.500;MQ=50.00;MQ0=0;MQRankSum=-0.259;QD=16.98;ReadPosRankSum=0.000;SOR=1.329	GT:AD:DP:GQ:PL	0/1:6,6:12:99:232,0,232
ACOL01000004	26418	.	C	A	508.77	.	AC=1;AF=0.500;AN=2;BaseQRankSum=-0.744;ClippingRankSum=-0.176;DP=41;FS=4.815;MLEAC=1;MLEAF=0.500;MQ=50.00;MQ0=0;MQRankSum=0.203;QD=12.41;ReadPosRankSum=-0.365;SOR=1.414	GT:AD:DP:GQ:PL	0/1:26,15:41:99:537,0,1045
ACOL01000004	26433	.	A	G	725.77	.	AC=1;AF=0.500;AN=2;BaseQRankSum=0.290;ClippingRankSum=-0.097;DP=47;FS=6.337;MLEAC=1;MLEAF=0.500;MQ=50.00;MQ0=0;MQRankSum=0.075;QD=15.44;ReadPosRankSum=1.560;SOR=0.541	GT:AD:DP:GQ:PL	0/1:27,20:47:99:754,0,1071
ACOL01000004	28292	.	A	G	111.77	.	AC=1;AF=0.500;AN=2;BaseQRankSum=-0.386;ClippingRankSum=-0.540;DP=13;FS=0.000;MLEAC=1;MLEAF=0.500;MQ=50.00;MQ0=0;MQRankSum=0.386;QD=8.60;ReadPosRankSum=-1.157;SOR=0.804	GT:AD:DP:GQ:PL	0/1:9,4:13:99:140,0,364
ACOL01000004	28307	.	A	G	72.77	.	AC=1;AF=0.500;AN=2;BaseQRankSum=0.382;ClippingRankSum=-0.715;DP=11;FS=0.000;MLEAC=1;MLEAF=0.500;MQ=50.00;MQ0=0;MQRankSum=0.715;QD=6.62;ReadPosRankSum=1.106;SOR=0.693	GT:AD:DP:GQ:PL	0/1:8,3:11:99:101,0,324
ACOL01000004	34494	.	G	GA	263.73	.	AC=2;AF=1.00;AN=2;DP=10;FS=0.000;MLEAC=2;MLEAF=1.00;MQ=51.09;MQ0=0;QD=26.37;SOR=1.085	GT:AD:DP:GQ:PL	1/1:0,10:10:33:301,33,0
ACOL01000004	34935	.	G	A	97.77	.	AC=1;AF=0.500;AN=2;BaseQRankSum=-1.189;ClippingRankSum=1.076;DP=17;FS=0.000;MLEAC=1;MLEAF=0.500;MQ=50.00;MQ0=0;MQRankSum=0.396;QD=5.75;ReadPosRankSum=1.302;SOR=0.368	GT:AD:DP:GQ:PL	0/1:13,4:17:99:126,0,981
ACOL01000004	34943	.	C	G	103.77	.	AC=1;AF=0.500;AN=2;BaseQRankSum=-0.457;ClippingRankSum=-0.588;DP=15;FS=2.515;MLEAC=1;MLEAF=0.500;MQ=50.00;MQ0=0;MQRankSum=-0.588;QD=6.92;ReadPosRankSum=1.371;SOR=0.180	GT:AD:DP:GQ:PL	0/1:11,4:15:99:132,0,904
ACOL01000004	35185	.	C	T	57.77	.	AC=1;AF=0.500;AN=2;BaseQRankSum=-0.538;ClippingRankSum=-0.135;DP=16;FS=0.000;MLEAC=1;MLEAF=0.500;MQ=50.00;MQ0=0;MQRankSum=0.269;QD=3.61;ReadPosRankSum=0.404;SOR=0.693	GT:AD:DP:GQ:PL	0/1:13,3:16:86:86,0,534
ACOL01000004	35405	.	A	G	69.77	.	AC=1;AF=0.500;AN=2;BaseQRankSum=-1.214;ClippingRankSum=0.296;DP=10;FS=0.000;MLEAC=1;MLEAF=0.500;MQ=50.00;MQ0=0;MQRankSum=-0.546;QD=6.98;ReadPosRankSum=-1.386;SOR=1.061	GT:AD:DP:GQ:PL	0/1:7,3:10:98:98,0,276
ACOL01000004	35538	.	C	T	373.77	.	AC=1;AF=0.500;AN=2;BaseQRankSum=-1.202;ClippingRankSum=0.354;DP=14;FS=6.113;MLEAC=1;MLEAF=0.500;MQ=50.00;MQ0=0;MQRankSum=1.485;QD=26.70;ReadPosRankSum=-1.768;SOR=1.447	GT:AD:DP:GQ:PL	0/1:4,10:14:99:402,0,180
ACOL01000004	35544	.	T	C	179.77	.	AC=1;AF=0.500;AN=2;BaseQRankSum=0.267;ClippingRankSum=-0.400;DP=14;FS=2.363;MLEAC=1;MLEAF=0.500;MQ=50.00;MQ0=0;MQRankSum=-0.267;QD=12.84;ReadPosRankSum=1.600;SOR=0.744	GT:AD:DP:GQ:PL	0/1:9,5:14:99:208,0,402
ACOL01000004	35550	.	C	T	179.77	.	AC=1;AF=0.500;AN=2;BaseQRankSum=0.648;ClippingRankSum=-0.648;DP=15;FS=2.059;MLEAC=1;MLEAF=0.500;MQ=50.00;MQ0=0;MQRankSum=-0.766;QD=11.98;ReadPosRankSum=-0.177;SOR=0.283	GT:AD:DP:GQ:PL	0/1:9,6:15:99:208,0,401
ACOL01000004	35640	.	A	T	258.77	.	AC=1;AF=0.500;AN=2;BaseQRankSum=-1.604;ClippingRankSum=1.126;DP=22;FS=0.000;MLEAC=1;MLEAF=0.500;MQ=50.00;MQ0=0;MQRankSum=0.375;QD=11.76;ReadPosRankSum=-0.239;SOR=0.593	GT:AD:DP:GQ:PL	0/1:14,8:22:99:287,0,551
ACOL01000004	35722	.	A	C	320.77	.	AC=1;AF=0.500;AN=2;BaseQRankSum=-1.148;ClippingRankSum=1.060;DP=18;FS=0.000;MLEAC=1;MLEAF=0.500;MQ=50.00;MQ0=0;MQRankSum=-0.618;QD=17.82;ReadPosRankSum=0.265;SOR=1.140	GT:AD:DP:GQ:PL	0/1:9,9:18:99:349,0,346
ACOL01000004	35922	.	G	A	396.77	.	AC=1;AF=0.500;AN=2;BaseQRankSum=1.095;ClippingRankSum=0.817;DP=35;FS=0.000;MLEAC=1;MLEAF=0.500;MQ=50.00;MQ0=0;MQRankSum=0.573;QD=11.34;ReadPosRankSum=1.338;SOR=0.741	GT:AD:DP:GQ:PL	0/1:23,12:35:99:425,0,903
ACOL01000004	36689	.	G	A	99.77	.	AC=1;AF=0.500;AN=2;BaseQRankSum=0.289;ClippingRankSum=0.000;DP=12;FS=2.398;MLEAC=1;MLEAF=0.500;MQ=50.00;MQ0=0;MQRankSum=-0.825;QD=8.31;ReadPosRankSum=-0.289;SOR=1.609	GT:AD:DP:GQ:PL	0/1:8,4:12:99:128,0,310
ACOL01000004	37434	.	C	T	34.77	.	AC=1;AF=0.500;AN=2;BaseQRankSum=-0.228;ClippingRankSum=0.867;DP=23;FS=0.000;MLEAC=1;MLEAF=0.500;MQ=50.00;MQ0=0;MQRankSum=-0.593;QD=1.51;ReadPosRankSum=1.506;SOR=1.179	GT:AD:DP:GQ:PL	0/1:20,3:23:63:63,0,997
ACOL01000004	37437	.	A	G	31.77	.	AC=1;AF=0.500;AN=2;BaseQRankSum=-1.397;ClippingRankSum=-0.349;DP=24;FS=0.000;MLEAC=1;MLEAF=0.500;MQ=50.00;MQ0=0;MQRankSum=0.175;QD=1.32;ReadPosRankSum=1.135;SOR=0.846	GT:AD:DP:GQ:PL	0/1:21,3:24:60:60,0,1037
ACOL01000004	37509	.	T	C	52.77	.	AC=1;AF=0.500;AN=2;BaseQRankSum=0.592;ClippingRankSum=-0.829;DP=18;FS=0.000;MLEAC=1;MLEAF=0.500;MQ=50.00;MQ0=0;MQRankSum=0.474;QD=2.93;ReadPosRankSum=-0.474;SOR=1.112	GT:AD:DP:GQ:PL	0/1:15,3:18:81:81,0,783
ACOL01000004	37518	.	G	A	52.77	.	AC=1;AF=0.500;AN=2;BaseQRankSum=-0.118;ClippingRankSum=-0.355;DP=18;FS=0.000;MLEAC=1;MLEAF=0.500;MQ=50.00;MQ0=0;MQRankSum=-0.355;QD=2.93;ReadPosRankSum=0.000;SOR=1.112	GT:AD:DP:GQ:PL	0/1:15,3:18:81:81,0,790
ACOL01000004	37749	.	G	A	210.84	.	AC=2;AF=1.00;AN=2;DP=6;FS=0.000;MLEAC=2;MLEAF=1.00;MQ=50.00;MQ0=0;QD=27.13;SOR=3.912	GT:AD:DP:GQ:PL	1/1:0,6:6:18:239,18,0
ACOL01000004	37917	.	A	G	294.77	.	AC=1;AF=0.500;AN=2;BaseQRankSum=1.421;ClippingRankSum=0.703;DP=40;FS=1.447;MLEAC=1;MLEAF=0.500;MQ=50.00;MQ0=0;MQRankSum=-0.515;QD=7.37;ReadPosRankSum=0.515;SOR=0.384	GT:AD:DP:GQ:PL	0/1:30,10:40:99:323,0,1172
ACOL01000004	38029	.	A	G	184.77	.	AC=1;AF=0.500;AN=2;BaseQRankSum=-0.935;ClippingRankSum=-1.493;DP=13;FS=2.522;MLEAC=1;MLEAF=0.500;MQ=50.00;MQ0=0;MQRankSum=-0.312;QD=14.21;ReadPosRankSum=-0.312;SOR=1.911	GT:AD:DP:GQ:PL	0/1:7,6:13:99:213,0,274
ACOL01000004	38232	.	A	G	169.77	.	AC=1;AF=0.500;AN=2;BaseQRankSum=-0.361;ClippingRankSum=0.000;DP=9;FS=0.000;MLEAC=1;MLEAF=0.500;MQ=50.00;MQ0=0;MQRankSum=0.000;QD=18.86;ReadPosRankSum=0.361;SOR=0.368	GT:AD:DP:GQ:PL	0/1:4,5:9:99:198,0,317
ACOL01000004	38250	.	G	A	199.77	.	AC=1;AF=0.500;AN=2;BaseQRankSum=0.660;ClippingRankSum=-0.312;DP=13;FS=2.276;MLEAC=1;MLEAF=0.500;MQ=50.00;MQ0=0;MQRankSum=0.811;QD=15.37;ReadPosRankSum=0.660;SOR=0.223	GT:AD:DP:GQ:PL	0/1:7,6:13:99:228,0,434
ACOL01000004	38370	.	C	T	167.77	.	AC=1;AF=0.500;AN=2;BaseQRankSum=0.735;ClippingRankSum=-0.385;DP=23;FS=0.000;MLEAC=1;MLEAF=0.500;MQ=50.00;MQ0=0;MQRankSum=1.155;QD=7.29;ReadPosRankSum=1.785;SOR=0.593	GT:AD:DP:GQ:PL	0/1:17,6:23:99:196,0,687
ACOL01000005	976	.	A	C	87.77	.	AC=1;AF=0.500;AN=2;BaseQRankSum=-0.406;ClippingRankSum=0.988;DP=6;FS=0.000;MLEAC=1;MLEAF=0.500;MQ=50.00;MQ0=0;MQRankSum=0.406;QD=14.63;ReadPosRankSum=-0.406;SOR=0.132	GT:AD:DP:GQ:PL	0/1:3,3:6:99:116,0,116
ACOL01000005	1102	.	T	C	764.77	.	AC=1;AF=0.500;AN=2;BaseQRankSum=1.452;ClippingRankSum=0.612;DP=34;FS=1.317;MLEAC=1;MLEAF=0.500;MQ=57.24;MQ0=0;MQRankSum=0.402;QD=22.49;ReadPosRankSum=0.087;SOR=0.473	GT:AD:DP:GQ:PL	0/1:14,20:34:99:793,0,523
ACOL01000005	1140	.	A	G	300.77	.	AC=1;AF=0.500;AN=2;BaseQRankSum=-0.559;ClippingRankSum=-1.327;DP=53;FS=0.000;MLEAC=1;MLEAF=0.500;MQ=58.24;MQ0=0;MQRankSum=1.524;QD=5.67;ReadPosRankSum=-0.274;SOR=0.859	GT:AD:DP:GQ:PL	0/1:42,11:53:99:329,0,1723
ACOL01000005	1519	.	G	A	599.77	.	AC=1;AF=0.500;AN=2;BaseQRankSum=-0.454;ClippingRankSum=-1.775;DP=21;FS=2.141;MLEAC=1;MLEAF=0.500;MQ=60.00;MQ0=0;MQRankSum=1.032;QD=28.56;ReadPosRankSum=-0.867;SOR=1.109	GT:AD:DP:GQ:PL	0/1:5,16:21:99:628,0,161
ACOL01000005	1707	.	A	G	528.77	.	AC=1;AF=0.500;AN=2;BaseQRankSum=-0.139;ClippingRankSum=-0.509;DP=19;FS=5.180;MLEAC=1;MLEAF=0.500;MQ=50.00;MQ0=0;MQRankSum=0.139;QD=27.83;ReadPosRankSum=-1.157;SOR=0.595	GT:AD:DP:GQ:PL	0/1:5,14:19:99:557,0,163
ACOL01000005	2111	.	G	A	78.77	.	AC=1;AF=0.500;AN=2;BaseQRankSum=-0.313;ClippingRankSum=1.209;DP=21;FS=2.197;MLEAC=1;MLEAF=0.500;MQ=54.99;MQ0=0;MQRankSum=-1.567;QD=3.75;ReadPosRankSum=-0.672;SOR=1.445	GT:AD:DP:GQ:PL	0/1:17,4:21:99:107,0,684
ACOL01000005	2209	.	T	A	192.77	.	AC=1;AF=0.500;AN=2;BaseQRankSum=-1.378;ClippingRankSum=0.000;DP=12;FS=0.000;MLEAC=1;MLEAF=0.500;MQ=50.00;MQ0=0;MQRankSum=-0.467;QD=16.06;ReadPosRankSum=1.073;SOR=1.445	GT:AD:DP:GQ:PL	0/1:6,6:12:99:221,0,208
ACOL01000005	3662	.	A	G	1349.77	.	AC=1;AF=0.500;AN=2;BaseQRankSum=0.970;ClippingRankSum=0.255;DP=61;FS=1.018;MLEAC=1;MLEAF=0.500;MQ=50.00;MQ0=0;MQRankSum=0.955;QD=22.13;ReadPosRankSum=0.372;SOR=0.509	GT:AD:DP:GQ:PL	0/1:26,35:61:99:1378,0,982
ACOL01000005	3687	.	C	A	187.77	.	AC=1;AF=0.500;AN=2;BaseQRankSum=0.393;ClippingRankSum=-1.553;DP=60;FS=0.000;MLEAC=1;MLEAF=0.500;MQ=50.00;MQ0=0;MQRankSum=0.021;QD=3.13;ReadPosRankSum=-0.725;SOR=0.754	GT:AD:DP:GQ:PL	0/1:51,9:60:99:216,0,2131
ACOL01000005	3771	.	T	C	518.77	.	AC=1;AF=0.500;AN=2;BaseQRankSum=0.913;ClippingRankSum=-0.598;DP=23;FS=0.000;MLEAC=1;MLEAF=0.500;MQ=50.00;MQ0=0;MQRankSum=1.165;QD=22.56;ReadPosRankSum=1.102;SOR=0.646	GT:AD:DP:GQ:PL	0/1:9,14:23:99:547,0,327
ACOL01000005	3813	.	T	C	671.77	.	AC=1;AF=0.500;AN=2;BaseQRankSum=-0.569;ClippingRankSum=-0.190;DP=34;FS=0.000;MLEAC=1;MLEAF=0.500;MQ=50.00;MQ0=0;MQRankSum=1.052;QD=19.76;ReadPosRankSum=1.535;SOR=0.892	GT:AD:DP:GQ:PL	0/1:16,18:34:99:700,0,605
ACOL01000005	4016	.	C	T	1233.77	.	AC=1;AF=0.500;AN=2;BaseQRankSum=-1.173;ClippingRankSum=0.589;DP=80;FS=3.010;MLEAC=1;MLEAF=0.500;MQ=50.00;MQ0=0;MQRankSum=0.336;QD=15.42;ReadPosRankSum=-2.058;SOR=1.085	GT:AD:DP:GQ:PL	0/1:46,34:80:99:1262,0,1805
ACOL01000005	5198	.	A	C	13.95	LowQual	AC=1;AF=0.500;AN=2;BaseQRankSum=-0.835;ClippingRankSum=-0.367;DP=31;FS=0.000;MLEAC=1;MLEAF=0.500;MQ=50.00;MQ0=0;MQRankSum=0.568;QD=0.45;ReadPosRankSum=-1.437;SOR=0.446	GT:AD:DP:GQ:PL	0/1:28,3:31:42:42,0,1167
ACOL01000005	5222	.	G	A	102.77	.	AC=1;AF=0.500;AN=2;BaseQRankSum=0.564;ClippingRankSum=-0.838;DP=44;FS=7.714;MLEAC=1;MLEAF=0.500;MQ=50.00;MQ0=0;MQRankSum=-0.667;QD=2.34;ReadPosRankSum=-1.180;SOR=1.102	GT:AD:DP:GQ:PL	0/1:38,6:44:99:131,0,1570
ACOL01000005	5624	.	T	A	152.77	.	AC=1;AF=0.500;AN=2;BaseQRankSum=0.609;ClippingRankSum=-0.867;DP=41;FS=0.000;MLEAC=1;MLEAF=0.500;MQ=54.62;MQ0=0;MQRankSum=-1.125;QD=3.73;ReadPosRankSum=-0.055;SOR=0.641	GT:AD:DP:GQ:PL	0/1:35,6:41:99:181,0,1449
ACOL01000005	5625	.	T	C	152.77	.	AC=1;AF=0.500;AN=2;BaseQRankSum=-0.776;ClippingRankSum=0.337;DP=42;FS=0.000;MLEAC=1;MLEAF=0.500;MQ=54.51;MQ0=0;MQRankSum=-1.080;QD=3.64;ReadPosRankSum=-0.607;SOR=0.900	GT:AD:DP:GQ:PL	0/1:35,7:42:99:181,0,1449
ACOL01000005	6431	.	TC	T	401.73	.	AC=2;AF=1.00;AN=2;DP=12;FS=0.000;MLEAC=2;MLEAF=1.00;MQ=60.00;MQ0=0;QD=33.48;SOR=1.022	GT:AD:DP:GQ:PL	1/1:0,12:12:36:439,36,0
ACOL01000005	6987	.	A	G	454.77	.	AC=1;AF=0.500;AN=2;BaseQRankSum=0.429;ClippingRankSum=-0.674;DP=45;FS=0.000;MLEAC=1;MLEAF=0.500;MQ=52.85;MQ0=0;MQRankSum=-3.273;QD=10.11;ReadPosRankSum=0.184;SOR=0.765	GT:AD:DP:GQ:PL	0/1:31,14:45:99:483,0,1242
ACOL01000005	6999	.	G	GT	29.74	LowQual	AC=1;AF=0.500;AN=2;BaseQRankSum=0.849;ClippingRankSum=0.295;DP=44;FS=0.000;MLEAC=1;MLEAF=0.500;MQ=52.92;MQ0=0;MQRankSum=-2.062;QD=0.68;ReadPosRankSum=0.191;SOR=0.693	GT:AD:DP:GQ:PL	0/1:34,7:41:67:67,0,915
ACOL01000005	7362	.	G	A	1009.77	.	AC=1;AF=0.500;AN=2;BaseQRankSum=0.514;ClippingRankSum=-0.227;DP=85;FS=13.895;MLEAC=1;MLEAF=0.500;MQ=50.00;MQ0=0;MQRankSum=1.265;QD=11.88;ReadPosRankSum=2.341;SOR=1.623	GT:AD:DP:GQ:PL	0/1:56,29:85:99:1038,0,2249
ACOL01000005	7889	.	A	G	166.77	.	AC=1;AF=0.500;AN=2;BaseQRankSum=0.956;ClippingRankSum=-1.221;DP=8;FS=0.000;MLEAC=1;MLEAF=0.500;MQ=50.00;MQ0=0;MQRankSum=0.322;QD=20.85;ReadPosRankSum=1.221;SOR=1.329	GT:AD:DP:GQ:PL	0/1:3,5:8:99:195,0,105
ACOL01000005	8500	.	T	C	644.77	.	AC=1;AF=0.500;AN=2;BaseQRankSum=-1.325;ClippingRankSum=-0.510;DP=60;FS=2.356;MLEAC=1;MLEAF=0.500;MQ=56.21;MQ0=0;MQRankSum=2.297;QD=10.75;ReadPosRankSum=-1.278;SOR=1.128	GT:AD:DP:GQ:PL	0/1:40,20:60:99:673,0,1577
ACOL01000005	11613	.	G	A	722.77	.	AC=1;AF=0.500;AN=2;BaseQRankSum=-1.647;ClippingRankSum=-0.646;DP=75;FS=0.000;MLEAC=1;MLEAF=0.500;MQ=50.00;MQ0=0;MQRankSum=-0.320;QD=9.64;ReadPosRankSum=0.308;SOR=0.590	GT:AD:DP:GQ:PL	0/1:53,22:75:99:751,0,2138
ACOL01000005	12803	.	G	GT	153.70	.	AC=1;AF=0.500;AN=2;BaseQRankSum=0.747;ClippingRankSum=0.747;DP=10;FS=0.000;MLEAC=1;MLEAF=0.500;MQ=50.00;MQ0=0;MQRankSum=-0.747;QD=15.37;ReadPosRankSum=0.747;SOR=0.595	GT:AD:DP:GQ:PL	0/1:1,7:8:6:190,0,6
ACOL01000005	13592	.	C	A	296.78	.	AC=2;AF=1.00;AN=2;BaseQRankSum=0.000;ClippingRankSum=1.393;DP=10;FS=0.000;MLEAC=2;MLEAF=1.00;MQ=50.00;MQ0=0;MQRankSum=1.393;QD=29.68;ReadPosRankSum=-1.741;SOR=1.022	GT:AD:DP:GQ:PL	1/1:1,9:10:25:325,25,0
ACOL01000005	14249	.	T	C	2241.77	.	AC=1;AF=0.500;AN=2;BaseQRankSum=-0.482;ClippingRankSum=0.991;DP=139;FS=1.341;MLEAC=1;MLEAF=0.500;MQ=50.00;MQ0=0;MQRankSum=-0.702;QD=16.13;ReadPosRankSum=2.404;SOR=0.633	GT:AD:DP:GQ:PL	0/1:78,61:139:99:2270,0,3032
ACOL01000005	14338	.	C	T	446.77	.	AC=1;AF=0.500;AN=2;BaseQRankSum=-0.836;ClippingRankSum=-0.055;DP=80;FS=2.520;MLEAC=1;MLEAF=0.500;MQ=50.00;MQ0=0;MQRankSum=-1.751;QD=5.58;ReadPosRankSum=1.677;SOR=0.343	GT:AD:DP:GQ:PL	0/1:63,16:79:99:475,0,2777
ACOL01000005	14343	.	T	C	417.77	.	AC=1;AF=0.500;AN=2;BaseQRankSum=1.079;ClippingRankSum=-0.391;DP=76;FS=4.384;MLEAC=1;MLEAF=0.500;MQ=50.00;MQ0=0;MQRankSum=-0.311;QD=5.50;ReadPosRankSum=1.503;SOR=0.252	GT:AD:DP:GQ:PL	0/1:60,15:75:99:446,0,2706
ACOL01000005	15011	.	A	G	151.77	.	AC=1;AF=0.500;AN=2;BaseQRankSum=0.364;ClippingRankSum=-1.260;DP=28;FS=0.000;MLEAC=1;MLEAF=0.500;MQ=50.00;MQ0=0;MQRankSum=-1.820;QD=5.42;ReadPosRankSum=-1.092;SOR=0.693	GT:AD:DP:GQ:PL	0/1:22,6:28:99:180,0,897
ACOL01000005	18715	.	G	T	334.77	.	AC=1;AF=0.500;AN=2;BaseQRankSum=-0.061;ClippingRankSum=0.121;DP=41;FS=5.327;MLEAC=1;MLEAF=0.500;MQ=50.00;MQ0=0;MQRankSum=0.091;QD=8.17;ReadPosRankSum=0.303;SOR=1.125	GT:AD:DP:GQ:PL	0/1:29,11:40:99:363,0,1172
ACOL01000005	18753	.	A	G	137.77	.	AC=1;AF=0.500;AN=2;BaseQRankSum=-1.594;ClippingRankSum=0.457;DP=64;FS=1.501;MLEAC=1;MLEAF=0.500;MQ=50.00;MQ0=0;MQRankSum=-1.106;QD=2.15;ReadPosRankSum=2.081;SOR=1.138	GT:AD:DP:GQ:PL	0/1:56,8:64:99:166,0,2308
ACOL01000005	19310	.	T	C	366.77	.	AC=1;AF=0.500;AN=2;BaseQRankSum=0.306;ClippingRankSum=1.653;DP=15;FS=2.216;MLEAC=1;MLEAF=0.500;MQ=50.00;MQ0=0;MQRankSum=-1.531;QD=24.45;ReadPosRankSum=-0.796;SOR=0.273	GT:AD:DP:GQ:PL	0/1:5,10:15:99:395,0,179
ACOL01000005	21651	.	C	T	776.77	.	AC=1;AF=0.500;AN=2;BaseQRankSum=-0.119;ClippingRankSum=-1.227;DP=149;FS=0.780;MLEAC=1;MLEAF=0.500;MQ=50.00;MQ0=0;MQRankSum=2.038;QD=5.21;ReadPosRankSum=0.119;SOR=0.586	GT:AD:DP:GQ:PL	0/1:121,28:149:99:805,0,4935
ACOL01000005	21678	.	G	A	724.77	.	AC=1;AF=0.500;AN=2;BaseQRankSum=-0.998;ClippingRankSum=-0.145;DP=150;FS=1.712;MLEAC=1;MLEAF=0.500;MQ=50.00;MQ0=0;MQRankSum=1.141;QD=4.83;ReadPosRankSum=2.092;SOR=0.652	GT:AD:DP:GQ:PL	0/1:122,27:149:99:753,0,4959
ACOL01000005	21792	.	A	G	829.77	.	AC=1;AF=0.500;AN=2;BaseQRankSum=1.323;ClippingRankSum=0.414;DP=113;FS=0.000;MLEAC=1;MLEAF=0.500;MQ=50.00;MQ0=0;MQRankSum=-0.980;QD=7.34;ReadPosRankSum=2.622;SOR=0.717	GT:AD:DP:GQ:PL	0/1:86,27:113:99:858,0,3478
ACOL01000005	22379	.	T	C	135.77	.	AC=1;AF=0.500;AN=2;BaseQRankSum=0.493;ClippingRankSum=-1.479;DP=18;FS=0.000;MLEAC=1;MLEAF=0.500;MQ=50.00;MQ0=0;MQRankSum=0.296;QD=7.54;ReadPosRankSum=-0.296;SOR=1.179	GT:AD:DP:GQ:PL	0/1:13,5:18:99:164,0,501
ACOL01000005	22415	.	T	C	590.77	.	AC=1;AF=0.500;AN=2;BaseQRankSum=0.520;ClippingRankSum=0.659;DP=62;FS=6.500;MLEAC=1;MLEAF=0.500;MQ=50.00;MQ0=0;MQRankSum=-1.264;QD=9.53;ReadPosRankSum=0.659;SOR=1.872	GT:AD:DP:GQ:PL	0/1:44,18:62:99:619,0,1765
ACOL01000005	26192	.	C	A	455.77	.	AC=1;AF=0.500;AN=2;BaseQRankSum=0.894;ClippingRankSum=-0.887;DP=122;FS=3.432;MLEAC=1;MLEAF=0.500;MQ=50.00;MQ0=0;MQRankSum=-0.096;QD=3.74;ReadPosRankSum=0.894;SOR=1.237	GT:AD:DP:GQ:PL	0/1:102,19:121:99:484,0,4116
ACOL01000005	26285	.	A	G	720.77	.	AC=1;AF=0.500;AN=2;BaseQRankSum=-0.492;ClippingRankSum=-1.522;DP=105;FS=1.921;MLEAC=1;MLEAF=0.500;MQ=50.00;MQ0=0;MQRankSum=-0.095;QD=6.86;ReadPosRankSum=0.355;SOR=0.462	GT:AD:DP:GQ:PL	0/1:81,24:105:99:749,0,3271
ACOL01000005	26314	.	A	G	320.77	.	AC=1;AF=0.500;AN=2;BaseQRankSum=0.152;ClippingRankSum=-0.580;DP=89;FS=8.567;MLEAC=1;MLEAF=0.500;MQ=50.00;MQ0=0;MQRankSum=1.572;QD=3.60;ReadPosRankSum=-0.062;SOR=0.665	GT:AD:DP:GQ:PL	0/1:75,14:89:99:349,0,3036
ACOL01000005	31510	.	G	A	285.77	.	AC=1;AF=0.500;AN=2;BaseQRankSum=-0.770;ClippingRankSum=1.342;DP=74;FS=9.426;MLEAC=1;MLEAF=0.500;MQ=50.00;MQ0=0;MQRankSum=-0.858;QD=3.86;ReadPosRankSum=1.767;SOR=1.950	GT:AD:DP:GQ:PL	0/1:62,12:74:99:314,0,2518
ACOL01000005	31540	.	C	T	371.77	.	AC=1;AF=0.500;AN=2;BaseQRankSum=1.649;ClippingRankSum=0.683;DP=74;FS=8.663;MLEAC=1;MLEAF=0.500;MQ=50.00;MQ0=0;MQRankSum=0.145;QD=5.02;ReadPosRankSum=-0.214;SOR=1.708	GT:AD:DP:GQ:PL	0/1:60,14:74:99:400,0,2450
ACOL01000005	32887	.	T	G	300.77	.	AC=1;AF=0.500;AN=2;BaseQRankSum=-0.127;ClippingRankSum=0.901;DP=82;FS=0.000;MLEAC=1;MLEAF=0.500;MQ=50.00;MQ0=0;MQRankSum=-0.051;QD=3.67;ReadPosRankSum=0.470;SOR=0.579	GT:AD:DP:GQ:PL	0/1:69,13:82:99:329,0,2776
ACOL01000005	33049	.	T	C	612.77	.	AC=1;AF=0.500;AN=2;BaseQRankSum=-0.557;ClippingRankSum=-0.154;DP=69;FS=3.836;MLEAC=1;MLEAF=0.500;MQ=50.00;MQ0=0;MQRankSum=-1.243;QD=8.88;ReadPosRankSum=0.799;SOR=1.371	GT:AD:DP:GQ:PL	0/1:50,19:69:99:641,0,2018
ACOL01000005	36402	.	A	G	84.77	.	AC=1;AF=0.500;AN=2;BaseQRankSum=0.000;ClippingRankSum=0.000;DP=7;FS=0.000;MLEAC=1;MLEAF=0.500;MQ=50.00;MQ0=0;MQRankSum=-1.300;QD=12.11;ReadPosRankSum=0.550;SOR=1.179	GT:AD:DP:GQ:PL	0/1:4,3:7:99:113,0,158
ACOL01000006	643	.	A	G	15.88	LowQual	AC=1;AF=0.500;AN=2;BaseQRankSum=1.444;ClippingRankSum=1.104;DP=15;FS=3.310;MLEAC=1;MLEAF=0.500;MQ=50.00;MQ0=0;MQRankSum=-0.085;QD=1.06;ReadPosRankSum=0.085;SOR=2.279	GT:AD:DP:GQ:PL	0/1:13,2:15:44:44,0,529
ACOL01000006	901	.	A	G	954.77	.	AC=1;AF=0.500;AN=2;BaseQRankSum=0.602;ClippingRankSum=0.537;DP=95;FS=2.920;MLEAC=1;MLEAF=0.500;MQ=58.83;MQ0=0;MQRankSum=-0.028;QD=10.05;ReadPosRankSum=-0.521;SOR=0.566	GT:AD:DP:GQ:PL	0/1:66,29:95:99:983,0,2599
ACOL01000006	949	.	A	G	732.77	.	AC=1;AF=0.500;AN=2;BaseQRankSum=1.624;ClippingRankSum=-0.521;DP=104;FS=7.917;MLEAC=1;MLEAF=0.500;MQ=58.03;MQ0=0;MQRankSum=0.436;QD=7.05;ReadPosRankSum=2.102;SOR=1.155	GT:AD:DP:GQ:PL	0/1:80,24:104:99:761,0,3198
ACOL01000006	1099	.	T	C	1030.77	.	AC=1;AF=0.500;AN=2;BaseQRankSum=0.319;ClippingRankSum=-0.656;DP=107;FS=8.858;MLEAC=1;MLEAF=0.500;MQ=51.92;MQ0=0;MQRankSum=0.127;QD=9.63;ReadPosRankSum=-0.230;SOR=0.582	GT:AD:DP:GQ:PL	0/1:76,31:107:99:1059,0,3026
ACOL01000006	1177	.	G	A	207.77	.	AC=1;AF=0.500;AN=2;BaseQRankSum=-0.633;ClippingRankSum=-0.367;DP=24;FS=0.000;MLEAC=1;MLEAF=0.500;MQ=50.00;MQ0=0;MQRankSum=-0.300;QD=8.66;ReadPosRankSum=0.500;SOR=0.804	GT:AD:DP:GQ:PL	0/1:18,6:24:99:236,0,1535
ACOL01000006	1189	.	T	G	262.77	.	AC=1;AF=0.500;AN=2;BaseQRankSum=0.037;ClippingRankSum=0.037;DP=36;FS=0.000;MLEAC=1;MLEAF=0.500;MQ=50.00;MQ0=0;MQRankSum=-1.242;QD=7.30;ReadPosRankSum=1.096;SOR=0.927	GT:AD:DP:GQ:PL	0/1:27,9:36:99:291,0,1861
ACOL01000006	1343	.	G	A	924.77	.	AC=1;AF=0.500;AN=2;BaseQRankSum=0.290;ClippingRankSum=-0.546;DP=118;FS=10.514;MLEAC=1;MLEAF=0.500;MQ=50.00;MQ0=0;MQRankSum=-1.052;QD=7.84;ReadPosRankSum=0.827;SOR=0.711	GT:AD:DP:GQ:PL	0/1:87,30:117:99:953,0,3489
ACOL01000006	1475	.	T	C	425.77	.	AC=1;AF=0.500;AN=2;BaseQRankSum=1.667;ClippingRankSum=-0.726;DP=113;FS=0.000;MLEAC=1;MLEAF=0.500;MQ=50.00;MQ0=0;MQRankSum=-0.137;QD=3.77;ReadPosRankSum=-2.413;SOR=0.673	GT:AD:DP:GQ:PL	0/1:95,18:113:99:454,0,3862
ACOL01000006	2328	.	G	A	298.77	.	AC=1;AF=0.500;AN=2;BaseQRankSum=-0.157;ClippingRankSum=2.110;DP=23;FS=0.000;MLEAC=1;MLEAF=0.500;MQ=50.00;MQ0=0;MQRankSum=0.850;QD=12.99;ReadPosRankSum=2.047;SOR=0.743	GT:AD:DP:GQ:PL	0/1:14,9:23:99:327,0,543
ACOL01000006	2472	.	C	T	391.77	.	AC=1;AF=0.500;AN=2;BaseQRankSum=-0.599;ClippingRankSum=0.810;DP=21;FS=0.000;MLEAC=1;MLEAF=0.500;MQ=50.00;MQ0=0;MQRankSum=-0.669;QD=18.66;ReadPosRankSum=0.599;SOR=0.859	GT:AD:DP:GQ:PL	0/1:10,11:21:99:420,0,382
ACOL01000006	2490	.	T	C	437.77	.	AC=1;AF=0.500;AN=2;BaseQRankSum=-1.504;ClippingRankSum=-0.347;DP=20;FS=4.415;MLEAC=1;MLEAF=0.500;MQ=50.00;MQ0=0;MQRankSum=-1.659;QD=21.89;ReadPosRankSum=-0.579;SOR=1.304	GT:AD:DP:GQ:PL	0/1:8,12:20:99:466,0,299
ACOL01000006	2591	.	C	T	147.77	.	AC=1;AF=0.500;AN=2;BaseQRankSum=-0.340;ClippingRankSum=-0.113;DP=16;FS=0.000;MLEAC=1;MLEAF=0.500;MQ=50.00;MQ0=0;MQRankSum=-0.566;QD=9.24;ReadPosRankSum=-1.133;SOR=0.921	GT:AD:DP:GQ:PL	0/1:11,5:16:99:176,0,441
ACOL01000006	2943	.	T	C	170.77	.	AC=1;AF=0.500;AN=2;BaseQRankSum=-0.665;ClippingRankSum=-0.455;DP=23;FS=0.000;MLEAC=1;MLEAF=0.500;MQ=54.13;MQ0=0;MQRankSum=0.665;QD=7.42;ReadPosRankSum=-0.945;SOR=0.593	GT:AD:DP:GQ:PL	0/1:17,6:23:99:199,0,688
ACOL01000006	3176	.	C	T	39.77	.	AC=1;AF=0.500;AN=2;BaseQRankSum=-1.231;ClippingRankSum=-0.358;DP=5;FS=0.000;MLEAC=1;MLEAF=0.500;MQ=60.00;MQ0=0;MQRankSum=1.231;QD=7.95;ReadPosRankSum=-0.358;SOR=1.609	GT:AD:DP:GQ:PL	0/1:3,2:5:68:68,0,119
ACOL01000006	4089	.	G	A	126.77	.	AC=1;AF=0.500;AN=2;BaseQRankSum=1.304;ClippingRankSum=0.186;DP=23;FS=2.143;MLEAC=1;MLEAF=0.500;MQ=50.00;MQ0=0;MQRankSum=-1.975;QD=5.51;ReadPosRankSum=-0.037;SOR=1.646	GT:AD:DP:GQ:PL	0/1:18,5:23:99:155,0,736
ACOL01000006	4106	.	T	C	481.77	.	AC=1;AF=0.500;AN=2;BaseQRankSum=0.190;ClippingRankSum=0.354;DP=25;FS=3.682;MLEAC=1;MLEAF=0.500;MQ=50.00;MQ0=0;MQRankSum=1.224;QD=19.27;ReadPosRankSum=-1.115;SOR=0.479	GT:AD:DP:GQ:PL	0/1:12,13:25:99:510,0,773
ACOL01000006	4113	.	T	C	523.77	.	AC=1;AF=0.500;AN=2;BaseQRankSum=0.643;ClippingRankSum=1.054;DP=26;FS=3.442;MLEAC=1;MLEAF=0.500;MQ=50.00;MQ0=0;MQRankSum=-0.540;QD=20.14;ReadPosRankSum=-0.643;SOR=0.269	GT:AD:DP:GQ:PL	0/1:12,14:26:99:552,0,769
ACOL01000006	5111	.	A	G	140.77	.	AC=1;AF=0.500;AN=2;BaseQRankSum=0.789;ClippingRankSum=-0.394;DP=18;FS=0.000;MLEAC=1;MLEAF=0.500;MQ=50.00;MQ0=0;MQRankSum=-0.493;QD=7.82;ReadPosRankSum=-0.690;SOR=0.859	GT:AD:DP:GQ:PL	0/1:13,5:18:99:169,0,525
ACOL01000006	5206	.	A	G	212.77	.	AC=1;AF=0.500;AN=2;BaseQRankSum=-1.334;ClippingRankSum=-0.381;DP=24;FS=2.016;MLEAC=1;MLEAF=0.500;MQ=50.00;MQ0=0;MQRankSum=1.080;QD=8.87;ReadPosRankSum=1.016;SOR=1.284	GT:AD:DP:GQ:PL	0/1:17,7:24:99:241,0,668
ACOL01000006	5607	.	G	A	106.77	.	AC=1;AF=0.500;AN=2;BaseQRankSum=-0.278;ClippingRankSum=-0.597;DP=11;FS=6.154;MLEAC=1;MLEAF=0.500;MQ=54.77;MQ0=0;MQRankSum=1.034;QD=9.71;ReadPosRankSum=-1.398;SOR=1.447	GT:AD:DP:GQ:PL	0/1:7,4:11:99:135,0,324
ACOL01000006	5616	.	G	A	524.77	.	AC=1;AF=0.500;AN=2;BaseQRankSum=0.324;ClippingRankSum=0.602;DP=19;FS=5.161;MLEAC=1;MLEAF=0.500;MQ=52.82;MQ0=0;MQRankSum=-1.157;QD=27.62;ReadPosRankSum=-0.139;SOR=1.687	GT:AD:DP:GQ:PL	0/1:5,14:19:99:553,0,162
ACOL01000006	5733	.	T	A	84.77	.	AC=1;AF=0.500;AN=2;BaseQRankSum=0.550;ClippingRankSum=0.550;DP=7;FS=3.136;MLEAC=1;MLEAF=0.500;MQ=60.00;MQ0=0;MQRankSum=-0.550;QD=12.11;ReadPosRankSum=-1.754;SOR=0.916	GT:AD:DP:GQ:PL	0/1:4,3:7:99:113,0,158
ACOL01000006	8593	.	T	C	150.77	.	AC=1;AF=0.500;AN=2;BaseQRankSum=-0.133;ClippingRankSum=0.267;DP=14;FS=2.363;MLEAC=1;MLEAF=0.500;MQ=50.00;MQ0=0;MQRankSum=1.467;QD=10.77;ReadPosRankSum=0.000;SOR=1.675	GT:AD:DP:GQ:PL	0/1:9,5:14:99:179,0,361
ACOL01000006	8609	.	A	G	663.77	.	AC=1;AF=0.500;AN=2;BaseQRankSum=1.057;ClippingRankSum=-0.070;DP=22;FS=1.731;MLEAC=1;MLEAF=0.500;MQ=50.00;MQ0=0;MQRankSum=-0.141;QD=30.17;ReadPosRankSum=-0.493;SOR=0.412	GT:AD:DP:GQ:PL	0/1:7,15:22:99:692,0,243
ACOL01000006	8615	.	G	A	660.77	.	AC=1;AF=0.500;AN=2;BaseQRankSum=0.146;ClippingRankSum=0.379;DP=25;FS=0.000;MLEAC=1;MLEAF=0.500;MQ=50.00;MQ0=0;MQRankSum=1.078;QD=26.43;ReadPosRankSum=-0.029;SOR=0.610	GT:AD:DP:GQ:PL	0/1:8,17:25:99:689,0,284
ACOL01000006	9578	.	T	C	1789.77	.	AC=1;AF=0.500;AN=2;BaseQRankSum=-0.358;ClippingRankSum=-0.200;DP=127;FS=1.423;MLEAC=1;MLEAF=0.500;MQ=50.00;MQ0=0;MQRankSum=-0.535;QD=14.09;ReadPosRankSum=-1.039;SOR=0.830	GT:AD:DP:GQ:PL	0/1:77,50:127:99:1818,0,3058
ACOL01000006	10454	.	A	G	34.77	.	AC=1;AF=0.500;AN=2;BaseQRankSum=0.720;ClippingRankSum=0.000;DP=6;FS=3.979;MLEAC=1;MLEAF=0.500;MQ=50.00;MQ0=0;MQRankSum=0.720;QD=5.79;ReadPosRankSum=-0.720;SOR=2.225	GT:AD:DP:GQ:PL	0/1:4,2:6:63:63,0,155
ACOL01000006	12648	.	T	C	707.77	.	AC=1;AF=0.500;AN=2;BaseQRankSum=-0.793;ClippingRankSum=0.905;DP=65;FS=20.169;MLEAC=1;MLEAF=0.500;MQ=50.00;MQ0=0;MQRankSum=-0.596;QD=10.89;ReadPosRankSum=0.975;SOR=3.307	GT:AD:DP:GQ:PL	0/1:44,21:65:99:736,0,1744
ACOL01000006	12734	.	T	C	1299.77	.	AC=1;AF=0.500;AN=2;BaseQRankSum=1.027;ClippingRankSum=-1.896;DP=106;FS=1.649;MLEAC=1;MLEAF=0.500;MQ=50.00;MQ0=0;MQRankSum=-0.040;QD=12.26;ReadPosRankSum=1.895;SOR=0.510	GT:AD:DP:GQ:PL	0/1:69,37:106:99:1328,0,2763
ACOL01000006	13316	.	G	A	879.77	.	AC=1;AF=0.500;AN=2;BaseQRankSum=-0.208;ClippingRankSum=-0.819;DP=43;FS=4.894;MLEAC=1;MLEAF=0.500;MQ=50.00;MQ0=0;MQRankSum=-1.088;QD=20.46;ReadPosRankSum=-0.232;SOR=0.223	GT:AD:DP:GQ:PL	0/1:19,24:43:99:908,0,706
ACOL01000006	14094	.	T	C	465.77	.	AC=1;AF=0.500;AN=2;BaseQRankSum=1.700;ClippingRankSum=0.888;DP=71;FS=3.905;MLEAC=1;MLEAF=0.500;MQ=50.00;MQ0=0;MQRankSum=0.420;QD=6.56;ReadPosRankSum=0.255;SOR=0.776	GT:AD:DP:GQ:PL	0/1:55,16:71:99:494,0,2234
ACOL01000006	14127	.	G	C	395.77	.	AC=1;AF=0.500;AN=2;BaseQRankSum=1.639;ClippingRankSum=-0.180;DP=66;FS=0.000;MLEAC=1;MLEAF=0.500;MQ=50.00;MQ0=0;MQRankSum=-0.322;QD=6.00;ReadPosRankSum=0.369;SOR=0.839	GT:AD:DP:GQ:PL	0/1:52,14:66:99:424,0,2055
ACOL01000006	14605	.	T	A	1526.77	.	AC=1;AF=0.500;AN=2;BaseQRankSum=1.121;ClippingRankSum=-0.514;DP=92;FS=0.786;MLEAC=1;MLEAF=0.500;MQ=50.00;MQ0=0;MQRankSum=-0.451;QD=16.60;ReadPosRankSum=0.706;SOR=0.670	GT:AD:DP:GQ:PL	0/1:50,41:91:99:1555,0,1858
ACOL01000006	14892	.	T	C	334.77	.	AC=1;AF=0.500;AN=2;BaseQRankSum=-0.459;ClippingRankSum=-1.545;DP=43;FS=0.000;MLEAC=1;MLEAF=0.500;MQ=50.00;MQ0=0;MQRankSum=-0.181;QD=7.79;ReadPosRankSum=0.487;SOR=0.919	GT:AD:DP:GQ:PL	0/1:32,11:43:99:363,0,1292
ACOL01000006	14909	.	A	G	302.77	.	AC=1;AF=0.500;AN=2;BaseQRankSum=-0.088;ClippingRankSum=-0.406;DP=36;FS=0.000;MLEAC=1;MLEAF=0.500;MQ=50.00;MQ0=0;MQRankSum=-0.124;QD=8.41;ReadPosRankSum=0.618;SOR=0.641	GT:AD:DP:GQ:PL	0/1:26,10:36:99:331,0,1058
ACOL01000006	15242	.	A	T	90.77	.	AC=1;AF=0.500;AN=2;BaseQRankSum=0.358;ClippingRankSum=0.358;DP=5;FS=0.000;MLEAC=1;MLEAF=0.500;MQ=50.00;MQ0=0;MQRankSum=0.358;QD=18.15;ReadPosRankSum=-0.358;SOR=0.223	GT:AD:DP:GQ:PL	0/1:2,3:5:74:119,0,74
ACOL01000006	15506	.	T	C	106.28	.	AC=2;AF=1.00;AN=2;DP=3;FS=0.000;MLEAC=2;MLEAF=1.00;MQ=50.00;MQ0=0;QD=28.58;SOR=1.179	GT:AD:DP:GQ:PL	1/1:0,3:3:9:134,9,0
ACOL01000006	17192	.	G	A	406.77	.	AC=1;AF=0.500;AN=2;BaseQRankSum=0.270;ClippingRankSum=-0.090;DP=34;FS=1.423;MLEAC=1;MLEAF=0.500;MQ=50.00;MQ0=0;MQRankSum=0.919;QD=11.96;ReadPosRankSum=-0.667;SOR=0.914	GT:AD:DP:GQ:PL	0/1:22,12:34:99:435,0,881
ACOL01000006	17450	.	A	G	246.77	.	AC=1;AF=0.500;AN=2;BaseQRankSum=-0.087;ClippingRankSum=-0.320;DP=25;FS=0.000;MLEAC=1;MLEAF=0.500;MQ=50.00;MQ0=0;MQRankSum=-1.194;QD=9.87;ReadPosRankSum=1.602;SOR=0.446	GT:AD:DP:GQ:PL	0/1:17,8:25:99:275,0,684
ACOL01000006	20594	.	A	G	769.77	.	AC=1;AF=0.500;AN=2;BaseQRankSum=-0.159;ClippingRankSum=-1.305;DP=100;FS=7.771;MLEAC=1;MLEAF=0.500;MQ=50.00;MQ0=0;MQRankSum=0.263;QD=7.70;ReadPosRankSum=2.436;SOR=0.985	GT:AD:DP:GQ:PL	0/1:75,25:100:99:798,0,3039
ACOL01000006	20681	.	C	T	364.77	.	AC=1;AF=0.500;AN=2;BaseQRankSum=1.480;ClippingRankSum=-0.539;DP=92;FS=0.000;MLEAC=1;MLEAF=0.500;MQ=50.00;MQ0=0;MQRankSum=-0.698;QD=3.96;ReadPosRankSum=0.740;SOR=0.772	GT:AD:DP:GQ:PL	0/1:77,15:92:99:393,0,3157
ACOL01000006	20833	.	C	T	310.77	.	AC=1;AF=0.500;AN=2;BaseQRankSum=1.102;ClippingRankSum=-0.041;DP=19;FS=2.350;MLEAC=1;MLEAF=0.500;MQ=50.00;MQ0=0;MQRankSum=0.122;QD=16.36;ReadPosRankSum=1.837;SOR=1.802	GT:AD:DP:GQ:PL	0/1:10,9:19:99:339,0,375
ACOL01000006	22756	.	A	G	62.77	.	AC=1;AF=0.500;AN=2;BaseQRankSum=-0.715;ClippingRankSum=-0.382;DP=11;FS=2.632;MLEAC=1;MLEAF=0.500;MQ=50.00;MQ0=0;MQRankSum=0.000;QD=5.71;ReadPosRankSum=0.382;SOR=0.991	GT:AD:DP:GQ:PL	0/1:8,3:11:91:91,0,326
ACOL01000006	23810	.	A	AT	55.25	.	AC=2;AF=1.00;AN=2;DP=4;FS=0.000;MLEAC=2;MLEAF=1.00;MQ=50.00;MQ0=0;QD=13.81;SOR=1.179	GT:AD:DP:GQ:PL	1/1:0,3:3:9:92,9,0
ACOL01000006	26096	.	C	T	12.99	LowQual	AC=1;AF=0.500;AN=2;BaseQRankSum=-1.350;ClippingRankSum=-0.873;DP=16;FS=7.570;MLEAC=1;MLEAF=0.500;MQ=50.00;MQ0=0;MQRankSum=0.079;QD=0.81;ReadPosRankSum=-0.079;SOR=2.236	GT:AD:DP:GQ:PL	0/1:14,2:16:41:41,0,577
ACOL01000006	29220	.	T	C	381.77	.	AC=1;AF=0.500;AN=2;BaseQRankSum=-0.107;ClippingRankSum=0.967;DP=12;FS=0.000;MLEAC=1;MLEAF=0.500;MQ=50.00;MQ0=0;MQRankSum=0.537;QD=31.81;ReadPosRankSum=1.611;SOR=1.609	GT:AD:DP:GQ:PL	0/1:2,10:12:49:410,0,49
ACOL01000006	30112	.	A	AT	155.73	.	AC=1;AF=0.500;AN=2;BaseQRankSum=0.299;ClippingRankSum=-0.108;DP=87;FS=2.297;MLEAC=1;MLEAF=0.500;MQ=50.00;MQ0=0;MQRankSum=0.860;QD=1.79;ReadPosRankSum=0.147;SOR=0.893	GT:AD:DP:GQ:PL	0/1:60,16:76:99:193,0,1483
ACOL01000006	30293	.	T	C	950.77	.	AC=1;AF=0.500;AN=2;BaseQRankSum=-0.580;ClippingRankSum=-0.911;DP=91;FS=1.888;MLEAC=1;MLEAF=0.500;MQ=50.00;MQ0=0;MQRankSum=0.667;QD=10.45;ReadPosRankSum=-1.207;SOR=1.012	GT:AD:DP:GQ:PL	0/1:62,28:90:99:979,0,2482
ACOL01000006	32219	.	C	T	287.77	.	AC=1;AF=0.500;AN=2;BaseQRankSum=-0.118;ClippingRankSum=0.306;DP=29;FS=0.000;MLEAC=1;MLEAF=0.500;MQ=50.00;MQ0=0;MQRankSum=-0.825;QD=9.92;ReadPosRankSum=0.966;SOR=0.525	GT:AD:DP:GQ:PL	0/1:20,9:29:99:316,0,784
ACOL01000006	32472	.	C	T	123.77	.	AC=1;AF=0.500;AN=2;BaseQRankSum=-0.498;ClippingRankSum=0.213;DP=24;FS=2.007;MLEAC=1;MLEAF=0.500;MQ=50.00;MQ0=0;MQRankSum=-1.137;QD=5.16;ReadPosRankSum=1.137;SOR=0.850	GT:AD:DP:GQ:PL	0/1:19,5:24:99:152,0,775
ACOL01000006	32517	.	G	A	239.77	.	AC=1;AF=0.500;AN=2;BaseQRankSum=1.712;ClippingRankSum=0.399;DP=30;FS=3.905;MLEAC=1;MLEAF=0.500;MQ=50.00;MQ0=0;MQRankSum=-0.446;QD=7.99;ReadPosRankSum=1.102;SOR=1.863	GT:AD:DP:GQ:PL	0/1:22,8:30:99:268,0,868
ACOL01000006	33360	.	A	G	301.77	.	AC=1;AF=0.500;AN=2;BaseQRankSum=0.166;ClippingRankSum=0.863;DP=69;FS=1.186;MLEAC=1;MLEAF=0.500;MQ=50.00;MQ0=0;MQRankSum=0.293;QD=4.37;ReadPosRankSum=1.575;SOR=0.896	GT:AD:DP:GQ:PL	0/1:57,12:69:99:330,0,2320
ACOL01000006	33389	.	C	G	512.77	.	AC=1;AF=0.500;AN=2;BaseQRankSum=-1.327;ClippingRankSum=0.802;DP=71;FS=7.878;MLEAC=1;MLEAF=0.500;MQ=50.00;MQ0=0;MQRankSum=-0.492;QD=7.22;ReadPosRankSum=0.950;SOR=1.716	GT:AD:DP:GQ:PL	0/1:54,17:71:99:541,0,2190
ACOL01000006	33568	.	G	A	386.77	.	AC=1;AF=0.500;AN=2;BaseQRankSum=1.342;ClippingRankSum=-0.174;DP=68;FS=0.000;MLEAC=1;MLEAF=0.500;MQ=50.00;MQ0=0;MQRankSum=-0.311;QD=5.69;ReadPosRankSum=-0.296;SOR=0.693	GT:AD:DP:GQ:PL	0/1:54,14:68:99:415,0,2169
ACOL01000006	33597	.	G	A	364.77	.	AC=1;AF=0.500;AN=2;BaseQRankSum=0.905;ClippingRankSum=-0.310;DP=77;FS=2.466;MLEAC=1;MLEAF=0.500;MQ=50.00;MQ0=0;MQRankSum=0.020;QD=4.74;ReadPosRankSum=0.390;SOR=0.910	GT:AD:DP:GQ:PL	0/1:63,14:77:99:393,0,2551
ACOL01000006	33748	.	C	CA	251.74	.	AC=2;AF=1.00;AN=2;DP=11;FS=0.000;MLEAC=2;MLEAF=1.00;MQ=50.00;MQ0=0;QD=22.89;SOR=1.085	GT:AD:DP:GQ:PL	1/1:0,10:10:30:289,30,0
ACOL01000006	35068	.	C	T	675.77	.	AC=1;AF=0.500;AN=2;BaseQRankSum=1.139;ClippingRankSum=0.017;DP=35;FS=0.000;MLEAC=1;MLEAF=0.500;MQ=50.00;MQ0=0;MQRankSum=1.634;QD=19.31;ReadPosRankSum=1.403;SOR=0.784	GT:AD:DP:GQ:PL	0/1:17,18:35:99:704,0,1416
ACOL01000006	35077	.	C	T	795.77	.	AC=1;AF=0.500;AN=2;BaseQRankSum=2.140;ClippingRankSum=0.325;DP=40;FS=0.000;MLEAC=1;MLEAF=0.500;MQ=50.00;MQ0=0;MQRankSum=-0.352;QD=19.89;ReadPosRankSum=0.596;SOR=0.668	GT:AD:DP:GQ:PL	0/1:19,21:40:99:824,0,1474
ACOL01000006	35413	.	C	T	207.77	.	AC=1;AF=0.500;AN=2;BaseQRankSum=0.768;ClippingRankSum=0.835;DP=23;FS=0.000;MLEAC=1;MLEAF=0.500;MQ=50.00;MQ0=0;MQRankSum=1.370;QD=9.03;ReadPosRankSum=0.768;SOR=0.693	GT:AD:DP:GQ:PL	0/1:16,7:23:99:236,0,645
ACOL01000007	350	.	C	T	1332.77	.	AC=1;AF=0.500;AN=2;BaseQRankSum=-0.266;ClippingRankSum=-0.072;DP=166;FS=0.663;MLEAC=1;MLEAF=0.500;MQ=57.11;MQ0=0;MQRankSum=0.737;QD=8.03;ReadPosRankSum=-0.537;SOR=0.760	GT:AD:DP:GQ:PL	0/1:124,42:166:99:1361,0,4985
ACOL01000007	418	.	C	G	2862.77	.	AC=1;AF=0.500;AN=2;BaseQRankSum=-1.282;ClippingRankSum=-1.099;DP=165;FS=0.000;MLEAC=1;MLEAF=0.500;MQ=50.13;MQ0=0;MQRankSum=-0.740;QD=17.35;ReadPosRankSum=1.733;SOR=0.719	GT:AD:DP:GQ:PL	0/1:88,77:165:99:2891,0,3403
ACOL01000007	609	.	T	C	487.77	.	AC=1;AF=0.500;AN=2;BaseQRankSum=0.138;ClippingRankSum=0.426;DP=139;FS=3.174;MLEAC=1;MLEAF=0.500;MQ=53.07;MQ0=0;MQRankSum=-2.044;QD=3.51;ReadPosRankSum=0.368;SOR=0.920	GT:AD:DP:GQ:PL	0/1:118,21:139:99:516,0,4834
ACOL01000007	667	.	A	G	2774.77	.	AC=1;AF=0.500;AN=2;BaseQRankSum=1.391;ClippingRankSum=1.201;DP=165;FS=1.927;MLEAC=1;MLEAF=0.500;MQ=52.03;MQ0=0;MQRankSum=-0.926;QD=16.82;ReadPosRankSum=0.270;SOR=0.851	GT:AD:DP:GQ:PL	0/1:91,74:165:99:2803,0,3574
ACOL01000007	823	.	A	G	2931.77	.	AC=1;AF=0.500;AN=2;BaseQRankSum=-0.686;ClippingRankSum=-0.609;DP=143;FS=7.440;MLEAC=1;MLEAF=0.500;MQ=52.04;MQ0=0;MQRankSum=-1.054;QD=20.50;ReadPosRankSum=1.835;SOR=0.635	GT:AD:DP:GQ:PL	0/1:67,76:143:99:2960,0,2540
ACOL01000007	865	.	C	T	750.77	.	AC=1;AF=0.500;AN=2;BaseQRankSum=0.086;ClippingRankSum=0.018;DP=141;FS=2.782;MLEAC=1;MLEAF=0.500;MQ=56.45;MQ0=0;MQRankSum=0.700;QD=5.32;ReadPosRankSum=1.103;SOR=0.592	GT:AD:DP:GQ:PL	0/1:114,27:141:99:779,0,4638
ACOL01000007	1047	.	C	A	564.77	.	AC=1;AF=0.500;AN=2;BaseQRankSum=-0.728;ClippingRankSum=0.557;DP=39;FS=0.000;MLEAC=1;MLEAF=0.500;MQ=50.00;MQ0=0;MQRankSum=-0.100;QD=14.48;ReadPosRankSum=-0.585;SOR=0.846	GT:AD:DP:GQ:PL	0/1:23,16:39:99:593,0,911
ACOL01000007	1114	.	A	G	2852.77	.	AC=1;AF=0.500;AN=2;BaseQRankSum=-0.954;ClippingRankSum=0.628;DP=140;FS=0.000;MLEAC=1;MLEAF=0.500;MQ=50.00;MQ0=0;MQRankSum=-3.792;QD=20.38;ReadPosRankSum=1.125;SOR=0.693	GT:AD:DP:GQ:PL	0/1:66,74:140:99:2881,0,2515
ACOL01000007	1294	.	T	G	24.78	LowQual	AC=1;AF=0.500;AN=2;BaseQRankSum=0.115;ClippingRankSum=0.718;DP=57;FS=26.492;MLEAC=1;MLEAF=0.500;MQ=51.89;MQ0=0;MQRankSum=-0.862;QD=0.43;ReadPosRankSum=-1.063;SOR=3.587	GT:AD:DP:GQ:PL	0/1:51,5:56:53:53,0,2056
ACOL01000007	1910	.	G	A	49.77	.	AC=1;AF=0.500;AN=2;BaseQRankSum=1.174;ClippingRankSum=0.280;DP=19;FS=2.629;MLEAC=1;MLEAF=0.500;MQ=60.00;MQ0=0;MQRankSum=0.839;QD=2.62;ReadPosRankSum=-0.503;SOR=0.976	GT:AD:DP:GQ:PL	0/1:16,3:19:78:78,0,1364
ACOL01000007	1913	.	T	A	49.77	.	AC=1;AF=0.500;AN=2;BaseQRankSum=-0.391;ClippingRankSum=-0.391;DP=19;FS=2.629;MLEAC=1;MLEAF=0.500;MQ=60.00;MQ0=0;MQRankSum=1.733;QD=2.62;ReadPosRankSum=0.168;SOR=0.976	GT:AD:DP:GQ:PL	0/1:16,3:19:78:78,0,1364
ACOL01000007	2112	.	G	A	151.77	.	AC=1;AF=0.500;AN=2;BaseQRankSum=-0.796;ClippingRankSum=1.041;DP=15;FS=0.000;MLEAC=1;MLEAF=0.500;MQ=50.00;MQ0=0;MQRankSum=0.306;QD=10.12;ReadPosRankSum=0.184;SOR=0.527	GT:AD:DP:GQ:PL	0/1:10,5:15:99:180,0,405
ACOL01000007	2113	.	G	A	151.77	.	AC=1;AF=0.500;AN=2;BaseQRankSum=0.061;ClippingRankSum=-1.164;DP=15;FS=0.000;MLEAC=1;MLEAF=0.500;MQ=50.00;MQ0=0;MQRankSum=0.184;QD=10.12;ReadPosRankSum=0.184;SOR=0.527	GT:AD:DP:GQ:PL	0/1:10,5:15:99:180,0,405
ACOL01000007	2204	.	T	C	481.77	.	AC=1;AF=0.500;AN=2;BaseQRankSum=1.949;ClippingRankSum=-1.244;DP=30;FS=0.000;MLEAC=1;MLEAF=0.500;MQ=50.00;MQ0=0;MQRankSum=0.373;QD=16.06;ReadPosRankSum=-2.364;SOR=0.960	GT:AD:DP:GQ:PL	0/1:15,15:30:99:510,0,543
ACOL01000007	3303	.	T	A	79.77	.	AC=1;AF=0.500;AN=2;BaseQRankSum=-1.231;ClippingRankSum=0.358;DP=5;FS=0.000;MLEAC=1;MLEAF=0.500;MQ=50.00;MQ0=0;MQRankSum=-0.358;QD=15.95;ReadPosRankSum=0.358;SOR=0.223	GT:AD:DP:GQ:PL	0/1:2,3:5:75:108,0,75
ACOL01000007	3315	.	T	C	73.77	.	AC=1;AF=0.500;AN=2;BaseQRankSum=-0.358;ClippingRankSum=1.231;DP=5;FS=0.000;MLEAC=1;MLEAF=0.500;MQ=50.00;MQ0=0;MQRankSum=0.358;QD=14.75;ReadPosRankSum=-0.358;SOR=0.223	GT:AD:DP:GQ:PL	0/1:2,3:5:73:102,0,73
ACOL01000007	7115	.	C	T	93.77	.	AC=1;AF=0.500;AN=2;BaseQRankSum=0.727;ClippingRankSum=0.727;DP=4;FS=0.000;MLEAC=1;MLEAF=0.500;MQ=50.00;MQ0=0;MQRankSum=0.727;QD=23.44;ReadPosRankSum=0.727;SOR=0.916	GT:AD:DP:GQ:PL	0/1:1,3:4:33:122,0,33
ACOL01000007	10290	.	T	C	11.12	LowQual	AC=1;AF=0.500;AN=2;BaseQRankSum=0.804;ClippingRankSum=0.804;DP=2;FS=0.000;MLEAC=1;MLEAF=0.500;MQ=60.00;MQ0=0;MQRankSum=0.804;QD=5.56;ReadPosRankSum=0.804;SOR=0.693	GT:AD:DP:GQ:PL	0/1:1,1:2:39:39,0,39
ACOL01000007	10544	.	G	A	59.74	.	AC=2;AF=1.00;AN=2;DP=2;FS=0.000;MLEAC=2;MLEAF=1.00;MQ=50.00;MQ0=0;QD=29.87;SOR=0.693	GT:AD:DP:GQ:PL	1/1:0,2:2:6:87,6,0
ACOL01000007	11740	.	C	CA	11.08	LowQual	AC=1;AF=0.500;AN=2;BaseQRankSum=-0.424;ClippingRankSum=-0.061;DP=17;FS=2.769;MLEAC=1;MLEAF=0.500;MQ=50.00;MQ0=0;MQRankSum=1.758;QD=0.65;ReadPosRankSum=0.546;SOR=1.609	GT:AD:DP:GQ:PL	0/1:12,4:16:48:48,0,293
ACOL01000007	11938	.	T	C	330.77	.	AC=1;AF=0.500;AN=2;BaseQRankSum=0.344;ClippingRankSum=-0.665;DP=29;FS=0.000;MLEAC=1;MLEAF=0.500;MQ=50.00;MQ0=0;MQRankSum=-0.023;QD=11.41;ReadPosRankSum=-1.308;SOR=0.527	GT:AD:DP:GQ:PL	0/1:19,10:29:99:359,0,763
ACOL01000007	11967	.	C	T	490.77	.	AC=1;AF=0.500;AN=2;BaseQRankSum=0.475;ClippingRankSum=-0.872;DP=20;FS=4.559;MLEAC=1;MLEAF=0.500;MQ=50.00;MQ0=0;MQRankSum=0.000;QD=24.54;ReadPosRankSum=-1.743;SOR=2.833	GT:AD:DP:GQ:PL	0/1:7,13:20:99:519,0,242
ACOL01000007	11968	.	C	T	74.77	.	AC=1;AF=0.500;AN=2;BaseQRankSum=-0.992;ClippingRankSum=0.614;DP=20;FS=0.000;MLEAC=1;MLEAF=0.500;MQ=50.00;MQ0=0;MQRankSum=1.748;QD=3.74;ReadPosRankSum=1.843;SOR=0.330	GT:AD:DP:GQ:PL	0/1:16,4:20:99:103,0,659
ACOL01000007	12349	.	A	G	367.77	.	AC=1;AF=0.500;AN=2;BaseQRankSum=-0.439;ClippingRankSum=0.342;DP=17;FS=2.062;MLEAC=1;MLEAF=0.500;MQ=50.00;MQ0=0;MQRankSum=-0.537;QD=21.63;ReadPosRankSum=-0.634;SOR=0.223	GT:AD:DP:GQ:PL	0/1:7,10:17:99:396,0,262
ACOL01000007	12561	.	C	T	368.77	.	AC=1;AF=0.500;AN=2;BaseQRankSum=0.129;ClippingRankSum=0.818;DP=30;FS=8.464;MLEAC=1;MLEAF=0.500;MQ=50.00;MQ0=0;MQRankSum=-0.516;QD=12.29;ReadPosRankSum=-0.215;SOR=1.727	GT:AD:DP:GQ:PL	0/1:19,11:30:99:397,0,759
ACOL01000007	12637	.	A	G	825.77	.	AC=1;AF=0.500;AN=2;BaseQRankSum=0.202;ClippingRankSum=-0.474;DP=88;FS=0.000;MLEAC=1;MLEAF=0.500;MQ=50.00;MQ0=0;MQRankSum=-0.483;QD=9.38;ReadPosRankSum=0.042;SOR=0.770	GT:AD:DP:GQ:PL	0/1:62,25:87:99:854,0,2510
ACOL01000007	13464	.	C	T	13.95	LowQual	AC=1;AF=0.500;AN=2;BaseQRankSum=-0.934;ClippingRankSum=-1.783;DP=15;FS=0.000;MLEAC=1;MLEAF=0.500;MQ=50.00;MQ0=0;MQRankSum=1.104;QD=0.93;ReadPosRankSum=-1.444;SOR=0.569	GT:AD:DP:GQ:PL	0/1:13,2:15:42:42,0,1149
ACOL01000007	13468	.	T	C	11.12	LowQual	AC=1;AF=0.500;AN=2;BaseQRankSum=-0.224;ClippingRankSum=-0.522;DP=17;FS=0.000;MLEAC=1;MLEAF=0.500;MQ=50.00;MQ0=0;MQRankSum=-1.118;QD=0.65;ReadPosRankSum=-0.969;SOR=0.582	GT:AD:DP:GQ:PL	0/1:15,2:17:39:39,0,1191
ACOL01000007	13646	.	C	T	53.77	.	AC=1;AF=0.500;AN=2;BaseQRankSum=0.945;ClippingRankSum=0.441;DP=17;FS=0.000;MLEAC=1;MLEAF=0.500;MQ=50.00;MQ0=0;MQRankSum=-0.945;QD=3.16;ReadPosRankSum=0.441;SOR=0.382	GT:AD:DP:GQ:PL	0/1:14,3:17:82:82,0,1067
ACOL01000007	13654	.	T	C	103.77	.	AC=1;AF=0.500;AN=2;BaseQRankSum=-0.718;ClippingRankSum=-1.632;DP=15;FS=5.611;MLEAC=1;MLEAF=0.500;MQ=50.00;MQ0=0;MQRankSum=-0.457;QD=6.92;ReadPosRankSum=-0.196;SOR=2.376	GT:AD:DP:GQ:PL	0/1:11,4:15:99:132,0,447
ACOL01000007	14174	.	C	T	204.77	.	AC=1;AF=0.500;AN=2;BaseQRankSum=-0.576;ClippingRankSum=0.082;DP=41;FS=3.432;MLEAC=1;MLEAF=0.500;MQ=50.00;MQ0=0;MQRankSum=0.576;QD=4.99;ReadPosRankSum=0.707;SOR=1.085	GT:AD:DP:GQ:PL	0/1:33,8:41:99:233,0,1345
ACOL01000007	16738	.	A	AT	34.73	.	AC=1;AF=0.500;AN=2;BaseQRankSum=0.937;ClippingRankSum=1.754;DP=11;FS=0.000;MLEAC=1;MLEAF=0.500;MQ=50.00;MQ0=0;MQRankSum=1.300;QD=3.16;ReadPosRankSum=1.754;SOR=0.495	GT:AD:DP:GQ:PL	0/1:4,3:7:72:72,0,103
ACOL01000007	19027	.	A	T	277.77	.	AC=1;AF=0.500;AN=2;BaseQRankSum=0.746;ClippingRankSum=1.312;DP=27;FS=0.000;MLEAC=1;MLEAF=0.500;MQ=50.00;MQ0=0;MQRankSum=0.283;QD=10.29;ReadPosRankSum=0.900;SOR=0.446	GT:AD:DP:GQ:PL	0/1:18,9:27:99:306,0,700
ACOL01000007	20305	.	G	C	60.77	.	AC=1;AF=0.500;AN=2;BaseQRankSum=-1.516;ClippingRankSum=0.361;DP=15;FS=0.000;MLEAC=1;MLEAF=0.500;MQ=50.00;MQ0=0;MQRankSum=-0.505;QD=4.05;ReadPosRankSum=0.505;SOR=1.179	GT:AD:DP:GQ:PL	0/1:12,3:15:89:89,0,488
ACOL01000007	20468	.	A	G	393.77	.	AC=1;AF=0.500;AN=2;BaseQRankSum=-0.774;ClippingRankSum=0.439;DP=65;FS=4.354;MLEAC=1;MLEAF=0.500;MQ=50.00;MQ0=0;MQRankSum=-1.396;QD=6.06;ReadPosRankSum=-1.221;SOR=1.274	GT:AD:DP:GQ:PL	0/1:51,14:65:99:422,0,2036
ACOL01000007	20552	.	G	A	86.77	.	AC=1;AF=0.500;AN=2;BaseQRankSum=1.449;ClippingRankSum=-2.028;DP=50;FS=3.977;MLEAC=1;MLEAF=0.500;MQ=50.00;MQ0=0;MQRankSum=0.900;QD=1.74;ReadPosRankSum=-0.290;SOR=1.229	GT:AD:DP:GQ:PL	0/1:43,6:49:99:115,0,1749
ACOL01000007	22251	.	A	G	771.77	.	AC=1;AF=0.500;AN=2;BaseQRankSum=-1.449;ClippingRankSum=-0.499;DP=43;FS=1.171;MLEAC=1;MLEAF=0.500;MQ=50.00;MQ0=0;MQRankSum=0.183;QD=17.95;ReadPosRankSum=0.450;SOR=0.481	GT:AD:DP:GQ:PL	0/1:23,20:43:99:800,0,1871
ACOL01000007	22259	.	A	G	786.77	.	AC=1;AF=0.500;AN=2;BaseQRankSum=-1.801;ClippingRankSum=-0.491;DP=42;FS=2.701;MLEAC=1;MLEAF=0.500;MQ=50.00;MQ0=0;MQRankSum=-0.667;QD=18.73;ReadPosRankSum=-0.164;SOR=0.668	GT:AD:DP:GQ:PL	0/1:22,20:42:99:815,0,1833
ACOL01000007	22710	.	T	C	151.03	.	AC=2;AF=1.00;AN=2;DP=4;FS=0.000;MLEAC=2;MLEAF=1.00;MQ=50.00;MQ0=0;QD=34.24;SOR=0.693	GT:AD:DP:GQ:PL	1/1:0,4:4:12:179,12,0
ACOL01000007	28824	.	T	C	83.77	.	AC=1;AF=0.500;AN=2;BaseQRankSum=0.358;ClippingRankSum=0.358;DP=5;FS=0.000;MLEAC=1;MLEAF=0.500;MQ=50.00;MQ0=0;MQRankSum=0.358;QD=16.75;ReadPosRankSum=0.358;SOR=1.022	GT:AD:DP:GQ:PL	0/1:2,3:5:74:112,0,74
ACOL01000007	28917	.	A	G	237.77	.	AC=1;AF=0.500;AN=2;BaseQRankSum=0.529;ClippingRankSum=1.905;DP=16;FS=0.000;MLEAC=1;MLEAF=0.500;MQ=50.00;MQ0=0;MQRankSum=0.423;QD=14.86;ReadPosRankSum=-0.953;SOR=0.735	GT:AD:DP:GQ:PL	0/1:9,7:16:99:266,0,352
ACOL01000007	28936	.	T	C	106.77	.	AC=1;AF=0.500;AN=2;BaseQRankSum=0.588;ClippingRankSum=-0.849;DP=15;FS=0.000;MLEAC=1;MLEAF=0.500;MQ=50.00;MQ0=0;MQRankSum=-0.979;QD=7.12;ReadPosRankSum=0.588;SOR=0.551	GT:AD:DP:GQ:PL	0/1:11,4:15:99:135,0,445
ACOL01000007	28996	.	A	T	199.77	.	AC=1;AF=0.500;AN=2;BaseQRankSum=0.065;ClippingRankSum=0.065;DP=14;FS=0.000;MLEAC=1;MLEAF=0.500;MQ=50.00;MQ0=0;MQRankSum=-0.323;QD=14.27;ReadPosRankSum=-0.259;SOR=0.412	GT:AD:DP:GQ:PL	0/1:8,6:14:99:228,0,307
ACOL01000007	28999	.	A	C	202.77	.	AC=1;AF=0.500;AN=2;BaseQRankSum=-0.466;ClippingRankSum=-0.387;DP=11;FS=0.000;MLEAC=1;MLEAF=0.500;MQ=50.00;MQ0=0;MQRankSum=-0.466;QD=18.43;ReadPosRankSum=0.717;SOR=0.368	GT:AD:DP:GQ:PL	0/1:5,6:11:99:231,0,269
ACOL01000007	29690	.	G	GA	170.73	.	AC=1;AF=0.500;AN=2;BaseQRankSum=-0.134;ClippingRankSum=0.467;DP=24;FS=0.000;MLEAC=1;MLEAF=0.500;MQ=50.00;MQ0=0;MQRankSum=-0.334;QD=7.11;ReadPosRankSum=-0.935;SOR=0.495	GT:AD:DP:GQ:PL	0/1:13,9:22:99:208,0,331
ACOL01000007	29714	.	T	C	132.77	.	AC=1;AF=0.500;AN=2;BaseQRankSum=0.690;ClippingRankSum=-0.197;DP=18;FS=2.345;MLEAC=1;MLEAF=0.500;MQ=50.00;MQ0=0;MQRankSum=-0.986;QD=7.38;ReadPosRankSum=-0.394;SOR=0.211	GT:AD:DP:GQ:PL	0/1:13,5:18:99:161,0,493
ACOL01000008	782	.	G	A	998.41	.	AC=1;AF=0.500;AN=2;BaseQRankSum=0.324;ClippingRankSum=1.435;DP=27;FS=2.876;MLEAC=1;MLEAF=0.500;MQ=50.00;MQ0=0;MQRankSum=1.250;QD=30.51;ReadPosRankSum=0.046;SOR=0.211	GT:AD:DP:GQ:PL	0/1:2,25:27:8:1026,0,8
ACOL01000008	4311	.	G	A	893.77	.	AC=1;AF=0.500;AN=2;BaseQRankSum=-0.964;ClippingRankSum=0.399;DP=104;FS=0.000;MLEAC=1;MLEAF=0.500;MQ=50.00;MQ0=0;MQRankSum=-0.612;QD=8.59;ReadPosRankSum=1.052;SOR=0.725	GT:AD:DP:GQ:PL	0/1:76,28:104:99:922,0,3021
ACOL01000008	4314	.	C	T	587.77	.	AC=1;AF=0.500;AN=2;BaseQRankSum=-0.687;ClippingRankSum=0.989;DP=102;FS=4.732;MLEAC=1;MLEAF=0.500;MQ=50.00;MQ0=0;MQRankSum=-0.110;QD=5.76;ReadPosRankSum=-0.915;SOR=1.329	GT:AD:DP:GQ:PL	0/1:80,22:102:99:616,0,3240
ACOL01000008	4668	.	A	G	63.77	.	AC=1;AF=0.500;AN=2;BaseQRankSum=-1.246;ClippingRankSum=-0.467;DP=14;FS=0.000;MLEAC=1;MLEAF=0.500;MQ=50.00;MQ0=0;MQRankSum=0.311;QD=4.55;ReadPosRankSum=0.311;SOR=0.105	GT:AD:DP:GQ:PL	0/1:11,3:14:92:92,0,447
ACOL01000008	4918	.	A	G	145.77	.	AC=1;AF=0.500;AN=2;BaseQRankSum=0.474;ClippingRankSum=0.158;DP=17;FS=5.528;MLEAC=1;MLEAF=0.500;MQ=50.00;MQ0=0;MQRankSum=-0.158;QD=8.57;ReadPosRankSum=-1.212;SOR=0.662	GT:AD:DP:GQ:PL	0/1:12,5:17:99:174,0,489
ACOL01000008	4919	.	A	G	145.77	.	AC=1;AF=0.500;AN=2;BaseQRankSum=1.107;ClippingRankSum=-0.685;DP=17;FS=5.528;MLEAC=1;MLEAF=0.500;MQ=50.00;MQ0=0;MQRankSum=0.369;QD=8.57;ReadPosRankSum=-1.212;SOR=0.662	GT:AD:DP:GQ:PL	0/1:12,5:17:99:174,0,489
ACOL01000008	4945	.	T	C	966.77	.	AC=1;AF=0.500;AN=2;BaseQRankSum=0.164;ClippingRankSum=0.237;DP=35;FS=5.750;MLEAC=1;MLEAF=0.500;MQ=50.00;MQ0=0;MQRankSum=0.639;QD=27.62;ReadPosRankSum=-0.456;SOR=1.224	GT:AD:DP:GQ:PL	0/1:10,25:35:99:995,0,338
ACOL01000008	6005	.	T	A	223.77	.	AC=1;AF=0.500;AN=2;BaseQRankSum=-0.410;ClippingRankSum=-0.634;DP=21;FS=7.991;MLEAC=1;MLEAF=0.500;MQ=50.00;MQ0=0;MQRankSum=0.933;QD=10.66;ReadPosRankSum=0.112;SOR=2.554	GT:AD:DP:GQ:PL	0/1:14,7:21:99:252,0,567
ACOL01000008	6027	.	G	A	291.77	.	AC=1;AF=0.500;AN=2;BaseQRankSum=1.525;ClippingRankSum=-1.820;DP=28;FS=3.771;MLEAC=1;MLEAF=0.500;MQ=50.00;MQ0=0;MQRankSum=0.000;QD=10.42;ReadPosRankSum=0.492;SOR=1.288	GT:AD:DP:GQ:PL	0/1:19,9:28:99:320,0,761
ACOL01000008	7400	.	A	G	371.77	.	AC=1;AF=0.500;AN=2;BaseQRankSum=0.632;ClippingRankSum=0.401;DP=75;FS=1.153;MLEAC=1;MLEAF=0.500;MQ=60.00;MQ0=0;MQRankSum=0.306;QD=4.96;ReadPosRankSum=-0.700;SOR=0.446	GT:AD:DP:GQ:PL	0/1:61,14:75:99:400,0,2448
ACOL01000008	7443	.	G	GA	2003.73	.	AC=1;AF=0.500;AN=2;BaseQRankSum=0.280;ClippingRankSum=0.942;DP=108;FS=1.628;MLEAC=1;MLEAF=0.500;MQ=59.23;MQ0=0;MQRankSum=1.812;QD=18.55;ReadPosRankSum=0.260;SOR=0.886	GT:AD:DP:GQ:PL	0/1:38,66:104:99:2041,0,1364
ACOL01000008	7444	.	A	AG	1175.73	.	AC=1;AF=0.500;AN=2;BaseQRankSum=0.757;ClippingRankSum=0.597;DP=107;FS=1.640;MLEAC=1;MLEAF=0.500;MQ=59.22;MQ0=0;MQRankSum=1.204;QD=10.99;ReadPosRankSum=-0.043;SOR=0.510	GT:AD:DP:GQ:PL	0/1:67,38:105:99:1213,0,2659
ACOL01000008	7477	.	C	T	757.77	.	AC=1;AF=0.500;AN=2;BaseQRankSum=-0.388;ClippingRankSum=-0.942;DP=103;FS=3.084;MLEAC=1;MLEAF=0.500;MQ=56.33;MQ0=0;MQRankSum=-0.188;QD=7.36;ReadPosRankSum=-0.335;SOR=0.834	GT:AD:DP:GQ:PL	0/1:78,25:103:99:786,0,3096
ACOL01000008	8164	.	C	T	33.77	.	AC=1;AF=0.500;AN=2;BaseQRankSum=1.179;ClippingRankSum=-0.067;DP=9;FS=3.802;MLEAC=1;MLEAF=0.500;MQ=50.00;MQ0=0;MQRankSum=1.179;QD=3.75;ReadPosRankSum=-0.067;SOR=0.078	GT:AD:DP:GQ:PL	0/1:7,2:9:62:62,0,286
ACOL01000008	8299	.	G	A	691.77	.	AC=1;AF=0.500;AN=2;BaseQRankSum=-0.665;ClippingRankSum=-1.775;DP=36;FS=7.519;MLEAC=1;MLEAF=0.500;MQ=50.00;MQ0=0;MQRankSum=0.190;QD=19.22;ReadPosRankSum=0.475;SOR=0.144	GT:AD:DP:GQ:PL	0/1:17,19:36:99:720,0,653
ACOL01000008	11464	.	C	T	1303.77	.	AC=1;AF=0.500;AN=2;BaseQRankSum=-1.678;ClippingRankSum=-0.914;DP=80;FS=5.835;MLEAC=1;MLEAF=0.500;MQ=50.00;MQ0=0;MQRankSum=1.001;QD=16.30;ReadPosRankSum=-1.243;SOR=0.704	GT:AD:DP:GQ:PL	0/1:44,36:80:99:1332,0,1730
ACOL01000008	11480	.	T	A	1358.77	.	AC=1;AF=0.500;AN=2;BaseQRankSum=-0.393;ClippingRankSum=-2.015;DP=66;FS=10.835;MLEAC=1;MLEAF=0.500;MQ=50.00;MQ0=0;MQRankSum=-1.153;QD=20.59;ReadPosRankSum=1.140;SOR=1.226	GT:AD:DP:GQ:PL	0/1:30,36:66:99:1387,0,1256
ACOL01000008	11521	.	T	C	1068.77	.	AC=1;AF=0.500;AN=2;BaseQRankSum=0.197;ClippingRankSum=-0.295;DP=56;FS=1.085;MLEAC=1;MLEAF=0.500;MQ=50.00;MQ0=0;MQRankSum=1.968;QD=19.09;ReadPosRankSum=-0.590;SOR=0.973	GT:AD:DP:GQ:PL	0/1:27,29:56:99:1097,0,1018
ACOL01000008	11551	.	A	G	661.77	.	AC=1;AF=0.500;AN=2;BaseQRankSum=-0.446;ClippingRankSum=1.403;DP=35;FS=10.571;MLEAC=1;MLEAF=0.500;MQ=50.00;MQ0=0;MQRankSum=-0.314;QD=18.91;ReadPosRankSum=0.545;SOR=2.904	GT:AD:DP:GQ:PL	0/1:17,18:35:99:690,0,649
ACOL01000008	12065	.	G	A	127.77	.	AC=1;AF=0.500;AN=2;BaseQRankSum=0.922;ClippingRankSum=0.421;DP=8;FS=3.680;MLEAC=1;MLEAF=0.500;MQ=50.00;MQ0=0;MQRankSum=0.421;QD=15.97;ReadPosRankSum=-0.421;SOR=3.258	GT:AD:DP:GQ:PL	0/1:4,4:8:99:156,0,334
ACOL01000008	12079	.	A	G	288.77	.	AC=1;AF=0.500;AN=2;BaseQRankSum=0.715;ClippingRankSum=-0.225;DP=14;FS=12.601;MLEAC=1;MLEAF=0.500;MQ=50.00;MQ0=0;MQRankSum=-0.627;QD=20.63;ReadPosRankSum=-1.222;SOR=4.407	GT:AD:DP:GQ:PL	0/1:6,8:14:99:317,0,406
ACOL01000008	12265	.	A	G	680.77	.	AC=1;AF=0.500;AN=2;BaseQRankSum=0.077;ClippingRankSum=-0.643;DP=27;FS=0.000;MLEAC=1;MLEAF=0.500;MQ=50.00;MQ0=0;MQRankSum=-0.694;QD=25.21;ReadPosRankSum=1.774;SOR=0.582	GT:AD:DP:GQ:PL	0/1:9,18:27:99:709,0,579
ACOL01000008	12273	.	A	G	580.77	.	AC=1;AF=0.500;AN=2;BaseQRankSum=1.362;ClippingRankSum=0.039;DP=21;FS=0.000;MLEAC=1;MLEAF=0.500;MQ=50.00;MQ0=0;MQRankSum=0.195;QD=27.66;ReadPosRankSum=0.584;SOR=1.230	GT:AD:DP:GQ:PL	0/1:6,15:21:99:609,0,514
ACOL01000008	13797	.	G	A	771.77	.	AC=1;AF=0.500;AN=2;BaseQRankSum=2.115;ClippingRankSum=-0.564;DP=46;FS=4.376;MLEAC=1;MLEAF=0.500;MQ=50.00;MQ0=0;MQRankSum=-1.292;QD=16.78;ReadPosRankSum=-1.151;SOR=0.758	GT:AD:DP:GQ:PL	0/1:23,21:44:99:800,0,897
ACOL01000008	13909	.	T	A	270.77	.	AC=1;AF=0.500;AN=2;BaseQRankSum=-0.146;ClippingRankSum=-0.360;DP=46;FS=0.000;MLEAC=1;MLEAF=0.500;MQ=50.00;MQ0=0;MQRankSum=-0.040;QD=5.89;ReadPosRankSum=1.638;SOR=0.711	GT:AD:DP:GQ:PL	0/1:36,10:46:99:299,0,1422
ACOL01000008	13947	.	T	C	467.77	.	AC=1;AF=0.500;AN=2;BaseQRankSum=1.404;ClippingRankSum=-1.432;DP=40;FS=1.302;MLEAC=1;MLEAF=0.500;MQ=50.00;MQ0=0;MQRankSum=0.071;QD=11.69;ReadPosRankSum=-0.071;SOR=0.877	GT:AD:DP:GQ:PL	0/1:26,14:40:99:496,0,1009
ACOL01000008	14025	.	A	G	201.77	.	AC=1;AF=0.500;AN=2;BaseQRankSum=1.114;ClippingRankSum=-0.531;DP=29;FS=0.000;MLEAC=1;MLEAF=0.500;MQ=50.38;MQ0=0;MQRankSum=-0.955;QD=6.96;ReadPosRankSum=-0.265;SOR=0.569	GT:AD:DP:GQ:PL	0/1:21,7:28:99:230,0,1647
ACOL01000008	14039	.	A	G	82.77	.	AC=1;AF=0.500;AN=2;BaseQRankSum=0.041;ClippingRankSum=1.095;DP=24;FS=2.500;MLEAC=1;MLEAF=0.500;MQ=50.46;MQ0=0;MQRankSum=-0.203;QD=3.45;ReadPosRankSum=0.933;SOR=1.236	GT:AD:DP:GQ:PL	0/1:19,4:23:99:111,0,1578
ACOL01000008	15275	.	T	C	442.77	.	AC=1;AF=0.500;AN=2;BaseQRankSum=0.599;ClippingRankSum=-0.035;DP=21;FS=0.000;MLEAC=1;MLEAF=0.500;MQ=50.00;MQ0=0;MQRankSum=-0.317;QD=21.08;ReadPosRankSum=-0.880;SOR=0.836	GT:AD:DP:GQ:PL	0/1:10,11:21:99:471,0,426
ACOL01000008	15299	.	T	C	913.77	.	AC=1;AF=0.500;AN=2;BaseQRankSum=-1.332;ClippingRankSum=0.130;DP=44;FS=1.238;MLEAC=1;MLEAF=0.500;MQ=50.00;MQ0=0;MQRankSum=0.224;QD=20.77;ReadPosRankSum=-1.190;SOR=0.443	GT:AD:DP:GQ:PL	0/1:20,24:44:99:942,0,768
ACOL01000008	15320	.	T	C	1104.77	.	AC=1;AF=0.500;AN=2;BaseQRankSum=1.044;ClippingRankSum=-1.340;DP=68;FS=0.950;MLEAC=1;MLEAF=0.500;MQ=50.00;MQ0=0;MQRankSum=0.710;QD=16.25;ReadPosRankSum=1.241;SOR=0.923	GT:AD:DP:GQ:PL	0/1:38,30:68:99:1133,0,1496
ACOL01000008	15472	.	A	G	1528.77	.	AC=1;AF=0.500;AN=2;BaseQRankSum=-0.221;ClippingRankSum=0.969;DP=72;FS=4.649;MLEAC=1;MLEAF=0.500;MQ=50.00;MQ0=0;MQRankSum=-0.278;QD=21.23;ReadPosRankSum=1.570;SOR=0.876	GT:AD:DP:GQ:PL	0/1:32,40:72:99:1557,0,1207
ACOL01000008	15593	.	G	A	959.77	.	AC=1;AF=0.500;AN=2;BaseQRankSum=-0.025;ClippingRankSum=0.093;DP=55;FS=1.029;MLEAC=1;MLEAF=0.500;MQ=50.00;MQ0=0;MQRankSum=0.632;QD=17.45;ReadPosRankSum=0.025;SOR=0.793	GT:AD:DP:GQ:PL	0/1:29,26:55:99:988,0,1128
ACOL01000008	15607	.	T	C	865.77	.	AC=1;AF=0.500;AN=2;BaseQRankSum=-0.963;ClippingRankSum=-0.211;DP=44;FS=1.174;MLEAC=1;MLEAF=0.500;MQ=50.00;MQ0=0;MQRankSum=0.211;QD=19.68;ReadPosRankSum=1.527;SOR=0.900	GT:AD:DP:GQ:PL	0/1:21,23:44:99:894,0,812
ACOL01000008	15648	.	G	A	251.77	.	AC=1;AF=0.500;AN=2;BaseQRankSum=-0.087;ClippingRankSum=1.660;DP=25;FS=0.000;MLEAC=1;MLEAF=0.500;MQ=50.00;MQ0=0;MQRankSum=-0.320;QD=10.07;ReadPosRankSum=-1.660;SOR=0.425	GT:AD:DP:GQ:PL	0/1:17,8:25:99:280,0,679
ACOL01000008	15669	.	G	GT	168.14	.	AC=1;AF=0.500;AN=2;BaseQRankSum=-0.740;ClippingRankSum=-1.479;DP=18;FS=0.000;MLEAC=1;MLEAF=0.500;MQ=50.00;MQ0=0;MQRankSum=-1.294;QD=9.34;ReadPosRankSum=0.740;SOR=0.368	GT:AD:DP:GQ:PL	0/1:3,9:12:10:205,0,10
ACOL01000008	15836	.	C	T	61.74	.	AC=2;AF=1.00;AN=2;DP=2;FS=0.000;MLEAC=2;MLEAF=1.00;MQ=50.00;MQ0=0;QD=30.87;SOR=0.693	GT:AD:DP:GQ:PL	1/1:0,2:2:6:89,6,0
ACOL01000008	18607	.	T	G	881.77	.	AC=1;AF=0.500;AN=2;BaseQRankSum=0.728;ClippingRankSum=0.985;DP=39;FS=0.000;MLEAC=1;MLEAF=0.500;MQ=50.00;MQ0=0;MQRankSum=0.243;QD=22.61;ReadPosRankSum=0.471;SOR=0.776	GT:AD:DP:GQ:PL	0/1:16,23:39:99:910,0,599
ACOL01000008	20149	.	C	T	117.77	.	AC=1;AF=0.500;AN=2;BaseQRankSum=-0.361;ClippingRankSum=1.307;DP=9;FS=0.000;MLEAC=1;MLEAF=0.500;MQ=50.00;MQ0=0;MQRankSum=0.000;QD=13.09;ReadPosRankSum=-0.361;SOR=0.446	GT:AD:DP:GQ:PL	0/1:5,4:9:99:146,0,197
ACOL01000008	20422	.	A	G	1514.77	.	AC=1;AF=0.500;AN=2;BaseQRankSum=-0.022;ClippingRankSum=1.490;DP=108;FS=0.738;MLEAC=1;MLEAF=0.500;MQ=50.00;MQ0=0;MQRankSum=0.728;QD=14.03;ReadPosRankSum=0.558;SOR=0.824	GT:AD:DP:GQ:PL	0/1:66,42:108:99:1543,0,2613
ACOL01000008	23004	.	G	A	114.77	.	AC=1;AF=0.500;AN=2;BaseQRankSum=0.577;ClippingRankSum=1.121;DP=25;FS=4.678;MLEAC=1;MLEAF=0.500;MQ=50.00;MQ0=0;MQRankSum=0.917;QD=4.59;ReadPosRankSum=0.781;SOR=1.981	GT:AD:DP:GQ:PL	0/1:20,5:25:99:143,0,780
ACOL01000008	23020	.	T	C	262.77	.	AC=1;AF=0.500;AN=2;BaseQRankSum=-0.731;ClippingRankSum=-0.708;DP=52;FS=5.291;MLEAC=1;MLEAF=0.500;MQ=50.00;MQ0=0;MQRankSum=0.406;QD=5.05;ReadPosRankSum=-0.035;SOR=1.576	GT:AD:DP:GQ:PL	0/1:42,10:52:99:291,0,1724
ACOL01000008	23324	.	C	T	31.77	.	AC=1;AF=0.500;AN=2;BaseQRankSum=-1.135;ClippingRankSum=0.262;DP=24;FS=0.000;MLEAC=1;MLEAF=0.500;MQ=50.00;MQ0=0;MQRankSum=-1.135;QD=1.32;ReadPosRankSum=1.135;SOR=0.136	GT:AD:DP:GQ:PL	0/1:21,3:24:60:60,0,864
ACOL01000008	23541	.	C	T	117.77	.	AC=1;AF=0.500;AN=2;BaseQRankSum=0.000;ClippingRankSum=0.000;DP=11;FS=0.000;MLEAC=1;MLEAF=0.500;MQ=50.00;MQ0=0;MQRankSum=-0.597;QD=10.71;ReadPosRankSum=-0.678;SOR=1.112	GT:AD:DP:GQ:PL	0/1:7,4:11:99:146,0,415
ACOL01000008	23635	.	A	G	229.77	.	AC=1;AF=0.500;AN=2;BaseQRankSum=0.529;ClippingRankSum=1.059;DP=17;FS=5.193;MLEAC=1;MLEAF=0.500;MQ=50.00;MQ0=0;MQRankSum=0.000;QD=13.52;ReadPosRankSum=0.847;SOR=0.532	GT:AD:DP:GQ:PL	0/1:9,7:16:99:258,0,348
ACOL01000008	23671	.	A	G	45.77	.	AC=1;AF=0.500;AN=2;BaseQRankSum=0.000;ClippingRankSum=-0.741;DP=21;FS=0.000;MLEAC=1;MLEAF=0.500;MQ=50.00;MQ0=0;MQRankSum=-0.212;QD=2.18;ReadPosRankSum=-2.223;SOR=0.569	GT:AD:DP:GQ:PL	0/1:17,3:20:74:74,0,693
ACOL01000008	24381	.	A	G	3171.77	.	AC=1;AF=0.500;AN=2;BaseQRankSum=0.003;ClippingRankSum=-0.103;DP=123;FS=0.000;MLEAC=1;MLEAF=0.500;MQ=50.00;MQ0=0;MQRankSum=-1.939;QD=25.79;ReadPosRankSum=1.403;SOR=0.767	GT:AD:DP:GQ:PL	0/1:43,80:123:99:3200,0,1555
ACOL01000008	24492	.	C	T	3102.77	.	AC=1;AF=0.500;AN=2;BaseQRankSum=-0.049;ClippingRankSum=-0.353;DP=163;FS=3.656;MLEAC=1;MLEAF=0.500;MQ=50.00;MQ0=0;MQRankSum=-1.305;QD=19.04;ReadPosRankSum=0.554;SOR=1.022	GT:AD:DP:GQ:PL	0/1:80,82:162:99:3131,0,3055
ACOL01000008	24767	.	C	T	106.77	.	AC=1;AF=0.500;AN=2;BaseQRankSum=-0.457;ClippingRankSum=-0.326;DP=15;FS=0.000;MLEAC=1;MLEAF=0.500;MQ=50.00;MQ0=0;MQRankSum=-0.718;QD=7.12;ReadPosRankSum=-0.457;SOR=0.160	GT:AD:DP:GQ:PL	0/1:11,4:15:99:135,0,784
ACOL01000008	24770	.	T	C	109.77	.	AC=1;AF=0.500;AN=2;BaseQRankSum=0.000;ClippingRankSum=-0.289;DP=12;FS=0.000;MLEAC=1;MLEAF=0.500;MQ=50.00;MQ0=0;MQRankSum=0.000;QD=9.15;ReadPosRankSum=-1.468;SOR=0.269	GT:AD:DP:GQ:PL	0/1:8,4:12:99:138,0,746
ACOL01000008	27576	.	C	T	475.77	.	AC=1;AF=0.500;AN=2;BaseQRankSum=-0.718;ClippingRankSum=1.692;DP=26;FS=12.002;MLEAC=1;MLEAF=0.500;MQ=50.00;MQ0=0;MQRankSum=-0.872;QD=18.30;ReadPosRankSum=0.410;SOR=2.080	GT:AD:DP:GQ:PL	0/1:13,13:26:99:504,0,501
ACOL01000009	2829	.	G	A	90.77	.	AC=1;AF=0.500;AN=2;BaseQRankSum=0.358;ClippingRankSum=-0.358;DP=5;FS=10.000;MLEAC=1;MLEAF=0.500;MQ=50.00;MQ0=0;MQRankSum=0.358;QD=18.15;ReadPosRankSum=0.358;SOR=2.780	GT:AD:DP:GQ:PL	0/1:2,3:5:74:119,0,74
ACOL01000009	3004	.	A	T	310.77	.	AC=1;AF=0.500;AN=2;BaseQRankSum=0.353;ClippingRankSum=-1.766;DP=18;FS=1.957;MLEAC=1;MLEAF=0.500;MQ=50.00;MQ0=0;MQRankSum=0.088;QD=17.26;ReadPosRankSum=-0.530;SOR=1.324	GT:AD:DP:GQ:PL	0/1:9,9:18:99:339,0,342
ACOL01000009	3263	.	T	C	44.77	.	AC=1;AF=0.500;AN=2;BaseQRankSum=0.673;ClippingRankSum=-0.135;DP=16;FS=3.104;MLEAC=1;MLEAF=0.500;MQ=50.00;MQ0=0;MQRankSum=0.135;QD=2.80;ReadPosRankSum=0.000;SOR=0.132	GT:AD:DP:GQ:PL	0/1:13,3:16:73:73,0,533
ACOL01000009	3309	.	T	C	250.77	.	AC=1;AF=0.500;AN=2;BaseQRankSum=0.619;ClippingRankSum=0.537;DP=19;FS=0.000;MLEAC=1;MLEAF=0.500;MQ=50.00;MQ0=0;MQRankSum=-0.702;QD=13.20;ReadPosRankSum=-0.867;SOR=0.368	GT:AD:DP:GQ:PL	0/1:11,8:19:99:279,0,435
ACOL01000009	3403	.	T	C	91.77	.	AC=1;AF=0.500;AN=2;BaseQRankSum=-0.331;ClippingRankSum=0.331;DP=20;FS=0.000;MLEAC=1;MLEAF=0.500;MQ=50.00;MQ0=0;MQRankSum=0.047;QD=4.59;ReadPosRankSum=-2.032;SOR=0.963	GT:AD:DP:GQ:PL	0/1:16,4:20:99:120,0,660
ACOL01000009	3405	.	C	T	91.77	.	AC=1;AF=0.500;AN=2;BaseQRankSum=0.709;ClippingRankSum=1.181;DP=20;FS=0.000;MLEAC=1;MLEAF=0.500;MQ=50.00;MQ0=0;MQRankSum=-0.236;QD=4.59;ReadPosRankSum=-1.748;SOR=0.963	GT:AD:DP:GQ:PL	0/1:16,4:20:99:120,0,660
ACOL01000009	3475	.	T	C	141.77	.	AC=1;AF=0.500;AN=2;BaseQRankSum=0.394;ClippingRankSum=0.197;DP=18;FS=0.000;MLEAC=1;MLEAF=0.500;MQ=50.00;MQ0=0;MQRankSum=0.000;QD=7.88;ReadPosRankSum=-2.169;SOR=1.179	GT:AD:DP:GQ:PL	0/1:13,5:18:99:170,0,517
ACOL01000009	3592	.	A	G	214.77	.	AC=1;AF=0.500;AN=2;BaseQRankSum=-0.248;ClippingRankSum=1.422;DP=9;FS=0.000;MLEAC=1;MLEAF=0.500;MQ=50.00;MQ0=0;MQRankSum=-1.203;QD=23.86;ReadPosRankSum=-1.001;SOR=0.446	GT:AD:DP:GQ:PL	0/1:3,6:9:99:243,0,108
ACOL01000009	3593	.	CT	C	205.73	.	AC=1;AF=0.500;AN=2;BaseQRankSum=-0.573;ClippingRankSum=0.248;DP=9;FS=0.000;MLEAC=1;MLEAF=0.500;MQ=50.00;MQ0=0;MQRankSum=0.573;QD=22.86;ReadPosRankSum=-0.573;SOR=0.446	GT:AD:DP:GQ:PL	0/1:3,6:9:99:243,0,108
ACOL01000009	3636	.	G	A	60.77	.	AC=1;AF=0.500;AN=2;BaseQRankSum=-0.156;ClippingRankSum=-0.934;DP=14;FS=0.000;MLEAC=1;MLEAF=0.500;MQ=50.00;MQ0=0;MQRankSum=0.623;QD=4.34;ReadPosRankSum=-0.156;SOR=0.892	GT:AD:DP:GQ:PL	0/1:11,3:14:89:89,0,489
ACOL01000009	3640	.	G	A	57.77	.	AC=1;AF=0.500;AN=2;BaseQRankSum=0.085;ClippingRankSum=0.594;DP=15;FS=0.000;MLEAC=1;MLEAF=0.500;MQ=50.00;MQ0=0;MQRankSum=0.085;QD=3.85;ReadPosRankSum=0.594;SOR=0.784	GT:AD:DP:GQ:PL	0/1:13,2:15:86:86,0,511
ACOL01000009	3682	.	C	T	209.77	.	AC=1;AF=0.500;AN=2;BaseQRankSum=1.422;ClippingRankSum=1.543;DP=25;FS=4.409;MLEAC=1;MLEAF=0.500;MQ=50.00;MQ0=0;MQRankSum=0.272;QD=8.39;ReadPosRankSum=-1.846;SOR=1.863	GT:AD:DP:GQ:PL	0/1:18,7:25:99:238,0,701
ACOL01000009	3693	.	T	C	203.77	.	AC=1;AF=0.500;AN=2;BaseQRankSum=0.636;ClippingRankSum=0.304;DP=27;FS=6.903;MLEAC=1;MLEAF=0.500;MQ=50.00;MQ0=0;MQRankSum=-0.581;QD=7.55;ReadPosRankSum=-0.083;SOR=2.252	GT:AD:DP:GQ:PL	0/1:20,7:27:99:232,0,797
ACOL01000009	3763	.	A	T	846.77	.	AC=1;AF=0.500;AN=2;BaseQRankSum=-0.261;ClippingRankSum=-0.216;DP=45;FS=11.478;MLEAC=1;MLEAF=0.500;MQ=50.00;MQ0=0;MQRankSum=1.510;QD=18.82;ReadPosRankSum=-1.306;SOR=0.582	GT:AD:DP:GQ:PL	0/1:22,23:45:99:875,0,841
ACOL01000009	3860	.	TG	T	718.73	.	AC=1;AF=0.500;AN=2;BaseQRankSum=0.696;ClippingRankSum=0.077;DP=39;FS=0.000;MLEAC=1;MLEAF=0.500;MQ=50.00;MQ0=0;MQRankSum=2.057;QD=18.43;ReadPosRankSum=1.222;SOR=0.602	GT:AD:DP:GQ:PL	0/1:15,22:37:99:756,0,495
ACOL01000009	3914	.	T	C	211.77	.	AC=1;AF=0.500;AN=2;BaseQRankSum=-0.572;ClippingRankSum=0.572;DP=9;FS=0.000;MLEAC=1;MLEAF=0.500;MQ=50.00;MQ0=0;MQRankSum=1.067;QD=23.53;ReadPosRankSum=0.198;SOR=0.693	GT:AD:DP:GQ:PL	0/1:2,6:8:58:240,0,58
ACOL01000009	4475	.	A	G	203.77	.	AC=1;AF=0.500;AN=2;BaseQRankSum=-1.067;ClippingRankSum=0.572;DP=8;FS=0.000;MLEAC=1;MLEAF=0.500;MQ=50.00;MQ0=0;MQRankSum=-1.067;QD=25.47;ReadPosRankSum=-0.572;SOR=0.269	GT:AD:DP:GQ:PL	0/1:2,6:8:99:232,0,155
ACOL01000009	4492	.	A	G	210.77	.	AC=1;AF=0.500;AN=2;BaseQRankSum=0.198;ClippingRankSum=-1.495;DP=7;FS=0.000;MLEAC=1;MLEAF=0.500;MQ=50.00;MQ0=0;MQRankSum=0.198;QD=30.11;ReadPosRankSum=0.198;SOR=0.527	GT:AD:DP:GQ:PL	0/1:2,5:7:99:239,0,155
ACOL01000009	5222	.	T	A	295.77	.	AC=1;AF=0.500;AN=2;BaseQRankSum=-0.536;ClippingRankSum=1.134;DP=12;FS=2.632;MLEAC=1;MLEAF=0.500;MQ=50.00;MQ0=0;MQRankSum=0.289;QD=24.65;ReadPosRankSum=0.929;SOR=0.916	GT:AD:DP:GQ:PL	0/1:4,8:12:99:324,0,144
ACOL01000009	5223	.	A	C	295.77	.	AC=1;AF=0.500;AN=2;BaseQRankSum=-0.536;ClippingRankSum=1.134;DP=12;FS=2.632;MLEAC=1;MLEAF=0.500;MQ=50.00;MQ0=0;MQRankSum=-0.536;QD=24.65;ReadPosRankSum=0.289;SOR=0.916	GT:AD:DP:GQ:PL	0/1:4,8:12:99:324,0,144
ACOL01000009	5859	.	G	T	90.77	.	AC=1;AF=0.500;AN=2;BaseQRankSum=0.358;ClippingRankSum=1.231;DP=5;FS=0.000;MLEAC=1;MLEAF=0.500;MQ=50.00;MQ0=0;MQRankSum=0.358;QD=18.15;ReadPosRankSum=0.358;SOR=1.179	GT:AD:DP:GQ:PL	0/1:2,3:5:74:119,0,74
ACOL01000009	6092	.	T	C	24.78	LowQual	AC=1;AF=0.500;AN=2;BaseQRankSum=0.752;ClippingRankSum=-0.107;DP=12;FS=0.000;MLEAC=1;MLEAF=0.500;MQ=50.00;MQ0=0;MQRankSum=-0.537;QD=2.07;ReadPosRankSum=2.041;SOR=0.693	GT:AD:DP:GQ:PL	0/1:10,2:12:53:53,0,402
ACOL01000009	6825	.	T	C	84.77	.	AC=1;AF=0.500;AN=2;BaseQRankSum=0.550;ClippingRankSum=-0.937;DP=7;FS=0.000;MLEAC=1;MLEAF=0.500;MQ=50.00;MQ0=0;MQRankSum=0.000;QD=12.11;ReadPosRankSum=0.550;SOR=0.446	GT:AD:DP:GQ:PL	0/1:4,3:7:99:113,0,151
ACOL01000009	7037	.	C	T	248.77	.	AC=1;AF=0.500;AN=2;BaseQRankSum=1.000;ClippingRankSum=-0.831;DP=12;FS=0.000;MLEAC=1;MLEAF=0.500;MQ=50.00;MQ0=0;MQRankSum=0.135;QD=20.73;ReadPosRankSum=-0.380;SOR=0.754	GT:AD:DP:GQ:PL	0/1:5,7:12:99:277,0,180
ACOL01000009	7376	.	T	G	34.77	.	AC=1;AF=0.500;AN=2;BaseQRankSum=-0.347;ClippingRankSum=-0.116;DP=39;FS=2.000;MLEAC=1;MLEAF=0.500;MQ=50.00;MQ0=0;MQRankSum=-0.764;QD=0.89;ReadPosRankSum=-0.625;SOR=1.201	GT:AD:DP:GQ:PL	0/1:35,4:39:63:63,0,1387
ACOL01000009	7455	.	A	T	1257.77	.	AC=1;AF=0.500;AN=2;BaseQRankSum=-1.020;ClippingRankSum=0.417;DP=66;FS=6.682;MLEAC=1;MLEAF=0.500;MQ=50.00;MQ0=0;MQRankSum=-0.430;QD=19.06;ReadPosRankSum=-0.340;SOR=1.366	GT:AD:DP:GQ:PL	0/1:32,34:66:99:1286,0,1224
ACOL01000009	9054	.	A	G	90.77	.	AC=1;AF=0.500;AN=2;BaseQRankSum=1.231;ClippingRankSum=0.358;DP=5;FS=0.000;MLEAC=1;MLEAF=0.500;MQ=50.00;MQ0=0;MQRankSum=1.231;QD=18.15;ReadPosRankSum=0.358;SOR=1.022	GT:AD:DP:GQ:PL	0/1:2,3:5:74:119,0,74
ACOL01000009	9765	.	G	T	270.77	.	AC=1;AF=0.500;AN=2;BaseQRankSum=0.158;ClippingRankSum=-1.313;DP=16;FS=2.158;MLEAC=1;MLEAF=0.500;MQ=50.00;MQ0=0;MQRankSum=1.208;QD=16.92;ReadPosRankSum=-1.838;SOR=0.169	GT:AD:DP:GQ:PL	0/1:8,8:16:99:299,0,299
ACOL01000009	10278	.	G	A	1235.10	.	AC=2;AF=1.00;AN=2;BaseQRankSum=-0.264;ClippingRankSum=-1.622;DP=33;FS=3.110;MLEAC=2;MLEAF=1.00;MQ=50.00;MQ0=0;MQRankSum=-0.189;QD=27.14;ReadPosRankSum=0.943;SOR=0.118	GT:AD:DP:GQ:PL	1/1:2,31:33:11:1263,11,0
ACOL01000009	11402	.	A	G	933.77	.	AC=1;AF=0.500;AN=2;BaseQRankSum=0.043;ClippingRankSum=-0.543;DP=76;FS=0.909;MLEAC=1;MLEAF=0.500;MQ=50.00;MQ0=0;MQRankSum=-2.095;QD=12.29;ReadPosRankSum=0.727;SOR=0.662	GT:AD:DP:GQ:PL	0/1:49,27:76:99:962,0,1941
ACOL01000009	12662	.	A	G	494.77	.	AC=1;AF=0.500;AN=2;BaseQRankSum=-1.487;ClippingRankSum=-0.472;DP=34;FS=0.000;MLEAC=1;MLEAF=0.500;MQ=50.00;MQ0=0;MQRankSum=1.137;QD=14.55;ReadPosRankSum=0.367;SOR=0.527	GT:AD:DP:GQ:PL	0/1:20,14:34:99:523,0,775
ACOL01000009	13162	.	T	C	746.77	.	AC=1;AF=0.500;AN=2;BaseQRankSum=0.083;ClippingRankSum=0.150;DP=35;FS=0.000;MLEAC=1;MLEAF=0.500;MQ=50.00;MQ0=0;MQRankSum=1.217;QD=21.34;ReadPosRankSum=-0.517;SOR=0.515	GT:AD:DP:GQ:PL	0/1:15,20:35:99:775,0,566
ACOL01000009	14154	.	A	G	380.77	.	AC=1;AF=0.500;AN=2;BaseQRankSum=-0.520;ClippingRankSum=-0.630;DP=25;FS=1.580;MLEAC=1;MLEAF=0.500;MQ=50.00;MQ0=0;MQRankSum=0.192;QD=15.23;ReadPosRankSum=-0.903;SOR=0.676	GT:AD:DP:GQ:PL	0/1:14,11:25:99:409,0,549
ACOL01000009	16501	.	G	A	60.77	.	AC=1;AF=0.500;AN=2;BaseQRankSum=0.336;ClippingRankSum=-1.068;DP=30;FS=0.000;MLEAC=1;MLEAF=0.500;MQ=50.00;MQ0=0;MQRankSum=0.092;QD=2.03;ReadPosRankSum=-0.641;SOR=0.984	GT:AD:DP:GQ:PL	0/1:26,4:30:89:89,0,1065
ACOL01000009	16644	.	T	C	699.77	.	AC=1;AF=0.500;AN=2;BaseQRankSum=0.817;ClippingRankSum=0.982;DP=53;FS=0.000;MLEAC=1;MLEAF=0.500;MQ=50.00;MQ0=0;MQRankSum=1.257;QD=13.20;ReadPosRankSum=-1.752;SOR=0.776	GT:AD:DP:GQ:PL	0/1:33,20:53:99:728,0,1306
ACOL01000009	18234	.	C	A	961.77	.	AC=1;AF=0.500;AN=2;BaseQRankSum=0.113;ClippingRankSum=0.752;DP=68;FS=3.392;MLEAC=1;MLEAF=0.500;MQ=50.00;MQ0=0;MQRankSum=-0.288;QD=14.14;ReadPosRankSum=0.063;SOR=0.762	GT:AD:DP:GQ:PL	0/1:41,27:68:99:990,0,1625
ACOL01000009	18270	.	T	C	183.77	.	AC=1;AF=0.500;AN=2;BaseQRankSum=1.891;ClippingRankSum=-0.067;DP=79;FS=5.086;MLEAC=1;MLEAF=0.500;MQ=50.00;MQ0=0;MQRankSum=0.695;QD=2.33;ReadPosRankSum=-0.232;SOR=1.568	GT:AD:DP:GQ:PL	0/1:68,10:78:99:212,0,2787
ACOL01000009	19267	.	A	G	114.77	.	AC=1;AF=0.500;AN=2;BaseQRankSum=0.034;ClippingRankSum=0.442;DP=25;FS=2.241;MLEAC=1;MLEAF=0.500;MQ=50.00;MQ0=0;MQRankSum=-0.238;QD=4.59;ReadPosRankSum=0.510;SOR=0.223	GT:AD:DP:GQ:PL	0/1:20,5:25:99:143,0,799
ACOL01000009	19387	.	A	G	649.77	.	AC=1;AF=0.500;AN=2;BaseQRankSum=0.042;ClippingRankSum=-1.225;DP=39;FS=1.243;MLEAC=1;MLEAF=0.500;MQ=50.00;MQ0=0;MQRankSum=0.296;QD=16.66;ReadPosRankSum=0.859;SOR=0.848	GT:AD:DP:GQ:PL	0/1:21,18:39:99:678,0,816
ACOL01000009	20355	.	A	G	996.77	.	AC=1;AF=0.500;AN=2;BaseQRankSum=1.506;ClippingRankSum=-1.063;DP=152;FS=0.000;MLEAC=1;MLEAF=0.500;MQ=50.00;MQ0=0;MQRankSum=-0.887;QD=6.56;ReadPosRankSum=-0.621;SOR=0.728	GT:AD:DP:GQ:PL	0/1:118,34:152:99:1025,0,4807
ACOL01000009	23939	.	T	A	69.77	.	AC=1;AF=0.500;AN=2;BaseQRankSum=-0.740;ClippingRankSum=-0.740;DP=12;FS=0.000;MLEAC=1;MLEAF=0.500;MQ=50.91;MQ0=0;MQRankSum=-1.664;QD=5.81;ReadPosRankSum=1.664;SOR=1.179	GT:AD:DP:GQ:PL	0/1:9,3:12:98:98,0,354
ACOL01000009	24176	.	G	C	198.77	.	AC=1;AF=0.500;AN=2;BaseQRankSum=-0.143;ClippingRankSum=-0.717;DP=11;FS=3.424;MLEAC=1;MLEAF=0.500;MQ=50.00;MQ0=0;MQRankSum=0.387;QD=18.07;ReadPosRankSum=0.387;SOR=2.179	GT:AD:DP:GQ:PL	0/1:5,6:11:99:227,0,361
ACOL01000009	24179	.	C	A	169.77	.	AC=1;AF=0.500;AN=2;BaseQRankSum=-0.361;ClippingRankSum=-1.652;DP=9;FS=0.000;MLEAC=1;MLEAF=0.500;MQ=50.00;MQ0=0;MQRankSum=0.361;QD=18.86;ReadPosRankSum=-0.361;SOR=0.892	GT:AD:DP:GQ:PL	0/1:4,5:9:99:198,0,329
ACOL01000009	26051	.	C	T	224.77	.	AC=1;AF=0.500;AN=2;BaseQRankSum=-0.475;ClippingRankSum=-0.555;DP=20;FS=0.000;MLEAC=1;MLEAF=0.500;MQ=50.00;MQ0=0;MQRankSum=-0.634;QD=11.24;ReadPosRankSum=-0.158;SOR=0.787	GT:AD:DP:GQ:PL	0/1:13,7:20:99:253,0,515
ACOL01000009	26109	.	T	C	431.77	.	AC=1;AF=0.500;AN=2;BaseQRankSum=0.494;ClippingRankSum=0.131;DP=54;FS=0.000;MLEAC=1;MLEAF=0.500;MQ=50.00;MQ0=0;MQRankSum=1.261;QD=8.00;ReadPosRankSum=1.846;SOR=0.833	GT:AD:DP:GQ:PL	0/1:39,14:53:99:460,0,1539
ACOL01000009	26139	.	G	A	1232.77	.	AC=1;AF=0.500;AN=2;BaseQRankSum=1.051;ClippingRankSum=-0.644;DP=72;FS=12.981;MLEAC=1;MLEAF=0.500;MQ=50.00;MQ0=0;MQRankSum=-0.520;QD=17.12;ReadPosRankSum=1.469;SOR=2.076	GT:AD:DP:GQ:PL	0/1:39,33:72:99:1261,0,1506
ACOL01000009	26309	.	G	A	1057.77	.	AC=1;AF=0.500;AN=2;BaseQRankSum=2.169;ClippingRankSum=0.253;DP=115;FS=1.684;MLEAC=1;MLEAF=0.500;MQ=50.00;MQ0=0;MQRankSum=0.028;QD=9.20;ReadPosRankSum=1.183;SOR=0.903	GT:AD:DP:GQ:PL	0/1:83,32:115:99:1086,0,3315
ACOL01000009	26358	.	C	T	1870.77	.	AC=1;AF=0.500;AN=2;BaseQRankSum=-0.948;ClippingRankSum=0.453;DP=117;FS=1.478;MLEAC=1;MLEAF=0.500;MQ=50.00;MQ0=0;MQRankSum=1.586;QD=15.99;ReadPosRankSum=0.937;SOR=0.625	GT:AD:DP:GQ:PL	0/1:66,51:117:99:1899,0,2560
ACOL01000009	26477	.	G	A	276.77	.	AC=1;AF=0.500;AN=2;BaseQRankSum=-2.358;ClippingRankSum=0.954;DP=53;FS=4.920;MLEAC=1;MLEAF=0.500;MQ=50.00;MQ0=0;MQRankSum=0.208;QD=5.22;ReadPosRankSum=-1.195;SOR=2.093	GT:AD:DP:GQ:PL	0/1:42,11:53:99:305,0,1727
ACOL01000009	26478	.	C	T	276.77	.	AC=1;AF=0.500;AN=2;BaseQRankSum=0.963;ClippingRankSum=0.134;DP=52;FS=4.919;MLEAC=1;MLEAF=0.500;MQ=50.00;MQ0=0;MQRankSum=-0.784;QD=5.32;ReadPosRankSum=-1.389;SOR=2.143	GT:AD:DP:GQ:PL	0/1:41,11:52:99:305,0,1727
ACOL01000009	26511	.	G	A	172.77	.	AC=1;AF=0.500;AN=2;BaseQRankSum=-0.245;ClippingRankSum=-0.385;DP=23;FS=2.682;MLEAC=1;MLEAF=0.500;MQ=50.00;MQ0=0;MQRankSum=-0.035;QD=7.51;ReadPosRankSum=0.735;SOR=1.501	GT:AD:DP:GQ:PL	0/1:17,6:23:99:201,0,684
ACOL01000009	26516	.	T	G	181.77	.	AC=1;AF=0.500;AN=2;BaseQRankSum=0.796;ClippingRankSum=-0.328;DP=18;FS=2.884;MLEAC=1;MLEAF=0.500;MQ=50.00;MQ0=0;MQRankSum=1.077;QD=10.10;ReadPosRankSum=-0.421;SOR=2.179	GT:AD:DP:GQ:PL	0/1:12,6:18:99:210,0,569
ACOL01000009	28662	.	C	T	85.77	.	AC=1;AF=0.500;AN=2;BaseQRankSum=-0.423;ClippingRankSum=0.423;DP=62;FS=0.000;MLEAC=1;MLEAF=0.500;MQ=50.00;MQ0=0;MQRankSum=0.067;QD=1.38;ReadPosRankSum=0.311;SOR=0.602	GT:AD:DP:GQ:PL	0/1:55,7:62:99:114,0,2262
ACOL01000009	28734	.	G	A	129.77	.	AC=1;AF=0.500;AN=2;BaseQRankSum=-0.022;ClippingRankSum=-0.941;DP=35;FS=0.000;MLEAC=1;MLEAF=0.500;MQ=50.00;MQ0=0;MQRankSum=-1.598;QD=3.71;ReadPosRankSum=0.022;SOR=0.382	GT:AD:DP:GQ:PL	0/1:29,6:35:99:158,0,1175
ACOL01000009	28955	.	T	C	122.77	.	AC=1;AF=0.500;AN=2;BaseQRankSum=-2.266;ClippingRankSum=-1.699;DP=16;FS=0.000;MLEAC=1;MLEAF=0.500;MQ=50.00;MQ0=0;MQRankSum=-0.113;QD=7.67;ReadPosRankSum=-1.246;SOR=0.804	GT:AD:DP:GQ:PL	0/1:11,5:16:99:151,0,427
ACOL01000009	28984	.	C	T	226.77	.	AC=1;AF=0.500;AN=2;BaseQRankSum=-0.927;ClippingRankSum=-0.830;DP=17;FS=4.560;MLEAC=1;MLEAF=0.500;MQ=50.00;MQ0=0;MQRankSum=-0.049;QD=13.34;ReadPosRankSum=0.146;SOR=0.595	GT:AD:DP:GQ:PL	0/1:10,7:17:99:255,0,398
ACOL01000009	29047	.	T	A	406.77	.	AC=1;AF=0.500;AN=2;BaseQRankSum=-1.064;ClippingRankSum=1.823;DP=20;FS=1.922;MLEAC=1;MLEAF=0.500;MQ=50.00;MQ0=0;MQRankSum=1.216;QD=20.34;ReadPosRankSum=0.000;SOR=0.307	GT:AD:DP:GQ:PL	0/1:9,11:20:99:435,0,633
ACOL01000009	29049	.	T	C	406.77	.	AC=1;AF=0.500;AN=2;BaseQRankSum=0.124;ClippingRankSum=0.041;DP=19;FS=4.713;MLEAC=1;MLEAF=0.500;MQ=50.00;MQ0=0;MQRankSum=0.784;QD=21.41;ReadPosRankSum=1.032;SOR=0.148	GT:AD:DP:GQ:PL	0/1:8,11:19:99:435,0,633
ACOL01000010	562	.	A	G	806.77	.	AC=1;AF=0.500;AN=2;BaseQRankSum=1.396;ClippingRankSum=-1.594;DP=46;FS=0.000;MLEAC=1;MLEAF=0.500;MQ=57.97;MQ0=0;MQRankSum=-0.363;QD=17.54;ReadPosRankSum=0.517;SOR=0.735	GT:AD:DP:GQ:PL	0/1:24,22:46:99:835,0,919
ACOL01000010	634	.	A	G	476.77	.	AC=1;AF=0.500;AN=2;BaseQRankSum=0.015;ClippingRankSum=1.195;DP=39;FS=0.000;MLEAC=1;MLEAF=0.500;MQ=50.84;MQ0=0;MQRankSum=-0.287;QD=12.22;ReadPosRankSum=2.103;SOR=0.693	GT:AD:DP:GQ:PL	0/1:24,14:38:99:505,0,922
ACOL01000010	662	.	C	T	102.77	.	AC=1;AF=0.500;AN=2;BaseQRankSum=0.779;ClippingRankSum=-0.668;DP=31;FS=2.022;MLEAC=1;MLEAF=0.500;MQ=50.00;MQ0=0;MQRankSum=1.391;QD=3.32;ReadPosRankSum=-1.169;SOR=0.811	GT:AD:DP:GQ:PL	0/1:25,5:30:99:131,0,998
ACOL01000010	715	.	T	C	74.77	.	AC=1;AF=0.500;AN=2;BaseQRankSum=-0.937;ClippingRankSum=0.000;DP=7;FS=3.680;MLEAC=1;MLEAF=0.500;MQ=50.00;MQ0=0;MQRankSum=-0.550;QD=10.68;ReadPosRankSum=0.000;SOR=2.833	GT:AD:DP:GQ:PL	0/1:4,3:7:99:103,0,146
ACOL01000010	1764	.	C	T	233.77	.	AC=1;AF=0.500;AN=2;BaseQRankSum=-0.717;ClippingRankSum=0.225;DP=56;FS=3.121;MLEAC=1;MLEAF=0.500;MQ=50.00;MQ0=0;MQRankSum=-1.765;QD=4.17;ReadPosRankSum=-0.695;SOR=0.942	GT:AD:DP:GQ:PL	0/1:46,10:56:99:262,0,1881
ACOL01000010	1835	.	G	C	522.77	.	AC=1;AF=0.500;AN=2;BaseQRankSum=1.173;ClippingRankSum=0.419;DP=40;FS=1.309;MLEAC=1;MLEAF=0.500;MQ=50.00;MQ0=0;MQRankSum=-0.559;QD=13.07;ReadPosRankSum=0.950;SOR=1.148	GT:AD:DP:GQ:PL	0/1:25,15:40:99:551,0,989
ACOL01000010	2207	.	TA	T	195.73	.	AC=1;AF=0.500;AN=2;BaseQRankSum=-0.103;ClippingRankSum=1.511;DP=41;FS=3.157;MLEAC=1;MLEAF=0.500;MQ=50.00;MQ0=0;MQRankSum=1.271;QD=4.77;ReadPosRankSum=-1.717;SOR=0.606	GT:AD:DP:GQ:PL	0/1:25,11:36:99:233,0,669
ACOL01000010	3342	.	G	A	292.77	.	AC=1;AF=0.500;AN=2;BaseQRankSum=-0.501;ClippingRankSum=0.349;DP=41;FS=11.742;MLEAC=1;MLEAF=0.500;MQ=60.00;MQ0=0;MQRankSum=-0.835;QD=7.14;ReadPosRankSum=0.046;SOR=2.256	GT:AD:DP:GQ:PL	0/1:31,10:41:99:321,0,1262
ACOL01000010	4036	.	G	A	176.77	.	AC=1;AF=0.500;AN=2;BaseQRankSum=0.124;ClippingRankSum=-1.361;DP=20;FS=0.000;MLEAC=1;MLEAF=0.500;MQ=50.55;MQ0=0;MQRankSum=-1.773;QD=8.84;ReadPosRankSum=-1.113;SOR=0.693	GT:AD:DP:GQ:PL	0/1:14,6:20:99:205,0,544
ACOL01000010	4087	.	T	C	1199.77	.	AC=1;AF=0.500;AN=2;BaseQRankSum=-0.257;ClippingRankSum=1.487;DP=67;FS=0.924;MLEAC=1;MLEAF=0.500;MQ=50.16;MQ0=0;MQRankSum=-1.500;QD=17.91;ReadPosRankSum=0.621;SOR=0.551	GT:AD:DP:GQ:PL	0/1:35,32:67:99:1228,0,1365
ACOL01000010	4548	.	C	G	846.77	.	AC=1;AF=0.500;AN=2;BaseQRankSum=0.158;ClippingRankSum=1.120;DP=81;FS=0.917;MLEAC=1;MLEAF=0.500;MQ=50.00;MQ0=0;MQRankSum=-0.087;QD=10.45;ReadPosRankSum=-0.700;SOR=0.874	GT:AD:DP:GQ:PL	0/1:56,25:81:99:875,0,2260
ACOL01000010	4660	.	G	A	1526.77	.	AC=1;AF=0.500;AN=2;BaseQRankSum=0.966;ClippingRankSum=1.461;DP=92;FS=3.875;MLEAC=1;MLEAF=0.500;MQ=50.00;MQ0=0;MQRankSum=-0.856;QD=16.60;ReadPosRankSum=0.463;SOR=0.872	GT:AD:DP:GQ:PL	0/1:51,41:92:99:1555,0,1977
ACOL01000010	5012	.	A	G	461.77	.	AC=1;AF=0.500;AN=2;BaseQRankSum=0.110;ClippingRankSum=0.723;DP=45;FS=0.000;MLEAC=1;MLEAF=0.500;MQ=54.22;MQ0=0;MQRankSum=-0.086;QD=10.26;ReadPosRankSum=-0.233;SOR=0.634	GT:AD:DP:GQ:PL	0/1:31,14:45:99:490,0,1250
ACOL01000010	5140	.	C	T	298.77	.	AC=1;AF=0.500;AN=2;BaseQRankSum=-0.047;ClippingRankSum=0.984;DP=40;FS=0.000;MLEAC=1;MLEAF=0.500;MQ=56.70;MQ0=0;MQRankSum=-1.078;QD=7.47;ReadPosRankSum=0.047;SOR=0.576	GT:AD:DP:GQ:PL	0/1:30,10:40:99:327,0,1216
ACOL01000010	5831	.	T	A	1201.77	.	AC=1;AF=0.500;AN=2;BaseQRankSum=0.547;ClippingRankSum=1.355;DP=96;FS=1.747;MLEAC=1;MLEAF=0.500;MQ=53.75;MQ0=0;MQRankSum=-0.842;QD=12.52;ReadPosRankSum=-0.501;SOR=0.917	GT:AD:DP:GQ:PL	0/1:61,34:95:99:1230,0,2399
ACOL01000010	5865	.	T	A	427.77	.	AC=1;AF=0.500;AN=2;BaseQRankSum=-1.879;ClippingRankSum=0.255;DP=99;FS=2.251;MLEAC=1;MLEAF=0.500;MQ=54.37;MQ0=0;MQRankSum=-0.877;QD=4.32;ReadPosRankSum=-1.638;SOR=0.618	GT:AD:DP:GQ:PL	0/1:82,17:99:99:456,0,3345
ACOL01000010	6760	.	C	A	40.77	.	AC=1;AF=0.500;AN=2;BaseQRankSum=0.529;ClippingRankSum=0.000;DP=20;FS=5.684;MLEAC=1;MLEAF=0.500;MQ=50.00;MQ0=0;MQRankSum=-0.318;QD=2.04;ReadPosRankSum=0.106;SOR=0.901	GT:AD:DP:GQ:PL	0/1:17,3:20:69:69,0,788
ACOL01000010	6781	.	C	T	203.77	.	AC=1;AF=0.500;AN=2;BaseQRankSum=-0.336;ClippingRankSum=0.945;DP=42;FS=1.511;MLEAC=1;MLEAF=0.500;MQ=50.00;MQ0=0;MQRankSum=1.682;QD=4.85;ReadPosRankSum=-0.849;SOR=0.412	GT:AD:DP:GQ:PL	0/1:34,8:42:99:232,0,1400
ACOL01000010	6787	.	T	C	274.77	.	AC=1;AF=0.500;AN=2;BaseQRankSum=-0.063;ClippingRankSum=0.800;DP=48;FS=10.733;MLEAC=1;MLEAF=0.500;MQ=50.00;MQ0=0;MQRankSum=1.510;QD=5.72;ReadPosRankSum=1.561;SOR=2.284	GT:AD:DP:GQ:PL	0/1:38,10:48:99:303,0,1536
ACOL01000010	8493	.	T	A	48.77	.	AC=1;AF=0.500;AN=2;BaseQRankSum=1.026;ClippingRankSum=0.000;DP=4;FS=4.771;MLEAC=1;MLEAF=0.500;MQ=50.00;MQ0=0;MQRankSum=1.026;QD=12.19;ReadPosRankSum=-1.026;SOR=2.209	GT:AD:DP:GQ:PL	0/1:2,2:4:77:77,0,77
ACOL01000010	8577	.	A	T	833.77	.	AC=1;AF=0.500;AN=2;BaseQRankSum=0.350;ClippingRankSum=0.280;DP=54;FS=2.569;MLEAC=1;MLEAF=0.500;MQ=50.00;MQ0=0;MQRankSum=-0.945;QD=15.44;ReadPosRankSum=1.137;SOR=0.368	GT:AD:DP:GQ:PL	0/1:31,23:54:99:862,0,1225
ACOL01000010	8919	.	T	C	353.77	.	AC=1;AF=0.500;AN=2;BaseQRankSum=-0.343;ClippingRankSum=0.549;DP=36;FS=1.374;MLEAC=1;MLEAF=0.500;MQ=50.00;MQ0=0;MQRankSum=0.652;QD=9.83;ReadPosRankSum=1.648;SOR=0.970	GT:AD:DP:GQ:PL	0/1:25,11:36:99:382,0,995
ACOL01000010	8934	.	C	T	461.77	.	AC=2;AF=1.00;AN=2;DP=0;FS=0.000;MLEAC=2;MLEAF=1.00;MQ=0.00;MQ0=0;SOR=0.693	GT:GQ:PL	1/1:33:490,33,0
ACOL01000010	9396	.	T	C	87.77	.	AC=1;AF=0.500;AN=2;BaseQRankSum=-0.292;ClippingRankSum=-0.729;DP=34;FS=0.000;MLEAC=1;MLEAF=0.500;MQ=50.00;MQ0=0;MQRankSum=0.195;QD=2.58;ReadPosRankSum=-2.626;SOR=0.941	GT:AD:DP:GQ:PL	0/1:29,5:34:99:116,0,1190
ACOL01000010	9636	.	A	T	614.77	.	AC=1;AF=0.500;AN=2;BaseQRankSum=-2.393;ClippingRankSum=1.713;DP=39;FS=1.261;MLEAC=1;MLEAF=0.500;MQ=50.00;MQ0=0;MQRankSum=0.127;QD=15.76;ReadPosRankSum=0.694;SOR=1.061	GT:AD:DP:GQ:PL	0/1:22,17:39:99:643,0,865
ACOL01000010	11004	.	AT	A	37.73	.	AC=1;AF=0.500;AN=2;BaseQRankSum=0.358;ClippingRankSum=-1.231;DP=5;FS=0.000;MLEAC=1;MLEAF=0.500;MQ=50.00;MQ0=0;MQRankSum=1.231;QD=7.55;ReadPosRankSum=0.000;SOR=1.609	GT:AD:DP:GQ:PL	0/1:3,2:5:75:75,0,120
ACOL01000010	11008	.	A	C	46.77	.	AC=1;AF=0.500;AN=2;BaseQRankSum=-0.358;ClippingRankSum=-0.358;DP=5;FS=0.000;MLEAC=1;MLEAF=0.500;MQ=50.00;MQ0=0;MQRankSum=0.358;QD=9.35;ReadPosRankSum=0.358;SOR=1.609	GT:AD:DP:GQ:PL	0/1:3,2:5:75:75,0,120
ACOL01000010	11273	.	G	A	384.77	.	AC=1;AF=0.500;AN=2;BaseQRankSum=0.727;ClippingRankSum=0.986;DP=26;FS=1.657;MLEAC=1;MLEAF=0.500;MQ=50.00;MQ0=0;MQRankSum=0.052;QD=14.80;ReadPosRankSum=0.208;SOR=1.247	GT:AD:DP:GQ:PL	0/1:15,11:26:99:413,0,594
ACOL01000010	14295	.	G	A	317.77	.	AC=1;AF=0.500;AN=2;BaseQRankSum=1.102;ClippingRankSum=-0.204;DP=19;FS=8.512;MLEAC=1;MLEAF=0.500;MQ=50.00;MQ0=0;MQRankSum=-0.531;QD=16.72;ReadPosRankSum=-0.612;SOR=3.056	GT:AD:DP:GQ:PL	0/1:10,9:19:99:346,0,389
ACOL01000010	14365	.	C	A	129.77	.	AC=1;AF=0.500;AN=2;BaseQRankSum=0.000;ClippingRankSum=0.000;DP=7;FS=0.000;MLEAC=1;MLEAF=0.500;MQ=50.00;MQ0=0;MQRankSum=0.000;QD=18.54;ReadPosRankSum=-0.937;SOR=0.368	GT:AD:DP:GQ:PL	0/1:3,4:7:99:158,0,113
ACOL01000010	14975	.	C	T	903.77	.	AC=1;AF=0.500;AN=2;BaseQRankSum=-1.635;ClippingRankSum=-0.257;DP=62;FS=0.984;MLEAC=1;MLEAF=0.500;MQ=50.00;MQ0=0;MQRankSum=-0.462;QD=14.58;ReadPosRankSum=0.873;SOR=0.678	GT:AD:DP:GQ:PL	0/1:36,25:61:99:932,0,1415
ACOL01000010	15125	.	T	C	2744.77	.	AC=1;AF=0.500;AN=2;BaseQRankSum=-1.618;ClippingRankSum=-0.791;DP=107;FS=0.759;MLEAC=1;MLEAF=0.500;MQ=50.00;MQ0=0;MQRankSum=2.509;QD=25.65;ReadPosRankSum=-0.114;SOR=0.604	GT:AD:DP:GQ:PL	0/1:38,69:107:99:2773,0,1370
ACOL01000010	15149	.	T	C	2085.77	.	AC=1;AF=0.500;AN=2;BaseQRankSum=-0.408;ClippingRankSum=-0.254;DP=74;FS=0.000;MLEAC=1;MLEAF=0.500;MQ=50.00;MQ0=0;MQRankSum=1.969;QD=28.19;ReadPosRankSum=3.625;SOR=0.732	GT:AD:DP:GQ:PL	0/1:22,52:74:99:2114,0,809
ACOL01000010	15181	.	G	A	33.77	.	AC=1;AF=0.500;AN=2;BaseQRankSum=0.532;ClippingRankSum=-0.764;DP=39;FS=5.515;MLEAC=1;MLEAF=0.500;MQ=50.00;MQ0=0;MQRankSum=1.273;QD=0.87;ReadPosRankSum=-2.986;SOR=2.329	GT:AD:DP:GQ:PL	0/1:35,4:39:62:62,0,1442
ACOL01000010	17106	.	C	T	492.77	.	AC=1;AF=0.500;AN=2;BaseQRankSum=0.855;ClippingRankSum=0.551;DP=32;FS=1.419;MLEAC=1;MLEAF=0.500;MQ=50.00;MQ0=0;MQRankSum=0.399;QD=15.40;ReadPosRankSum=0.931;SOR=0.368	GT:AD:DP:GQ:PL	0/1:18,14:32:99:521,0,703
ACOL01000010	17963	.	T	C	1560.77	.	AC=1;AF=0.500;AN=2;BaseQRankSum=-0.029;ClippingRankSum=0.934;DP=80;FS=4.203;MLEAC=1;MLEAF=0.500;MQ=50.00;MQ0=0;MQRankSum=-1.935;QD=19.51;ReadPosRankSum=1.376;SOR=0.470	GT:AD:DP:GQ:PL	0/1:39,41:80:99:1589,0,1495
ACOL01000010	19150	.	C	T	2064.77	.	AC=1;AF=0.500;AN=2;BaseQRankSum=0.807;ClippingRankSum=-1.105;DP=94;FS=0.811;MLEAC=1;MLEAF=0.500;MQ=50.00;MQ0=0;MQRankSum=-0.998;QD=21.97;ReadPosRankSum=-1.044;SOR=0.552	GT:AD:DP:GQ:PL	0/1:40,54:94:99:2093,0,1492
ACOL01000010	19281	.	G	A	1429.77	.	AC=1;AF=0.500;AN=2;BaseQRankSum=0.216;ClippingRankSum=-0.156;DP=61;FS=1.016;MLEAC=1;MLEAF=0.500;MQ=50.00;MQ0=0;MQRankSum=-1.243;QD=23.44;ReadPosRankSum=0.469;SOR=0.940	GT:AD:DP:GQ:PL	0/1:23,38:61:99:1458,0,846
ACOL01000010	19318	.	G	A	745.77	.	AC=1;AF=0.500;AN=2;BaseQRankSum=0.777;ClippingRankSum=-0.072;DP=59;FS=7.584;MLEAC=1;MLEAF=0.500;MQ=50.00;MQ0=0;MQRankSum=-1.098;QD=12.64;ReadPosRankSum=-0.248;SOR=1.571	GT:AD:DP:GQ:PL	0/1:36,22:58:99:774,0,1272
ACOL01000010	19360	.	C	T	382.77	.	AC=1;AF=0.500;AN=2;BaseQRankSum=0.339;ClippingRankSum=0.369;DP=40;FS=3.148;MLEAC=1;MLEAF=0.500;MQ=50.00;MQ0=0;MQRankSum=0.015;QD=9.57;ReadPosRankSum=0.044;SOR=1.329	GT:AD:DP:GQ:PL	0/1:28,12:40:99:411,0,1050
ACOL01000010	23490	.	T	C	172.78	.	AC=1;AF=0.500;AN=2;BaseQRankSum=-0.736;ClippingRankSum=0.736;DP=6;FS=0.000;MLEAC=1;MLEAF=0.500;MQ=50.00;MQ0=0;MQRankSum=-0.736;QD=28.80;ReadPosRankSum=-0.736;SOR=2.303	GT:AD:DP:GQ:PL	0/1:1,5:6:27:201,0,27
ACOL01000010	25485	.	TA	T	125	.	AC=2;AF=1.00;AN=2;DP=4;FS=0.000;MLEAC=2;MLEAF=1.00;MQ=50.00;MQ0=0;QD=31.25;SOR=3.258	GT:AD:DP:GQ:PL	1/1:0,4:4:12:162,12,0
ACOL01000011	1021	.	G	A	12.99	LowQual	AC=1;AF=0.500;AN=2;BaseQRankSum=-0.367;ClippingRankSum=-0.702;DP=31;FS=6.340;MLEAC=1;MLEAF=0.500;MQ=50.00;MQ0=0;MQRankSum=1.036;QD=0.42;ReadPosRankSum=0.434;SOR=2.833	GT:AD:DP:GQ:PL	0/1:28,3:31:41:41,0,1160
ACOL01000011	1428	.	A	C	108.77	.	AC=1;AF=0.500;AN=2;BaseQRankSum=-0.544;ClippingRankSum=0.427;DP=42;FS=4.534;MLEAC=1;MLEAF=0.500;MQ=50.00;MQ0=0;MQRankSum=-0.427;QD=2.59;ReadPosRankSum=-1.165;SOR=0.738	GT:AD:DP:GQ:PL	0/1:37,5:42:99:137,0,1982
ACOL01000011	1438	.	A	G	216.77	.	AC=1;AF=0.500;AN=2;BaseQRankSum=-0.657;ClippingRankSum=-1.187;DP=50;FS=8.038;MLEAC=1;MLEAF=0.500;MQ=50.00;MQ0=0;MQRankSum=0.455;QD=4.34;ReadPosRankSum=-1.338;SOR=1.250	GT:AD:DP:GQ:PL	0/1:41,9:50:99:245,0,2090
ACOL01000011	1527	.	T	C	1334.77	.	AC=1;AF=0.500;AN=2;BaseQRankSum=2.915;ClippingRankSum=1.112;DP=66;FS=2.117;MLEAC=1;MLEAF=0.500;MQ=50.00;MQ0=0;MQRankSum=0.164;QD=20.22;ReadPosRankSum=0.796;SOR=0.404	GT:AD:DP:GQ:PL	0/1:30,35:65:99:1363,0,1147
ACOL01000011	1531	.	A	G	481.77	.	AC=1;AF=0.500;AN=2;BaseQRankSum=1.757;ClippingRankSum=-0.390;DP=67;FS=4.123;MLEAC=1;MLEAF=0.500;MQ=50.00;MQ0=0;MQRankSum=0.949;QD=7.19;ReadPosRankSum=0.125;SOR=1.432	GT:AD:DP:GQ:PL	0/1:51,16:67:99:510,0,2128
ACOL01000011	1549	.	G	A	427.77	.	AC=1;AF=0.500;AN=2;BaseQRankSum=0.955;ClippingRankSum=0.594;DP=67;FS=0.000;MLEAC=1;MLEAF=0.500;MQ=50.00;MQ0=0;MQRankSum=-1.000;QD=6.38;ReadPosRankSum=2.204;SOR=0.593	GT:AD:DP:GQ:PL	0/1:52,15:67:99:456,0,2215
ACOL01000011	1554	.	T	C	1420.77	.	AC=1;AF=0.500;AN=2;BaseQRankSum=0.517;ClippingRankSum=0.375;DP=66;FS=0.960;MLEAC=1;MLEAF=0.500;MQ=50.00;MQ0=0;MQRankSum=0.233;QD=21.53;ReadPosRankSum=-0.672;SOR=0.512	GT:AD:DP:GQ:PL	0/1:29,37:66:99:1449,0,1144
ACOL01000011	1700	.	GA	G	2527.73	.	AC=2;AF=1.00;AN=2;BaseQRankSum=0.000;ClippingRankSum=1.492;DP=73;FS=0.000;MLEAC=2;MLEAF=1.00;MQ=50.90;MQ0=0;MQRankSum=-1.540;QD=34.63;ReadPosRankSum=-0.577;SOR=0.284	GT:AD:DP:GQ:PL	1/1:1,71:72:99:2565,210,0
ACOL01000011	1781	.	A	G	274.77	.	AC=1;AF=0.500;AN=2;BaseQRankSum=1.384;ClippingRankSum=-0.393;DP=48;FS=1.372;MLEAC=1;MLEAF=0.500;MQ=50.23;MQ0=0;MQRankSum=-0.343;QD=5.72;ReadPosRankSum=-0.622;SOR=0.436	GT:AD:DP:GQ:PL	0/1:38,10:48:99:303,0,1495
ACOL01000011	1841	.	T	C	1144.77	.	AC=1;AF=0.500;AN=2;BaseQRankSum=1.565;ClippingRankSum=-0.083;DP=52;FS=10.453;MLEAC=1;MLEAF=0.500;MQ=50.00;MQ0=0;MQRankSum=0.972;QD=22.01;ReadPosRankSum=0.398;SOR=0.133	GT:AD:DP:GQ:PL	0/1:22,30:52:99:1173,0,811
ACOL01000011	1965	.	A	G	143.77	.	AC=1;AF=0.500;AN=2;BaseQRankSum=0.881;ClippingRankSum=-1.389;DP=47;FS=0.000;MLEAC=1;MLEAF=0.500;MQ=50.00;MQ0=0;MQRankSum=0.523;QD=3.06;ReadPosRankSum=-0.403;SOR=0.829	GT:AD:DP:GQ:PL	0/1:40,7:47:99:172,0,1650
ACOL01000011	2051	.	T	C	25.78	LowQual	AC=1;AF=0.500;AN=2;BaseQRankSum=0.656;ClippingRankSum=-0.579;DP=27;FS=11.237;MLEAC=1;MLEAF=0.500;MQ=60.00;MQ0=0;MQRankSum=-0.579;QD=0.95;ReadPosRankSum=-2.662;SOR=2.797	GT:AD:DP:GQ:PL	0/1:24,3:27:54:54,0,998
ACOL01000011	2057	.	T	C	54.77	.	AC=1;AF=0.500;AN=2;BaseQRankSum=0.598;ClippingRankSum=-0.598;DP=33;FS=9.947;MLEAC=1;MLEAF=0.500;MQ=60.00;MQ0=0;MQRankSum=-0.427;QD=1.66;ReadPosRankSum=-2.422;SOR=3.242	GT:AD:DP:GQ:PL	0/1:28,4:32:83:83,0,1161
ACOL01000011	2093	.	A	G	83.77	.	AC=1;AF=0.500;AN=2;BaseQRankSum=0.072;ClippingRankSum=0.236;DP=67;FS=6.278;MLEAC=1;MLEAF=0.500;MQ=60.00;MQ0=0;MQRankSum=-0.625;QD=1.25;ReadPosRankSum=1.589;SOR=1.525	GT:AD:DP:GQ:PL	0/1:60,7:67:99:112,0,2461
ACOL01000011	2135	.	T	C	398.77	.	AC=1;AF=0.500;AN=2;BaseQRankSum=-0.735;ClippingRankSum=-1.889;DP=79;FS=1.091;MLEAC=1;MLEAF=0.500;MQ=56.41;MQ0=0;MQRankSum=-1.116;QD=5.05;ReadPosRankSum=-1.090;SOR=0.740	GT:AD:DP:GQ:PL	0/1:63,15:78:99:427,0,2554
ACOL01000011	2177	.	G	A	21.80	LowQual	AC=1;AF=0.500;AN=2;BaseQRankSum=0.691;ClippingRankSum=0.099;DP=13;FS=7.160;MLEAC=1;MLEAF=0.500;MQ=60.00;MQ0=0;MQRankSum=0.296;QD=1.68;ReadPosRankSum=-1.283;SOR=2.240	GT:AD:DP:GQ:PL	0/1:11,2:13:50:50,0,448
ACOL01000011	2576	.	T	A	13.72	LowQual	AC=2;AF=1.00;AN=2;DP=1;FS=0.000;MLEAC=2;MLEAF=1.00;MQ=60.00;MQ0=0;QD=13.72;SOR=1.609	GT:AD:DP:GQ:PL	1/1:0,1:1:3:40,3,0
ACOL01000011	2631	.	C	A	87.77	.	AC=1;AF=0.500;AN=2;BaseQRankSum=0.406;ClippingRankSum=0.988;DP=6;FS=0.000;MLEAC=1;MLEAF=0.500;MQ=60.00;MQ0=0;MQRankSum=0.406;QD=14.63;ReadPosRankSum=-0.406;SOR=2.093	GT:AD:DP:GQ:PL	0/1:3,3:6:99:116,0,116
ACOL01000011	3898	.	C	T	272.77	.	AC=1;AF=0.500;AN=2;BaseQRankSum=1.115;ClippingRankSum=-2.023;DP=20;FS=0.000;MLEAC=1;MLEAF=0.500;MQ=50.00;MQ0=0;MQRankSum=0.372;QD=13.64;ReadPosRankSum=1.610;SOR=0.631	GT:AD:DP:GQ:PL	0/1:11,8:19:99:301,0,424
ACOL01000011	3930	.	G	A	782.77	.	AC=1;AF=0.500;AN=2;BaseQRankSum=0.110;ClippingRankSum=0.044;DP=46;FS=4.727;MLEAC=1;MLEAF=0.500;MQ=50.00;MQ0=0;MQRankSum=-0.286;QD=17.02;ReadPosRankSum=-1.736;SOR=0.202	GT:AD:DP:GQ:PL	0/1:23,23:46:99:811,0,803
ACOL01000011	4167	.	T	C	3052.77	.	AC=1;AF=0.500;AN=2;BaseQRankSum=-0.451;ClippingRankSum=0.071;DP=178;FS=6.451;MLEAC=1;MLEAF=0.500;MQ=50.00;MQ0=0;MQRankSum=-0.217;QD=17.15;ReadPosRankSum=0.644;SOR=0.433	GT:AD:DP:GQ:PL	0/1:95,81:176:99:3081,0,3709
ACOL01000011	4230	.	A	G	673.77	.	AC=1;AF=0.500;AN=2;BaseQRankSum=0.079;ClippingRankSum=0.366;DP=91;FS=0.948;MLEAC=1;MLEAF=0.500;MQ=50.00;MQ0=0;MQRankSum=-0.060;QD=7.40;ReadPosRankSum=0.820;SOR=0.911	GT:AD:DP:GQ:PL	0/1:69,22:91:99:702,0,4074
ACOL01000011	4236	.	A	G	662.77	.	AC=1;AF=0.500;AN=2;BaseQRankSum=-0.628;ClippingRankSum=-0.639;DP=80;FS=5.497;MLEAC=1;MLEAF=0.500;MQ=50.00;MQ0=0;MQRankSum=-0.536;QD=8.28;ReadPosRankSum=1.192;SOR=1.457	GT:AD:DP:GQ:PL	0/1:62,18:80:99:691,0,3859
ACOL01000011	4242	.	A	G	845.77	.	AC=1;AF=0.500;AN=2;BaseQRankSum=0.622;ClippingRankSum=-0.366;DP=73;FS=4.899;MLEAC=1;MLEAF=0.500;MQ=50.00;MQ0=0;MQRankSum=-0.913;QD=11.59;ReadPosRankSum=0.366;SOR=0.313	GT:AD:DP:GQ:PL	0/1:48,25:73:99:874,0,1928
ACOL01000011	4311	.	T	G	151.77	.	AC=1;AF=0.500;AN=2;BaseQRankSum=-1.495;ClippingRankSum=0.922;DP=7;FS=0.000;MLEAC=1;MLEAF=0.500;MQ=50.00;MQ0=0;MQRankSum=-0.922;QD=21.68;ReadPosRankSum=0.922;SOR=1.981	GT:AD:DP:GQ:PL	0/1:2,5:7:68:180,0,68
ACOL01000011	4555	.	G	T	33.77	.	AC=1;AF=0.500;AN=2;BaseQRankSum=-0.067;ClippingRankSum=-1.179;DP=9;FS=0.000;MLEAC=1;MLEAF=0.500;MQ=50.00;MQ0=0;MQRankSum=0.067;QD=3.75;ReadPosRankSum=0.762;SOR=0.223	GT:AD:DP:GQ:PL	0/1:7,2:9:62:62,0,272
ACOL01000011	4594	.	C	T	63.77	.	AC=1;AF=0.500;AN=2;BaseQRankSum=1.868;ClippingRankSum=0.000;DP=14;FS=2.688;MLEAC=1;MLEAF=0.500;MQ=50.00;MQ0=0;MQRankSum=-0.934;QD=4.55;ReadPosRankSum=-0.311;SOR=0.971	GT:AD:DP:GQ:PL	0/1:11,3:14:92:92,0,449
ACOL01000011	5784	.	T	C	331.77	.	AC=1;AF=0.500;AN=2;BaseQRankSum=-0.803;ClippingRankSum=-0.757;DP=29;FS=0.000;MLEAC=1;MLEAF=0.500;MQ=50.00;MQ0=0;MQRankSum=0.298;QD=11.44;ReadPosRankSum=-1.308;SOR=0.555	GT:AD:DP:GQ:PL	0/1:19,10:29:99:360,0,756
ACOL01000011	5813	.	G	A	985.77	.	AC=1;AF=0.500;AN=2;BaseQRankSum=0.468;ClippingRankSum=0.937;DP=34;FS=3.580;MLEAC=1;MLEAF=0.500;MQ=50.00;MQ0=0;MQRankSum=-0.312;QD=28.99;ReadPosRankSum=-0.429;SOR=0.260	GT:AD:DP:GQ:PL	0/1:9,25:34:99:1014,0,301
ACOL01000011	6087	.	A	G	73.77	.	AC=1;AF=0.500;AN=2;BaseQRankSum=-1.683;ClippingRankSum=-1.422;DP=9;FS=2.808;MLEAC=1;MLEAF=0.500;MQ=50.00;MQ0=0;MQRankSum=0.248;QD=8.20;ReadPosRankSum=2.054;SOR=0.959	GT:AD:DP:GQ:PL	0/1:6,3:9:99:102,0,236
ACOL01000011	6160	.	T	C	200.77	.	AC=1;AF=0.500;AN=2;BaseQRankSum=1.202;ClippingRankSum=-0.827;DP=43;FS=9.534;MLEAC=1;MLEAF=0.500;MQ=50.00;MQ0=0;MQRankSum=-0.109;QD=4.67;ReadPosRankSum=1.888;SOR=2.732	GT:AD:DP:GQ:PL	0/1:35,8:43:99:229,0,1419
ACOL01000011	6339	.	C	T	448.77	.	AC=1;AF=0.500;AN=2;BaseQRankSum=1.427;ClippingRankSum=0.579;DP=20;FS=7.701;MLEAC=1;MLEAF=0.500;MQ=50.00;MQ0=0;MQRankSum=-0.579;QD=22.44;ReadPosRankSum=0.810;SOR=1.231	GT:AD:DP:GQ:PL	0/1:8,12:20:99:477,0,290
ACOL01000011	6390	.	C	CA	38.73	.	AC=1;AF=0.500;AN=2;BaseQRankSum=-1.284;ClippingRankSum=0.023;DP=36;FS=1.830;MLEAC=1;MLEAF=0.500;MQ=50.61;MQ0=0;MQRankSum=-0.537;QD=1.08;ReadPosRankSum=1.704;SOR=1.294	GT:AD:DP:GQ:PL	0/1:27,6:33:76:76,0,689
ACOL01000011	7125	.	G	A	11.12	LowQual	AC=1;AF=0.500;AN=2;BaseQRankSum=0.804;ClippingRankSum=0.804;DP=2;FS=0.000;MLEAC=1;MLEAF=0.500;MQ=50.00;MQ0=0;MQRankSum=0.804;QD=5.56;ReadPosRankSum=0.804;SOR=0.693	GT:AD:DP:GQ:PL	0/1:1,1:2:39:39,0,39
ACOL01000011	7163	.	T	C	52.77	.	AC=1;AF=0.500;AN=2;BaseQRankSum=-0.736;ClippingRankSum=0.736;DP=3;FS=0.000;MLEAC=1;MLEAF=0.500;MQ=50.00;MQ0=0;MQRankSum=-0.736;QD=17.59;ReadPosRankSum=0.736;SOR=1.179	GT:AD:DP:GQ:PL	0/1:1,2:3:36:81,0,36
ACOL01000011	7393	.	A	G	52.77	.	AC=1;AF=0.500;AN=2;BaseQRankSum=0.736;ClippingRankSum=-0.736;DP=3;FS=4.771;MLEAC=1;MLEAF=0.500;MQ=60.00;MQ0=0;MQRankSum=0.736;QD=17.59;ReadPosRankSum=0.736;SOR=2.225	GT:AD:DP:GQ:PL	0/1:1,2:3:30:81,0,30
ACOL01000011	7720	.	C	T	270.77	.	AC=1;AF=0.500;AN=2;BaseQRankSum=1.111;ClippingRankSum=-0.666;DP=18;FS=1.778;MLEAC=1;MLEAF=0.500;MQ=50.00;MQ0=0;MQRankSum=0.755;QD=15.04;ReadPosRankSum=0.133;SOR=1.179	GT:AD:DP:GQ:PL	0/1:10,8:18:99:299,0,382
ACOL01000011	7923	.	A	G	52.77	.	AC=1;AF=0.500;AN=2;BaseQRankSum=0.736;ClippingRankSum=0.736;DP=3;FS=0.000;MLEAC=1;MLEAF=0.500;MQ=60.00;MQ0=0;MQRankSum=0.736;QD=17.59;ReadPosRankSum=0.736;SOR=0.223	GT:AD:DP:GQ:PL	0/1:1,2:3:36:81,0,36
ACOL01000011	8373	.	T	C	59.77	.	AC=1;AF=0.500;AN=2;BaseQRankSum=-1.227;ClippingRankSum=-1.227;DP=15;FS=2.796;MLEAC=1;MLEAF=0.500;MQ=50.00;MQ0=0;MQRankSum=0.361;QD=3.98;ReadPosRankSum=-0.505;SOR=0.939	GT:AD:DP:GQ:PL	0/1:12,3:15:88:88,0,492
ACOL01000011	8421	.	T	A	659.77	.	AC=1;AF=0.500;AN=2;BaseQRankSum=0.318;ClippingRankSum=-0.508;DP=24;FS=4.310;MLEAC=1;MLEAF=0.500;MQ=50.00;MQ0=0;MQRankSum=0.127;QD=27.49;ReadPosRankSum=0.381;SOR=0.761	GT:AD:DP:GQ:PL	0/1:7,17:24:99:688,0,240
ACOL01000011	8544	.	C	A	264.77	.	AC=1;AF=0.500;AN=2;BaseQRankSum=0.579;ClippingRankSum=-1.273;DP=20;FS=0.000;MLEAC=1;MLEAF=0.500;MQ=50.55;MQ0=0;MQRankSum=-1.504;QD=13.24;ReadPosRankSum=-2.199;SOR=0.627	GT:AD:DP:GQ:PL	0/1:12,8:20:99:293,0,480
ACOL01000011	8550	.	CA	C	177.73	.	AC=1;AF=0.500;AN=2;BaseQRankSum=0.264;ClippingRankSum=1.845;DP=17;FS=2.218;MLEAC=1;MLEAF=0.500;MQ=50.64;MQ0=0;MQRankSum=-1.001;QD=10.45;ReadPosRankSum=-1.528;SOR=0.250	GT:AD:DP:GQ:PL	0/1:12,5:17:99:215,0,486
ACOL01000011	8552	.	AT	A	345.73	.	AC=1;AF=0.500;AN=2;BaseQRankSum=1.501;ClippingRankSum=-1.371;DP=16;FS=2.869;MLEAC=1;MLEAF=0.500;MQ=50.68;MQ0=0;MQRankSum=1.240;QD=21.61;ReadPosRankSum=1.110;SOR=2.494	GT:AD:DP:GQ:PL	0/1:4,11:15:99:383,0,177
ACOL01000011	11380	.	T	C	256.77	.	AC=1;AF=0.500;AN=2;BaseQRankSum=0.296;ClippingRankSum=1.580;DP=10;FS=0.000;MLEAC=1;MLEAF=0.500;MQ=50.00;MQ0=0;MQRankSum=0.296;QD=25.68;ReadPosRankSum=0.731;SOR=0.697	GT:AD:DP:GQ:PL	0/1:3,7:10:99:285,0,239
ACOL01000011	11385	.	T	C	256.77	.	AC=1;AF=0.500;AN=2;BaseQRankSum=0.895;ClippingRankSum=-0.546;DP=10;FS=0.000;MLEAC=1;MLEAF=0.500;MQ=50.00;MQ0=0;MQRankSum=0.296;QD=25.68;ReadPosRankSum=0.296;SOR=0.697	GT:AD:DP:GQ:PL	0/1:3,7:10:99:285,0,239
ACOL01000011	11508	.	A	ACGCTC	34.73	.	AC=1;AF=0.500;AN=2;DP=18;FS=0.000;MLEAC=1;MLEAF=0.500;MQ=50.00;MQ0=0;QD=1.93;SOR=0.169	GT:AD:DP:GQ:PL	0/1:18,0:18:72:72,0,747
ACOL01000011	11511	.	ATTTGTT	A	34.73	.	AC=1;AF=0.500;AN=2;BaseQRankSum=0.050;ClippingRankSum=0.452;DP=21;FS=15.798;MLEAC=1;MLEAF=0.500;MQ=50.00;MQ0=0;MQRankSum=-0.653;QD=1.65;ReadPosRankSum=-2.752;SOR=2.780	GT:AD:DP:GQ:PL	0/1:18,3:21:72:72,0,747
ACOL01000011	11521	.	G	C	46.77	.	AC=1;AF=0.500;AN=2;BaseQRankSum=1.164;ClippingRankSum=0.423;DP=20;FS=17.559;MLEAC=1;MLEAF=0.500;MQ=50.00;MQ0=0;MQRankSum=-1.270;QD=2.34;ReadPosRankSum=-2.223;SOR=2.777	GT:AD:DP:GQ:PL	0/1:17,3:20:75:75,0,705
ACOL01000011	11522	.	T	A	46.77	.	AC=1;AF=0.500;AN=2;BaseQRankSum=0.318;ClippingRankSum=-1.694;DP=20;FS=17.559;MLEAC=1;MLEAF=0.500;MQ=50.00;MQ0=0;MQRankSum=0.212;QD=2.34;ReadPosRankSum=-2.011;SOR=2.777	GT:AD:DP:GQ:PL	0/1:17,3:20:75:75,0,705
ACOL01000011	11526	.	T	G	46.77	.	AC=1;AF=0.500;AN=2;BaseQRankSum=-0.318;ClippingRankSum=-0.635;DP=20;FS=17.559;MLEAC=1;MLEAF=0.500;MQ=50.00;MQ0=0;MQRankSum=0.741;QD=2.34;ReadPosRankSum=-1.482;SOR=2.777	GT:AD:DP:GQ:PL	0/1:17,3:20:75:75,0,705
ACOL01000011	11527	.	A	C	46.77	.	AC=1;AF=0.500;AN=2;BaseQRankSum=0.847;ClippingRankSum=0.423;DP=20;FS=17.559;MLEAC=1;MLEAF=0.500;MQ=50.00;MQ0=0;MQRankSum=0.635;QD=2.34;ReadPosRankSum=-1.376;SOR=2.777	GT:AD:DP:GQ:PL	0/1:17,3:20:75:75,0,705
ACOL01000011	11529	.	TA	T	37.73	.	AC=1;AF=0.500;AN=2;BaseQRankSum=-1.174;ClippingRankSum=-0.280;DP=19;FS=16.853;MLEAC=1;MLEAF=0.500;MQ=50.00;MQ0=0;MQRankSum=-0.839;QD=1.99;ReadPosRankSum=-1.733;SOR=2.778	GT:AD:DP:GQ:PL	0/1:16,3:19:75:75,0,705
ACOL01000011	11533	.	G	T	49.77	.	AC=1;AF=0.500;AN=2;BaseQRankSum=-0.168;ClippingRankSum=-0.727;DP=19;FS=16.853;MLEAC=1;MLEAF=0.500;MQ=50.00;MQ0=0;MQRankSum=0.727;QD=2.62;ReadPosRankSum=-1.194;SOR=2.778	GT:AD:DP:GQ:PL	0/1:16,3:19:78:78,0,663
ACOL01000011	11534	.	TGACTGTAGTGG	T	40.73	.	AC=1;AF=0.500;AN=2;BaseQRankSum=1.422;ClippingRankSum=-0.711;DP=18;FS=19.117;MLEAC=1;MLEAF=0.500;MQ=50.00;MQ0=0;MQRankSum=0.000;QD=2.26;ReadPosRankSum=-1.416;SOR=2.775	GT:AD:DP:GQ:PL	0/1:15,3:18:78:78,0,663
ACOL01000011	11552	.	TTTTATGGAGA	T	16.82	LowQual	AC=1;AF=0.500;AN=2;BaseQRankSum=1.396;ClippingRankSum=1.182;DP=12;FS=13.424;MLEAC=1;MLEAF=0.500;MQ=50.00;MQ0=0;MQRankSum=-0.537;QD=1.40;ReadPosRankSum=-1.739;SOR=2.202	GT:AD:DP:GQ:PL	0/1:10,2:12:54:54,0,414
ACOL01000011	11561	.	G	GA	148.73	.	AC=1;AF=0.500;AN=2;BaseQRankSum=1.179;ClippingRankSum=0.762;DP=11;FS=15.563;MLEAC=1;MLEAF=0.500;MQ=50.00;MQ0=0;MQRankSum=-1.179;QD=13.52;SOR=4.161	GT:AD:DP:GQ:PL	0/1:2,7:9:63:186,0,63
ACOL01000011	13171	.	A	T	1737.77	.	AC=1;AF=0.500;AN=2;BaseQRankSum=0.680;ClippingRankSum=-3.001;DP=82;FS=1.822;MLEAC=1;MLEAF=0.500;MQ=50.00;MQ0=0;MQRankSum=0.438;QD=21.19;ReadPosRankSum=0.745;SOR=0.890	GT:AD:DP:GQ:PL	0/1:37,45:82:99:1766,0,1404
ACOL01000011	13351	.	A	G	147.03	.	AC=2;AF=1.00;AN=2;DP=4;FS=0.000;MLEAC=2;MLEAF=1.00;MQ=50.00;MQ0=0;QD=28.44;SOR=0.693	GT:AD:DP:GQ:PL	1/1:0,4:4:12:175,12,0
ACOL01000011	13648	.	A	G	421.77	.	AC=1;AF=0.500;AN=2;BaseQRankSum=0.268;ClippingRankSum=0.952;DP=27;FS=0.000;MLEAC=1;MLEAF=0.500;MQ=50.00;MQ0=0;MQRankSum=0.854;QD=15.62;ReadPosRankSum=0.512;SOR=0.976	GT:AD:DP:GQ:PL	0/1:15,12:27:99:450,0,569
ACOL01000011	14549	.	C	T	146.77	.	AC=1;AF=0.500;AN=2;BaseQRankSum=-0.285;ClippingRankSum=0.544;DP=30;FS=0.000;MLEAC=1;MLEAF=0.500;MQ=50.00;MQ0=0;MQRankSum=-1.581;QD=4.89;ReadPosRankSum=-0.181;SOR=0.551	GT:AD:DP:GQ:PL	0/1:24,6:30:99:175,0,1369
ACOL01000011	14570	.	C	T	37.77	.	AC=1;AF=0.500;AN=2;BaseQRankSum=-0.228;ClippingRankSum=0.046;DP=23;FS=2.291;MLEAC=1;MLEAF=0.500;MQ=50.00;MQ0=0;MQRankSum=-0.320;QD=1.64;ReadPosRankSum=-0.593;SOR=1.080	GT:AD:DP:GQ:PL	0/1:20,3:23:66:66,0,1218
ACOL01000011	14991	.	G	A	156.77	.	AC=1;AF=0.500;AN=2;BaseQRankSum=0.529;ClippingRankSum=0.135;DP=12;FS=2.398;MLEAC=1;MLEAF=0.500;MQ=50.00;MQ0=0;MQRankSum=0.135;QD=13.06;ReadPosRankSum=0.380;SOR=1.609	GT:AD:DP:GQ:PL	0/1:7,5:12:99:185,0,316
ACOL01000011	15015	.	C	T	170.77	.	AC=1;AF=0.500;AN=2;BaseQRankSum=0.195;ClippingRankSum=0.506;DP=21;FS=1.808;MLEAC=1;MLEAF=0.500;MQ=50.00;MQ0=0;MQRankSum=0.428;QD=8.13;ReadPosRankSum=-0.195;SOR=1.162	GT:AD:DP:GQ:PL	0/1:15,6:21:99:199,0,607
ACOL01000011	15093	.	A	G	429.77	.	AC=1;AF=0.500;AN=2;BaseQRankSum=0.427;ClippingRankSum=1.041;DP=35;FS=0.000;MLEAC=1;MLEAF=0.500;MQ=50.00;MQ0=0;MQRankSum=0.666;QD=12.28;ReadPosRankSum=-0.939;SOR=0.660	GT:AD:DP:GQ:PL	0/1:22,13:35:99:458,0,859
ACOL01000011	15124	.	G	A	693.77	.	AC=1;AF=0.500;AN=2;BaseQRankSum=-0.283;ClippingRankSum=-0.900;DP=27;FS=1.655;MLEAC=1;MLEAF=0.500;MQ=50.00;MQ0=0;MQRankSum=-0.849;QD=25.70;ReadPosRankSum=-0.437;SOR=1.222	GT:AD:DP:GQ:PL	0/1:9,18:27:99:722,0,322
ACOL01000011	18412	.	C	T	1558.77	.	AC=1;AF=0.500;AN=2;BaseQRankSum=0.588;ClippingRankSum=1.391;DP=71;FS=4.795;MLEAC=1;MLEAF=0.500;MQ=50.00;MQ0=0;MQRankSum=-1.170;QD=21.95;ReadPosRankSum=1.112;SOR=1.312	GT:AD:DP:GQ:PL	0/1:30,41:71:99:1587,0,1099
ACOL01000011	18515	.	G	A	1110.77	.	AC=1;AF=0.500;AN=2;BaseQRankSum=-0.827;ClippingRankSum=-1.132;DP=51;FS=1.181;MLEAC=1;MLEAF=0.500;MQ=50.00;MQ0=0;MQRankSum=-1.017;QD=21.78;ReadPosRankSum=-3.167;SOR=0.445	GT:AD:DP:GQ:PL	0/1:22,29:51:99:1139,0,812
ACOL01000011	18531	.	G	T	110.77	.	AC=1;AF=0.500;AN=2;BaseQRankSum=-0.193;ClippingRankSum=1.034;DP=43;FS=0.000;MLEAC=1;MLEAF=0.500;MQ=50.00;MQ0=0;MQRankSum=0.929;QD=2.58;ReadPosRankSum=0.368;SOR=0.357	GT:AD:DP:GQ:PL	0/1:37,6:43:99:139,0,2430
ACOL01000011	20038	.	G	A	96.77	.	AC=1;AF=0.500;AN=2;BaseQRankSum=-0.849;ClippingRankSum=0.623;DP=17;FS=2.197;MLEAC=1;MLEAF=0.500;MQ=50.00;MQ0=0;MQRankSum=0.849;QD=5.69;ReadPosRankSum=-0.396;SOR=1.402	GT:AD:DP:GQ:PL	0/1:13,4:17:99:125,0,530
ACOL01000011	20039	.	G	A	185.77	.	AC=1;AF=0.500;AN=2;BaseQRankSum=1.733;ClippingRankSum=-0.421;DP=18;FS=1.952;MLEAC=1;MLEAF=0.500;MQ=50.00;MQ0=0;MQRankSum=-1.264;QD=10.32;ReadPosRankSum=0.421;SOR=1.329	GT:AD:DP:GQ:PL	0/1:12,6:18:99:214,0,477
ACOL01000011	20116	.	A	G	504.77	.	AC=1;AF=0.500;AN=2;BaseQRankSum=-1.418;ClippingRankSum=-0.320;DP=61;FS=1.133;MLEAC=1;MLEAF=0.500;MQ=50.00;MQ0=0;MQRankSum=0.959;QD=8.27;ReadPosRankSum=0.107;SOR=0.437	GT:AD:DP:GQ:PL	0/1:45,16:61:99:533,0,1817
ACOL01000011	20199	.	T	C	554.77	.	AC=1;AF=0.500;AN=2;BaseQRankSum=0.059;ClippingRankSum=1.024;DP=72;FS=0.000;MLEAC=1;MLEAF=0.500;MQ=50.00;MQ0=0;MQRankSum=0.007;QD=7.71;ReadPosRankSum=-1.474;SOR=0.789	GT:AD:DP:GQ:PL	0/1:53,18:71:99:583,0,2106
ACOL01000011	20286	.	G	T	1433.77	.	AC=1;AF=0.500;AN=2;BaseQRankSum=1.903;ClippingRankSum=-1.037;DP=95;FS=2.761;MLEAC=1;MLEAF=0.500;MQ=50.00;MQ0=0;MQRankSum=0.551;QD=15.09;ReadPosRankSum=-0.156;SOR=1.017	GT:AD:DP:GQ:PL	0/1:57,38:95:99:1462,0,2251
ACOL01000011	20310	.	T	G	1508.77	.	AC=1;AF=0.500;AN=2;BaseQRankSum=0.114;ClippingRankSum=-0.516;DP=83;FS=2.975;MLEAC=1;MLEAF=0.500;MQ=50.00;MQ0=0;MQRankSum=0.853;QD=18.18;ReadPosRankSum=-1.182;SOR=1.044	GT:AD:DP:GQ:PL	0/1:44,39:83:99:1537,0,1767
ACOL01000011	21381	.	C	T	109.77	.	AC=1;AF=0.500;AN=2;BaseQRankSum=0.193;ClippingRankSum=-0.578;DP=44;FS=7.931;MLEAC=1;MLEAF=0.500;MQ=50.00;MQ0=0;MQRankSum=-0.368;QD=2.49;ReadPosRankSum=1.805;SOR=1.090	GT:AD:DP:GQ:PL	0/1:37,6:43:99:138,0,2111
ACOL01000011	21383	.	G	A	109.77	.	AC=1;AF=0.500;AN=2;BaseQRankSum=-0.598;ClippingRankSum=1.146;DP=45;FS=7.714;MLEAC=1;MLEAF=0.500;MQ=50.00;MQ0=0;MQRankSum=-0.085;QD=2.44;ReadPosRankSum=2.172;SOR=1.102	GT:AD:DP:GQ:PL	0/1:38,6:44:99:138,0,2111
ACOL01000011	21447	.	A	G	510.77	.	AC=1;AF=0.500;AN=2;BaseQRankSum=-1.659;ClippingRankSum=0.099;DP=44;FS=1.238;MLEAC=1;MLEAF=0.500;MQ=50.00;MQ0=0;MQRankSum=0.421;QD=11.61;ReadPosRankSum=1.659;SOR=0.665	GT:AD:DP:GQ:PL	0/1:29,15:44:99:539,0,1166
ACOL01000011	21527	.	A	G	662.77	.	AC=1;AF=0.500;AN=2;BaseQRankSum=0.880;ClippingRankSum=1.328;DP=34;FS=1.373;MLEAC=1;MLEAF=0.500;MQ=50.00;MQ0=0;MQRankSum=0.569;QD=19.49;ReadPosRankSum=-0.707;SOR=0.446	GT:AD:DP:GQ:PL	0/1:16,18:34:99:691,0,604
ACOL01000011	22642	.	T	TC	349.73	.	AC=1;AF=0.500;AN=2;BaseQRankSum=0.041;ClippingRankSum=1.610;DP=19;FS=4.320;MLEAC=1;MLEAF=0.500;MQ=50.58;MQ0=0;MQRankSum=-1.775;QD=18.41;ReadPosRankSum=-0.289;SOR=1.100	GT:AD:DP:GQ:PL	0/1:8,11:19:99:387,0,263
ACOL01000011	22730	.	A	G	259.77	.	AC=1;AF=0.500;AN=2;BaseQRankSum=0.171;ClippingRankSum=0.239;DP=22;FS=1.875;MLEAC=1;MLEAF=0.500;MQ=50.00;MQ0=0;MQRankSum=0.717;QD=11.81;ReadPosRankSum=1.604;SOR=1.457	GT:AD:DP:GQ:PL	0/1:14,8:22:99:288,0,544
ACOL01000011	22813	.	A	T	151.77	.	AC=1;AF=0.500;AN=2;BaseQRankSum=-0.429;ClippingRankSum=1.653;DP=15;FS=0.000;MLEAC=1;MLEAF=0.500;MQ=50.00;MQ0=0;MQRankSum=-0.796;QD=10.12;ReadPosRankSum=-0.796;SOR=0.646	GT:AD:DP:GQ:PL	0/1:10,5:15:99:180,0,405
ACOL01000011	22814	.	G	A	151.77	.	AC=1;AF=0.500;AN=2;BaseQRankSum=-0.306;ClippingRankSum=-0.061;DP=15;FS=0.000;MLEAC=1;MLEAF=0.500;MQ=50.00;MQ0=0;MQRankSum=-0.796;QD=10.12;ReadPosRankSum=-0.184;SOR=0.646	GT:AD:DP:GQ:PL	0/1:10,5:15:99:180,0,405
ACOL01000011	23234	.	G	A	329.78	.	AC=2;AF=1.00;AN=2;DP=8;FS=0.000;MLEAC=2;MLEAF=1.00;MQ=50.00;MQ0=0;QD=24.00;SOR=0.693	GT:AD:DP:GQ:PL	1/1:0,8:8:24:358,24,0
ACOL01000011	24202	.	C	T	310.77	.	AC=1;AF=0.500;AN=2;BaseQRankSum=0.424;ClippingRankSum=-0.309;DP=51;FS=1.394;MLEAC=1;MLEAF=0.500;MQ=50.00;MQ0=0;MQRankSum=1.592;QD=6.09;ReadPosRankSum=2.279;SOR=1.071	GT:AD:DP:GQ:PL	0/1:40,11:51:99:339,0,1578
ACOL01000011	24308	.	G	T	96.77	.	AC=1;AF=0.500;AN=2;BaseQRankSum=0.053;ClippingRankSum=0.159;DP=18;FS=0.000;MLEAC=1;MLEAF=0.500;MQ=50.00;MQ0=0;MQRankSum=1.009;QD=5.38;ReadPosRankSum=1.646;SOR=1.329	GT:AD:DP:GQ:PL	0/1:14,4:18:99:125,0,566
ACOL01000011	27010	.	G	A	88.77	.	AC=1;AF=0.500;AN=2;BaseQRankSum=-2.098;ClippingRankSum=-0.542;DP=35;FS=1.926;MLEAC=1;MLEAF=0.500;MQ=50.00;MQ0=0;MQRankSum=-0.071;QD=2.54;ReadPosRankSum=-0.401;SOR=0.868	GT:AD:DP:GQ:PL	0/1:30,5:35:99:117,0,2581
ACOL01000011	27012	.	T	C	88.77	.	AC=1;AF=0.500;AN=2;BaseQRankSum=0.640;ClippingRankSum=-0.229;DP=36;FS=1.958;MLEAC=1;MLEAF=0.500;MQ=50.00;MQ0=0;MQRankSum=1.281;QD=2.47;ReadPosRankSum=0.457;SOR=0.842	GT:AD:DP:GQ:PL	0/1:31,5:36:99:117,0,2581
ACOL01000011	27268	.	T	C	353.77	.	AC=1;AF=0.500;AN=2;BaseQRankSum=0.829;ClippingRankSum=-1.306;DP=50;FS=4.936;MLEAC=1;MLEAF=0.500;MQ=50.00;MQ0=0;MQRankSum=-0.398;QD=7.08;ReadPosRankSum=0.897;SOR=1.363	GT:AD:DP:GQ:PL	0/1:38,12:50:99:382,0,1534
ACOL01000011	27427	.	C	G	457.77	.	AC=1;AF=0.500;AN=2;BaseQRankSum=-0.322;ClippingRankSum=-0.895;DP=46;FS=1.552;MLEAC=1;MLEAF=0.500;MQ=50.00;MQ0=0;MQRankSum=-0.107;QD=9.95;ReadPosRankSum=-1.038;SOR=1.234	GT:AD:DP:GQ:PL	0/1:32,14:46:99:486,0,2184
ACOL01000011	27432	.	G	A	143.77	.	AC=1;AF=0.500;AN=2;BaseQRankSum=0.398;ClippingRankSum=-0.191;DP=41;FS=9.198;MLEAC=1;MLEAF=0.500;MQ=50.00;MQ0=0;MQRankSum=1.057;QD=3.51;ReadPosRankSum=0.121;SOR=0.061	GT:AD:DP:GQ:PL	0/1:34,7:41:99:172,0,1479
ACOL01000011	27438	.	T	C	312.77	.	AC=1;AF=0.500;AN=2;BaseQRankSum=-0.283;ClippingRankSum=0.887;DP=35;FS=1.885;MLEAC=1;MLEAF=0.500;MQ=50.00;MQ0=0;MQRankSum=-1.415;QD=8.94;ReadPosRankSum=0.585;SOR=1.179	GT:AD:DP:GQ:PL	0/1:26,9:35:99:341,0,1945
ACOL01000012	853	.	C	T	331.77	.	AC=1;AF=0.500;AN=2;BaseQRankSum=-1.883;ClippingRankSum=0.577;DP=27;FS=0.000;MLEAC=1;MLEAF=0.500;MQ=60.00;MQ0=0;MQRankSum=0.929;QD=12.29;ReadPosRankSum=-0.828;SOR=0.951	GT:AD:DP:GQ:PL	0/1:17,10:27:99:360,0,678
ACOL01000012	880	.	A	G	420.77	.	AC=1;AF=0.500;AN=2;BaseQRankSum=0.386;ClippingRankSum=-0.617;DP=44;FS=1.402;MLEAC=1;MLEAF=0.500;MQ=60.00;MQ0=0;MQRankSum=-0.746;QD=9.56;ReadPosRankSum=0.514;SOR=0.354	GT:AD:DP:GQ:PL	0/1:31,13:44:99:449,0,1255
ACOL01000012	1705	.	C	T	713.77	.	AC=1;AF=0.500;AN=2;BaseQRankSum=-0.586;ClippingRankSum=-0.771;DP=121;FS=0.000;MLEAC=1;MLEAF=0.500;MQ=50.00;MQ0=0;MQRankSum=-0.624;QD=5.90;ReadPosRankSum=-0.266;SOR=0.670	GT:AD:DP:GQ:PL	0/1:96,25:121:99:742,0,3915
ACOL01000012	1975	.	T	C	93.77	.	AC=1;AF=0.500;AN=2;BaseQRankSum=-1.280;ClippingRankSum=0.176;DP=33;FS=4.847;MLEAC=1;MLEAF=0.500;MQ=50.00;MQ0=0;MQRankSum=-0.377;QD=2.84;ReadPosRankSum=-2.787;SOR=0.707	GT:AD:DP:GQ:PL	0/1:28,5:33:99:122,0,1132
ACOL01000012	1999	.	C	T	888.77	.	AC=1;AF=0.500;AN=2;BaseQRankSum=0.780;ClippingRankSum=-0.450;DP=52;FS=0.000;MLEAC=1;MLEAF=0.500;MQ=50.00;MQ0=0;MQRankSum=-0.872;QD=17.09;ReadPosRankSum=0.578;SOR=0.602	GT:AD:DP:GQ:PL	0/1:28,24:52:99:917,0,1103
ACOL01000012	2002	.	G	A	871.77	.	AC=1;AF=0.500;AN=2;BaseQRankSum=-1.496;ClippingRankSum=-1.129;DP=52;FS=0.000;MLEAC=1;MLEAF=0.500;MQ=50.00;MQ0=0;MQRankSum=-1.459;QD=16.76;ReadPosRankSum=0.064;SOR=0.793	GT:AD:DP:GQ:PL	0/1:24,28:52:99:900,0,923
ACOL01000012	2077	.	A	G	112.77	.	AC=1;AF=0.500;AN=2;BaseQRankSum=0.922;ClippingRankSum=-0.922;DP=8;FS=0.000;MLEAC=1;MLEAF=0.500;MQ=50.00;MQ0=0;MQRankSum=1.638;QD=14.10;ReadPosRankSum=0.922;SOR=0.693	GT:AD:DP:GQ:PL	0/1:4,4:8:99:141,0,138
ACOL01000012	2937	.	T	A	188.77	.	AC=1;AF=0.500;AN=2;BaseQRankSum=0.101;ClippingRankSum=-0.312;DP=13;FS=0.000;MLEAC=1;MLEAF=0.500;MQ=60.00;MQ0=0;MQRankSum=1.200;QD=14.52;ReadPosRankSum=-0.377;SOR=0.551	GT:AD:DP:GQ:PL	0/1:7,6:13:99:217,0,265
ACOL01000012	3253	.	C	A	275.77	.	AC=1;AF=0.500;AN=2;BaseQRankSum=0.152;ClippingRankSum=0.936;DP=31;FS=0.000;MLEAC=1;MLEAF=0.500;MQ=60.00;MQ0=0;MQRankSum=-0.457;QD=8.90;ReadPosRankSum=-0.152;SOR=0.709	GT:AD:DP:GQ:PL	0/1:22,9:31:99:304,0,879
ACOL01000012	3345	.	T	C	84.77	.	AC=1;AF=0.500;AN=2;BaseQRankSum=-0.504;ClippingRankSum=0.192;DP=110;FS=4.932;MLEAC=1;MLEAF=0.500;MQ=53.94;MQ0=0;MQRankSum=-1.773;QD=0.77;ReadPosRankSum=-1.336;SOR=1.594	GT:AD:DP:GQ:PL	0/1:100,10:110:99:113,0,4126
ACOL01000012	3468	.	C	T	114.77	.	AC=1;AF=0.500;AN=2;BaseQRankSum=-0.278;ClippingRankSum=1.246;DP=11;FS=3.090;MLEAC=1;MLEAF=0.500;MQ=60.00;MQ0=0;MQRankSum=0.278;QD=10.43;ReadPosRankSum=-0.278;SOR=1.981	GT:AD:DP:GQ:PL	0/1:7,4:11:99:143,0,277
ACOL01000012	4147	.	T	C	147.03	.	AC=2;AF=1.00;AN=2;DP=4;FS=0.000;MLEAC=2;MLEAF=1.00;MQ=50.00;MQ0=0;QD=29.26;SOR=3.258	GT:AD:DP:GQ:PL	1/1:0,4:4:12:175,12,0
ACOL01000012	4693	.	C	G	177.78	.	AC=1;AF=0.500;AN=2;BaseQRankSum=-0.736;ClippingRankSum=-0.736;DP=6;FS=0.000;MLEAC=1;MLEAF=0.500;MQ=50.00;MQ0=0;MQRankSum=-0.736;QD=29.63;ReadPosRankSum=0.736;SOR=0.941	GT:AD:DP:GQ:PL	0/1:1,5:6:27:206,0,27
ACOL01000012	5209	.	C	T	704.77	.	AC=1;AF=0.500;AN=2;BaseQRankSum=-0.123;ClippingRankSum=0.893;DP=57;FS=1.038;MLEAC=1;MLEAF=0.500;MQ=50.00;MQ0=0;MQRankSum=-0.205;QD=12.36;ReadPosRankSum=-0.238;SOR=0.546	GT:AD:DP:GQ:PL	0/1:35,22:57:99:733,0,1259
ACOL01000012	6436	.	C	T	168.77	.	AC=1;AF=0.500;AN=2;BaseQRankSum=0.361;ClippingRankSum=0.876;DP=9;FS=13.222;MLEAC=1;MLEAF=0.500;MQ=60.00;MQ0=0;MQRankSum=0.361;QD=18.75;ReadPosRankSum=0.361;SOR=1.839	GT:AD:DP:GQ:PL	0/1:4,5:9:99:197,0,152
ACOL01000012	6552	.	C	T	48.77	.	AC=1;AF=0.500;AN=2;BaseQRankSum=0.000;ClippingRankSum=-1.026;DP=4;FS=0.000;MLEAC=1;MLEAF=0.500;MQ=60.00;MQ0=0;MQRankSum=0.000;QD=12.19;ReadPosRankSum=0.000;SOR=2.303	GT:AD:DP:GQ:PL	0/1:2,2:4:77:77,0,77
ACOL01000012	7247	.	TA	T	125	.	AC=2;AF=1.00;AN=2;DP=4;FS=0.000;MLEAC=2;MLEAF=1.00;MQ=50.00;MQ0=0;QD=31.25;SOR=1.609	GT:AD:DP:GQ:PL	1/1:0,4:4:12:162,12,0
ACOL01000012	7310	.	G	GA	79.73	.	AC=1;AF=0.500;AN=2;BaseQRankSum=-0.053;ClippingRankSum=-0.158;DP=17;FS=8.820;MLEAC=1;MLEAF=0.500;MQ=50.00;MQ0=0;MQRankSum=-0.369;QD=4.69;ReadPosRankSum=1.528;SOR=1.881	GT:AD:DP:GQ:PL	0/1:12,5:17:99:117,0,362
ACOL01000012	8042	.	G	A	1013.77	.	AC=1;AF=0.500;AN=2;BaseQRankSum=1.090;ClippingRankSum=0.779;DP=50;FS=2.544;MLEAC=1;MLEAF=0.500;MQ=50.00;MQ0=0;MQRankSum=0.428;QD=20.28;ReadPosRankSum=0.253;SOR=1.162	GT:AD:DP:GQ:PL	0/1:23,27:50:99:1042,0,820
ACOL01000012	11632	.	T	A	92.77	.	AC=1;AF=0.500;AN=2;BaseQRankSum=0.727;ClippingRankSum=0.727;DP=4;FS=0.000;MLEAC=1;MLEAF=0.500;MQ=50.00;MQ0=0;MQRankSum=0.727;QD=23.19;ReadPosRankSum=-0.727;SOR=1.609	GT:AD:DP:GQ:PL	0/1:1,3:4:33:121,0,33
ACOL01000012	12925	.	A	G	183.77	.	AC=1;AF=0.500;AN=2;BaseQRankSum=-0.488;ClippingRankSum=0.380;DP=16;FS=2.858;MLEAC=1;MLEAF=0.500;MQ=50.00;MQ0=0;MQRankSum=0.380;QD=11.49;ReadPosRankSum=0.813;SOR=0.105	GT:AD:DP:GQ:PL	0/1:10,6:16:99:212,0,394
ACOL01000012	12990	.	G	A	117.77	.	AC=1;AF=0.500;AN=2;BaseQRankSum=-0.520;ClippingRankSum=-0.781;DP=26;FS=0.000;MLEAC=1;MLEAF=0.500;MQ=50.00;MQ0=0;MQRankSum=-0.325;QD=4.53;ReadPosRankSum=-0.651;SOR=0.409	GT:AD:DP:GQ:PL	0/1:21,5:26:99:146,0,862
ACOL01000012	14267	.	T	C	92.77	.	AC=1;AF=0.500;AN=2;BaseQRankSum=-0.350;ClippingRankSum=-1.092;DP=38;FS=3.928;MLEAC=1;MLEAF=0.500;MQ=50.00;MQ0=0;MQRankSum=0.597;QD=2.44;ReadPosRankSum=-1.422;SOR=1.245	GT:AD:DP:GQ:PL	0/1:31,6:37:99:121,0,958
ACOL01000012	14672	.	C	T	464.77	.	AC=1;AF=0.500;AN=2;BaseQRankSum=1.201;ClippingRankSum=1.329;DP=69;FS=13.031;MLEAC=1;MLEAF=0.500;MQ=50.00;MQ0=0;MQRankSum=1.159;QD=6.74;ReadPosRankSum=-1.514;SOR=1.492	GT:AD:DP:GQ:PL	0/1:53,16:69:99:493,0,2146
ACOL01000012	14775	.	A	G	1342.77	.	AC=1;AF=0.500;AN=2;BaseQRankSum=0.338;ClippingRankSum=-0.237;DP=88;FS=0.000;MLEAC=1;MLEAF=0.500;MQ=50.00;MQ0=0;MQRankSum=0.169;QD=15.26;ReadPosRankSum=0.144;SOR=0.713	GT:AD:DP:GQ:PL	0/1:51,37:88:99:1371,0,1987
ACOL01000012	14822	.	A	AG	522.73	.	AC=1;AF=0.500;AN=2;BaseQRankSum=-2.139;ClippingRankSum=-0.100;DP=52;FS=0.000;MLEAC=1;MLEAF=0.500;MQ=50.00;MQ0=0;MQRankSum=0.220;QD=10.05;ReadPosRankSum=-0.480;SOR=0.780	GT:AD:DP:GQ:PL	0/1:31,19:50:99:560,0,1197
ACOL01000012	14823	.	G	GA	930.73	.	AC=1;AF=0.500;AN=2;BaseQRankSum=-2.505;ClippingRankSum=0.366;DP=52;FS=0.000;MLEAC=1;MLEAF=0.500;MQ=50.00;MQ0=0;MQRankSum=-0.050;QD=17.90;ReadPosRankSum=0.782;SOR=0.885	GT:AD:DP:GQ:PL	0/1:20,30:50:99:968,0,698
ACOL01000012	16311	.	G	A	55.77	.	AC=1;AF=0.500;AN=2;BaseQRankSum=0.361;ClippingRankSum=1.949;DP=15;FS=8.129;MLEAC=1;MLEAF=0.500;MQ=50.00;MQ0=0;MQRankSum=-0.650;QD=3.72;ReadPosRankSum=0.794;SOR=0.843	GT:AD:DP:GQ:PL	0/1:12,3:15:84:84,0,578
ACOL01000012	16328	.	G	A	25.78	LowQual	AC=1;AF=0.500;AN=2;BaseQRankSum=-0.579;ClippingRankSum=0.039;DP=27;FS=6.016;MLEAC=1;MLEAF=0.500;MQ=50.00;MQ0=0;MQRankSum=0.270;QD=0.95;ReadPosRankSum=1.659;SOR=0.895	GT:AD:DP:GQ:PL	0/1:24,3:27:54:54,0,975
ACOL01000012	16374	.	C	T	340.77	.	AC=1;AF=0.500;AN=2;BaseQRankSum=0.193;ClippingRankSum=-0.966;DP=38;FS=3.268;MLEAC=1;MLEAF=0.500;MQ=50.00;MQ0=0;MQRankSum=-0.225;QD=8.97;ReadPosRankSum=1.320;SOR=0.551	GT:AD:DP:GQ:PL	0/1:27,11:38:99:369,0,1069
ACOL01000012	16488	.	A	G	909.77	.	AC=1;AF=0.500;AN=2;BaseQRankSum=2.166;ClippingRankSum=1.188;DP=71;FS=4.891;MLEAC=1;MLEAF=0.500;MQ=50.00;MQ0=0;MQRankSum=-0.615;QD=12.81;ReadPosRankSum=1.987;SOR=1.151	GT:AD:DP:GQ:PL	0/1:45,26:71:99:938,0,1759
ACOL01000012	16575	.	T	C	399.77	.	AC=1;AF=0.500;AN=2;BaseQRankSum=0.243;ClippingRankSum=-0.892;DP=37;FS=3.278;MLEAC=1;MLEAF=0.500;MQ=50.00;MQ0=0;MQRankSum=-0.568;QD=10.80;ReadPosRankSum=0.276;SOR=0.223	GT:AD:DP:GQ:PL	0/1:25,12:37:99:428,0,1709
ACOL01000012	16590	.	A	G	382.77	.	AC=1;AF=0.500;AN=2;BaseQRankSum=-0.666;ClippingRankSum=0.271;DP=27;FS=3.867;MLEAC=1;MLEAF=0.500;MQ=50.00;MQ0=0;MQRankSum=-1.456;QD=14.18;ReadPosRankSum=-1.752;SOR=0.183	GT:AD:DP:GQ:PL	0/1:16,11:27:99:411,0,1393
ACOL01000012	17826	.	A	G	182.77	.	AC=1;AF=0.500;AN=2;BaseQRankSum=-0.044;ClippingRankSum=-0.044;DP=19;FS=0.000;MLEAC=1;MLEAF=0.500;MQ=50.00;MQ0=0;MQRankSum=-0.482;QD=9.62;ReadPosRankSum=0.570;SOR=1.179	GT:AD:DP:GQ:PL	0/1:13,6:19:99:211,0,505
ACOL01000012	17973	.	C	A	405.77	.	AC=1;AF=0.500;AN=2;BaseQRankSum=0.934;ClippingRankSum=0.414;DP=65;FS=0.000;MLEAC=1;MLEAF=0.500;MQ=50.00;MQ0=0;MQRankSum=0.918;QD=6.24;ReadPosRankSum=0.918;SOR=0.713	GT:AD:DP:GQ:PL	0/1:50,14:64:99:434,0,2035
ACOL01000012	18049	.	C	T	189.77	.	AC=1;AF=0.500;AN=2;BaseQRankSum=-0.306;ClippingRankSum=0.938;DP=59;FS=3.264;MLEAC=1;MLEAF=0.500;MQ=50.00;MQ0=0;MQRankSum=1.044;QD=3.22;ReadPosRankSum=0.011;SOR=1.366	GT:AD:DP:GQ:PL	0/1:50,9:59:99:218,0,2102
ACOL01000012	18064	.	A	G	149.77	.	AC=1;AF=0.500;AN=2;BaseQRankSum=1.477;ClippingRankSum=0.214;DP=58;FS=3.338;MLEAC=1;MLEAF=0.500;MQ=50.00;MQ0=0;MQRankSum=0.823;QD=2.58;ReadPosRankSum=0.891;SOR=1.093	GT:AD:DP:GQ:PL	0/1:50,8:58:99:178,0,2063
ACOL01000012	18090	.	T	C	385.77	.	AC=1;AF=0.500;AN=2;BaseQRankSum=0.330;ClippingRankSum=-0.129;DP=41;FS=4.886;MLEAC=1;MLEAF=0.500;MQ=50.00;MQ0=0;MQRankSum=0.186;QD=9.41;ReadPosRankSum=-0.387;SOR=1.416	GT:AD:DP:GQ:PL	0/1:29,12:41:99:414,0,1173
ACOL01000012	19078	.	T	G	122.77	.	AC=1;AF=0.500;AN=2;BaseQRankSum=0.173;ClippingRankSum=0.152;DP=108;FS=50.382;MLEAC=1;MLEAF=0.500;MQ=50.00;MQ0=0;MQRankSum=0.173;QD=1.14;ReadPosRankSum=0.386;SOR=4.971	GT:AD:DP:GQ:PL	0/1:97,11:108:99:151,0,3998
ACOL01000012	19201	.	T	C	655.77	.	AC=1;AF=0.500;AN=2;BaseQRankSum=-0.570;ClippingRankSum=-0.248;DP=38;FS=11.720;MLEAC=1;MLEAF=0.500;MQ=50.00;MQ0=0;MQRankSum=-1.038;QD=17.26;ReadPosRankSum=-0.599;SOR=2.797	GT:AD:DP:GQ:PL	0/1:20,18:38:99:684,0,1389
ACOL01000012	19222	.	T	C	304.77	.	AC=1;AF=0.500;AN=2;BaseQRankSum=-0.220;ClippingRankSum=0.031;DP=23;FS=4.684;MLEAC=1;MLEAF=0.500;MQ=50.00;MQ0=0;MQRankSum=0.346;QD=13.25;ReadPosRankSum=-1.606;SOR=2.115	GT:AD:DP:GQ:PL	0/1:14,9:23:99:333,0,1215
ACOL01000012	19728	.	C	T	632.77	.	AC=1;AF=0.500;AN=2;BaseQRankSum=0.467;ClippingRankSum=-1.345;DP=90;FS=0.000;MLEAC=1;MLEAF=0.500;MQ=50.00;MQ0=0;MQRankSum=-1.126;QD=7.03;ReadPosRankSum=1.917;SOR=0.759	GT:AD:DP:GQ:PL	0/1:69,21:90:99:661,0,2786
ACOL01000012	19777	.	T	C	1609.77	.	AC=1;AF=0.500;AN=2;BaseQRankSum=0.587;ClippingRankSum=1.193;DP=95;FS=0.768;MLEAC=1;MLEAF=0.500;MQ=50.00;MQ0=0;MQRankSum=-0.393;QD=16.94;ReadPosRankSum=0.976;SOR=0.671	GT:AD:DP:GQ:PL	0/1:52,43:95:99:1638,0,2165
ACOL01000012	19794	.	C	T	1776.77	.	AC=1;AF=0.500;AN=2;BaseQRankSum=-0.425;ClippingRankSum=0.847;DP=100;FS=1.585;MLEAC=1;MLEAF=0.500;MQ=50.00;MQ0=0;MQRankSum=-0.889;QD=17.77;ReadPosRankSum=-0.799;SOR=0.717	GT:AD:DP:GQ:PL	0/1:54,46:100:99:1805,0,2165
ACOL01000012	19959	.	A	C	379.77	.	AC=1;AF=0.500;AN=2;BaseQRankSum=-0.107;ClippingRankSum=-0.322;DP=12;FS=0.000;MLEAC=1;MLEAF=0.500;MQ=50.00;MQ0=0;MQRankSum=-0.322;QD=31.65;ReadPosRankSum=0.107;SOR=1.329	GT:AD:DP:GQ:PL	0/1:2,10:12:53:408,0,53
ACOL01000012	20866	.	G	A	409.77	.	AC=1;AF=0.500;AN=2;BaseQRankSum=-0.041;ClippingRankSum=0.041;DP=19;FS=7.701;MLEAC=1;MLEAF=0.500;MQ=50.00;MQ0=0;MQRankSum=2.106;QD=21.57;ReadPosRankSum=1.362;SOR=1.009	GT:AD:DP:GQ:PL	0/1:8,11:19:99:438,0,653
ACOL01000012	20872	.	A	G	409.77	.	AC=1;AF=0.500;AN=2;BaseQRankSum=-0.537;ClippingRankSum=0.124;DP=19;FS=7.701;MLEAC=1;MLEAF=0.500;MQ=50.00;MQ0=0;MQRankSum=1.115;QD=21.57;ReadPosRankSum=1.032;SOR=1.009	GT:AD:DP:GQ:PL	0/1:8,11:19:99:438,0,653
ACOL01000012	21048	.	G	T	871.77	.	AC=1;AF=0.500;AN=2;BaseQRankSum=0.486;ClippingRankSum=0.450;DP=53;FS=15.856;MLEAC=1;MLEAF=0.500;MQ=50.00;MQ0=0;MQRankSum=-0.688;QD=16.45;ReadPosRankSum=2.322;SOR=2.073	GT:AD:DP:GQ:PL	0/1:28,24:52:99:900,0,1092
ACOL01000012	22436	.	G	A	185.77	.	AC=1;AF=0.500;AN=2;BaseQRankSum=-0.328;ClippingRankSum=1.171;DP=18;FS=2.077;MLEAC=1;MLEAF=0.500;MQ=50.00;MQ0=0;MQRankSum=-0.140;QD=10.32;ReadPosRankSum=-0.140;SOR=1.206	GT:AD:DP:GQ:PL	0/1:12,6:18:99:214,0,475
ACOL01000012	24333	.	C	T	406.77	.	AC=1;AF=0.500;AN=2;BaseQRankSum=0.454;ClippingRankSum=0.124;DP=19;FS=1.871;MLEAC=1;MLEAF=0.500;MQ=50.00;MQ0=0;MQRankSum=-0.206;QD=21.41;ReadPosRankSum=-0.041;SOR=0.591	GT:AD:DP:GQ:PL	0/1:8,11:19:99:435,0,297
ACOL01000012	24646	.	C	T	237.77	.	AC=1;AF=0.500;AN=2;BaseQRankSum=-0.854;ClippingRankSum=-0.073;DP=29;FS=0.000;MLEAC=1;MLEAF=0.500;MQ=50.00;MQ0=0;MQRankSum=-0.805;QD=8.20;ReadPosRankSum=-1.391;SOR=0.610	GT:AD:DP:GQ:PL	0/1:21,8:29:99:266,0,853
ACOL01000012	24718	.	G	A	141.77	.	AC=1;AF=0.500;AN=2;BaseQRankSum=0.244;ClippingRankSum=0.831;DP=12;FS=0.000;MLEAC=1;MLEAF=0.500;MQ=50.00;MQ0=0;MQRankSum=-0.380;QD=11.81;ReadPosRankSum=-0.529;SOR=0.368	GT:AD:DP:GQ:PL	0/1:7,5:12:99:170,0,235
ACOL01000012	25937	.	T	C	1545.77	.	AC=1;AF=0.500;AN=2;BaseQRankSum=-0.156;ClippingRankSum=-0.850;DP=65;FS=5.084;MLEAC=1;MLEAF=0.500;MQ=50.00;MQ0=0;MQRankSum=-0.727;QD=23.78;ReadPosRankSum=-1.339;SOR=0.758	GT:AD:DP:GQ:PL	0/1:24,41:65:99:1574,0,876
ACOL01000012	26068	.	A	G	623.77	.	AC=1;AF=0.500;AN=2;BaseQRankSum=2.025;ClippingRankSum=0.991;DP=67;FS=5.593;MLEAC=1;MLEAF=0.500;MQ=50.00;MQ0=0;MQRankSum=-0.099;QD=9.31;ReadPosRankSum=-0.991;SOR=0.812	GT:AD:DP:GQ:PL	0/1:47,19:66:99:652,0,1890
ACOL01000012	26122	.	G	A	929.77	.	AC=1;AF=0.500;AN=2;BaseQRankSum=0.368;ClippingRankSum=-0.288;DP=65;FS=4.883;MLEAC=1;MLEAF=0.500;MQ=50.00;MQ0=0;MQRankSum=-0.154;QD=14.30;ReadPosRankSum=1.413;SOR=0.606	GT:AD:DP:GQ:PL	0/1:39,26:65:99:958,0,1527
ACOL01000013	1090	.	C	T	481.77	.	AC=1;AF=0.500;AN=2;BaseQRankSum=-0.811;ClippingRankSum=-0.406;DP=24;FS=0.000;MLEAC=1;MLEAF=0.500;MQ=50.91;MQ0=0;MQRankSum=-1.738;QD=20.07;ReadPosRankSum=-0.579;SOR=0.976	GT:AD:DP:GQ:PL	0/1:11,13:24:99:510,0,418
ACOL01000013	1246	.	C	T	177.78	.	AC=1;AF=0.500;AN=2;BaseQRankSum=0.736;ClippingRankSum=0.736;DP=6;FS=0.000;MLEAC=1;MLEAF=0.500;MQ=50.00;MQ0=0;MQRankSum=-0.736;QD=29.63;ReadPosRankSum=0.736;SOR=0.941	GT:AD:DP:GQ:PL	0/1:1,5:6:27:206,0,27
ACOL01000013	1573	.	C	T	113.77	.	AC=1;AF=0.500;AN=2;BaseQRankSum=0.173;ClippingRankSum=-0.273;DP=56;FS=0.000;MLEAC=1;MLEAF=0.500;MQ=58.00;MQ0=0;MQRankSum=0.644;QD=2.03;ReadPosRankSum=0.966;SOR=0.894	GT:AD:DP:GQ:PL	0/1:49,7:56:99:142,0,2012
ACOL01000013	1591	.	T	C	466.77	.	AC=1;AF=0.500;AN=2;BaseQRankSum=-0.592;ClippingRankSum=-0.093;DP=56;FS=2.578;MLEAC=1;MLEAF=0.500;MQ=56.28;MQ0=0;MQRankSum=0.463;QD=8.34;ReadPosRankSum=-1.406;SOR=1.082	GT:AD:DP:GQ:PL	0/1:41,15:56:99:495,0,1655
ACOL01000013	1643	.	C	T	122.77	.	AC=1;AF=0.500;AN=2;BaseQRankSum=1.226;ClippingRankSum=0.837;DP=39;FS=6.870;MLEAC=1;MLEAF=0.500;MQ=50.00;MQ0=0;MQRankSum=0.214;QD=3.15;ReadPosRankSum=-1.032;SOR=2.200	GT:AD:DP:GQ:PL	0/1:33,6:39:99:151,0,1346
ACOL01000013	1657	.	T	TA	1109.73	.	AC=2;AF=1.00;AN=2;DP=41;FS=0.000;MLEAC=2;MLEAF=1.00;MQ=50.00;MQ0=0;QD=27.07;SOR=0.859	GT:AD:DP:GQ:PL	1/1:0,37:37:99:1147,113,0
ACOL01000013	1684	.	A	G	395.77	.	AC=1;AF=0.500;AN=2;BaseQRankSum=0.535;ClippingRankSum=-0.016;DP=38;FS=0.000;MLEAC=1;MLEAF=0.500;MQ=50.00;MQ0=0;MQRankSum=0.211;QD=10.41;ReadPosRankSum=-1.768;SOR=0.622	GT:AD:DP:GQ:PL	0/1:25,12:37:99:424,0,1001
ACOL01000013	1728	.	A	G	208.77	.	AC=1;AF=0.500;AN=2;BaseQRankSum=0.651;ClippingRankSum=-0.486;DP=53;FS=0.000;MLEAC=1;MLEAF=0.500;MQ=50.00;MQ0=0;MQRankSum=-0.557;QD=3.94;ReadPosRankSum=-2.049;SOR=0.538	GT:AD:DP:GQ:PL	0/1:44,9:53:99:237,0,1800
ACOL01000013	1797	.	G	A	762.77	.	AC=1;AF=0.500;AN=2;BaseQRankSum=-0.431;ClippingRankSum=-0.660;DP=54;FS=4.075;MLEAC=1;MLEAF=0.500;MQ=50.00;MQ0=0;MQRankSum=-0.414;QD=14.13;ReadPosRankSum=-0.290;SOR=0.277	GT:AD:DP:GQ:PL	0/1:32,22:54:99:791,0,1247
ACOL01000013	1854	.	G	A	22.79	LowQual	AC=1;AF=0.500;AN=2;BaseQRankSum=0.223;ClippingRankSum=0.446;DP=28;FS=0.000;MLEAC=1;MLEAF=0.500;MQ=50.00;MQ0=0;MQRankSum=-0.446;QD=0.81;ReadPosRankSum=-0.743;SOR=0.892	GT:AD:DP:GQ:PL	0/1:25,3:28:51:51,0,979
ACOL01000013	2051	.	A	G	158.77	.	AC=1;AF=0.500;AN=2;BaseQRankSum=0.204;ClippingRankSum=-1.954;DP=27;FS=1.792;MLEAC=1;MLEAF=0.500;MQ=50.00;MQ0=0;MQRankSum=1.079;QD=5.88;ReadPosRankSum=0.729;SOR=1.204	GT:AD:DP:GQ:PL	0/1:21,6:27:99:187,0,839
ACOL01000013	2126	.	A	G	656.77	.	AC=1;AF=0.500;AN=2;BaseQRankSum=1.472;ClippingRankSum=0.869;DP=104;FS=17.716;MLEAC=1;MLEAF=0.500;MQ=50.00;MQ0=0;MQRankSum=0.149;QD=6.32;ReadPosRankSum=0.603;SOR=1.974	GT:AD:DP:GQ:PL	0/1:81,23:104:99:685,0,3289
ACOL01000013	2168	.	A	G	90.77	.	AC=1;AF=0.500;AN=2;BaseQRankSum=0.358;ClippingRankSum=-1.231;DP=5;FS=0.000;MLEAC=1;MLEAF=0.500;MQ=50.00;MQ0=0;MQRankSum=0.358;QD=18.15;ReadPosRankSum=-0.358;SOR=0.223	GT:AD:DP:GQ:PL	0/1:2,3:5:74:119,0,74
ACOL01000013	2303	.	G	GT	56.25	.	AC=2;AF=1.00;AN=2;DP=3;FS=0.000;MLEAC=2;MLEAF=1.00;MQ=50.00;MQ0=0;QD=18.75;SOR=2.833	GT:AD:DP:GQ:PL	1/1:0,3:3:9:93,9,0
ACOL01000013	2330	.	T	G	134.78	.	AC=1;AF=0.500;AN=2;BaseQRankSum=0.731;ClippingRankSum=0.731;DP=5;FS=0.000;MLEAC=1;MLEAF=0.500;MQ=50.00;MQ0=0;MQRankSum=-0.731;QD=26.96;ReadPosRankSum=0.731;SOR=0.223	GT:AD:DP:GQ:PL	0/1:1,4:5:24:163,0,24
ACOL01000013	2413	.	C	T	111.77	.	AC=1;AF=0.500;AN=2;BaseQRankSum=-0.967;ClippingRankSum=0.468;DP=27;FS=0.000;MLEAC=1;MLEAF=0.500;MQ=50.00;MQ0=0;MQRankSum=0.218;QD=4.14;ReadPosRankSum=-0.468;SOR=0.527	GT:AD:DP:GQ:PL	0/1:22,5:27:99:140,0,904
ACOL01000013	2665	.	A	G	1294.77	.	AC=1;AF=0.500;AN=2;BaseQRankSum=0.268;ClippingRankSum=-1.415;DP=46;FS=1.313;MLEAC=1;MLEAF=0.500;MQ=50.00;MQ0=0;MQRankSum=0.683;QD=28.15;ReadPosRankSum=-0.634;SOR=0.446	GT:AD:DP:GQ:PL	0/1:13,33:46:99:1323,0,439
ACOL01000013	4213	.	T	C	323.77	.	AC=1;AF=0.500;AN=2;BaseQRankSum=-0.433;ClippingRankSum=-0.337;DP=17;FS=1.957;MLEAC=1;MLEAF=0.500;MQ=50.00;MQ0=0;MQRankSum=1.491;QD=19.05;ReadPosRankSum=-1.203;SOR=1.402	GT:AD:DP:GQ:PL	0/1:8,9:17:99:352,0,305
ACOL01000013	4304	.	T	A	421.77	.	AC=1;AF=0.500;AN=2;BaseQRankSum=-0.664;ClippingRankSum=1.761;DP=24;FS=1.648;MLEAC=1;MLEAF=0.500;MQ=50.00;MQ0=0;MQRankSum=-0.087;QD=17.57;ReadPosRankSum=-0.606;SOR=0.850	GT:AD:DP:GQ:PL	0/1:12,12:24:99:450,0,465
ACOL01000013	4354	.	T	A	121.77	.	AC=1;AF=0.500;AN=2;BaseQRankSum=0.708;ClippingRankSum=0.484;DP=23;FS=0.000;MLEAC=1;MLEAF=0.500;MQ=50.00;MQ0=0;MQRankSum=-2.273;QD=5.29;ReadPosRankSum=-0.857;SOR=0.582	GT:AD:DP:GQ:PL	0/1:18,5:23:99:150,0,721
ACOL01000013	5481	.	G	A	342.77	.	AC=1;AF=0.500;AN=2;BaseQRankSum=0.739;ClippingRankSum=-0.599;DP=21;FS=0.000;MLEAC=1;MLEAF=0.500;MQ=54.51;MQ0=0;MQRankSum=0.599;QD=16.32;ReadPosRankSum=0.106;SOR=0.892	GT:AD:DP:GQ:PL	0/1:11,10:21:99:371,0,424
[truncated: 3,072,757 more chars]
